# Supplementary material for: Individualized Dosage of Tacrolimus for Renal Transplantation Patients Based on Pharmacometabonomics
Source: Molecules. 2022 May 30;27(11):3517. doi: 10.3390/molecules27113517 (PMC9182099; doi:10.3390/molecules27113517)
Supplement: Supplementary file 1 [file molecules-27-03517-s001.zip]

Archive with 5 entries (5 files):
- molecules-1710835-supplementary-1.xlsm
- molecules-1710835-supplementary-2.xlsm
- molecules-1710835-supplementary-3.xlsm
- molecules-1710835-supplementary-4.xlsm
- molecules-1710835-supplementary.pdf
