# Supplementary material for: Individualized Dosage of Tacrolimus for Renal Transplantation Patients Based on Pharmacometabonomics
Source: Molecules. 2022 May 30;27(11):3517. doi: 10.3390/molecules27113517 (PMC9182099; doi:10.3390/molecules27113517)
Supplement: Supplementary file 1 [file molecules-27-03517-s001.zip › molecules-1710835-supplementary-1.xlsm]

## Sheet: NEG.I
Compound	Compound ID	Accepted?	Adducts	Formula	Score	Fragmentation Score	Mass Error (ppm)	Isotope Similarity	Theoretical Isotope Distribution	Link	Description	Neutral mass (Da)	m/z	Charge	Retention time (min)	Anova (p)
3.34_707.3280m/z	HMDB36946	*	M-H	C36H52O14	38.6	0.35	-0.545492	93.4809	100 - 40.1 - 10.7 - 2.14 - 0.354	http://nonlinear.com/redirect/outbound?p=hmdb&param=HMDB36946	Scillipheosidin 3-[glucosyl-(1->2)-rhamnoside]		707.328	1	3.34222	0
2.32_369.1553m/z	HMDB01297		2M+FA-H	C9H10N2O	38.4	0	-4.65642	97.1893	100 - 10.6 - 0.715	http://nonlinear.com/redirect/outbound?p=hmdb&param=HMDB01297	Norcotinine		369.155	1	2.32497	0
2.32_369.1553m/z	HMDB39964		M-H2O-H	C18H28O9	39.2	4.68	-0.443106	92.0907	100 - 20.1 - 3.77 - 0.487	http://nonlinear.com/redirect/outbound?p=hmdb&param=HMDB39964	beta-D-Glucopyranosyl-11-hydroxyjasmonic acid		369.155	1	2.32497	0
2.32_369.1553m/z	HMDB40706		M-H2O-H	C18H28O9	39.2	4.68	-0.443106	92.0907	100 - 20.1 - 3.77 - 0.487	http://nonlinear.com/redirect/outbound?p=hmdb&param=HMDB40706	7-Epi-12-hydroxyjasmonic acid glucoside		369.155	1	2.32497	0
2.32_369.1553m/z	HMDB41552		M-H2O-H	C18H28O9	38.3	0	-0.443106	92.0907	100 - 20.1 - 3.77 - 0.487	http://nonlinear.com/redirect/outbound?p=hmdb&param=HMDB41552	2-[4-(3-Hydroxypropyl)-2-methoxyphenoxy]-1,3-propanediol 1-xyloside		369.155	1	2.32497	0
2.32_369.1553m/z	LMFA13010032		M-H2O-H	C18H28O9	39.2	4.68	-0.443106	92.0907	100 - 20.1 - 3.77 - 0.487	http://www.lipidmaps.org/data/LMSDRecord.php?LMID=LMFA13010032	Tuberonic acid glucoside		369.155	1	2.32497	0
4.63_233.0191m/z	LMFA01090080		M-H	C9H15BrO2	29.1	0	3.77515	50.1628	100 - 9.98 - 98.1 - 9.76 - 0.836	http://www.lipidmaps.org/data/LMSDRecord.php?LMID=LMFA01090080	3-bromo-2E-nonenoic acid		233.019	1	4.6295	0
4.63_233.0191m/z	LMFA01090081		M-H	C9H15BrO2	29.1	0	3.77515	50.1628	100 - 9.98 - 98.1 - 9.76 - 0.836	http://www.lipidmaps.org/data/LMSDRecord.php?LMID=LMFA01090081	3-bromo-2Z-nonenoic acid		233.019	1	4.6295	0
3.34_177.1284m/z	HMDB14956		M-H	C12H18O	38	0	-0.53562	90.5488	100 - 13.2 - 1.01	http://nonlinear.com/redirect/outbound?p=hmdb&param=HMDB14956	Propofol		177.128	1	3.34222	0
3.34_177.1284m/z	HMDB30867		M-H2O-H	C12H20O2	37.9	0	-0.486417	90.3316	100 - 13.3 - 1.22	http://nonlinear.com/redirect/outbound?p=hmdb&param=HMDB30867	Dihydro-5-(2-octenyl)-2(3H)-furanone		177.128	1	3.34222	0
3.34_177.1284m/z	HMDB30945		M-H2O-H	C12H20O2	37.9	0	-0.486417	90.3316	100 - 13.3 - 1.22	http://nonlinear.com/redirect/outbound?p=hmdb&param=HMDB30945	Methyl 2-undecynoate		177.128	1	3.34222	0
3.34_177.1284m/z	HMDB31030		M-H2O-H	C12H20O2	37.9	0	-0.486417	90.3316	100 - 13.3 - 1.22	http://nonlinear.com/redirect/outbound?p=hmdb&param=HMDB31030	6-Heptyl-5,6-dihydro-2H-pyran-2-one		177.128	1	3.34222	0
3.34_177.1284m/z	HMDB31194		M-H	C12H18O	38	0	-0.53562	90.5488	100 - 13.2 - 1.01	http://nonlinear.com/redirect/outbound?p=hmdb&param=HMDB31194	Tricycloekasantal		177.128	1	3.34222	0
3.34_177.1284m/z	HMDB31568		M-H	C12H18O	38	0	-0.53562	90.5488	100 - 13.2 - 1.01	http://nonlinear.com/redirect/outbound?p=hmdb&param=HMDB31568	4-Methyl-1-phenyl-2-pentanol		177.128	1	3.34222	0
3.34_177.1284m/z	HMDB31692		M-H2O-H	C12H20O2	37.9	0	-0.486417	90.3316	100 - 13.3 - 1.22	http://nonlinear.com/redirect/outbound?p=hmdb&param=HMDB31692	cis-3-Hexenyl trans-4-hexenoate		177.128	1	3.34222	0
3.34_177.1284m/z	HMDB31731		M-H	C12H18O	38	0	-0.53562	90.5488	100 - 13.2 - 1.01	http://nonlinear.com/redirect/outbound?p=hmdb&param=HMDB31731	3-Methyl-1-phenyl-3-pentanol		177.128	1	3.34222	0
3.34_177.1284m/z	HMDB32051		M-H2O-H	C12H20O2	37.9	0	-0.486417	90.3316	100 - 13.3 - 1.22	http://nonlinear.com/redirect/outbound?p=hmdb&param=HMDB32051	alpha-Terpineol acetate		177.128	1	3.34222	0
3.34_177.1284m/z	HMDB32193		M-H2O-H	C12H20O2	37.9	0	-0.486417	90.3316	100 - 13.3 - 1.22	http://nonlinear.com/redirect/outbound?p=hmdb&param=HMDB32193	alpha-Campholene acetate		177.128	1	3.34222	0
3.34_177.1284m/z	HMDB32331		M-H2O-H	C12H20O2	37.9	0	-0.486417	90.3316	100 - 13.3 - 1.22	http://nonlinear.com/redirect/outbound?p=hmdb&param=HMDB32331	(Z)-4-Hydroxy-6-dodecenoic acid lactone		177.128	1	3.34222	0
3.34_177.1284m/z	HMDB32579		M-H	C12H18O	38	0	-0.53562	90.5488	100 - 13.2 - 1.01	http://nonlinear.com/redirect/outbound?p=hmdb&param=HMDB32579	2,5-Diisopropylphenol		177.128	1	3.34222	0
3.34_177.1284m/z	HMDB32901		M-H2O-H	C12H20O2	37.9	0	-0.486417	90.3316	100 - 13.3 - 1.22	http://nonlinear.com/redirect/outbound?p=hmdb&param=HMDB32901	Yuzu lactone		177.128	1	3.34222	0
3.34_177.1284m/z	HMDB34903		M-H2O-H	C12H20O2	37.9	0	-0.486417	90.3316	100 - 13.3 - 1.22	http://nonlinear.com/redirect/outbound?p=hmdb&param=HMDB34903	(3R,3aR,7aS)-3-Butylhexahydro-1(3H)-isobenzofuranone		177.128	1	3.34222	0
3.34_177.1284m/z	HMDB35055		M-H	C12H18O	38	0	-0.53562	90.5488	100 - 13.2 - 1.01	http://nonlinear.com/redirect/outbound?p=hmdb&param=HMDB35055	11-Methyl-7-oxatetracyclo[6.3.1.01,6.04,11]dodecane		177.128	1	3.34222	0
3.34_177.1284m/z	HMDB35157		M-H2O-H	C12H20O2	37.9	0	-0.486417	90.3316	100 - 13.3 - 1.22	http://nonlinear.com/redirect/outbound?p=hmdb&param=HMDB35157	Geranyl acetate		177.128	1	3.34222	0
3.34_177.1284m/z	HMDB36048		M-H2O-H	C12H20O2	37.9	0	-0.486417	90.3316	100 - 13.3 - 1.22	http://nonlinear.com/redirect/outbound?p=hmdb&param=HMDB36048	Artemisia alcohol acetate		177.128	1	3.34222	0
3.34_177.1284m/z	HMDB36599		M-H2O-H	C12H20O2	37.9	0	-0.486417	90.3316	100 - 13.3 - 1.22	http://nonlinear.com/redirect/outbound?p=hmdb&param=HMDB36599	Ethyl 2Z,4E-decadienoic acid		177.128	1	3.34222	0
3.34_177.1284m/z	HMDB36681		M-H	C12H18O	38	0	-0.53562	90.5488	100 - 13.2 - 1.01	http://nonlinear.com/redirect/outbound?p=hmdb&param=HMDB36681	7-Isopropyl-5-methylbicyclo[2.2.2]oct-5-en-2-one		177.128	1	3.34222	0
3.34_177.1284m/z	HMDB37272		M-H	C12H18O	38	0	-0.53562	90.5488	100 - 13.2 - 1.01	http://nonlinear.com/redirect/outbound?p=hmdb&param=HMDB37272	2-Ethoxy-1-methyl-4-(1-methylethyl)benzene		177.128	1	3.34222	0
3.34_177.1284m/z	HMDB37301		M-H2O-H	C12H20O2	37.9	0	-0.486417	90.3316	100 - 13.3 - 1.22	http://nonlinear.com/redirect/outbound?p=hmdb&param=HMDB37301	p-Menth-1-en-9-ol acetate		177.128	1	3.34222	0
3.34_177.1284m/z	HMDB38107		M-H	C12H18O	38	0	-0.53562	90.5488	100 - 13.2 - 1.01	http://nonlinear.com/redirect/outbound?p=hmdb&param=HMDB38107	Quinceoxepine		177.128	1	3.34222	0
3.34_177.1284m/z	HMDB38194		M-H	C12H18O	38	0	-0.53562	90.5488	100 - 13.2 - 1.01	http://nonlinear.com/redirect/outbound?p=hmdb&param=HMDB38194	Geijerone		177.128	1	3.34222	0
3.34_177.1284m/z	HMDB38270		M-H2O-H	C12H20O2	37.9	0	-0.486417	90.3316	100 - 13.3 - 1.22	http://nonlinear.com/redirect/outbound?p=hmdb&param=HMDB38270	cis-3-Hexenyl cis-3-hexenoate		177.128	1	3.34222	0
3.34_177.1284m/z	HMDB38280		M-H2O-H	C12H20O2	37.9	0	-0.486417	90.3316	100 - 13.3 - 1.22	http://nonlinear.com/redirect/outbound?p=hmdb&param=HMDB38280	cis-3-Hexenyl trans-2-hexenoate		177.128	1	3.34222	0
3.34_177.1284m/z	HMDB39522		M-H2O-H	C12H20O2	37.9	0	-0.486417	90.3316	100 - 13.3 - 1.22	http://nonlinear.com/redirect/outbound?p=hmdb&param=HMDB39522	Linalyl acetate		177.128	1	3.34222	0
3.34_177.1284m/z	HMDB40206		M-H2O-H	C12H20O2	37.9	0	-0.486417	90.3316	100 - 13.3 - 1.22	http://nonlinear.com/redirect/outbound?p=hmdb&param=HMDB40206	Allyl 3-cyclohexylpropionate		177.128	1	3.34222	0
3.34_177.1284m/z	HMDB40227		M-H2O-H	C12H20O2	37.9	0	-0.486417	90.3316	100 - 13.3 - 1.22	http://nonlinear.com/redirect/outbound?p=hmdb&param=HMDB40227	Isopulegol acetate		177.128	1	3.34222	0
3.34_177.1284m/z	HMDB40397		M-H2O-H	C12H20O2	37.9	0	-0.486417	90.3316	100 - 13.3 - 1.22	http://nonlinear.com/redirect/outbound?p=hmdb&param=HMDB40397	(-)-Bornyl acetate		177.128	1	3.34222	0
3.34_177.1284m/z	HMDB40725		M-H2O-H	C12H20O2	37.9	0	-0.486417	90.3316	100 - 13.3 - 1.22	http://nonlinear.com/redirect/outbound?p=hmdb&param=HMDB40725	Fenchyl acetate		177.128	1	3.34222	0
3.34_177.1284m/z	HMDB41469		M-H2O-H	C12H20O2	37.9	0	-0.486417	90.3316	100 - 13.3 - 1.22	http://nonlinear.com/redirect/outbound?p=hmdb&param=HMDB41469	Dihydrocarveol acetate		177.128	1	3.34222	0
3.34_177.1284m/z	HMDB41494		M-H2O-H	C12H20O2	37.9	0	-0.486417	90.3316	100 - 13.3 - 1.22	http://nonlinear.com/redirect/outbound?p=hmdb&param=HMDB41494	(S)-Santolina acetate		177.128	1	3.34222	0
3.34_177.1284m/z	LMFA01030189		M-H2O-H	C12H20O2	37.9	0	-0.486417	90.3316	100 - 13.3 - 1.22	http://www.lipidmaps.org/data/LMSDRecord.php?LMID=LMFA01030189	Aleprylic acid		177.128	1	3.34222	0
3.34_177.1284m/z	LMFA01030230		M-H2O-H	C12H20O2	37.9	0	-0.486417	90.3316	100 - 13.3 - 1.22	http://www.lipidmaps.org/data/LMSDRecord.php?LMID=LMFA01030230	2E,4E-dodecadienoic acid		177.128	1	3.34222	0
3.34_177.1284m/z	LMFA01030231		M-H2O-H	C12H20O2	37.9	0	-0.486417	90.3316	100 - 13.3 - 1.22	http://www.lipidmaps.org/data/LMSDRecord.php?LMID=LMFA01030231	2E,6Z-dodecadienoic acid		177.128	1	3.34222	0
3.34_177.1284m/z	LMFA01030232		M-H2O-H	C12H20O2	37.9	0	-0.486417	90.3316	100 - 13.3 - 1.22	http://www.lipidmaps.org/data/LMSDRecord.php?LMID=LMFA01030232	2E,8E-dodecadienoic acid		177.128	1	3.34222	0
3.34_177.1284m/z	LMFA01030233		M-H2O-H	C12H20O2	37.9	0	-0.486417	90.3316	100 - 13.3 - 1.22	http://www.lipidmaps.org/data/LMSDRecord.php?LMID=LMFA01030233	2E,8Z-dodecadienoic acid		177.128	1	3.34222	0
3.34_177.1284m/z	LMFA01030234		M-H2O-H	C12H20O2	37.9	0	-0.486417	90.3316	100 - 13.3 - 1.22	http://www.lipidmaps.org/data/LMSDRecord.php?LMID=LMFA01030234	2Z,8E-dodecadienoic acid		177.128	1	3.34222	0
3.34_177.1284m/z	LMFA01030235		M-H2O-H	C12H20O2	37.9	0	-0.486417	90.3316	100 - 13.3 - 1.22	http://www.lipidmaps.org/data/LMSDRecord.php?LMID=LMFA01030235	2Z,8Z-dodecadienoic acid		177.128	1	3.34222	0
3.34_177.1284m/z	LMFA01030236		M-H2O-H	C12H20O2	37.9	0	-0.486417	90.3316	100 - 13.3 - 1.22	http://www.lipidmaps.org/data/LMSDRecord.php?LMID=LMFA01030236	5E,7E-dodecadienoic acid		177.128	1	3.34222	0
3.34_177.1284m/z	LMFA01030237		M-H2O-H	C12H20O2	37.9	0	-0.486417	90.3316	100 - 13.3 - 1.22	http://www.lipidmaps.org/data/LMSDRecord.php?LMID=LMFA01030237	7Z,9E-dodecadienoic acid		177.128	1	3.34222	0
3.34_177.1284m/z	LMFA01030238		M-H2O-H	C12H20O2	37.9	0	-0.486417	90.3316	100 - 13.3 - 1.22	http://www.lipidmaps.org/data/LMSDRecord.php?LMID=LMFA01030238	8E,10E-dodecadienoic acid		177.128	1	3.34222	0
3.34_177.1284m/z	LMFA01030239		M-H2O-H	C12H20O2	37.9	0	-0.486417	90.3316	100 - 13.3 - 1.22	http://www.lipidmaps.org/data/LMSDRecord.php?LMID=LMFA01030239	8Z,10E-dodecadienoic acid		177.128	1	3.34222	0
3.34_177.1284m/z	LMFA01030466		M-H2O-H	C12H20O2	37.9	0	-0.486417	90.3316	100 - 13.3 - 1.22	http://www.lipidmaps.org/data/LMSDRecord.php?LMID=LMFA01030466	3-dodecynoic acid		177.128	1	3.34222	0
3.34_177.1284m/z	LMFA01030467		M-H2O-H	C12H20O2	37.9	0	-0.486417	90.3316	100 - 13.3 - 1.22	http://www.lipidmaps.org/data/LMSDRecord.php?LMID=LMFA01030467	4-dodecynoic acid		177.128	1	3.34222	0
3.34_177.1284m/z	LMFA01030468		M-H2O-H	C12H20O2	37.9	0	-0.486417	90.3316	100 - 13.3 - 1.22	http://www.lipidmaps.org/data/LMSDRecord.php?LMID=LMFA01030468	5-dodecynoic acid		177.128	1	3.34222	0
3.34_177.1284m/z	LMFA01030469		M-H2O-H	C12H20O2	37.9	0	-0.486417	90.3316	100 - 13.3 - 1.22	http://www.lipidmaps.org/data/LMSDRecord.php?LMID=LMFA01030469	6-dodecynoic acid		177.128	1	3.34222	0
3.34_177.1284m/z	LMFA01030470		M-H2O-H	C12H20O2	37.9	0	-0.486417	90.3316	100 - 13.3 - 1.22	http://www.lipidmaps.org/data/LMSDRecord.php?LMID=LMFA01030470	7-dodecynoic acid		177.128	1	3.34222	0
3.34_177.1284m/z	LMFA01030471		M-H2O-H	C12H20O2	37.9	0	-0.486417	90.3316	100 - 13.3 - 1.22	http://www.lipidmaps.org/data/LMSDRecord.php?LMID=LMFA01030471	8-dodecynoic acid		177.128	1	3.34222	0
3.34_177.1284m/z	LMFA01030472		M-H2O-H	C12H20O2	37.9	0	-0.486417	90.3316	100 - 13.3 - 1.22	http://www.lipidmaps.org/data/LMSDRecord.php?LMID=LMFA01030472	9-dodecynoic acid		177.128	1	3.34222	0
3.34_177.1284m/z	LMFA01030473		M-H2O-H	C12H20O2	37.9	0	-0.486417	90.3316	100 - 13.3 - 1.22	http://www.lipidmaps.org/data/LMSDRecord.php?LMID=LMFA01030473	10-dodecynoic acid		177.128	1	3.34222	0
3.34_177.1284m/z	LMFA01030474		M-H2O-H	C12H20O2	37.9	0	-0.486417	90.3316	100 - 13.3 - 1.22	http://www.lipidmaps.org/data/LMSDRecord.php?LMID=LMFA01030474	11-dodecynoic acid		177.128	1	3.34222	0
3.34_177.1284m/z	LMFA01030769		M-H2O-H	C12H20O2	37.9	0	-0.486417	90.3316	100 - 13.3 - 1.22	http://www.lipidmaps.org/data/LMSDRecord.php?LMID=LMFA01030769	cis,cis-dodeca-3,6-dienoic acid		177.128	1	3.34222	0
3.34_177.1284m/z	LMFA06000145		M-H2O-H	C12H20O2	37.9	0	-0.486417	90.3316	100 - 13.3 - 1.22	http://www.lipidmaps.org/data/LMSDRecord.php?LMID=LMFA06000145	8E-Hydroxy-4,8-dimethyl-4,9-decadienal		177.128	1	3.34222	0
3.34_177.1284m/z	LMFA07010189		M-H2O-H	C12H20O2	37.9	0	-0.486417	90.3316	100 - 13.3 - 1.22	http://www.lipidmaps.org/data/LMSDRecord.php?LMID=LMFA07010189	3,7-Dimethyl-2E,6-octadienyl acetate		177.128	1	3.34222	0
3.34_177.1284m/z	LMFA07010194		M-H2O-H	C12H20O2	37.9	0	-0.486417	90.3316	100 - 13.3 - 1.22	http://www.lipidmaps.org/data/LMSDRecord.php?LMID=LMFA07010194	3,7-Dimethyl-2Z,6-octadienyl acetate		177.128	1	3.34222	0
3.34_177.1284m/z	LMFA07010205		M-H2O-H	C12H20O2	37.9	0	-0.486417	90.3316	100 - 13.3 - 1.22	http://www.lipidmaps.org/data/LMSDRecord.php?LMID=LMFA07010205	3E,5E-Decadienyl acetate		177.128	1	3.34222	0
3.34_177.1284m/z	LMFA07010209		M-H2O-H	C12H20O2	37.9	0	-0.486417	90.3316	100 - 13.3 - 1.22	http://www.lipidmaps.org/data/LMSDRecord.php?LMID=LMFA07010209	7Z,9-Decadienyl acetate		177.128	1	3.34222	0
3.34_177.1284m/z	LMFA07010211		M-H2O-H	C12H20O2	37.9	0	-0.486417	90.3316	100 - 13.3 - 1.22	http://www.lipidmaps.org/data/LMSDRecord.php?LMID=LMFA07010211	3Z,5E-Decadienyl acetate		177.128	1	3.34222	0
3.34_177.1284m/z	LMFA07010480		M-H2O-H	C12H20O2	37.9	0	-0.486417	90.3316	100 - 13.3 - 1.22	http://www.lipidmaps.org/data/LMSDRecord.php?LMID=LMFA07010480	ethyl 2E,4Z-decadienoate		177.128	1	3.34222	0
3.34_177.1284m/z	LMFA07010563		M-H2O-H	C12H20O2	37.9	0	-0.486417	90.3316	100 - 13.3 - 1.22	http://www.lipidmaps.org/data/LMSDRecord.php?LMID=LMFA07010563	Ethyl (E)-7,9-decadienoate		177.128	1	3.34222	0
3.34_177.1284m/z	LMFA07010588		M-H2O-H	C12H20O2	37.9	0	-0.486417	90.3316	100 - 13.3 - 1.22	http://www.lipidmaps.org/data/LMSDRecord.php?LMID=LMFA07010588	(E)-2-Hexenyl (E)-2-hexenoate		177.128	1	3.34222	0
3.34_177.1284m/z	LMFA07010589		M-H2O-H	C12H20O2	37.9	0	-0.486417	90.3316	100 - 13.3 - 1.22	http://www.lipidmaps.org/data/LMSDRecord.php?LMID=LMFA07010589	(E)-2-Hexenyl (Z)-3-hexenoate		177.128	1	3.34222	0
3.34_177.1284m/z	LMFA07010664		M-H2O-H	C12H20O2	37.9	0	-0.486417	90.3316	100 - 13.3 - 1.22	http://www.lipidmaps.org/data/LMSDRecord.php?LMID=LMFA07010664	Isopropyl 2,4-dimethyl-2E,4E-heptadienoate		177.128	1	3.34222	0
3.34_177.1284m/z	LMFA07040029		M-H2O-H	C12H20O2	37.9	0	-0.486417	90.3316	100 - 13.3 - 1.22	http://www.lipidmaps.org/data/LMSDRecord.php?LMID=LMFA07040029	Buibuilactone		177.128	1	3.34222	0
3.34_177.1284m/z	LMFA07040033		M-H2O-H	C12H20O2	37.9	0	-0.486417	90.3316	100 - 13.3 - 1.22	http://www.lipidmaps.org/data/LMSDRecord.php?LMID=LMFA07040033	Cucujolide II		177.128	1	3.34222	0
3.34_177.1284m/z	LMFA07040034		M-H2O-H	C12H20O2	37.9	0	-0.486417	90.3316	100 - 13.3 - 1.22	http://www.lipidmaps.org/data/LMSDRecord.php?LMID=LMFA07040034	S-Cucujolide II		177.128	1	3.34222	0
3.34_177.1284m/z	LMFA07040035		M-H2O-H	C12H20O2	37.9	0	-0.486417	90.3316	100 - 13.3 - 1.22	http://www.lipidmaps.org/data/LMSDRecord.php?LMID=LMFA07040035	Cucujolide VIII		177.128	1	3.34222	0
3.34_177.1284m/z	LMFA07040041		M-H2O-H	C12H20O2	37.9	0	-0.486417	90.3316	100 - 13.3 - 1.22	http://www.lipidmaps.org/data/LMSDRecord.php?LMID=LMFA07040041	5-Dodecen-11-olide		177.128	1	3.34222	0
3.34_177.1284m/z	LMPR0102010009		M-H2O-H	C12H20O2	37.9	0	-0.486417	90.3316	100 - 13.3 - 1.22	http://www.lipidmaps.org/data/LMSDRecord.php?LMID=LMPR0102010009	Linalyl acetate		177.128	1	3.34222	0
3.34_177.1284m/z	LMPR0102090045		M-H2O-H	C12H20O2	37.9	0	-0.486417	90.3316	100 - 13.3 - 1.22	http://www.lipidmaps.org/data/LMSDRecord.php?LMID=LMPR0102090045	alpha-Terpinyl acetate		177.128	1	3.34222	0
3.34_177.1284m/z	LMPR0102090046		M-H2O-H	C12H20O2	37.9	0	-0.486417	90.3316	100 - 13.3 - 1.22	http://www.lipidmaps.org/data/LMSDRecord.php?LMID=LMPR0102090046	beta-Terpinyl acetate		177.128	1	3.34222	0
3.34_177.1284m/z	LMPR0102090047		M-H2O-H	C12H20O2	37.9	0	-0.486417	90.3316	100 - 13.3 - 1.22	http://www.lipidmaps.org/data/LMSDRecord.php?LMID=LMPR0102090047	gamma-Terpinyl acetate		177.128	1	3.34222	0
3.34_177.1284m/z	LMPR0102120014		M-H2O-H	C12H20O2	37.9	0	-0.486417	90.3316	100 - 13.3 - 1.22	http://www.lipidmaps.org/data/LMSDRecord.php?LMID=LMPR0102120014	(1S,2R,4S)-(-)-Bornyl acetate		177.128	1	3.34222	0
3.34_177.1284m/z	LMPR0102120020		M-H2O-H	C12H20O2	37.9	0	-0.486417	90.3316	100 - 13.3 - 1.22	http://www.lipidmaps.org/data/LMSDRecord.php?LMID=LMPR0102120020	(1R,2S,4R)-(+)-Bornyl acetate		177.128	1	3.34222	0
1.04_369.1550m/z	HMDB39964		M-H2O-H	C18H28O9	44.4	38.1	-1.27107	85.5729	100 - 20.1 - 3.77 - 0.487	http://nonlinear.com/redirect/outbound?p=hmdb&param=HMDB39964	beta-D-Glucopyranosyl-11-hydroxyjasmonic acid		369.155	1	1.04412	0
1.04_369.1550m/z	HMDB40706		M-H2O-H	C18H28O9	44.5	38.2	-1.27107	85.5729	100 - 20.1 - 3.77 - 0.487	http://nonlinear.com/redirect/outbound?p=hmdb&param=HMDB40706	7-Epi-12-hydroxyjasmonic acid glucoside		369.155	1	1.04412	0
1.04_369.1550m/z	HMDB41552		M-H2O-H	C18H28O9	43.1	31.4	-1.27107	85.5729	100 - 20.1 - 3.77 - 0.487	http://nonlinear.com/redirect/outbound?p=hmdb&param=HMDB41552	2-[4-(3-Hydroxypropyl)-2-methoxyphenoxy]-1,3-propanediol 1-xyloside		369.155	1	1.04412	0
1.04_369.1550m/z	LMFA13010032		M-H2O-H	C18H28O9	44	35.9	-1.27107	85.5729	100 - 20.1 - 3.77 - 0.487	http://www.lipidmaps.org/data/LMSDRecord.php?LMID=LMFA13010032	Tuberonic acid glucoside		369.155	1	1.04412	0
4.63_317.0586m/z	HMDB61129	*	M-H2O-H	C17H17ClO5	33.6	0	0.0679421	67.9377	100 - 18.8 - 34.7 - 6.28 - 0.885	http://nonlinear.com/redirect/outbound?p=hmdb&param=HMDB61129	6-Methyl-griseofulvin		317.059	1	4.6295	0
1.56_188.9864m/z	HMDB32653		M-H2O-H	C7H12OS3	35	0	-3.99129	79.5513	100 - 10.1 - 14.2 - 1.3 - 0.758	http://nonlinear.com/redirect/outbound?p=hmdb&param=HMDB32653	(Z)-[3-(Methylsulfinyl)-1-propenyl] 2-propenyl disulfide		188.986	1	1.55632	0
1.56_188.9864m/z	HMDB59724		M-H	C6H6O5S	37.6	0	0.204316	88.4383	100 - 7.55 - 5.79 - 0.387	http://nonlinear.com/redirect/outbound?p=hmdb&param=HMDB59724	Pyrocatechol sulfate		188.986	1	1.55632	0
11.47_391.1502m/z	HMDB14976		M-H2O-H	C22H28ClFO4	31.9	0	4.89576	65.234	100 - 24.3 - 35.6 - 8.16 - 1.2 - 0.133	http://nonlinear.com/redirect/outbound?p=hmdb&param=HMDB14976	Clocortolone		391.15	1	11.4653	0
11.47_391.1502m/z	HMDB15148		M-H2O-H	C22H28ClFO4	31.9	0	4.89576	65.234	100 - 24.3 - 35.6 - 8.16 - 1.2 - 0.133	http://nonlinear.com/redirect/outbound?p=hmdb&param=HMDB15148	Clobetasol		391.15	1	11.4653	0
11.47_391.1502m/z	LMFA01090040		M-H2O-H	C18H35IO2	38	0	-0.377874	90.2373	100 - 19.9 - 2.3 - 0.194	http://www.lipidmaps.org/data/LMSDRecord.php?LMID=LMFA01090040	3-iodo-octadecanoic acid		391.15	1	11.4653	0
3.34_745.3794m/z	HMDB34871	*	M-H2O-H	C40H60O14	36.6	7.12	-1.44555	77.7273	100 - 44.5 - 12.5 - 2.64 - 0.457	http://nonlinear.com/redirect/outbound?p=hmdb&param=HMDB34871	Spinacoside D		745.379	1	3.34222	0
3.74_357.1706m/z	HMDB00332		M-H2O-H	C21H28O6	55.4	92.8	-0.446927	84.8173	100 - 23.3 - 3.82 - 0.469	http://nonlinear.com/redirect/outbound?p=hmdb&param=HMDB00332	18-Oxocortisol		357.171	1	3.74013	0
3.74_357.1706m/z	HMDB05798		M-H	C21H26O5	36.9	0	-0.469412	85.0378	100 - 23.2 - 3.6 - 0.419	http://nonlinear.com/redirect/outbound?p=hmdb&param=HMDB05798	Malabaricone C		357.171	1	3.74013	0
3.74_357.1706m/z	HMDB14773		M-H	C21H26O5	36.9	0	-0.469412	85.0378	100 - 23.2 - 3.6 - 0.419	http://nonlinear.com/redirect/outbound?p=hmdb&param=HMDB14773	Prednisone		357.171	1	3.74013	0
3.74_357.1706m/z	HMDB30784		M-H	C21H26O5	36.9	0	-0.469412	85.0378	100 - 23.2 - 3.6 - 0.419	http://nonlinear.com/redirect/outbound?p=hmdb&param=HMDB30784	Normammein		357.171	1	3.74013	0
3.74_357.1706m/z	HMDB30792		M-H	C21H26O5	36.9	0	-0.469412	85.0378	100 - 23.2 - 3.6 - 0.419	http://nonlinear.com/redirect/outbound?p=hmdb&param=HMDB30792	Monascoflavin		357.171	1	3.74013	0
3.74_357.1706m/z	HMDB31932		M-H2O-H	C21H28O6	36.9	0	-0.446927	84.8173	100 - 23.3 - 3.82 - 0.469	http://nonlinear.com/redirect/outbound?p=hmdb&param=HMDB31932	11,12,14-Trihydroxy-7-methoxy-8,11,13-abietatrien-20,6-olide		357.171	1	3.74013	0
3.74_357.1706m/z	HMDB34096		M-H	C21H26O5	36.9	0	-0.469412	85.0378	100 - 23.2 - 3.6 - 0.419	http://nonlinear.com/redirect/outbound?p=hmdb&param=HMDB34096	Mammea B/BD		357.171	1	3.74013	0
3.74_357.1706m/z	HMDB34275		M-H	C21H26O5	36.9	0	-0.469412	85.0378	100 - 23.2 - 3.6 - 0.419	http://nonlinear.com/redirect/outbound?p=hmdb&param=HMDB34275	Mammea B/AC		357.171	1	3.74013	0
3.74_357.1706m/z	HMDB39557		M-H2O-H	C21H28O6	36.9	0	-0.446927	84.8173	100 - 23.3 - 3.82 - 0.469	http://nonlinear.com/redirect/outbound?p=hmdb&param=HMDB39557	12alpha-Hydroxy-13,18-dehydroparain		357.171	1	3.74013	0
3.74_357.1706m/z	HMDB61016		M-H2O-H	C21H28O6	36.9	0	-0.446927	84.8173	100 - 23.3 - 3.82 - 0.469	http://nonlinear.com/redirect/outbound?p=hmdb&param=HMDB61016	16&alpha;-hydroxyprednisolone		357.171	1	3.74013	0
3.74_357.1706m/z	LMST02030180		M-H	C21H26O5	36.9	0	-0.469412	85.0378	100 - 23.2 - 3.6 - 0.419	http://www.lipidmaps.org/data/LMSDRecord.php?LMID=LMST02030180	prednisone		357.171	1	3.74013	0
3.74_357.1706m/z	LMST02030194		M-H2O-H	C21H28O6	55	90.7	-0.446927	84.8173	100 - 23.3 - 3.82 - 0.469	http://www.lipidmaps.org/data/LMSDRecord.php?LMID=LMST02030194	18-Oxocortisol		357.171	1	3.74013	0
1.04_267.0735m/z	HMDB00195		M-H	C10H12N4O5	42.5	22.8	-0.0216271	89.9311	100 - 12.6 - 1.76 - 0.155	http://nonlinear.com/redirect/outbound?p=hmdb&param=HMDB00195	Inosine		267.073	1	1.04412	0
1.04_267.0735m/z	HMDB00425		M-H	C9H16O9	39.6	12.6	4.96724	91.3147	100 - 10.3 - 2.32 - 0.202	http://nonlinear.com/redirect/outbound?p=hmdb&param=HMDB00425	3-Deoxy-D-glycero-D-galacto-2-nonulosonic acid		267.073	1	1.04412	0
1.04_267.0735m/z	HMDB00481		M-H	C10H12N4O5	42.1	20.7	-0.0216271	89.9311	100 - 12.6 - 1.76 - 0.155	http://nonlinear.com/redirect/outbound?p=hmdb&param=HMDB00481	Allopurinol riboside		267.073	1	1.04412	0
1.04_267.0735m/z	HMDB03040		M-H	C10H12N4O5	42.5	22.8	-0.0216271	89.9311	100 - 12.6 - 1.76 - 0.155	http://nonlinear.com/redirect/outbound?p=hmdb&param=HMDB03040	Arabinosylhypoxanthine		267.073	1	1.04412	0
1.05_549.1956m/z	HMDB30557		M-H	C27H34O12	35.9	2.64	-3.83741	81.3136	100 - 30.1 - 6.82 - 1.15 - 0.162	http://nonlinear.com/redirect/outbound?p=hmdb&param=HMDB30557	Tracheloside		549.196	1	1.05127	0
1.05_549.1956m/z	HMDB30668		2M+FA-H	C13H16O5	38.3	0	-4.18755	96.3513	100 - 14.4 - 1.99 - 0.188	http://nonlinear.com/redirect/outbound?p=hmdb&param=HMDB30668	1-(2,4,6-Trimethoxyphenyl)-1,3-butanedione		549.196	1	1.05127	0
1.05_549.1956m/z	HMDB38551		2M+FA-H	C13H16O5	38.3	0	-4.18755	96.3513	100 - 14.4 - 1.99 - 0.188	http://nonlinear.com/redirect/outbound?p=hmdb&param=HMDB38551	Methyl 3,4,5-trimethoxycinnamate		549.196	1	1.05127	0
1.05_549.1956m/z	HMDB38718		M-H	C27H34O12	35.9	2.49	-3.83741	81.3136	100 - 30.1 - 6.82 - 1.15 - 0.162	http://nonlinear.com/redirect/outbound?p=hmdb&param=HMDB38718	Scorzonoside		549.196	1	1.05127	0
1.05_549.1956m/z	HMDB39231		M-H2O-H	C27H36O13	35.8	2.49	-3.71577	81.0989	100 - 30.1 - 7.05 - 1.21 - 0.177	http://nonlinear.com/redirect/outbound?p=hmdb&param=HMDB39231	Citrusin B		549.196	1	1.05127	0
0.93_305.0335m/z	HMDB14684		2M+FA-H	C4H3FN2O2	39.1	0	-1.74936	97.732	100 - 5.17 - 0.52	http://nonlinear.com/redirect/outbound?p=hmdb&param=HMDB14684	Fluorouracil		305.033	1	0.930533	0
0.93_305.0335m/z	HMDB59978		M-H	C11H14O8S	36.9	0	-0.662887	85.306	100 - 13.2 - 6.96 - 0.804 - 0.153	http://nonlinear.com/redirect/outbound?p=hmdb&param=HMDB59978	4-Hydroxy-5-(dihydroxyphenyl)-valeric acid-O-sulphate		305.033	1	0.930533	0
0.93_305.0335m/z	HMDB59979		M-H	C11H14O8S	36.9	0	-0.662887	85.306	100 - 13.2 - 6.96 - 0.804 - 0.153	http://nonlinear.com/redirect/outbound?p=hmdb&param=HMDB59979	4-Hydroxy-5-(dihydroxyphenyl)-valeric acid-O-sulphate III		305.033	1	0.930533	0
3.38_489.1346m/z	HMDB00099		2M+FA-H	C7H14N2O4S	37.5	0	3.55643	91.6972	100 - 9.42 - 5.74 - 0.476	http://nonlinear.com/redirect/outbound?p=hmdb&param=HMDB00099	L-Cystathionine		489.135	1	3.37722	0
3.38_489.1346m/z	HMDB00455		2M+FA-H	C7H14N2O4S	37.5	0	3.55643	91.6972	100 - 9.42 - 5.74 - 0.476	http://nonlinear.com/redirect/outbound?p=hmdb&param=HMDB00455	Allocystathionine		489.135	1	3.37722	0
3.38_489.1346m/z	HMDB03075		2M+FA-H	C15H10O2	37.8	0	0.622085	89.6946	100 - 16.4 - 1.67 - 0.127	http://nonlinear.com/redirect/outbound?p=hmdb&param=HMDB03075	Flavone		489.135	1	3.37722	0
3.38_489.1346m/z	HMDB14641		2M+FA-H	C15H10O2	37.8	0	0.622085	89.6946	100 - 16.4 - 1.67 - 0.127	http://nonlinear.com/redirect/outbound?p=hmdb&param=HMDB14641	Phenindione		489.135	1	3.37722	0
3.38_489.1346m/z	HMDB28785		2M+FA-H	C7H14N2O4S	37.5	0	3.55643	91.6972	100 - 9.42 - 5.74 - 0.476	http://nonlinear.com/redirect/outbound?p=hmdb&param=HMDB28785	Cysteinyl-Threonine		489.135	1	3.37722	0
3.38_489.1346m/z	HMDB29058		2M+FA-H	C7H14N2O4S	37.5	0	3.55643	91.6972	100 - 9.42 - 5.74 - 0.476	http://nonlinear.com/redirect/outbound?p=hmdb&param=HMDB29058	Threoninyl-Cysteine		489.135	1	3.37722	0
3.38_489.1346m/z	LMPK12050000		2M+FA-H	C15H10O2	37.8	0	0.622085	89.6946	100 - 16.4 - 1.67 - 0.127	http://www.lipidmaps.org/data/LMSDRecord.php?LMID=LMPK12050000	Isoflavone skeleton		489.135	1	3.37722	0
3.38_489.1346m/z	LMPK12110097		2M+FA-H	C15H10O2	37.8	0	0.622085	89.6946	100 - 16.4 - 1.67 - 0.127	http://www.lipidmaps.org/data/LMSDRecord.php?LMID=LMPK12110097	Flavone		489.135	1	3.37722	0
3.41_353.2118m/z	HMDB12869		M-H2O-H	C23H32O4	37.6	0	-1.21157	89.3885	100 - 25.4 - 3.91 - 0.448	http://nonlinear.com/redirect/outbound?p=hmdb&param=HMDB12869	9'-Carboxy-gamma-tocotrienol		353.212	1	3.40582	0
3.41_353.2118m/z	HMDB30012		M-H2O-H	C23H32O4	37.6	0	-1.21157	89.3885	100 - 25.4 - 3.91 - 0.448	http://nonlinear.com/redirect/outbound?p=hmdb&param=HMDB30012	Scutigeral		353.212	1	3.40582	0
3.41_353.2118m/z	HMDB30044		M-H2O-H	C23H32O4	37.6	0	-1.21157	89.3885	100 - 25.4 - 3.91 - 0.448	http://nonlinear.com/redirect/outbound?p=hmdb&param=HMDB30044	Neriantogenin		353.212	1	3.40582	0
3.41_353.2118m/z	HMDB32784		M-H2O-H	C23H32O4	37.6	0	-1.21157	89.3885	100 - 25.4 - 3.91 - 0.448	http://nonlinear.com/redirect/outbound?p=hmdb&param=HMDB32784	5-Ethoxysorgoleone 358		353.212	1	3.40582	0
3.41_353.2118m/z	LMPR01090046		M-H	C23H30O3	37.6	0	-1.27319	89.6208	100 - 25.3 - 3.69 - 0.394	http://www.lipidmaps.org/data/LMSDRecord.php?LMID=LMPR01090046	Etretinate		353.212	1	3.40582	0
3.14_287.0075m/z	HMDB11640	*	M-H2O-H	C9H11N2O8P	38	0	0.275486	90.4799	100 - 10.9 - 2.18 - 0.195	http://nonlinear.com/redirect/outbound?p=hmdb&param=HMDB11640	Uridine 2',3'-cyclic phosphate		287.008	1	3.13577	0
1.04_345.1549m/z	HMDB33222		M-H	C16H26O8	38	3.92	-1.69456	88.2727	100 - 17.9 - 3.15 - 0.373	http://nonlinear.com/redirect/outbound?p=hmdb&param=HMDB33222	(1R,3S,4S,6R)-6,9-Dihydroxyfenchone 6-O-b-D-glucoside		345.155	1	1.04412	0
1.04_345.1549m/z	HMDB33223		M-H	C16H26O8	38.3	5.08	-1.69456	88.2727	100 - 17.9 - 3.15 - 0.373	http://nonlinear.com/redirect/outbound?p=hmdb&param=HMDB33223	(1S,3R,4R)-8,10-Dihydroxyfenchone 10-O-b-D-glucoside		345.155	1	1.04412	0
1.04_345.1549m/z	HMDB35822		M-H	C16H26O8	38	3.92	-1.69456	88.2727	100 - 17.9 - 3.15 - 0.373	http://nonlinear.com/redirect/outbound?p=hmdb&param=HMDB35822	Glucosyl 6-hydroxy-2,6-dimethyl-2E,7-octadienoate		345.155	1	1.04412	0
1.04_345.1549m/z	HMDB38149		M-H	C16H26O8	38.3	5.08	-1.69456	88.2727	100 - 17.9 - 3.15 - 0.373	http://nonlinear.com/redirect/outbound?p=hmdb&param=HMDB38149	Nepetaside		345.155	1	1.04412	0
1.05_527.2132m/z	HMDB15258		M-H	C27H30F6N2O2	36.2	0.0544	-1.18818	82.2504	100 - 30.4 - 4.86 - 0.544	http://nonlinear.com/redirect/outbound?p=hmdb&param=HMDB15258	Dutasteride		527.213	1	1.05127	0
1.05_527.2132m/z	HMDB40647		M-H	C25H36O12	37.1	3.38	-0.296615	82.5432	100 - 27.9 - 6.21 - 1.01 - 0.14	http://nonlinear.com/redirect/outbound?p=hmdb&param=HMDB40647	16,17-Dihydro-16a,17-dihydroxygibberellin A4 17-glucoside		527.213	1	1.05127	0
11.47_393.1476m/z	HMDB15011		M-H	C21H27ClO5	32.6	0	0.441582	63.4482	100 - 23.2 - 35.6 - 7.84 - 1.19 - 0.137	http://nonlinear.com/redirect/outbound?p=hmdb&param=HMDB15011	Loteprednol		393.148	1	11.4724	0
11.47_393.1476m/z	HMDB33467		M-H2O-H	C22H24N2O6	35.3	0	4.86192	82.0893	100 - 25 - 4.24 - 0.538	http://nonlinear.com/redirect/outbound?p=hmdb&param=HMDB33467	Dicaffeoylputrescine		393.148	1	11.4724	0
0.92_149.0278m/z	HMDB37115	*	M-H	C5H10O3S	37.9	0	0.171358	89.5945	100 - 6.44 - 5.31 - 0.297	http://nonlinear.com/redirect/outbound?p=hmdb&param=HMDB37115	(卤)-2-Hydroxy-4-(methylthio)butanoic acid		149.028	1	0.91625	0
2.63_395.1635m/z	LMFA03120012	*	M-H	C21H29ClO5	32.7	0	1.10279	64.8061	100 - 23.2 - 35.6 - 7.85 - 1.19 - 0.137	http://www.lipidmaps.org/data/LMSDRecord.php?LMID=LMFA03120012	10,11-epoxy-chlorovulone I		395.164	1	2.63072	0
1.05_405.1782m/z	HMDB04076		2M+FA-H	C9H12N2O2	39.7	3.28	0.62483	95.8366	100 - 10.7 - 0.927	http://nonlinear.com/redirect/outbound?p=hmdb&param=HMDB04076	5-Hydroxykynurenamine		405.178	1	1.05127	0
1.05_405.1782m/z	HMDB13319		2M+FA-H	C9H12N2O2	39.2	1	0.62483	95.8366	100 - 10.7 - 0.927	http://nonlinear.com/redirect/outbound?p=hmdb&param=HMDB13319	Tyrosinamide		405.178	1	1.05127	0
1.05_405.1782m/z	HMDB30397		2M+FA-H	C9H12N2O2	39	0	0.62483	95.8366	100 - 10.7 - 0.927	http://nonlinear.com/redirect/outbound?p=hmdb&param=HMDB30397	L-2-Amino-3-(4-aminophenyl)propanoic acid		405.178	1	1.05127	0
1.05_405.1782m/z	HMDB32565		2M+FA-H	C9H12N2O2	39.2	0.987	0.62483	95.8366	100 - 10.7 - 0.927	http://nonlinear.com/redirect/outbound?p=hmdb&param=HMDB32565	(4-Ethoxyphenyl)urea		405.178	1	1.05127	0
1.05_405.1782m/z	HMDB41109		2M+FA-H	C9H12N2O2	39.1	0.441	0.62483	95.8366	100 - 10.7 - 0.927	http://nonlinear.com/redirect/outbound?p=hmdb&param=HMDB41109	(S)-3-Ethylidenehexahydropyrrolo[1,2-a]pyrazine-1,4-dione		405.178	1	1.05127	0
1.05_405.1782m/z	HMDB60281		2M+FA-H	C9H12N2O2	39.7	3.28	0.62483	95.8366	100 - 10.7 - 0.927	http://nonlinear.com/redirect/outbound?p=hmdb&param=HMDB60281	3-Hydroxykynurenamine		405.178	1	1.05127	0
2.73_134.0070m/z	HMDB32930	*	M-H	C7H5NS	37.5	0	-0.307758	87.7005	100 - 8.79 - 4.86 - 0.369	http://nonlinear.com/redirect/outbound?p=hmdb&param=HMDB32930	Benzothiazole		134.007	1	2.73002	0
1.04_361.1495m/z	HMDB15613		M-H2O-H	C20H28O5S	35	1.4	4.08859	78.1562	100 - 22.9 - 8.06 - 1.41 - 0.212	http://nonlinear.com/redirect/outbound?p=hmdb&param=HMDB15613	Ecabet		361.149	1	1.04412	0
1.04_361.1495m/z	HMDB31954		M-H2O-H	C16H28O10	38	7.96	-2.49299	84.9343	100 - 18 - 3.58 - 0.45	http://nonlinear.com/redirect/outbound?p=hmdb&param=HMDB31954	3-Methyl-3-butenyl apiosyl-(1->6)-glucoside		361.149	1	1.04412	0
1.04_361.1495m/z	HMDB31956		M-H2O-H	C16H28O10	38	7.96	-2.49299	84.9343	100 - 18 - 3.58 - 0.45	http://nonlinear.com/redirect/outbound?p=hmdb&param=HMDB31956	Prenyl apiosyl-(1->6)-glucoside		361.149	1	1.04412	0
1.04_361.1495m/z	HMDB41360		M-H2O-H	C16H28O10	37.7	6.52	-2.49299	84.9343	100 - 18 - 3.58 - 0.45	http://nonlinear.com/redirect/outbound?p=hmdb&param=HMDB41360	Prenyl arabinosyl-(1->6)-glucoside		361.149	1	1.04412	0
1.05_208.0613m/z	HMDB00735		M-H	C10H11NO4	38.8	6.64	-1.05893	88.5018	100 - 11.5 - 1.42 - 0.113	http://nonlinear.com/redirect/outbound?p=hmdb&param=HMDB00735	Hydroxyphenylacetylglycine		208.061	1	1.05127	0
1.05_208.0613m/z	HMDB60367		M-H	C10H11NO4	37.4	0	-1.05893	88.5018	100 - 11.5 - 1.42 - 0.113	http://nonlinear.com/redirect/outbound?p=hmdb&param=HMDB60367	3-Carbamoyl-2-phenylpropionic acid		208.061	1	1.05127	0
3.14_396.9874m/z	LMPK12113267	*	M-H	C15H10O11S	37.1	5.27	0.728136	80.9413	100 - 17.6 - 8.23 - 1.23 - 0.241	http://www.lipidmaps.org/data/LMSDRecord.php?LMID=LMPK12113267	Gossypetin 3-O-sulfate		396.987	1	3.1429	0
0.84_216.9811m/z	HMDB11725		M-H	C7H6O6S	38.6	0	-0.625877	93.5387	100 - 8.67 - 6.08 - 0.469	http://nonlinear.com/redirect/outbound?p=hmdb&param=HMDB11725	5-Sulfosalicylic acid		216.981	1	0.838383	0
0.84_216.9811m/z	HMDB59968		M-H	C7H6O6S	38.6	0	-0.625877	93.5387	100 - 8.67 - 6.08 - 0.469	http://nonlinear.com/redirect/outbound?p=hmdb&param=HMDB59968	3-hydroxybenzoic acid-3-O-sulphate		216.981	1	0.838383	0
0.84_216.9811m/z	HMDB59982		M-H	C7H6O6S	38.6	0	-0.625877	93.5387	100 - 8.67 - 6.08 - 0.469	http://nonlinear.com/redirect/outbound?p=hmdb&param=HMDB59982	4-hydroxybenzoic acid-4-O-sulphate		216.981	1	0.838383	0
3.26_633.1069m/z	HMDB39931		M-H2O-H	C28H28O18	50.5	78.8	-4.40441	78.9397	100 - 31.3 - 8.43 - 1.62 - 0.272	http://nonlinear.com/redirect/outbound?p=hmdb&param=HMDB39931	Chrysoeriol 4',7-diglucuronide		633.107	1	3.25648	0
3.26_633.1069m/z	HMDB40624		M-H	C28H26O17	36.8	10.2	-4.52951	79.1481	100 - 31.2 - 8.21 - 1.55 - 0.254	http://nonlinear.com/redirect/outbound?p=hmdb&param=HMDB40624	3'-(2'',3''-Digalloylglucosyl)-phloroacetophenone		633.107	1	3.25648	0
3.26_633.1069m/z	HMDB40625		M-H	C28H26O17	36.8	10.2	-4.52951	79.1481	100 - 31.2 - 8.21 - 1.55 - 0.254	http://nonlinear.com/redirect/outbound?p=hmdb&param=HMDB40625	3'-(2'',6''-Digalloylglucosyl)-phloroacetophenone		633.107	1	3.25648	0
3.26_633.1069m/z	LMPK12110778		M-H2O-H	C28H28O18	50.6	79.3	-4.40441	78.9397	100 - 31.3 - 8.43 - 1.62 - 0.272	http://www.lipidmaps.org/data/LMSDRecord.php?LMID=LMPK12110778	Luteolin 3'-methyl ether 7-glucuronosyl-(1->2)-glucuronide		633.107	1	3.25648	0
3.26_633.1069m/z	LMPK12110790		M-H2O-H	C28H28O18	50.5	78.8	-4.40441	78.9397	100 - 31.3 - 8.43 - 1.62 - 0.272	http://www.lipidmaps.org/data/LMSDRecord.php?LMID=LMPK12110790	Chrysoeriol 7,4'-diglucuronide		633.107	1	3.25648	0
2.90_369.1551m/z	HMDB39964		M-H2O-H	C18H28O9	37.4	0	-0.911753	87.9107	100 - 20.1 - 3.77 - 0.487	http://nonlinear.com/redirect/outbound?p=hmdb&param=HMDB39964	beta-D-Glucopyranosyl-11-hydroxyjasmonic acid		369.155	1	2.90075	0
2.90_369.1551m/z	HMDB40706		M-H2O-H	C18H28O9	37.4	0	-0.911753	87.9107	100 - 20.1 - 3.77 - 0.487	http://nonlinear.com/redirect/outbound?p=hmdb&param=HMDB40706	7-Epi-12-hydroxyjasmonic acid glucoside		369.155	1	2.90075	0
2.90_369.1551m/z	HMDB41552		M-H2O-H	C18H28O9	37.4	0	-0.911753	87.9107	100 - 20.1 - 3.77 - 0.487	http://nonlinear.com/redirect/outbound?p=hmdb&param=HMDB41552	2-[4-(3-Hydroxypropyl)-2-methoxyphenoxy]-1,3-propanediol 1-xyloside		369.155	1	2.90075	0
2.90_369.1551m/z	LMFA13010032		M-H2O-H	C18H28O9	37.4	0	-0.911753	87.9107	100 - 20.1 - 3.77 - 0.487	http://www.lipidmaps.org/data/LMSDRecord.php?LMID=LMFA13010032	Tuberonic acid glucoside		369.155	1	2.90075	0
3.36_353.1604m/z	HMDB40240		2M+FA-H	C9H14S	37.5	0	-3.39403	91.7408	100 - 10.7 - 5.04 - 0.462	http://nonlinear.com/redirect/outbound?p=hmdb&param=HMDB40240	2-Pentylthiophene		353.16	1	3.3565	0
3.36_353.1604m/z	HMDB60933		M-H	C18H26O7	53.5	72.4	-0.499441	95.8391	100 - 20 - 3.34 - 0.401	http://nonlinear.com/redirect/outbound?p=hmdb&param=HMDB60933	Propofol glucuronide		353.16	1	3.3565	0
2.56_369.1552m/z	HMDB01297		2M+FA-H	C9H10N2O	38.6	0	-4.96707	98.6758	100 - 10.6 - 0.715	http://nonlinear.com/redirect/outbound?p=hmdb&param=HMDB01297	Norcotinine		369.155	1	2.55928	0
2.56_369.1552m/z	HMDB39964		M-H2O-H	C18H28O9	37.5	0	-0.702525	88.3172	100 - 20.1 - 3.77 - 0.487	http://nonlinear.com/redirect/outbound?p=hmdb&param=HMDB39964	beta-D-Glucopyranosyl-11-hydroxyjasmonic acid		369.155	1	2.55928	0
2.56_369.1552m/z	HMDB40706		M-H2O-H	C18H28O9	37.5	0	-0.702525	88.3172	100 - 20.1 - 3.77 - 0.487	http://nonlinear.com/redirect/outbound?p=hmdb&param=HMDB40706	7-Epi-12-hydroxyjasmonic acid glucoside		369.155	1	2.55928	0
2.56_369.1552m/z	HMDB41552		M-H2O-H	C18H28O9	37.5	0	-0.702525	88.3172	100 - 20.1 - 3.77 - 0.487	http://nonlinear.com/redirect/outbound?p=hmdb&param=HMDB41552	2-[4-(3-Hydroxypropyl)-2-methoxyphenoxy]-1,3-propanediol 1-xyloside		369.155	1	2.55928	0
2.56_369.1552m/z	LMFA13010032		M-H2O-H	C18H28O9	37.5	0	-0.702525	88.3172	100 - 20.1 - 3.77 - 0.487	http://www.lipidmaps.org/data/LMSDRecord.php?LMID=LMFA13010032	Tuberonic acid glucoside		369.155	1	2.55928	0
3.25_565.1195m/z	LMPK12110483		M-H	C25H26O15	44.4	28.8	-0.722508	93.8988	100 - 27.9 - 6.83 - 1.18 - 0.18	http://www.lipidmaps.org/data/LMSDRecord.php?LMID=LMPK12110483	Isoorientin 6''-O-alpha-L-arabinoside		565.119	1	3.24935	0
3.25_565.1195m/z	LMPK12110837		M-H	C25H26O15	43.8	26	-0.722508	93.8988	100 - 27.9 - 6.83 - 1.18 - 0.18	http://www.lipidmaps.org/data/LMSDRecord.php?LMID=LMPK12110837	6,8-Di-C-arabinopyranosyltricetin		565.119	1	3.24935	0
3.25_565.1195m/z	LMPK12111216		M-H	C25H26O15	44.2	27.8	-0.722508	93.8988	100 - 27.9 - 6.83 - 1.18 - 0.18	http://www.lipidmaps.org/data/LMSDRecord.php?LMID=LMPK12111216	6-Hydroxyluteolin 7-xylosyl-(1->2)-xyloside		565.119	1	3.24935	0
3.25_565.1195m/z	LMPK12112185		M-H	C25H26O15	44.2	28	-0.722508	93.8988	100 - 27.9 - 6.83 - 1.18 - 0.18	http://www.lipidmaps.org/data/LMSDRecord.php?LMID=LMPK12112185	Quercetin 3-apiosyl-(1->2)-alpha-L-arabinopyranoside		565.119	1	3.24935	0
3.25_565.1195m/z	LMPK12112186		M-H	C25H26O15	44.2	28	-0.722508	93.8988	100 - 27.9 - 6.83 - 1.18 - 0.18	http://www.lipidmaps.org/data/LMSDRecord.php?LMID=LMPK12112186	Quercetin 3-xylosyl-(1->2)-alpha-L-arabinofuranoside		565.119	1	3.24935	0
3.25_565.1195m/z	LMPK12112188		M-H	C25H26O15	44.2	28	-0.722508	93.8988	100 - 27.9 - 6.83 - 1.18 - 0.18	http://www.lipidmaps.org/data/LMSDRecord.php?LMID=LMPK12112188	Quercetin 3-apiosyl-(1->2)-xyloside		565.119	1	3.24935	0
3.25_565.1195m/z	LMPK12113129		M-H	C25H26O15	43.8	25.9	-0.722508	93.8988	100 - 27.9 - 6.83 - 1.18 - 0.18	http://www.lipidmaps.org/data/LMSDRecord.php?LMID=LMPK12113129	Herbacetin 8-alpha-L-arabinopyranoside-4'-xyloside		565.119	1	3.24935	0
3.25_565.1195m/z	LMPK12113130		M-H	C25H26O15	43.8	25.9	-0.722508	93.8988	100 - 27.9 - 6.83 - 1.18 - 0.18	http://www.lipidmaps.org/data/LMSDRecord.php?LMID=LMPK12113130	Herbacetin 8,4'-dixyloside		565.119	1	3.24935	0
0.93_275.0223m/z	HMDB41724	*	M-H	C10H12O7S	36.4	0	-2.72336	85.4735	100 - 12 - 6.62 - 0.701 - 0.131	http://nonlinear.com/redirect/outbound?p=hmdb&param=HMDB41724	Dihydroferulic acid 4-sulfate		275.022	1	0.930533	0
0.93_245.0123m/z	HMDB00559		M-H2O-H	C9H12O7S	37.1	0	-1.01375	86.555	100 - 10.9 - 6.5 - 0.631 - 0.124	http://nonlinear.com/redirect/outbound?p=hmdb&param=HMDB00559	3-Methoxy-4-hydroxyphenylethyleneglycol sulfate		245.012	1	0.930533	0
0.93_245.0123m/z	HMDB03332		M-H2O-H	C9H12O7S	37.1	0	-1.01375	86.555	100 - 10.9 - 6.5 - 0.631 - 0.124	http://nonlinear.com/redirect/outbound?p=hmdb&param=HMDB03332	3-Methoxy-4-Hydroxyphenylglycol sulfate		245.012	1	0.930533	0
2.42_187.1491m/z	HMDB31737		M-H2O-H	C14H22O	37	0	-0.368934	85.6548	100 - 15.4 - 1.31	http://nonlinear.com/redirect/outbound?p=hmdb&param=HMDB31737	delta-Methylionone		187.149	1	2.42427	0
2.42_187.1491m/z	HMDB31738		M-H2O-H	C14H22O	37	0	-0.368934	85.6548	100 - 15.4 - 1.31	http://nonlinear.com/redirect/outbound?p=hmdb&param=HMDB31738	3-Methyl-4-(2,6,6-trimethyl-2-cyclohexen-1-yl)-3-buten-2-one		187.149	1	2.42427	0
2.42_187.1491m/z	HMDB32397		M-H2O-H	C14H22O	37	0	-0.368934	85.6548	100 - 15.4 - 1.31	http://nonlinear.com/redirect/outbound?p=hmdb&param=HMDB32397	Methyl-delta-ionone		187.149	1	2.42427	0
2.42_187.1491m/z	HMDB32528		M-H2O-H	C14H22O	37	0	-0.368934	85.6548	100 - 15.4 - 1.31	http://nonlinear.com/redirect/outbound?p=hmdb&param=HMDB32528	alpha-(p-(1,1,3,3-Tetramethylbutyl)phenyl)-omega-hydroxypoly(oxyethylene)		187.149	1	2.42427	0
2.42_187.1491m/z	HMDB35245		M-H2O-H	C14H22O	37	0	-0.368934	85.6548	100 - 15.4 - 1.31	http://nonlinear.com/redirect/outbound?p=hmdb&param=HMDB35245	1-(2,6,6-Trimethyl-2-cyclohexen-1-yl)-1-penten-3-one		187.149	1	2.42427	0
2.42_187.1491m/z	HMDB35631		M-H2O-H	C14H22O	37	0	-0.368934	85.6548	100 - 15.4 - 1.31	http://nonlinear.com/redirect/outbound?p=hmdb&param=HMDB35631	alpha-Irone		187.149	1	2.42427	0
2.42_187.1491m/z	HMDB36023		M-H2O-H	C14H22O	37	0	-0.368934	85.6548	100 - 15.4 - 1.31	http://nonlinear.com/redirect/outbound?p=hmdb&param=HMDB36023	Etaspirene		187.149	1	2.42427	0
2.42_187.1491m/z	HMDB36024		M-H2O-H	C14H22O	37	0	-0.368934	85.6548	100 - 15.4 - 1.31	http://nonlinear.com/redirect/outbound?p=hmdb&param=HMDB36024	10-Isopropyl-2,7-dimethyl-1-oxaspiro[4.5]deca-3,6-diene		187.149	1	2.42427	0
2.42_187.1491m/z	HMDB38130		M-H2O-H	C14H22O	37	0	-0.368934	85.6548	100 - 15.4 - 1.31	http://nonlinear.com/redirect/outbound?p=hmdb&param=HMDB38130	1-(2,6,6-Trimethyl-1-cyclohexen-1-yl)-1-penten-3-one		187.149	1	2.42427	0
2.42_187.1491m/z	LMFA06000182		M-H2O-H	C14H22O	37	0	-0.368934	85.6548	100 - 15.4 - 1.31	http://www.lipidmaps.org/data/LMSDRecord.php?LMID=LMFA06000182	9Z,11E,13-Tetradecatrienal		187.149	1	2.42427	0
2.42_187.1491m/z	LMPR0103860002		M-H2O-H	C14H22O	37	0	-0.368934	85.6548	100 - 15.4 - 1.31	http://www.lipidmaps.org/data/LMSDRecord.php?LMID=LMPR0103860002	(+)-Mayurone		187.149	1	2.42427	0
1.75_283.0824m/z	HMDB11686		M-H	C13H16O7	37.6	0	0.143013	88.0423	100 - 14.5 - 2.42 - 0.249	http://nonlinear.com/redirect/outbound?p=hmdb&param=HMDB11686	p-Cresol glucuronide		283.082	1	1.74848	0
1.75_283.0824m/z	HMDB34618		M-H	C13H16O7	37.6	0	0.143013	88.0423	100 - 14.5 - 2.42 - 0.249	http://nonlinear.com/redirect/outbound?p=hmdb&param=HMDB34618	2-O-Benzoyl-D-glucose		283.082	1	1.74848	0
1.75_283.0824m/z	HMDB38492		M-H	C13H16O7	37.6	0	0.143013	88.0423	100 - 14.5 - 2.42 - 0.249	http://nonlinear.com/redirect/outbound?p=hmdb&param=HMDB38492	D-Vacciniin		283.082	1	1.74848	0
4.61_269.0544m/z	HMDB15229		M-H	C12H9F3N2O2	48.1	45.1	0.411204	95.6981	100 - 13.9 - 1.3	http://nonlinear.com/redirect/outbound?p=hmdb&param=HMDB15229	Leflunomide		269.054	1	4.60808	0
4.61_269.0544m/z	HMDB60945		M-H	C12H9F3N2O2	48.1	45.1	0.411204	95.6981	100 - 13.9 - 1.3	http://nonlinear.com/redirect/outbound?p=hmdb&param=HMDB60945	A771726		269.054	1	4.60808	0
3.13_285.0105m/z	HMDB31473		2M+FA-H	C4H8S2	36.8	0	-4.77703	89.3775	100 - 6.02 - 9.19 - 0.474 - 0.256	http://nonlinear.com/redirect/outbound?p=hmdb&param=HMDB31473	1,3-Dithiane		285.011	1	3.12862	0
3.13_285.0105m/z	HMDB31474		2M+FA-H	C4H8S2	36.8	0	-4.77703	89.3775	100 - 6.02 - 9.19 - 0.474 - 0.256	http://nonlinear.com/redirect/outbound?p=hmdb&param=HMDB31474	1,4-Dithiane		285.011	1	3.12862	0
3.13_285.0105m/z	HMDB33052		2M+FA-H	C4H8S2	36.8	0	-4.77703	89.3775	100 - 6.02 - 9.19 - 0.474 - 0.256	http://nonlinear.com/redirect/outbound?p=hmdb&param=HMDB33052	Ethyl vinyl disulfide		285.011	1	3.12862	0
3.13_285.0105m/z	HMDB35227		2M+FA-H	C3H4O5	39.2	0	2.4645	98.8416	100 - 3.48 - 1.07	http://nonlinear.com/redirect/outbound?p=hmdb&param=HMDB35227	Hydroxypropanedioic acid		285.011	1	3.12862	0
3.13_285.0105m/z	HMDB36179		2M+FA-H	C4H8S2	36.8	0	-4.77703	89.3775	100 - 6.02 - 9.19 - 0.474 - 0.256	http://nonlinear.com/redirect/outbound?p=hmdb&param=HMDB36179	2-Methyl-1,3-dithiolane		285.011	1	3.12862	0
3.13_285.0105m/z	HMDB40250		2M+FA-H	C4H8S2	36.8	0	-4.77703	89.3775	100 - 6.02 - 9.19 - 0.474 - 0.256	http://nonlinear.com/redirect/outbound?p=hmdb&param=HMDB40250	xi-Tetrahydro-2-thiophenethiol		285.011	1	3.12862	0
3.13_285.0105m/z	HMDB41389		2M+FA-H	C4H8S2	36.8	0	-4.77703	89.3775	100 - 6.02 - 9.19 - 0.474 - 0.256	http://nonlinear.com/redirect/outbound?p=hmdb&param=HMDB41389	Methyl 2-propenyl disulfide		285.011	1	3.12862	0
3.13_285.0105m/z	HMDB41391		2M+FA-H	C4H8S2	36.8	0	-4.77703	89.3775	100 - 6.02 - 9.19 - 0.474 - 0.256	http://nonlinear.com/redirect/outbound?p=hmdb&param=HMDB41391	(E)-Methyl 1-propenyl disulfide		285.011	1	3.12862	0
3.15_516.1554m/z	HMDB14464	*	M-H	C23H27N5O7S	39.4	4.74	-0.946098	93.5678	100 - 28.1 - 9.76 - 1.97 - 0.332	http://nonlinear.com/redirect/outbound?p=hmdb&param=HMDB14464	Piperacillin		516.155	1	3.15005	0
1.04_254.0890m/z	HMDB02275		M-H	C9H13N5O4	38.5	6.59	-1.92401	88.1437	100 - 11.9 - 1.47 - 0.119	http://nonlinear.com/redirect/outbound?p=hmdb&param=HMDB02275	7,8-Dihydroneopterin		254.089	1	1.04412	0
1.04_254.0890m/z	HMDB15139		M-H	C9H13N5O4	37.2	0	-1.92401	88.1437	100 - 11.9 - 1.47 - 0.119	http://nonlinear.com/redirect/outbound?p=hmdb&param=HMDB15139	Ganciclovir		254.089	1	1.04412	0
4.97_411.1753m/z	HMDB14725	*	M-H	C23H28N2O3S	35.1	0	1.16697	76.9437	100 - 26.8 - 8.6 - 1.63 - 0.236	http://nonlinear.com/redirect/outbound?p=hmdb&param=HMDB14725	Cinalukast		411.175	1	4.97097	0
0.70_191.0199m/z	HMDB00094		M-H	C6H8O7	38.8	0	0.950845	95.3731	100 - 6.85 - 1.64 - 0.101	http://nonlinear.com/redirect/outbound?p=hmdb&param=HMDB00094	Citric acid		191.02	1	0.70265	0
0.70_191.0199m/z	HMDB00193		M-H	C6H8O7	38.8	0	0.950845	95.3731	100 - 6.85 - 1.64 - 0.101	http://nonlinear.com/redirect/outbound?p=hmdb&param=HMDB00193	Isocitric acid		191.02	1	0.70265	0
0.70_191.0199m/z	HMDB00639		M-H2O-H	C6H10O8	38.8	0	0.869331	95.1226	100 - 6.91 - 1.85 - 0.116	http://nonlinear.com/redirect/outbound?p=hmdb&param=HMDB00639	Galactaric acid		191.02	1	0.70265	0
0.70_191.0199m/z	HMDB00663		M-H2O-H	C6H10O8	38.8	0	0.869331	95.1226	100 - 6.91 - 1.85 - 0.116	http://nonlinear.com/redirect/outbound?p=hmdb&param=HMDB00663	Glucaric acid		191.02	1	0.70265	0
0.70_191.0199m/z	HMDB01874		M-H	C6H8O7	38.8	0	0.950845	95.3731	100 - 6.85 - 1.64 - 0.101	http://nonlinear.com/redirect/outbound?p=hmdb&param=HMDB01874	D-threo-Isocitric acid		191.02	1	0.70265	0
0.70_191.0199m/z	HMDB05971		M-H	C6H8O7	38.8	0	0.950845	95.3731	100 - 6.85 - 1.64 - 0.101	http://nonlinear.com/redirect/outbound?p=hmdb&param=HMDB05971	Diketogulonic acid		191.02	1	0.70265	0
0.70_191.0199m/z	HMDB06511		M-H	C6H8O7	38.8	0	0.950845	95.3731	100 - 6.85 - 1.64 - 0.101	http://nonlinear.com/redirect/outbound?p=hmdb&param=HMDB06511	2,3-Diketo-L-gulonate		191.02	1	0.70265	0
0.70_191.0199m/z	HMDB29881		M-H2O-H	C6H10O8	38.8	0	0.869331	95.1226	100 - 6.91 - 1.85 - 0.116	http://nonlinear.com/redirect/outbound?p=hmdb&param=HMDB29881	D-Glucaric acid		191.02	1	0.70265	0
0.70_191.0199m/z	HMDB33717		M-H	C6H8O7	38.8	0	0.950845	95.3731	100 - 6.85 - 1.64 - 0.101	http://nonlinear.com/redirect/outbound?p=hmdb&param=HMDB33717	(1R,2R)-Isocitric acid		191.02	1	0.70265	0
0.70_191.0199m/z	HMDB41862		M-H	C6H8O7	38.8	0	0.950845	95.3731	100 - 6.85 - 1.64 - 0.101	http://nonlinear.com/redirect/outbound?p=hmdb&param=HMDB41862	D-Glucaro-1,4-lactone		191.02	1	0.70265	0
0.70_191.0199m/z	LMFA01060195		M-H	C6H8O7	38.8	0	0.950845	95.3731	100 - 6.85 - 1.64 - 0.101	http://www.lipidmaps.org/data/LMSDRecord.php?LMID=LMFA01060195	diketo-gulonic acid		191.02	1	0.70265	0
0.70_191.0199m/z	LMFA01170107		M-H2O-H	C6H10O8	38.8	0	0.869331	95.1226	100 - 6.91 - 1.85 - 0.116	http://www.lipidmaps.org/data/LMSDRecord.php?LMID=LMFA01170107	Galactaric acid		191.02	1	0.70265	0
0.70_191.0199m/z	LMFA01170108		M-H2O-H	C6H10O8	38.8	0	0.869331	95.1226	100 - 6.91 - 1.85 - 0.116	http://www.lipidmaps.org/data/LMSDRecord.php?LMID=LMFA01170108	Glucaric acid		191.02	1	0.70265	0
11.34_313.2380m/z	HMDB00782		M-H	C18H34O4	54.9	94.7	-1.43608	81.6432	100 - 20 - 2.72 - 0.277	http://nonlinear.com/redirect/outbound?p=hmdb&param=HMDB00782	Octadecanedioic acid		313.238	1	11.3446	0
11.34_313.2380m/z	HMDB04704		M-H	C18H34O4	54.9	94.7	-1.43608	81.6432	100 - 20 - 2.72 - 0.277	http://nonlinear.com/redirect/outbound?p=hmdb&param=HMDB04704	9,10-DHOME		313.238	1	11.3446	0
11.34_313.2380m/z	HMDB04705		M-H	C18H34O4	54.9	94.7	-1.43608	81.6432	100 - 20 - 2.72 - 0.277	http://nonlinear.com/redirect/outbound?p=hmdb&param=HMDB04705	12,13-DHOME		313.238	1	11.3446	0
11.34_313.2380m/z	HMDB30935		M-H2O-H	C18H36O5	54.6	93.2	-1.35823	81.4302	100 - 20.1 - 2.94 - 0.32	http://nonlinear.com/redirect/outbound?p=hmdb&param=HMDB30935	9,10,13-Trihydroxystearic acid		313.238	1	11.3446	0
11.34_313.2380m/z	HMDB31679		M-H	C18H34O4	54.9	94.7	-1.43608	81.6432	100 - 20 - 2.72 - 0.277	http://nonlinear.com/redirect/outbound?p=hmdb&param=HMDB31679	(9xi,10xi,12xi)-9,10-Dihydroxy-12-octadecenoic acid		313.238	1	11.3446	0
11.34_313.2380m/z	HMDB34295		M-H2O-H	C18H36O5	54.6	93.2	-1.35823	81.4302	100 - 20.1 - 2.94 - 0.32	http://nonlinear.com/redirect/outbound?p=hmdb&param=HMDB34295	Floionolic acid		313.238	1	11.3446	0
11.34_313.2380m/z	HMDB41220		M-H	C18H34O4	36	0	-1.43608	81.6432	100 - 20 - 2.72 - 0.277	http://nonlinear.com/redirect/outbound?p=hmdb&param=HMDB41220	Dibutyl decanedioate		313.238	1	11.3446	0
11.34_313.2380m/z	LMFA01170029		M-H	C18H34O4	54.9	94.7	-1.43608	81.6432	100 - 20 - 2.72 - 0.277	http://www.lipidmaps.org/data/LMSDRecord.php?LMID=LMFA01170029	Octadecanedioic acid		313.238	1	11.3446	0
11.34_313.2380m/z	LMFA02000003		M-H	C18H34O4	54.9	94.7	-1.43608	81.6432	100 - 20 - 2.72 - 0.277	http://www.lipidmaps.org/data/LMSDRecord.php?LMID=LMFA02000003	18-hydroxy-9R,10S-epoxy-stearic acid		313.238	1	11.3446	0
11.34_313.2380m/z	LMFA02000004		M-H	C18H34O4	54.9	94.7	-1.43608	81.6432	100 - 20 - 2.72 - 0.277	http://www.lipidmaps.org/data/LMSDRecord.php?LMID=LMFA02000004	18-hydroxy-9S,10R-epoxy-stearic acid		313.238	1	11.3446	0
11.34_313.2380m/z	LMFA02000005		M-H2O-H	C18H36O5	54.6	93.2	-1.35823	81.4302	100 - 20.1 - 2.94 - 0.32	http://www.lipidmaps.org/data/LMSDRecord.php?LMID=LMFA02000005	18-hydroxy-9S,10R-dihydroxy-stearic acid		313.238	1	11.3446	0
11.34_313.2380m/z	LMFA02000006		M-H2O-H	C18H36O5	54.6	93.2	-1.35823	81.4302	100 - 20.1 - 2.94 - 0.32	http://www.lipidmaps.org/data/LMSDRecord.php?LMID=LMFA02000006	9R,10S,18-trihydroxy-stearic acid		313.238	1	11.3446	0
11.34_313.2380m/z	LMFA02000059		M-H	C18H34O4	55.1	95.6	-1.43608	81.6432	100 - 20 - 2.72 - 0.277	http://www.lipidmaps.org/data/LMSDRecord.php?LMID=LMFA02000059	10S-HpOME		313.238	1	11.3446	0
11.34_313.2380m/z	LMFA02000060		M-H	C18H34O4	54.9	94.7	-1.43608	81.6432	100 - 20 - 2.72 - 0.277	http://www.lipidmaps.org/data/LMSDRecord.php?LMID=LMFA02000060	7S,10S-diHOME		313.238	1	11.3446	0
11.34_313.2380m/z	LMFA02000061		M-H	C18H34O4	55.1	95.6	-1.43608	81.6432	100 - 20 - 2.72 - 0.277	http://www.lipidmaps.org/data/LMSDRecord.php?LMID=LMFA02000061	8R-HpOME		313.238	1	11.3446	0
11.34_313.2380m/z	LMFA02000062		M-H	C18H34O4	54.9	94.7	-1.43608	81.6432	100 - 20 - 2.72 - 0.277	http://www.lipidmaps.org/data/LMSDRecord.php?LMID=LMFA02000062	5S,8R-DiHOME		313.238	1	11.3446	0
11.34_313.2380m/z	LMFA02000063		M-H	C18H34O4	54.9	94.7	-1.43608	81.6432	100 - 20 - 2.72 - 0.277	http://www.lipidmaps.org/data/LMSDRecord.php?LMID=LMFA02000063	8R,11S-DiHOME		313.238	1	11.3446	0
11.34_313.2380m/z	LMFA02000067		M-H	C18H34O4	55.1	95.6	-1.43608	81.6432	100 - 20 - 2.72 - 0.277	http://www.lipidmaps.org/data/LMSDRecord.php?LMID=LMFA02000067	11R-HpOME		313.238	1	11.3446	0
11.34_313.2380m/z	LMFA02000068		M-H	C18H34O4	55.1	95.6	-1.43608	81.6432	100 - 20 - 2.72 - 0.277	http://www.lipidmaps.org/data/LMSDRecord.php?LMID=LMFA02000068	13R-HpOME(11E)		313.238	1	11.3446	0
11.34_313.2380m/z	LMFA02000069		M-H	C18H34O4	55.1	95.6	-1.43608	81.6432	100 - 20 - 2.72 - 0.277	http://www.lipidmaps.org/data/LMSDRecord.php?LMID=LMFA02000069	13S-HpOME(11E)		313.238	1	11.3446	0
11.34_313.2380m/z	LMFA02000070		M-H	C18H34O4	55.1	95.6	-1.43608	81.6432	100 - 20 - 2.72 - 0.277	http://www.lipidmaps.org/data/LMSDRecord.php?LMID=LMFA02000070	12R-HpOME(13E)		313.238	1	11.3446	0
11.34_313.2380m/z	LMFA02000071		M-H	C18H34O4	55.1	95.6	-1.43608	81.6432	100 - 20 - 2.72 - 0.277	http://www.lipidmaps.org/data/LMSDRecord.php?LMID=LMFA02000071	12S-HpOME(13E)		313.238	1	11.3446	0
11.34_313.2380m/z	LMFA02000072		M-H	C18H34O4	55.1	95.6	-1.43608	81.6432	100 - 20 - 2.72 - 0.277	http://www.lipidmaps.org/data/LMSDRecord.php?LMID=LMFA02000072	14R-HpOME(12E)		313.238	1	11.3446	0
11.34_313.2380m/z	LMFA02000073		M-H	C18H34O4	55.1	95.6	-1.43608	81.6432	100 - 20 - 2.72 - 0.277	http://www.lipidmaps.org/data/LMSDRecord.php?LMID=LMFA02000073	14S-HpOME(12E)		313.238	1	11.3446	0
11.34_313.2380m/z	LMFA02000074		M-H	C18H34O4	55.1	95.6	-1.43608	81.6432	100 - 20 - 2.72 - 0.277	http://www.lipidmaps.org/data/LMSDRecord.php?LMID=LMFA02000074	12R-HpOME(13Z)		313.238	1	11.3446	0
11.34_313.2380m/z	LMFA02000075		M-H	C18H34O4	55.1	95.6	-1.43608	81.6432	100 - 20 - 2.72 - 0.277	http://www.lipidmaps.org/data/LMSDRecord.php?LMID=LMFA02000075	12S-HpOME(13Z)		313.238	1	11.3446	0
11.34_313.2380m/z	LMFA02000076		M-H	C18H34O4	55.1	95.6	-1.43608	81.6432	100 - 20 - 2.72 - 0.277	http://www.lipidmaps.org/data/LMSDRecord.php?LMID=LMFA02000076	10R-HpOME(11Z)		313.238	1	11.3446	0
11.34_313.2380m/z	LMFA02000078		M-H	C18H34O4	55.1	95.6	-1.43608	81.6432	100 - 20 - 2.72 - 0.277	http://www.lipidmaps.org/data/LMSDRecord.php?LMID=LMFA02000078	7-HpOME(5E)		313.238	1	11.3446	0
11.34_313.2380m/z	LMFA02000079		M-H	C18H34O4	55.1	95.6	-1.43608	81.6432	100 - 20 - 2.72 - 0.277	http://www.lipidmaps.org/data/LMSDRecord.php?LMID=LMFA02000079	8-HpOME(6E)		313.238	1	11.3446	0
11.34_313.2380m/z	LMFA02000080		M-H	C18H34O4	55.1	95.6	-1.43608	81.6432	100 - 20 - 2.72 - 0.277	http://www.lipidmaps.org/data/LMSDRecord.php?LMID=LMFA02000080	9-HpOME(7E)		313.238	1	11.3446	0
11.34_313.2380m/z	LMFA02000081		M-H	C18H34O4	55.1	95.6	-1.43608	81.6432	100 - 20 - 2.72 - 0.277	http://www.lipidmaps.org/data/LMSDRecord.php?LMID=LMFA02000081	11-HpOME(9Z)		313.238	1	11.3446	0
11.34_313.2380m/z	LMFA02000082		M-H	C18H34O4	55.1	95.6	-1.43608	81.6432	100 - 20 - 2.72 - 0.277	http://www.lipidmaps.org/data/LMSDRecord.php?LMID=LMFA02000082	12-HpOME(10E)		313.238	1	11.3446	0
11.34_313.2380m/z	LMFA02000097		M-H	C18H34O4	55.1	95.6	-1.43608	81.6432	100 - 20 - 2.72 - 0.277	http://www.lipidmaps.org/data/LMSDRecord.php?LMID=LMFA02000097	6-HpOME(7E)		313.238	1	11.3446	0
11.34_313.2380m/z	LMFA02000116		M-H	C18H34O4	55.1	95.6	-1.43608	81.6432	100 - 20 - 2.72 - 0.277	http://www.lipidmaps.org/data/LMSDRecord.php?LMID=LMFA02000116	11-HpOME		313.238	1	11.3446	0
11.34_313.2380m/z	LMFA02000117		M-H	C18H34O4	55.1	95.6	-1.43608	81.6432	100 - 20 - 2.72 - 0.277	http://www.lipidmaps.org/data/LMSDRecord.php?LMID=LMFA02000117	9-HpOME		313.238	1	11.3446	0
11.34_313.2380m/z	LMFA02000118		M-H	C18H34O4	55.1	95.6	-1.43608	81.6432	100 - 20 - 2.72 - 0.277	http://www.lipidmaps.org/data/LMSDRecord.php?LMID=LMFA02000118	8-HpOME		313.238	1	11.3446	0
11.34_313.2380m/z	LMFA02000119		M-H	C18H34O4	55.1	95.6	-1.43608	81.6432	100 - 20 - 2.72 - 0.277	http://www.lipidmaps.org/data/LMSDRecord.php?LMID=LMFA02000119	10-HpOME		313.238	1	11.3446	0
11.34_313.2380m/z	LMFA02000147		M-H2O-H	C18H36O5	54.6	93.2	-1.35823	81.4302	100 - 20.1 - 2.94 - 0.32	http://www.lipidmaps.org/data/LMSDRecord.php?LMID=LMFA02000147	Phloionolic acid		313.238	1	11.3446	0
11.34_313.2380m/z	LMFA02000161		M-H	C18H34O4	54.9	94.7	-1.43608	81.6432	100 - 20 - 2.72 - 0.277	http://www.lipidmaps.org/data/LMSDRecord.php?LMID=LMFA02000161	9,10-DiHOME(12)		313.238	1	11.3446	0
11.34_313.2380m/z	LMFA02000162		M-H	C18H34O4	54.9	94.7	-1.43608	81.6432	100 - 20 - 2.72 - 0.277	http://www.lipidmaps.org/data/LMSDRecord.php?LMID=LMFA02000162	9,13-DiHOME(10)		313.238	1	11.3446	0
11.34_313.2380m/z	LMFA02000163		M-H	C18H34O4	54.9	94.7	-1.43608	81.6432	100 - 20 - 2.72 - 0.277	http://www.lipidmaps.org/data/LMSDRecord.php?LMID=LMFA02000163	9,13-DiHOME(11)		313.238	1	11.3446	0
11.34_313.2380m/z	LMFA02000164		M-H	C18H34O4	54.9	94.7	-1.43608	81.6432	100 - 20 - 2.72 - 0.277	http://www.lipidmaps.org/data/LMSDRecord.php?LMID=LMFA02000164	12,13-DiHOME(9)		313.238	1	11.3446	0
11.34_313.2380m/z	LMFA02000225		M-H	C18H34O4	54.9	94.7	-1.43608	81.6432	100 - 20 - 2.72 - 0.277	http://www.lipidmaps.org/data/LMSDRecord.php?LMID=LMFA02000225	7S,8S-DiHOME(9Z)		313.238	1	11.3446	0
11.34_313.2380m/z	LMFA02000229		M-H	C18H34O4	54.9	94.7	-1.43608	81.6432	100 - 20 - 2.72 - 0.277	http://www.lipidmaps.org/data/LMSDRecord.php?LMID=LMFA02000229	9,10-DiHOME		313.238	1	11.3446	0
11.34_313.2380m/z	LMFA02000230		M-H	C18H34O4	54.9	94.7	-1.43608	81.6432	100 - 20 - 2.72 - 0.277	http://www.lipidmaps.org/data/LMSDRecord.php?LMID=LMFA02000230	12,13-DiHOME		313.238	1	11.3446	0
3.32_479.2280m/z	HMDB10338		M-H	C25H36O9	41.4	25.2	-1.46517	83.7941	100 - 27.8 - 5.57 - 0.832 - 0.103	http://nonlinear.com/redirect/outbound?p=hmdb&param=HMDB10338	11-Oxo-androsterone glucuronide		479.228	1	3.32078	0
3.32_479.2280m/z	HMDB33654		M-H	C25H36O9	41.4	24.9	-1.46517	83.7941	100 - 27.8 - 5.57 - 0.832 - 0.103	http://nonlinear.com/redirect/outbound?p=hmdb&param=HMDB33654	11-Deacetylvaltrate 11-(3-hydroxy-3-methylbutanoate)		479.228	1	3.32078	0
3.32_479.2280m/z	HMDB36161		M-H	C25H36O9	41.4	24.9	-1.46517	83.7941	100 - 27.8 - 5.57 - 0.832 - 0.103	http://nonlinear.com/redirect/outbound?p=hmdb&param=HMDB36161	4-Propanoyl-HT2 toxin		479.228	1	3.32078	0
3.32_479.2280m/z	HMDB38559		M-H	C25H36O9	41.4	24.9	-1.46517	83.7941	100 - 27.8 - 5.57 - 0.832 - 0.103	http://nonlinear.com/redirect/outbound?p=hmdb&param=HMDB38559	8-Hexanoylneosolaniol		479.228	1	3.32078	0
3.32_479.2280m/z	LMST05010032		M-H	C25H36O9	41.4	25.2	-1.46517	83.7941	100 - 27.8 - 5.57 - 0.832 - 0.103	http://www.lipidmaps.org/data/LMSDRecord.php?LMID=LMST05010032	11-Oxo-androsterone glucuronide		479.228	1	3.32078	0
3.19_437.2174m/z	HMDB36226		2M+FA-H	C11H16O3	38.8	0	-1.72692	96.0974	100 - 12.2 - 1.3	http://nonlinear.com/redirect/outbound?p=hmdb&param=HMDB36226	2,6-Dimethoxy-4-propylphenol		437.217	1	3.1929	0
3.19_437.2174m/z	HMDB37725		2M+FA-H	C11H16O3	38.8	0	-1.72692	96.0974	100 - 12.2 - 1.3	http://nonlinear.com/redirect/outbound?p=hmdb&param=HMDB37725	Hexyl 2-furoate		437.217	1	3.1929	0
3.19_437.2174m/z	HMDB37734		2M+FA-H	C11H16O3	38.8	0	-1.72692	96.0974	100 - 12.2 - 1.3	http://nonlinear.com/redirect/outbound?p=hmdb&param=HMDB37734	Isobutyl 2-furanpropionate		437.217	1	3.1929	0
4.61_549.1036m/z	HMDB30228		2M+FA-H	C14H8N2O3	37.4	1.03	-3.24147	90.0162	100 - 16.1 - 1.83 - 0.155	http://nonlinear.com/redirect/outbound?p=hmdb&param=HMDB30228	Nigakinone		549.104	1	4.60808	0
4.61_549.1036m/z	HMDB33006		M-H2O-H	C28H24O13	38.6	0.0118	-0.522125	93.7812	100 - 31.1 - 7.33 - 1.28 - 0.188	http://nonlinear.com/redirect/outbound?p=hmdb&param=HMDB33006	Neobignonoside		549.104	1	4.60808	0
4.61_549.1036m/z	HMDB37087		M-H2O-H	C28H24O13	38.7	0.374	-0.522125	93.7812	100 - 31.1 - 7.33 - 1.28 - 0.188	http://nonlinear.com/redirect/outbound?p=hmdb&param=HMDB37087	Chrysophanol 8-(6-galloylglucoside)		549.104	1	4.60808	0
4.61_549.1036m/z	HMDB39565		M-H	C28H22O12	38.7	0	-0.539227	94.0293	100 - 31 - 7.11 - 1.21 - 0.173	http://nonlinear.com/redirect/outbound?p=hmdb&param=HMDB39565	BL II		549.104	1	4.60808	0
4.61_549.1036m/z	LMPK12110502		M-H2O-H	C28H24O13	38.6	0.0118	-0.522125	93.7812	100 - 31.1 - 7.33 - 1.28 - 0.188	http://www.lipidmaps.org/data/LMSDRecord.php?LMID=LMPK12110502	Isoorientin 2''-p-hydroxybenzoate		549.104	1	4.60808	0
4.61_549.1036m/z	LMPK12110516		M-H2O-H	C28H24O13	38.6	0.012	-0.522125	93.7812	100 - 31.1 - 7.33 - 1.28 - 0.188	http://www.lipidmaps.org/data/LMSDRecord.php?LMID=LMPK12110516	2''-O-p-Hydroxybenzoylorientin		549.104	1	4.60808	0
4.61_549.1036m/z	LMPK12110527		M-H2O-H	C28H24O13	38.6	0.0118	-0.522125	93.7812	100 - 31.1 - 7.33 - 1.28 - 0.188	http://www.lipidmaps.org/data/LMSDRecord.php?LMID=LMPK12110527	Perfoliatumin A		549.104	1	4.60808	0
0.89_188.9862m/z	HMDB32653		M-H2O-H	C7H12OS3	35.9	0	-4.52806	84.707	100 - 10.1 - 14.2 - 1.3 - 0.758	http://nonlinear.com/redirect/outbound?p=hmdb&param=HMDB32653	(Z)-[3-(Methylsulfinyl)-1-propenyl] 2-propenyl disulfide		188.986	1	0.894817	0
0.89_188.9862m/z	HMDB59724		M-H	C6H6O5S	38.7	0	-0.383343	94.17	100 - 7.55 - 5.79 - 0.387	http://nonlinear.com/redirect/outbound?p=hmdb&param=HMDB59724	Pyrocatechol sulfate		188.986	1	0.894817	0
4.58_274.0471m/z	HMDB39565	*	M-2H	C28H22O12	37.1	0	-4.41121	90.6411	100 - 31 - 7.11 - 1.21 - 0.173	http://nonlinear.com/redirect/outbound?p=hmdb&param=HMDB39565	BL II		274.047	2	4.5795	0
1.05_308.0773m/z	HMDB10316		M-H2O-H	C14H17NO8	41.4	18.5	-0.760364	89.2303	100 - 16 - 2.84 - 0.318	http://nonlinear.com/redirect/outbound?p=hmdb&param=HMDB10316	Acetaminophen glucuronide		308.077	1	1.05127	0
1.05_308.0773m/z	HMDB10319		M-H	C14H15NO7	40.2	12.4	-0.804685	89.4636	100 - 15.9 - 2.63 - 0.284	http://nonlinear.com/redirect/outbound?p=hmdb&param=HMDB10319	Inodxyl glucuronide		308.077	1	1.05127	0
1.05_308.0773m/z	HMDB29344		M-H2O-H	C14H17NO8	41.5	19	-0.760364	89.2303	100 - 16 - 2.84 - 0.318	http://nonlinear.com/redirect/outbound?p=hmdb&param=HMDB29344	Blepharin		308.077	1	1.05127	0
1.05_308.0773m/z	HMDB40830		M-H	C14H15NO7	37.7	0.131	-0.804685	89.4636	100 - 15.9 - 2.63 - 0.284	http://nonlinear.com/redirect/outbound?p=hmdb&param=HMDB40830	N-Feruloylaspartic acid		308.077	1	1.05127	0
1.05_308.0773m/z	HMDB59804		M-H	C14H15NO7	40.2	12.4	-0.804685	89.4636	100 - 15.9 - 2.63 - 0.284	http://nonlinear.com/redirect/outbound?p=hmdb&param=HMDB59804	Indoxylglucuronide		308.077	1	1.05127	0
3.17_483.2577m/z	LMST05010036	*	M-H	C25H40O9	35.4	0.469	-4.70933	82.101	100 - 27.8 - 5.58 - 0.834 - 0.104	http://www.lipidmaps.org/data/LMSDRecord.php?LMID=LMST05010036	17-hydroxyandrostane-3-glucuronide		483.258	1	3.17148	0
4.98_419.2069m/z	HMDB35779	*	M-H	C23H32O7	37.2	0	-1.54144	87.614	100 - 25.5 - 4.56 - 0.61	http://nonlinear.com/redirect/outbound?p=hmdb&param=HMDB35779	Armillane		419.207	1	4.97812	0
4.97_387.1809m/z	HMDB30711		M-H	C22H28O6	39.6	14.5	-0.955591	84.8077	100 - 24.3 - 4.07 - 0.51	http://nonlinear.com/redirect/outbound?p=hmdb&param=HMDB30711	Cyclomammein		387.181	1	4.97097	0
4.97_387.1809m/z	HMDB30712		M-H	C22H28O6	39.6	14.5	-0.955591	84.8077	100 - 24.3 - 4.07 - 0.51	http://nonlinear.com/redirect/outbound?p=hmdb&param=HMDB30712	Furomammea G		387.181	1	4.97097	0
4.97_387.1809m/z	HMDB30714		M-H	C22H28O6	39.6	14.5	-0.955591	84.8077	100 - 24.3 - 4.07 - 0.51	http://nonlinear.com/redirect/outbound?p=hmdb&param=HMDB30714	Cycloneomammein		387.181	1	4.97097	0
4.97_387.1809m/z	HMDB30715		M-H	C22H28O6	39.6	14.5	-0.955591	84.8077	100 - 24.3 - 4.07 - 0.51	http://nonlinear.com/redirect/outbound?p=hmdb&param=HMDB30715	MAB 4		387.181	1	4.97097	0
4.97_387.1809m/z	HMDB30825		M-H	C22H28O6	36.7	0	-0.955591	84.8077	100 - 24.3 - 4.07 - 0.51	http://nonlinear.com/redirect/outbound?p=hmdb&param=HMDB30825	2-(4-Allyl-2,6-dimethoxyphenoxy)-1-(3,4-dimethoxyphenyl)-1-propanol		387.181	1	4.97097	0
4.97_387.1809m/z	HMDB33539		M-H	C22H28O6	36.7	0	-0.955591	84.8077	100 - 24.3 - 4.07 - 0.51	http://nonlinear.com/redirect/outbound?p=hmdb&param=HMDB33539	Fragransin D1		387.181	1	4.97097	0
4.97_387.1809m/z	HMDB33540		M-H	C22H28O6	36.7	0	-0.955591	84.8077	100 - 24.3 - 4.07 - 0.51	http://nonlinear.com/redirect/outbound?p=hmdb&param=HMDB33540	Fragransin D3		387.181	1	4.97097	0
4.97_387.1809m/z	HMDB33688		M-H	C22H28O6	39.6	14.5	-0.955591	84.8077	100 - 24.3 - 4.07 - 0.51	http://nonlinear.com/redirect/outbound?p=hmdb&param=HMDB33688	Pyranomammea C		387.181	1	4.97097	0
4.97_387.1809m/z	HMDB36587		M-H	C22H28O6	39.6	14.5	-0.955591	84.8077	100 - 24.3 - 4.07 - 0.51	http://nonlinear.com/redirect/outbound?p=hmdb&param=HMDB36587	Quassin		387.181	1	4.97097	0
4.97_387.1809m/z	HMDB39029		M-H	C22H28O6	39.6	14.5	-0.955591	84.8077	100 - 24.3 - 4.07 - 0.51	http://nonlinear.com/redirect/outbound?p=hmdb&param=HMDB39029	Pyranomammea B		387.181	1	4.97097	0
4.97_387.1809m/z	HMDB39971		M-H2O-H	C22H30O7	36.7	0	-0.91321	84.5885	100 - 24.4 - 4.29 - 0.562	http://nonlinear.com/redirect/outbound?p=hmdb&param=HMDB39971	(1R,3R,4R,5S,6S,8x)-1-Acetoxy-8-angeloyloxy-3,4-epoxy-5-hydroxy-7(14),10-bisaboladien-2-one		387.181	1	4.97097	0
4.97_387.1809m/z	HMDB41091		M-H2O-H	C22H30O7	36.7	0	-0.91321	84.5885	100 - 24.4 - 4.29 - 0.562	http://nonlinear.com/redirect/outbound?p=hmdb&param=HMDB41091	1-(4-Hydroxy-3,5-dimethoxyphenyl)-7-(4-hydroxy-3-methoxyphenyl)-3,5-heptanediol		387.181	1	4.97097	0
4.97_387.1809m/z	LMPR0104330003		M-H2O-H	C22H30O7	37.3	3.14	-0.91321	84.5885	100 - 24.4 - 4.29 - 0.562	http://www.lipidmaps.org/data/LMSDRecord.php?LMID=LMPR0104330003	phorbol 13-acetate		387.181	1	4.97097	0
4.97_387.1809m/z	LMPR0106110002		M-H	C22H28O6	36.7	0	-0.955591	84.8077	100 - 24.3 - 4.07 - 0.51	http://www.lipidmaps.org/data/LMSDRecord.php?LMID=LMPR0106110002	Quassin		387.181	1	4.97097	0
0.85_359.0554m/z	LMPK12090004		M-H2O-H	C21H14O7	35.5	0	-1.90493	79.769	100 - 23.1 - 3.99 - 0.511	http://www.lipidmaps.org/data/LMSDRecord.php?LMID=LMPK12090004	Tephcalostan C		359.055	1	0.852667	0
0.85_359.0554m/z	LMPK12140273		M-H2O-H	C21H14O7	35.5	0	-1.90493	79.769	100 - 23.1 - 3.99 - 0.511	http://www.lipidmaps.org/data/LMSDRecord.php?LMID=LMPK12140273	Anastatin A		359.055	1	0.852667	0
0.85_359.0554m/z	LMPK12140274		M-H2O-H	C21H14O7	35.5	0	-1.90493	79.769	100 - 23.1 - 3.99 - 0.511	http://www.lipidmaps.org/data/LMSDRecord.php?LMID=LMPK12140274	Anastatin B		359.055	1	0.852667	0
2.88_229.0180m/z	HMDB29229	*	M-H2O-H	C9H12O6S-2	36.9	0	1.41953	86.2509	100 - 10.9 - 6.29 - 0.606 - 0.111	http://nonlinear.com/redirect/outbound?p=hmdb&param=HMDB29229	4-Methoxyphenylethanol sulfate		229.018	1	2.87932	0
1.05_283.0818m/z	HMDB11686		M-H	C13H16O7	38.7	10.4	-1.88079	85.3424	100 - 14.5 - 2.42 - 0.249	http://nonlinear.com/redirect/outbound?p=hmdb&param=HMDB11686	p-Cresol glucuronide		283.082	1	1.05127	0
1.05_283.0818m/z	HMDB34618		M-H	C13H16O7	38.3	8.55	-1.88079	85.3424	100 - 14.5 - 2.42 - 0.249	http://nonlinear.com/redirect/outbound?p=hmdb&param=HMDB34618	2-O-Benzoyl-D-glucose		283.082	1	1.05127	0
1.05_283.0818m/z	HMDB38492		M-H	C13H16O7	38.6	9.91	-1.88079	85.3424	100 - 14.5 - 2.42 - 0.249	http://nonlinear.com/redirect/outbound?p=hmdb&param=HMDB38492	D-Vacciniin		283.082	1	1.05127	0
2.49_243.0774m/z	HMDB06005		M-H	C13H12N2O3	38.2	2.34	-0.377522	88.9908	100 - 15 - 1.67 - 0.138	http://nonlinear.com/redirect/outbound?p=hmdb&param=HMDB06005	Indolylacryloylglycine		243.077	1	2.48855	0
2.49_243.0774m/z	HMDB31360		M-H2O-H	C13H14N2O4	37.8	0.917	-0.351563	88.757	100 - 15.1 - 1.89 - 0.17	http://nonlinear.com/redirect/outbound?p=hmdb&param=HMDB31360	L-cis-Cyclo(aspartylphenylalanyl)		243.077	1	2.48855	0
2.49_243.0774m/z	HMDB40734		M-H	C13H12N2O3	37.7	0	-0.377522	88.9908	100 - 15 - 1.67 - 0.138	http://nonlinear.com/redirect/outbound?p=hmdb&param=HMDB40734	Haematopodin		243.077	1	2.48855	0
1.04_379.0906m/z	LMFA01090091	*	M-H2O-H	C19H27BrO4	29.2	1.46	-2.09126	46.8133	99.8 - 21 - 100 - 20.7 - 2.86 - 0.297	http://www.lipidmaps.org/data/LMSDRecord.php?LMID=LMFA01090091	Methyl 18-bromo-9R-hydroxy-12,13-trans-epoxy-10E,15Z-octadecadien-17-ynoate		379.091	1	1.04412	0
1.05_175.0245m/z	HMDB00044		M-H	C6H8O6	39.6	8.29	-2.04868	92.3875	100 - 6.81 - 1.43	http://nonlinear.com/redirect/outbound?p=hmdb&param=HMDB00044	Ascorbic acid		175.024	1	1.05127	0
1.05_175.0245m/z	HMDB00127		M-H2O-H	C6H10O7	40.4	12.2	-1.8585	92.0708	100 - 6.87 - 1.64 - 0.102	http://nonlinear.com/redirect/outbound?p=hmdb&param=HMDB00127	D-Glucuronic acid		175.024	1	1.05127	0
1.05_175.0245m/z	HMDB02545		M-H2O-H	C6H10O7	40.5	12.7	-1.8585	92.0708	100 - 6.87 - 1.64 - 0.102	http://nonlinear.com/redirect/outbound?p=hmdb&param=HMDB02545	Galacturonic acid		175.024	1	1.05127	0
1.05_175.0245m/z	HMDB02704		M-H2O-H	C6H10O7	40.5	12.7	-1.8585	92.0708	100 - 6.87 - 1.64 - 0.102	http://nonlinear.com/redirect/outbound?p=hmdb&param=HMDB02704	Iduronic acid		175.024	1	1.05127	0
1.05_175.0245m/z	HMDB03363		M-H2O-H	C6H10O7	40.4	12.2	-1.8585	92.0708	100 - 6.87 - 1.64 - 0.102	http://nonlinear.com/redirect/outbound?p=hmdb&param=HMDB03363	Pectic acid		175.024	1	1.05127	0
1.05_175.0245m/z	HMDB03402		M-H2O-H	C6H10O7	40.4	12.2	-1.8585	92.0708	100 - 6.87 - 1.64 - 0.102	http://nonlinear.com/redirect/outbound?p=hmdb&param=HMDB03402	Pectin		175.024	1	1.05127	0
1.05_175.0245m/z	HMDB06334		M-H2O-H	C6H10O7	39.6	8.11	-1.8585	92.0708	100 - 6.87 - 1.64 - 0.102	http://nonlinear.com/redirect/outbound?p=hmdb&param=HMDB06334	3-Dehydro-L-gulonate		175.024	1	1.05127	0
1.05_175.0245m/z	HMDB06355		M-H	C6H8O6	39.6	8.29	-2.04868	92.3875	100 - 6.81 - 1.43	http://nonlinear.com/redirect/outbound?p=hmdb&param=HMDB06355	D-Glucurono-6,3-lactone		175.024	1	1.05127	0
1.05_175.0245m/z	HMDB11731		M-H2O-H	C6H10O7	40.7	13.4	-1.8585	92.0708	100 - 6.87 - 1.64 - 0.102	http://nonlinear.com/redirect/outbound?p=hmdb&param=HMDB11731	5-Keto-D-gluconate		175.024	1	1.05127	0
1.05_175.0245m/z	HMDB11732		M-H2O-H	C6H10O7	39.6	8.11	-1.8585	92.0708	100 - 6.87 - 1.64 - 0.102	http://nonlinear.com/redirect/outbound?p=hmdb&param=HMDB11732	2-Keto-L-gluconate		175.024	1	1.05127	0
1.05_175.0245m/z	HMDB31193		M-H	C6H8O6	39.5	7.8	-2.04868	92.3875	100 - 6.81 - 1.43	http://nonlinear.com/redirect/outbound?p=hmdb&param=HMDB31193	1,2,3-Propanetricarboxylic acid		175.024	1	1.05127	0
1.05_175.0245m/z	HMDB38491		M-H2O-H	C6H10O7	40.4	12.2	-1.8585	92.0708	100 - 6.87 - 1.64 - 0.102	http://nonlinear.com/redirect/outbound?p=hmdb&param=HMDB38491	L-Altruronic acid		175.024	1	1.05127	0
2.32_230.0129m/z	HMDB02062		M-H2O-H	C8H11NO6S	38.5	5.86	0.256255	87.1956	100 - 10.2 - 6.22 - 0.561 - 0.107	http://nonlinear.com/redirect/outbound?p=hmdb&param=HMDB02062	Norepinephrine sulfate		230.013	1	2.32497	0
2.32_230.0129m/z	HMDB59911		M-H	C8H9NO5S	38.7	6.12	0.276214	87.4976	100 - 10.1 - 6.01 - 0.537	http://nonlinear.com/redirect/outbound?p=hmdb&param=HMDB59911	Paracetamol sulfate		230.013	1	2.32497	0
2.32_230.0129m/z	HMDB59994		M-H	C8H9NO5S	38.7	6.12	0.276214	87.4976	100 - 10.1 - 6.01 - 0.537	http://nonlinear.com/redirect/outbound?p=hmdb&param=HMDB59994	Benzeneacetamide-4-O-sulphate		230.013	1	2.32497	0
1.05_459.1503m/z	HMDB00985		2M+FA-H	C8H17NOS2	41.5	23.6	4.41533	89.0002	100 - 10.9 - 9.78 - 0.947 - 0.307	http://nonlinear.com/redirect/outbound?p=hmdb&param=HMDB00985	Dihydrolipoamide		459.15	1	1.05127	0
1.05_459.1503m/z	HMDB29939		2M+FA-H	C8H9N5O2	41.2	11.8	2.15343	96.688	100 - 10.7 - 0.929	http://nonlinear.com/redirect/outbound?p=hmdb&param=HMDB29939	6-Amino-9H-purine-9-propanoic acid		459.15	1	1.05127	0
1.05_459.1503m/z	HMDB32134		M-H2O-H	C20H30O13	38.8	6.67	-0.9538	88.3986	100 - 22.5 - 5.08 - 0.763 - 0.105	http://nonlinear.com/redirect/outbound?p=hmdb&param=HMDB32134	Gentiobiosyl 2-methyl-6-oxo-2E,4E-heptadienoate		459.15	1	1.05127	0
1.05_459.1503m/z	HMDB33138		M-H	C20H28O12	38.1	2.93	-0.991141	88.6986	100 - 22.4 - 4.86 - 0.714	http://nonlinear.com/redirect/outbound?p=hmdb&param=HMDB33138	Methyl salicylate O-[rhamnosyl-(1->6)-glucoside]		459.15	1	1.05127	0
1.05_459.1503m/z	HMDB38714		M-H2O-H	C20H30O13	38.3	4.29	-0.9538	88.3986	100 - 22.5 - 5.08 - 0.763 - 0.105	http://nonlinear.com/redirect/outbound?p=hmdb&param=HMDB38714	Kelampayoside A		459.15	1	1.05127	0
3.12_329.0004m/z	HMDB01933		M-H	C12H11ClN2O5S	38.3	25.6	-0.166901	66.1848	100 - 14.8 - 38.5 - 5.57 - 2.22 - 0.277	http://nonlinear.com/redirect/outbound?p=hmdb&param=HMDB01933	Furosemide		329	1	3.12148	0
3.12_329.0004m/z	HMDB02818		2M+FA-H	C4H2N2O4	38.9	0	-2.56098	97.6397	100 - 5.23 - 0.934	http://nonlinear.com/redirect/outbound?p=hmdb&param=HMDB02818	Alloxan		329	1	3.12148	0
3.16_481.2437m/z	HMDB10351		M-H	C25H38O9	38.2	6.89	-1.17738	85.6693	100 - 27.8 - 5.57 - 0.833 - 0.104	http://nonlinear.com/redirect/outbound?p=hmdb&param=HMDB10351	11-beta-Hydroxyandrosterone-3-glucuronide		481.244	1	3.15718	0
3.16_481.2437m/z	LMST05010030		M-H	C25H38O9	38.2	6.89	-1.17738	85.6693	100 - 27.8 - 5.57 - 0.833 - 0.104	http://www.lipidmaps.org/data/LMSDRecord.php?LMID=LMST05010030	11-beta-hydroxyandrosterone-3-glucuronide		481.244	1	3.15718	0
2.74_283.1185m/z	HMDB29819		M-H	C14H20O6	37.2	0	-0.778531	87.0674	100 - 15.6 - 2.37 - 0.243	http://nonlinear.com/redirect/outbound?p=hmdb&param=HMDB29819	2-Phenylethyl beta-D-glucopyranoside		283.118	1	2.73715	0
2.74_283.1185m/z	HMDB40462		M-H2O-H	C14H22O7	37.2	0	-0.732108	86.8399	100 - 15.7 - 2.58 - 0.277	http://nonlinear.com/redirect/outbound?p=hmdb&param=HMDB40462	Garcinia lactone dibutyl ester		283.118	1	2.73715	0
0.93_194.0457m/z	HMDB00840		M-H	C9H9NO4	39.1	0	-0.78747	96.5735	100 - 10.4 - 1.3	http://nonlinear.com/redirect/outbound?p=hmdb&param=HMDB00840	Salicyluric acid		194.046	1	0.930533	0
0.93_194.0457m/z	HMDB01229		M-H	C9H9NO4	39.1	0	-0.78747	96.5735	100 - 10.4 - 1.3	http://nonlinear.com/redirect/outbound?p=hmdb&param=HMDB01229	Dopaquinone		194.046	1	0.930533	0
0.93_194.0457m/z	HMDB02016		M-H	C9H9NO4	39.1	0	-0.78747	96.5735	100 - 10.4 - 1.3	http://nonlinear.com/redirect/outbound?p=hmdb&param=HMDB02016	4-Carboxyphenylglycine		194.046	1	0.930533	0
0.93_194.0457m/z	HMDB02404		M-H	C9H9NO4	39.1	0	-0.78747	96.5735	100 - 10.4 - 1.3	http://nonlinear.com/redirect/outbound?p=hmdb&param=HMDB02404	Alpha-Hydroxyhippuric acid		194.046	1	0.930533	0
0.93_194.0457m/z	HMDB04067		M-H	C9H9NO4	39.1	0	-0.78747	96.5735	100 - 10.4 - 1.3	http://nonlinear.com/redirect/outbound?p=hmdb&param=HMDB04067	Leucodopachrome		194.046	1	0.930533	0
0.93_194.0457m/z	HMDB06116		M-H	C9H9NO4	39.1	0	-0.78747	96.5735	100 - 10.4 - 1.3	http://nonlinear.com/redirect/outbound?p=hmdb&param=HMDB06116	3-Hydroxyhippuric acid		194.046	1	0.930533	0
0.93_194.0457m/z	HMDB12931		M-H	C9H9NO4	39.1	0	-0.78747	96.5735	100 - 10.4 - 1.3	http://nonlinear.com/redirect/outbound?p=hmdb&param=HMDB12931	Dopachrome o-semiquinone		194.046	1	0.930533	0
0.93_194.0457m/z	HMDB13678		M-H	C9H9NO4	39.1	0	-0.78747	96.5735	100 - 10.4 - 1.3	http://nonlinear.com/redirect/outbound?p=hmdb&param=HMDB13678	4-Hydroxyhippuric acid		194.046	1	0.930533	0
0.93_194.0457m/z	HMDB15627		M-H2O-H	C9H11NO5	39.1	0	-0.720884	96.347	100 - 10.4 - 1.52 - 0.12	http://nonlinear.com/redirect/outbound?p=hmdb&param=HMDB15627	Droxidopa		194.046	1	0.930533	0
0.93_194.0457m/z	HMDB30726		M-H	C9H9NO4	39.1	0	-0.78747	96.5735	100 - 10.4 - 1.3	http://nonlinear.com/redirect/outbound?p=hmdb&param=HMDB30726	2-Hydroxy-6,7-dimethoxybenzoxazole		194.046	1	0.930533	0
0.93_194.0457m/z	HMDB38055		M-H	C9H9NO4	39.1	0	-0.78747	96.5735	100 - 10.4 - 1.3	http://nonlinear.com/redirect/outbound?p=hmdb&param=HMDB38055	2-Hydroxy-7-methoxy-2H-1,4-benzoxazin-3(4H)-one		194.046	1	0.930533	0
0.93_194.0457m/z	HMDB39119		M-H	C9H9NO4	39.1	0	-0.78747	96.5735	100 - 10.4 - 1.3	http://nonlinear.com/redirect/outbound?p=hmdb&param=HMDB39119	L-Dopaquinone		194.046	1	0.930533	0
0.93_194.0457m/z	HMDB60602		M-H	C9H9NO4	39.1	0	-0.78747	96.5735	100 - 10.4 - 1.3	http://nonlinear.com/redirect/outbound?p=hmdb&param=HMDB60602	N-acetyl-5-aminosalicylic acid		194.046	1	0.930533	0
3.02_473.1448m/z	LMPK12111050		M-H	C24H26O10	37	0	-1.14561	86.6261	100 - 26.6 - 5.46 - 0.825 - 0.105	http://www.lipidmaps.org/data/LMSDRecord.php?LMID=LMPK12111050	Luteolin 7,3'-dimethyl ether 5-glucoside		473.145	1	3.02218	0
3.02_473.1448m/z	LMPK12120174		M-H2O-H	C24H28O11	37	0	-1.10368	86.397	100 - 26.7 - 5.68 - 0.883 - 0.117	http://www.lipidmaps.org/data/LMSDRecord.php?LMID=LMPK12120174	Okanin 3,4,3'-trimethyl ether 4'-glucoside		473.145	1	3.02218	0
3.02_473.1448m/z	LMPK12120326		M-H2O-H	C24H28O11	37	0	-1.10368	86.397	100 - 26.7 - 5.68 - 0.883 - 0.117	http://www.lipidmaps.org/data/LMSDRecord.php?LMID=LMPK12120326	4,2'-Dihydroxy-3,4',6'-trimethoxychalcone 4-glucoside		473.145	1	3.02218	0
3.45_353.0335m/z	HMDB59996	*	M-H	C15H14O8S	36.4	0	-0.454305	82.6418	100 - 17.5 - 7.6 - 1.12 - 0.192	http://nonlinear.com/redirect/outbound?p=hmdb&param=HMDB59996	Dihydronaringenin-O-sulphate		353.034	1	3.44867	0
3.13_479.2280m/z	HMDB10338		M-H	C25H36O9	40.3	21.3	-1.41518	82.1046	100 - 27.8 - 5.57 - 0.832 - 0.103	http://nonlinear.com/redirect/outbound?p=hmdb&param=HMDB10338	11-Oxo-androsterone glucuronide		479.228	1	3.12862	0
3.13_479.2280m/z	HMDB33654		M-H	C25H36O9	38.2	10.5	-1.41518	82.1046	100 - 27.8 - 5.57 - 0.832 - 0.103	http://nonlinear.com/redirect/outbound?p=hmdb&param=HMDB33654	11-Deacetylvaltrate 11-(3-hydroxy-3-methylbutanoate)		479.228	1	3.12862	0
3.13_479.2280m/z	HMDB36161		M-H	C25H36O9	36.1	0	-1.41518	82.1046	100 - 27.8 - 5.57 - 0.832 - 0.103	http://nonlinear.com/redirect/outbound?p=hmdb&param=HMDB36161	4-Propanoyl-HT2 toxin		479.228	1	3.12862	0
3.13_479.2280m/z	HMDB38559		M-H	C25H36O9	36.1	0	-1.41518	82.1046	100 - 27.8 - 5.57 - 0.832 - 0.103	http://nonlinear.com/redirect/outbound?p=hmdb&param=HMDB38559	8-Hexanoylneosolaniol		479.228	1	3.12862	0
3.13_479.2280m/z	LMST05010032		M-H	C25H36O9	40.3	21.3	-1.41518	82.1046	100 - 27.8 - 5.57 - 0.832 - 0.103	http://www.lipidmaps.org/data/LMSDRecord.php?LMID=LMST05010032	11-Oxo-androsterone glucuronide		479.228	1	3.12862	0
4.97_375.1810m/z	HMDB00332		M-H	C21H28O6	37	0	-0.704961	85.886	100 - 23.3 - 3.82 - 0.469	http://nonlinear.com/redirect/outbound?p=hmdb&param=HMDB00332	18-Oxocortisol		375.181	1	4.97097	0
4.97_375.1810m/z	HMDB31932		M-H	C21H28O6	37	0	-0.704961	85.886	100 - 23.3 - 3.82 - 0.469	http://nonlinear.com/redirect/outbound?p=hmdb&param=HMDB31932	11,12,14-Trihydroxy-7-methoxy-8,11,13-abietatrien-20,6-olide		375.181	1	4.97097	0
4.97_375.1810m/z	HMDB32587		M-H2O-H	C21H30O7	37	0	-0.672741	85.6637	100 - 23.3 - 4.04 - 0.519	http://nonlinear.com/redirect/outbound?p=hmdb&param=HMDB32587	Pteroside Z		375.181	1	4.97097	0
4.97_375.1810m/z	HMDB39557		M-H	C21H28O6	37	0	-0.704961	85.886	100 - 23.3 - 3.82 - 0.469	http://nonlinear.com/redirect/outbound?p=hmdb&param=HMDB39557	12alpha-Hydroxy-13,18-dehydroparain		375.181	1	4.97097	0
4.97_375.1810m/z	HMDB41363		M-H2O-H	C21H30O7	37	0	-0.672741	85.6637	100 - 23.3 - 4.04 - 0.519	http://nonlinear.com/redirect/outbound?p=hmdb&param=HMDB41363	Secoeremopetasitolide B		375.181	1	4.97097	0
4.97_375.1810m/z	HMDB61016		M-H	C21H28O6	37	0	-0.704961	85.886	100 - 23.3 - 3.82 - 0.469	http://nonlinear.com/redirect/outbound?p=hmdb&param=HMDB61016	16&alpha;-hydroxyprednisolone		375.181	1	4.97097	0
4.97_375.1810m/z	LMST02030194		M-H	C21H28O6	37	0	-0.704961	85.886	100 - 23.3 - 3.82 - 0.469	http://www.lipidmaps.org/data/LMSDRecord.php?LMID=LMST02030194	18-Oxocortisol		375.181	1	4.97097	0
4.84_375.2174m/z	HMDB02294		M-H	C22H32O5	39	1.89	-0.842324	94.362	100 - 24.4 - 3.86 - 0.46	http://nonlinear.com/redirect/outbound?p=hmdb&param=HMDB02294	Resolvin D2		375.217	1	4.8431	0
4.84_375.2174m/z	HMDB03733		M-H	C22H32O5	39.1	2.04	-0.842324	94.362	100 - 24.4 - 3.86 - 0.46	http://nonlinear.com/redirect/outbound?p=hmdb&param=HMDB03733	Resolvin D1		375.217	1	4.8431	0
4.84_375.2174m/z	HMDB11652		M-H	C22H32O5	43.6	24.5	-0.842324	94.362	100 - 24.4 - 3.86 - 0.46	http://nonlinear.com/redirect/outbound?p=hmdb&param=HMDB11652	11beta-Hydroxy-3,20-dioxopregn-4-en-21-oic acid		375.217	1	4.8431	0
4.84_375.2174m/z	HMDB12580		M-H	C22H32O5	44	26.5	-0.842324	94.362	100 - 24.4 - 3.86 - 0.46	http://nonlinear.com/redirect/outbound?p=hmdb&param=HMDB12580	14-hydroxy-E4-neuroprostane		375.217	1	4.8431	0
4.84_375.2174m/z	HMDB12601		M-H	C22H32O5	43.6	24.5	-0.842324	94.362	100 - 24.4 - 3.86 - 0.46	http://nonlinear.com/redirect/outbound?p=hmdb&param=HMDB12601	17-hydroxy-E4-neuroprostane		375.217	1	4.8431	0
4.84_375.2174m/z	HMDB12638		M-H	C22H32O5	43.6	24.5	-0.842324	94.362	100 - 24.4 - 3.86 - 0.46	http://nonlinear.com/redirect/outbound?p=hmdb&param=HMDB12638	20-hydroxy-E4-neuroprostane		375.217	1	4.8431	0
4.84_375.2174m/z	HMDB12777		M-H	C22H32O5	43.6	24.5	-0.842324	94.362	100 - 24.4 - 3.86 - 0.46	http://nonlinear.com/redirect/outbound?p=hmdb&param=HMDB12777	4-hydroxy-D4-neuroprostane		375.217	1	4.8431	0
4.84_375.2174m/z	HMDB12855		M-H	C22H32O5	44	26.5	-0.842324	94.362	100 - 24.4 - 3.86 - 0.46	http://nonlinear.com/redirect/outbound?p=hmdb&param=HMDB12855	7-hydroxy-D4-neuroprostane		375.217	1	4.8431	0
4.84_375.2174m/z	HMDB30147		M-H	C22H32O5	43.3	23.2	-0.842324	94.362	100 - 24.4 - 3.86 - 0.46	http://nonlinear.com/redirect/outbound?p=hmdb&param=HMDB30147	Prehumulone		375.217	1	4.8431	0
4.84_375.2174m/z	HMDB30455		M-H	C22H32O5	43.6	24.9	-0.842324	94.362	100 - 24.4 - 3.86 - 0.46	http://nonlinear.com/redirect/outbound?p=hmdb&param=HMDB30455	Macrophorin C		375.217	1	4.8431	0
4.84_375.2174m/z	HMDB31964		M-H2O-H	C22H34O6	43.5	24.5	-0.803832	94.1178	100 - 24.4 - 4.08 - 0.513	http://nonlinear.com/redirect/outbound?p=hmdb&param=HMDB31964	(3b,6b,8b,12a)-8,12-Epoxy-7(11)-eremophilene-6-angeloyloxy-8,12-dimethoxy-3-ol		375.217	1	4.8431	0
4.84_375.2174m/z	HMDB40569		M-H2O-H	C22H34O6	43.4	23.9	-0.803832	94.1178	100 - 24.4 - 4.08 - 0.513	http://nonlinear.com/redirect/outbound?p=hmdb&param=HMDB40569	3'-Methoxy-[6]-Gingerdiol 3,5-diacetate		375.217	1	4.8431	0
4.84_375.2174m/z	HMDB40955		M-H	C22H32O5	38.7	0	-0.842324	94.362	100 - 24.4 - 3.86 - 0.46	http://nonlinear.com/redirect/outbound?p=hmdb&param=HMDB40955	9alpha-(Angeloyloxy)-4S-hydroxy-10(14)-oplopen-3-one 4-acetate		375.217	1	4.8431	0
4.84_375.2174m/z	HMDB40956		M-H	C22H32O5	38.7	0	-0.842324	94.362	100 - 24.4 - 3.86 - 0.46	http://nonlinear.com/redirect/outbound?p=hmdb&param=HMDB40956	9alpha-(3-Methyl-2E-butenoyloxy)-4S-hydroxy-10(14)-oplopen-3-one 4-acetate		375.217	1	4.8431	0
4.84_375.2174m/z	LMFA04000006		M-H	C22H32O5	39.1	2.04	-0.842324	94.362	100 - 24.4 - 3.86 - 0.46	http://www.lipidmaps.org/data/LMSDRecord.php?LMID=LMFA04000006	Resolvin D1		375.217	1	4.8431	0
4.84_375.2174m/z	LMFA04000007		M-H	C22H32O5	39	1.89	-0.842324	94.362	100 - 24.4 - 3.86 - 0.46	http://www.lipidmaps.org/data/LMSDRecord.php?LMID=LMFA04000007	Resolvin D2		375.217	1	4.8431	0
4.84_375.2174m/z	LMFA04000008		M-H	C22H32O5	39.1	2	-0.842324	94.362	100 - 24.4 - 3.86 - 0.46	http://www.lipidmaps.org/data/LMSDRecord.php?LMID=LMFA04000008	Resolvin D3		375.217	1	4.8431	0
4.84_375.2174m/z	LMFA04000009		M-H	C22H32O5	39.1	2.02	-0.842324	94.362	100 - 24.4 - 3.86 - 0.46	http://www.lipidmaps.org/data/LMSDRecord.php?LMID=LMFA04000009	Resolvin D4		375.217	1	4.8431	0
4.84_375.2174m/z	LMFA04000068		M-H	C22H32O5	39.1	2.01	-0.842324	94.362	100 - 24.4 - 3.86 - 0.46	http://www.lipidmaps.org/data/LMSDRecord.php?LMID=LMFA04000068	4S-hydroperoxy-17S-HDHA		375.217	1	4.8431	0
4.84_375.2174m/z	LMFA04000074		M-H	C22H32O5	39.1	2.04	-0.842324	94.362	100 - 24.4 - 3.86 - 0.46	http://www.lipidmaps.org/data/LMSDRecord.php?LMID=LMFA04000074	AT-Resolvin D1		375.217	1	4.8431	0
4.84_375.2174m/z	LMFA04000075		M-H	C22H32O5	39	1.89	-0.842324	94.362	100 - 24.4 - 3.86 - 0.46	http://www.lipidmaps.org/data/LMSDRecord.php?LMID=LMFA04000075	AT-Resolvin D2		375.217	1	4.8431	0
4.84_375.2174m/z	LMFA04000076		M-H	C22H32O5	39.1	2.02	-0.842324	94.362	100 - 24.4 - 3.86 - 0.46	http://www.lipidmaps.org/data/LMSDRecord.php?LMID=LMFA04000076	AT-Resolvin D4		375.217	1	4.8431	0
4.84_375.2174m/z	LMFA04000077		M-H	C22H32O5	39.1	2	-0.842324	94.362	100 - 24.4 - 3.86 - 0.46	http://www.lipidmaps.org/data/LMSDRecord.php?LMID=LMFA04000077	AT-Resolvin D3		375.217	1	4.8431	0
4.84_375.2174m/z	LMST02030189		M-H	C22H32O5	43.6	24.5	-0.842324	94.362	100 - 24.4 - 3.86 - 0.46	http://www.lipidmaps.org/data/LMSDRecord.php?LMID=LMST02030189	11beta,20-Dihydroxy-3-oxopregn-4-en-21-oic acid		375.217	1	4.8431	0
2.77_644.1346m/z	HMDB15424	*	M-H	C25H27N9O8S2	39.2	9.41	-0.739948	87.5292	100 - 32.5 - 15.8 - 3.93 - 0.971 - 0.182	http://nonlinear.com/redirect/outbound?p=hmdb&param=HMDB15424	Cefoperazone		644.135	1	2.77287	0
1.04_134.0611m/z	HMDB00073		M-H2O-H	C8H11NO2	42.5	20.6	-0.339885	92.2621	100 - 9.22 - 0.789	http://nonlinear.com/redirect/outbound?p=hmdb&param=HMDB00073	Dopamine		134.061	1	1.04412	0
1.04_134.0611m/z	HMDB01250		M-H	C8H9NO	38.4	0	-0.385238	92.4909	100 - 9.16 - 0.578	http://nonlinear.com/redirect/outbound?p=hmdb&param=HMDB01250	N-Acetylarylamine		134.061	1	1.04412	0
1.04_134.0611m/z	HMDB04825		M-H2O-H	C8H11NO2	42.5	20.9	-0.339885	92.2621	100 - 9.22 - 0.789	http://nonlinear.com/redirect/outbound?p=hmdb&param=HMDB04825	p-Octopamine		134.061	1	1.04412	0
1.04_134.0611m/z	HMDB10715		M-H	C8H9NO	38.4	0	-0.385238	92.4909	100 - 9.16 - 0.578	http://nonlinear.com/redirect/outbound?p=hmdb&param=HMDB10715	2-Phenylacetamide		134.061	1	1.04412	0
1.04_134.0611m/z	HMDB12309		M-H2O-H	C8H11NO2	42.4	19.9	-0.339885	92.2621	100 - 9.22 - 0.789	http://nonlinear.com/redirect/outbound?p=hmdb&param=HMDB12309	Vanillylamine		134.061	1	1.04412	0
1.04_134.0611m/z	HMDB32628		M-H	C8H9NO	38.4	0	-0.385238	92.4909	100 - 9.16 - 0.578	http://nonlinear.com/redirect/outbound?p=hmdb&param=HMDB32628	2-Aminoacetophenone		134.061	1	1.04412	0
1.04_134.0611m/z	HMDB32630		M-H	C8H9NO	38.4	0	-0.385238	92.4909	100 - 9.16 - 0.578	http://nonlinear.com/redirect/outbound?p=hmdb&param=HMDB32630	2'-Aminoacetophenone		134.061	1	1.04412	0
1.04_134.0611m/z	HMDB37071		M-H	C8H9NO	42.2	18.9	-0.385238	92.4909	100 - 9.16 - 0.578	http://nonlinear.com/redirect/outbound?p=hmdb&param=HMDB37071	2-Acetyl-4-methylpyridine		134.061	1	1.04412	0
1.04_134.0611m/z	HMDB37072		M-H	C8H9NO	38.4	0	-0.385238	92.4909	100 - 9.16 - 0.578	http://nonlinear.com/redirect/outbound?p=hmdb&param=HMDB37072	2-Acetyl-6-methylpyridine		134.061	1	1.04412	0
1.04_134.0611m/z	HMDB40008		M-H	C8H9NO	38.4	0	-0.385238	92.4909	100 - 9.16 - 0.578	http://nonlinear.com/redirect/outbound?p=hmdb&param=HMDB40008	2,3-Dihydro-1H-pyrrolizine-5-carboxaldehyde		134.061	1	1.04412	0
1.04_134.0611m/z	HMDB40013		M-H	C8H9NO	42.4	20.1	-0.385238	92.4909	100 - 9.16 - 0.578	http://nonlinear.com/redirect/outbound?p=hmdb&param=HMDB40013	5-(2-Furanyl)-3,4-dihydro-2H-pyrrole		134.061	1	1.04412	0
1.04_134.0611m/z	HMDB40222		M-H	C8H9NO	41.3	14.6	-0.385238	92.4909	100 - 9.16 - 0.578	http://nonlinear.com/redirect/outbound?p=hmdb&param=HMDB40222	2-Acetyl-5-methylpyridine		134.061	1	1.04412	0
1.04_134.0611m/z	HMDB40223		M-H	C8H9NO	38.4	0	-0.385238	92.4909	100 - 9.16 - 0.578	http://nonlinear.com/redirect/outbound?p=hmdb&param=HMDB40223	4-Acetyl-2-methylpyridine		134.061	1	1.04412	0
1.04_134.0611m/z	HMDB40224		M-H	C8H9NO	38.4	0	-0.385238	92.4909	100 - 9.16 - 0.578	http://nonlinear.com/redirect/outbound?p=hmdb&param=HMDB40224	4-Acetyl-3-methylpyridine		134.061	1	1.04412	0
1.04_134.0611m/z	HMDB60277		M-H2O-H	C8H11NO2	42.5	20.6	-0.339885	92.2621	100 - 9.22 - 0.789	http://nonlinear.com/redirect/outbound?p=hmdb&param=HMDB60277	Dopaminium		134.061	1	1.04412	0
0.88_246.9921m/z	HMDB41788	*	M-H	C8H8O7S	37	0	1.27658	86.4329	100 - 9.81 - 6.39 - 0.559 - 0.118	http://nonlinear.com/redirect/outbound?p=hmdb&param=HMDB41788	Vanillic acid 4-sulfate		246.992	1	0.880533	0
1.04_203.0019m/z	HMDB60013	*	M-H	C7H8O5S	44.1	31.2	-0.0909302	89.6226	100 - 8.65 - 5.88 - 0.451	http://nonlinear.com/redirect/outbound?p=hmdb&param=HMDB60013	O-methoxycatechol-O-sulphate		203.002	1	1.04412	0
1.04_333.0070m/z	LMPK12140327	*	M-H2O-H	C15H12O8S	38.5	11	-1.21217	82.7899	100 - 17.5 - 7.6 - 1.11 - 0.192	http://www.lipidmaps.org/data/LMSDRecord.php?LMID=LMPK12140327	5,7,4'-Trihydroxyflavanone 7-sulfate		333.007	1	1.03698	0
1.00_232.0285m/z	HMDB04148		M-H	C8H11NO5S	38.5	0	0.00493383	92.6747	100 - 10.1 - 6.01 - 0.538	http://nonlinear.com/redirect/outbound?p=hmdb&param=HMDB04148	Dopamine 4-sulfate		232.029	1	1.00197	0
1.00_232.0285m/z	HMDB06275		M-H	C8H11NO5S	38.5	0	0.00493383	92.6747	100 - 10.1 - 6.01 - 0.538	http://nonlinear.com/redirect/outbound?p=hmdb&param=HMDB06275	Dopamine 3-O-sulfate		232.029	1	1.00197	0
1.05_302.1140m/z	HMDB13240	*	M-H	C15H17N3O4	39.5	13.7	-2.02539	86.0729	100 - 17.7 - 2.29 - 0.222	http://nonlinear.com/redirect/outbound?p=hmdb&param=HMDB13240	Indoleacetyl glutamine		302.114	1	1.05127	0
4.62_759.3214m/z	HMDB41339	*	2M+FA-H	C20H24ClN3O	34.2	0	2.29321	73.9579	100 - 23 - 34.7 - 7.59 - 0.89	http://nonlinear.com/redirect/outbound?p=hmdb&param=HMDB41339	5-Chloro-2-(3,5-di-tert-butyl-2-hydroxyphenyl)-2H-benzotriazole		759.321	1	4.62237	0
1.01_230.0128m/z	HMDB02062		M-H2O-H	C8H11NO6S	55.6	90.7	-0.359672	87.5765	100 - 10.2 - 6.22 - 0.561 - 0.107	http://nonlinear.com/redirect/outbound?p=hmdb&param=HMDB02062	Norepinephrine sulfate		230.013	1	1.00912	0
1.01_230.0128m/z	HMDB59911		M-H	C8H9NO5S	56	92.8	-0.387731	87.8798	100 - 10.1 - 6.01 - 0.537	http://nonlinear.com/redirect/outbound?p=hmdb&param=HMDB59911	Paracetamol sulfate		230.013	1	1.00912	0
1.01_230.0128m/z	HMDB59994		M-H	C8H9NO5S	56	92.8	-0.387731	87.8798	100 - 10.1 - 6.01 - 0.537	http://nonlinear.com/redirect/outbound?p=hmdb&param=HMDB59994	Benzeneacetamide-4-O-sulphate		230.013	1	1.00912	0
1.00_161.9865m/z	HMDB33585	*	M-H	C4H5NO4S	37.9	0	-0.891542	90.5099	100 - 5.7 - 5.48 - 0.27	http://nonlinear.com/redirect/outbound?p=hmdb&param=HMDB33585	Acesulfame		161.987	1	1.00197	0
3.17_383.1530m/z	HMDB00386		M-H	C19H28O6S	37.8	9.34	-1.05305	80.817	100 - 21.9 - 8.04 - 1.37 - 0.214	http://nonlinear.com/redirect/outbound?p=hmdb&param=HMDB00386	3b,16a-Dihydroxyandrostenone sulfate		383.153	1	3.17148	0
3.17_383.1530m/z	LMST05020022		M-H	C19H28O6S	37.8	9.44	-1.05305	80.817	100 - 21.9 - 8.04 - 1.37 - 0.214	http://www.lipidmaps.org/data/LMSDRecord.php?LMID=LMST05020022	3b,16a-Dihydroxyandrostenone sulfate		383.153	1	3.17148	0
2.18_302.1143m/z	HMDB13240	*	M-H	C15H17N3O4	50.4	65.6	-0.975719	87.3416	100 - 17.7 - 2.29 - 0.222	http://nonlinear.com/redirect/outbound?p=hmdb&param=HMDB13240	Indoleacetyl glutamine		302.114	1	2.17567	0
2.44_495.2538m/z	HMDB03080		M-H	C25H40N2O6S	34.1	0	0.722893	71.208	100 - 29.3 - 9.88 - 2.02 - 0.335	http://nonlinear.com/redirect/outbound?p=hmdb&param=HMDB03080	Leukotriene D4		495.254	1	2.43855	0
2.44_495.2538m/z	LMFA03020006		M-H	C25H40N2O6S	34.1	0	0.722893	71.208	100 - 29.3 - 9.88 - 2.02 - 0.335	http://www.lipidmaps.org/data/LMSDRecord.php?LMID=LMFA03020006	LTD4		495.254	1	2.43855	0
2.44_495.2538m/z	LMFA03020021		M-H	C25H40N2O6S	34.1	0	0.722893	71.208	100 - 29.3 - 9.88 - 2.02 - 0.335	http://www.lipidmaps.org/data/LMSDRecord.php?LMID=LMFA03020021	11-trans-LTD4		495.254	1	2.43855	0
2.44_495.2538m/z	LMFA03020032		M-H	C25H40N2O6S	34.2	0.555	0.722893	71.208	100 - 29.3 - 9.88 - 2.02 - 0.335	http://www.lipidmaps.org/data/LMSDRecord.php?LMID=LMFA03020032	14,15-LTD4		495.254	1	2.43855	0
2.44_495.2538m/z	LMFA03090009		M-H2O-H	C25H42N2O7S	34.1	0.566	0.697585	71.0212	100 - 29.3 - 10.1 - 2.09 - 0.356	http://www.lipidmaps.org/data/LMSDRecord.php?LMID=LMFA03090009	14,15-HxA3-D(11S)		495.254	1	2.43855	0
1.00_188.0385m/z	HMDB30411		M-H2O-H	C7H13NO4S	38	0	-1.01374	91.1105	100 - 9.04 - 5.7 - 0.455	http://nonlinear.com/redirect/outbound?p=hmdb&param=HMDB30411	(2R,2'S)-Isobuteine		188.038	1	1.00197	0
1.00_188.0385m/z	HMDB31200		M-H2O-H	C7H13NO4S	38	0	-1.01374	91.1105	100 - 9.04 - 5.7 - 0.455	http://nonlinear.com/redirect/outbound?p=hmdb&param=HMDB31200	2-Methyl-2-[(1-oxo-2-propenyl)amino]-1-propanesulfonic acid		188.038	1	1.00197	0
2.64_345.1554m/z	HMDB13704		2M+FA-H	C8H10N2O	38.7	0	-4.63642	99.0736	100 - 9.54 - 0.612	http://nonlinear.com/redirect/outbound?p=hmdb&param=HMDB13704	6-Methylnicotinamide		345.155	1	2.63785	0
2.64_345.1554m/z	HMDB29410		2M+FA-H	C8H10N2O	38.7	0	-4.63642	99.0736	100 - 9.54 - 0.612	http://nonlinear.com/redirect/outbound?p=hmdb&param=HMDB29410	2-Acetyl-3-ethylpyrazine		345.155	1	2.63785	0
2.64_345.1554m/z	HMDB33222		M-H	C16H26O8	37.9	0	-0.156719	89.8643	100 - 17.9 - 3.15 - 0.373	http://nonlinear.com/redirect/outbound?p=hmdb&param=HMDB33222	(1R,3S,4S,6R)-6,9-Dihydroxyfenchone 6-O-b-D-glucoside		345.155	1	2.63785	0
2.64_345.1554m/z	HMDB33223		M-H	C16H26O8	37.9	0	-0.156719	89.8643	100 - 17.9 - 3.15 - 0.373	http://nonlinear.com/redirect/outbound?p=hmdb&param=HMDB33223	(1S,3R,4R)-8,10-Dihydroxyfenchone 10-O-b-D-glucoside		345.155	1	2.63785	0
2.64_345.1554m/z	HMDB35822		M-H	C16H26O8	37.9	0	-0.156719	89.8643	100 - 17.9 - 3.15 - 0.373	http://nonlinear.com/redirect/outbound?p=hmdb&param=HMDB35822	Glucosyl 6-hydroxy-2,6-dimethyl-2E,7-octadienoate		345.155	1	2.63785	0
2.64_345.1554m/z	HMDB38149		M-H	C16H26O8	37.9	0	-0.156719	89.8643	100 - 17.9 - 3.15 - 0.373	http://nonlinear.com/redirect/outbound?p=hmdb&param=HMDB38149	Nepetaside		345.155	1	2.63785	0
2.64_345.1554m/z	HMDB38513		2M+FA-H	C8H10N2O	38.7	0	-4.63642	99.0736	100 - 9.54 - 0.612	http://nonlinear.com/redirect/outbound?p=hmdb&param=HMDB38513	7,8-Dihydro-3-methylpyrrolo[1,2-a]pyrimidin-2(6H)-one		345.155	1	2.63785	0
2.64_345.1554m/z	HMDB39998		2M+FA-H	C8H10N2O	38.7	0	-4.63642	99.0736	100 - 9.54 - 0.612	http://nonlinear.com/redirect/outbound?p=hmdb&param=HMDB39998	2-Acetyl-3,6-dimethylpyrazine		345.155	1	2.63785	0
2.64_345.1554m/z	HMDB39999		2M+FA-H	C8H10N2O	38.7	0	-4.63642	99.0736	100 - 9.54 - 0.612	http://nonlinear.com/redirect/outbound?p=hmdb&param=HMDB39999	2-Acetyl-3,5-dimethylpyrazine		345.155	1	2.63785	0
2.26_233.0125m/z	HMDB33566	*	M-H	C9H14OS3	35	0	-3.68929	79.4921	100 - 12.3 - 14.5 - 1.61 - 0.788	http://nonlinear.com/redirect/outbound?p=hmdb&param=HMDB33566	Ajoene		233.013	1	2.26067	0
1.04_413.0419m/z	HMDB33338	*	M-H2O-H	C21H17ClO8	31.7	0	-3.30445	62.6057	100 - 23.2 - 36.2 - 7.98 - 1.41 - 0.186	http://nonlinear.com/redirect/outbound?p=hmdb&param=HMDB33338	Mollicellin F		413.042	1	1.04412	0
4.14_465.2490m/z	HMDB02829		M-H	C25H38O8	37.3	2.67	-0.900082	84.9325	100 - 27.8 - 5.36 - 0.774	http://nonlinear.com/redirect/outbound?p=hmdb&param=HMDB02829	Androsterone glucuronide		465.249	1	4.13873	0
4.14_465.2490m/z	HMDB04484		M-H	C25H38O8	37.3	2.67	-0.900082	84.9325	100 - 27.8 - 5.36 - 0.774	http://nonlinear.com/redirect/outbound?p=hmdb&param=HMDB04484	Etiocholanolone glucuronide		465.249	1	4.13873	0
4.14_465.2490m/z	HMDB06203		M-H	C25H38O8	37.3	2.67	-0.900082	84.9325	100 - 27.8 - 5.36 - 0.774	http://nonlinear.com/redirect/outbound?p=hmdb&param=HMDB06203	5-alpha-Dihydrotestosterone glucuronide		465.249	1	4.13873	0
4.14_465.2490m/z	HMDB10365		M-H	C25H38O8	37.3	2.67	-0.900082	84.9325	100 - 27.8 - 5.36 - 0.774	http://nonlinear.com/redirect/outbound?p=hmdb&param=HMDB10365	3-alpha-hydroxy-5-alpha-androstane-17-one 3-D-glucuronide		465.249	1	4.13873	0
4.14_465.2490m/z	HMDB32797		2M+FA-H	C12H18O3	39.6	0	-0.998612	99.0347	100 - 13.3 - 1.43 - 0.112	http://nonlinear.com/redirect/outbound?p=hmdb&param=HMDB32797	Jasmonic acid		465.249	1	4.13873	0
4.14_465.2490m/z	HMDB32871		2M+FA-H	C12H18O3	39.6	0	-0.998612	99.0347	100 - 13.3 - 1.43 - 0.112	http://nonlinear.com/redirect/outbound?p=hmdb&param=HMDB32871	Sedanonic acid		465.249	1	4.13873	0
4.14_465.2490m/z	HMDB33102		2M+FA-H	C12H18O3	39.6	0	-0.998612	99.0347	100 - 13.3 - 1.43 - 0.112	http://nonlinear.com/redirect/outbound?p=hmdb&param=HMDB33102	Dihydro-3-(2-octenyl)-2,5-furandione		465.249	1	4.13873	0
4.14_465.2490m/z	HMDB37104		2M+FA-H	C12H18O3	39.6	0	-0.998612	99.0347	100 - 13.3 - 1.43 - 0.112	http://nonlinear.com/redirect/outbound?p=hmdb&param=HMDB37104	(R)-8-Acetoxycarvotanacetone		465.249	1	4.13873	0
4.14_465.2490m/z	HMDB37135		2M+FA-H	C12H18O3	39.6	0	-0.998612	99.0347	100 - 13.3 - 1.43 - 0.112	http://nonlinear.com/redirect/outbound?p=hmdb&param=HMDB37135	1-Benzyloxy-1-(2-methoxyethoxy)ethane		465.249	1	4.13873	0
4.14_465.2490m/z	HMDB37642		2M+FA-H	C12H18O3	39.6	0	-0.998612	99.0347	100 - 13.3 - 1.43 - 0.112	http://nonlinear.com/redirect/outbound?p=hmdb&param=HMDB37642	4-(Butoxymethyl)-2-methoxyphenol		465.249	1	4.13873	0
4.14_465.2490m/z	HMDB37735		2M+FA-H	C12H18O3	39.6	0	-0.998612	99.0347	100 - 13.3 - 1.43 - 0.112	http://nonlinear.com/redirect/outbound?p=hmdb&param=HMDB37735	Isoamyl 2-furonpropionate		465.249	1	4.13873	0
4.14_465.2490m/z	HMDB37816		2M+FA-H	C12H18O3	39.6	0	-0.998612	99.0347	100 - 13.3 - 1.43 - 0.112	http://nonlinear.com/redirect/outbound?p=hmdb&param=HMDB37816	Dihydro-3-(1-octenyl)-2,5-furandione		465.249	1	4.13873	0
4.14_465.2490m/z	HMDB41573		2M+FA-H	C12H18O3	39.6	0	-0.998612	99.0347	100 - 13.3 - 1.43 - 0.112	http://nonlinear.com/redirect/outbound?p=hmdb&param=HMDB41573	3-Ethenyl-2,5-dimethyl-4-oxohex-5-en-2-yl acetate		465.249	1	4.13873	0
4.14_465.2490m/z	LMFA02020001		2M+FA-H	C12H18O3	39.6	0	-0.998612	99.0347	100 - 13.3 - 1.43 - 0.112	http://www.lipidmaps.org/data/LMSDRecord.php?LMID=LMFA02020001	Jasmonic acid		465.249	1	4.13873	0
4.14_465.2490m/z	LMFA02020003		2M+FA-H	C12H18O3	39.6	0	-0.998612	99.0347	100 - 13.3 - 1.43 - 0.112	http://www.lipidmaps.org/data/LMSDRecord.php?LMID=LMFA02020003	(3R,7S)-iso-jasmonic acid		465.249	1	4.13873	0
4.14_465.2490m/z	LMFA02020004		2M+FA-H	C12H18O3	39.6	0	-0.998612	99.0347	100 - 13.3 - 1.43 - 0.112	http://www.lipidmaps.org/data/LMSDRecord.php?LMID=LMFA02020004	(3S,7R)-iso-jasmonic acid		465.249	1	4.13873	0
4.14_465.2490m/z	LMFA02020017		2M+FA-H	C12H18O3	39.6	0	-0.998612	99.0347	100 - 13.3 - 1.43 - 0.112	http://www.lipidmaps.org/data/LMSDRecord.php?LMID=LMFA02020017	(3S,7S)-Jasmonic acid		465.249	1	4.13873	0
4.14_465.2490m/z	LMST05010001		M-H	C25H38O8	37.3	2.67	-0.900082	84.9325	100 - 27.8 - 5.36 - 0.774	http://www.lipidmaps.org/data/LMSDRecord.php?LMID=LMST05010001	3alpha-hydroxy-5alpha-androstane-17-one 3-D-glucuronide		465.249	1	4.13873	0
4.14_465.2490m/z	LMST05010013		M-H	C25H38O8	36.8	0	-0.900082	84.9325	100 - 27.8 - 5.36 - 0.774	http://www.lipidmaps.org/data/LMSDRecord.php?LMID=LMST05010013	Androsterone 3-glucuronide		465.249	1	4.13873	0
4.14_465.2490m/z	LMST05010014		M-H	C25H38O8	36.8	0	-0.900082	84.9325	100 - 27.8 - 5.36 - 0.774	http://www.lipidmaps.org/data/LMSDRecord.php?LMID=LMST05010014	Etiocholan-3alpha-ol-17-one 3-glucuronide		465.249	1	4.13873	0
4.14_465.2490m/z	LMST05010036		M-H2O-H	C25H40O9	37.3	2.68	-0.866597	84.6495	100 - 27.8 - 5.58 - 0.834 - 0.104	http://www.lipidmaps.org/data/LMSDRecord.php?LMID=LMST05010036	17-hydroxyandrostane-3-glucuronide		465.249	1	4.13873	0
4.14_465.2490m/z	LMST05010041		M-H	C25H38O8	37.3	2.67	-0.900082	84.9325	100 - 27.8 - 5.36 - 0.774	http://www.lipidmaps.org/data/LMSDRecord.php?LMID=LMST05010041	5-alpha-Dihydrotestosterone glucuronide		465.249	1	4.13873	0
3.48_541.2650m/z	HMDB10320	*	M-H	C27H42O11	43.2	35	-0.847438	81.965	100 - 30.1 - 6.63 - 1.09 - 0.149	http://nonlinear.com/redirect/outbound?p=hmdb&param=HMDB10320	Cortolone-3-glucuronide		541.265	1	3.48438	0
0.84_219.0451m/z	HMDB02399		M-H2O-H	C7H14N2O5S	36.7	0	2.35508	86.2816	100 - 9.45 - 5.95 - 0.498	http://nonlinear.com/redirect/outbound?p=hmdb&param=HMDB02399	Cystathionine sulfoxide		219.045	1	0.838383	0
0.84_219.0451m/z	HMDB31816		M-H2O-H	C15H10O3	36.8	0	-0.382111	84.3905	100 - 16.5 - 1.88 - 0.162	http://nonlinear.com/redirect/outbound?p=hmdb&param=HMDB31816	3-Hydroxyflavone		219.045	1	0.838383	0
0.84_219.0451m/z	HMDB41942		M-H	C7H12N2O4S	36.7	0	2.54782	86.5019	100 - 9.39 - 5.74 - 0.475	http://nonlinear.com/redirect/outbound?p=hmdb&param=HMDB41942	N-Acetyl-S-(N-methylcarbamoyl)cysteine		219.045	1	0.838383	0
0.84_219.0451m/z	LMPK12110080		M-H2O-H	C15H10O3	36.8	0	-0.382111	84.3905	100 - 16.5 - 1.88 - 0.162	http://www.lipidmaps.org/data/LMSDRecord.php?LMID=LMPK12110080	2'-Hydroxyflavone		219.045	1	0.838383	0
0.84_219.0451m/z	LMPK12110099		M-H2O-H	C15H10O3	36.8	0	-0.382111	84.3905	100 - 16.5 - 1.88 - 0.162	http://www.lipidmaps.org/data/LMSDRecord.php?LMID=LMPK12110099	Primuletin		219.045	1	0.838383	0
4.96_417.1919m/z	HMDB29464		M-H	C23H30O7	36.8	0	0.112147	84.1771	100 - 25.5 - 4.55 - 0.609	http://nonlinear.com/redirect/outbound?p=hmdb&param=HMDB29464	Asteltoxin		417.192	1	4.95668	0
4.96_417.1919m/z	HMDB30828		M-H	C23H30O7	36.8	0	0.112147	84.1771	100 - 25.5 - 4.55 - 0.609	http://nonlinear.com/redirect/outbound?p=hmdb&param=HMDB30828	2-(4-Allyl-2,6-dimethoxyphenoxy)-1-(3,4,5-trimethoxyphenyl)-1-propanol		417.192	1	4.95668	0
4.96_417.1919m/z	HMDB31368		M-H	C23H30O7	37.4	2.73	0.112147	84.1771	100 - 25.5 - 4.55 - 0.609	http://nonlinear.com/redirect/outbound?p=hmdb&param=HMDB31368	(1a,5b,6a)-7-Protoilludene-1,5,6,14-tetrol 14-(2,4-dihydroxy-6-methylbenzoic acid)		417.192	1	4.95668	0
4.96_417.1919m/z	HMDB34607		M-H	C23H30O7	36.8	0	0.112147	84.1771	100 - 25.5 - 4.55 - 0.609	http://nonlinear.com/redirect/outbound?p=hmdb&param=HMDB34607	Judeol		417.192	1	4.95668	0
4.96_417.1919m/z	HMDB36781		M-H	C23H30O7	36.8	0	0.112147	84.1771	100 - 25.5 - 4.55 - 0.609	http://nonlinear.com/redirect/outbound?p=hmdb&param=HMDB36781	Diosbulbin H		417.192	1	4.95668	0
4.96_417.1919m/z	HMDB36929		M-H	C23H30O7	36.8	0	0.112147	84.1771	100 - 25.5 - 4.55 - 0.609	http://nonlinear.com/redirect/outbound?p=hmdb&param=HMDB36929	13-Hydroxydihydromelleolide		417.192	1	4.95668	0
4.96_417.1919m/z	HMDB38785		M-H	C23H30O7	36.8	0	0.112147	84.1771	100 - 25.5 - 4.55 - 0.609	http://nonlinear.com/redirect/outbound?p=hmdb&param=HMDB38785	Melleolide E		417.192	1	4.95668	0
1.04_197.0690n	HMDB00181		M-H2O-H, 2M+FA-H	C9H11NO4	38.8	1.47	1.1679	94.1251	100 - 10.4 - 1.31	http://nonlinear.com/redirect/outbound?p=hmdb&param=HMDB00181	L-Dopa	197.069	178.051	1	1.04412	0
1.04_197.0690n	HMDB00609		M-H2O-H, 2M+FA-H	C9H11NO4	38.8	1.47	1.1679	94.1251	100 - 10.4 - 1.31	http://nonlinear.com/redirect/outbound?p=hmdb&param=HMDB00609	DL-Dopa	197.069	178.051	1	1.04412	0
1.04_197.0690n	HMDB38336		M-H2O-H, 2M+FA-H	C9H11NO4	39	2.05	1.1679	94.1251	100 - 10.4 - 1.31	http://nonlinear.com/redirect/outbound?p=hmdb&param=HMDB38336	2-Hydroxy-3-(3,4-dihydroxyphenyl)propanamide	197.069	178.051	1	1.04412	0
1.04_197.0690n	HMDB38750		M-H2O-H, 2M+FA-H	C9H11NO4	39.2	3.09	1.1679	94.1251	100 - 10.4 - 1.31	http://nonlinear.com/redirect/outbound?p=hmdb&param=HMDB38750	N-Hydroxy-L-tyrosine	197.069	178.051	1	1.04412	0
2.96_541.2649m/z	HMDB10320	*	M-H	C27H42O11	37.7	1.04	-0.982381	88.8373	100 - 30.1 - 6.63 - 1.09 - 0.149	http://nonlinear.com/redirect/outbound?p=hmdb&param=HMDB10320	Cortolone-3-glucuronide		541.265	1	2.95788	0
1.04_181.9916m/z	HMDB29723	*	M-H	C7H5NO3S	37.7	0	-0.734383	89.1743	100 - 8.91 - 5.49 - 0.429	http://nonlinear.com/redirect/outbound?p=hmdb&param=HMDB29723	Saccharin		181.992	1	1.04412	0
2.76_433.2072m/z	HMDB61126	*	M-H	C24H34O5S	34.5	0	4.05449	77.4738	100 - 27.3 - 9.14 - 1.78 - 0.28	http://nonlinear.com/redirect/outbound?p=hmdb&param=HMDB61126	4,5-Dihydro-drospirenone-3-sulfate		433.207	1	2.75858	0
4.94_285.0433m/z	HMDB14980		M-H	C15H11ClN2O2	36.6	19.1	-1.15234	65.2302	100 - 17.2 - 33.8 - 5.62 - 0.582	http://nonlinear.com/redirect/outbound?p=hmdb&param=HMDB14980	Oxazepam		285.043	1	4.9424	0
4.94_285.0433m/z	HMDB41867		M-H	C15H11ClN2O2	36.6	19.1	-1.15234	65.2302	100 - 17.2 - 33.8 - 5.62 - 0.582	http://nonlinear.com/redirect/outbound?p=hmdb&param=HMDB41867	Demoxepam		285.043	1	4.9424	0
4.94_285.0433m/z	HMDB60970		M-H	C15H11ClN2O2	36.5	18.8	-1.15234	65.2302	100 - 17.2 - 33.8 - 5.62 - 0.582	http://nonlinear.com/redirect/outbound?p=hmdb&param=HMDB60970	norclobazam		285.043	1	4.9424	0
4.94_285.0433m/z	HMDB60975		M-H	C15H11ClN2O2	36.6	19.1	-1.15234	65.2302	100 - 17.2 - 33.8 - 5.62 - 0.582	http://nonlinear.com/redirect/outbound?p=hmdb&param=HMDB60975	nortemazepam		285.043	1	4.9424	0
4.94_285.0433m/z	HMDB61121		M-H	C15H11ClN2O2	36.6	19.1	-1.15234	65.2302	100 - 17.2 - 33.8 - 5.62 - 0.582	http://nonlinear.com/redirect/outbound?p=hmdb&param=HMDB61121	3-Hydroxynordiazepam		285.043	1	4.9424	0
4.94_285.0433m/z	HMDB61175		M-H	C15H11ClN2O2	36.4	18.1	-1.15234	65.2302	100 - 17.2 - 33.8 - 5.62 - 0.582	http://nonlinear.com/redirect/outbound?p=hmdb&param=HMDB61175	p-Hydroxynordiazepam		285.043	1	4.9424	0
2.68_343.0856m/z	HMDB29398	*	2M+FA-H	C3H7N3O4	39.6	0	0.160128	98.3756	100 - 4.57 - 0.907	http://nonlinear.com/redirect/outbound?p=hmdb&param=HMDB29398	(3-Nitroamino)alanine		343.086	1	2.68072	0
3.71_387.1818m/z	HMDB30711		M-H	C22H28O6	55.8	95.4	1.24869	85.1639	100 - 24.3 - 4.07 - 0.51	http://nonlinear.com/redirect/outbound?p=hmdb&param=HMDB30711	Cyclomammein		387.182	1	3.71155	0
3.71_387.1818m/z	HMDB30712		M-H	C22H28O6	55.8	95.4	1.24869	85.1639	100 - 24.3 - 4.07 - 0.51	http://nonlinear.com/redirect/outbound?p=hmdb&param=HMDB30712	Furomammea G		387.182	1	3.71155	0
3.71_387.1818m/z	HMDB30714		M-H	C22H28O6	55.8	95.4	1.24869	85.1639	100 - 24.3 - 4.07 - 0.51	http://nonlinear.com/redirect/outbound?p=hmdb&param=HMDB30714	Cycloneomammein		387.182	1	3.71155	0
3.71_387.1818m/z	HMDB30715		M-H	C22H28O6	55.8	95.4	1.24869	85.1639	100 - 24.3 - 4.07 - 0.51	http://nonlinear.com/redirect/outbound?p=hmdb&param=HMDB30715	MAB 4		387.182	1	3.71155	0
3.71_387.1818m/z	HMDB30825		M-H	C22H28O6	36.7	0	1.24869	85.1639	100 - 24.3 - 4.07 - 0.51	http://nonlinear.com/redirect/outbound?p=hmdb&param=HMDB30825	2-(4-Allyl-2,6-dimethoxyphenoxy)-1-(3,4-dimethoxyphenyl)-1-propanol		387.182	1	3.71155	0
3.71_387.1818m/z	HMDB33539		M-H	C22H28O6	36.7	0	1.24869	85.1639	100 - 24.3 - 4.07 - 0.51	http://nonlinear.com/redirect/outbound?p=hmdb&param=HMDB33539	Fragransin D1		387.182	1	3.71155	0
3.71_387.1818m/z	HMDB33540		M-H	C22H28O6	36.7	0	1.24869	85.1639	100 - 24.3 - 4.07 - 0.51	http://nonlinear.com/redirect/outbound?p=hmdb&param=HMDB33540	Fragransin D3		387.182	1	3.71155	0
3.71_387.1818m/z	HMDB33688		M-H	C22H28O6	55.8	95.4	1.24869	85.1639	100 - 24.3 - 4.07 - 0.51	http://nonlinear.com/redirect/outbound?p=hmdb&param=HMDB33688	Pyranomammea C		387.182	1	3.71155	0
3.71_387.1818m/z	HMDB36587		M-H	C22H28O6	55.8	95.4	1.24869	85.1639	100 - 24.3 - 4.07 - 0.51	http://nonlinear.com/redirect/outbound?p=hmdb&param=HMDB36587	Quassin		387.182	1	3.71155	0
3.71_387.1818m/z	HMDB39029		M-H	C22H28O6	55.8	95.4	1.24869	85.1639	100 - 24.3 - 4.07 - 0.51	http://nonlinear.com/redirect/outbound?p=hmdb&param=HMDB39029	Pyranomammea B		387.182	1	3.71155	0
3.71_387.1818m/z	HMDB39971		M-H2O-H	C22H30O7	50.8	70.7	1.19333	84.9439	100 - 24.4 - 4.29 - 0.562	http://nonlinear.com/redirect/outbound?p=hmdb&param=HMDB39971	(1R,3R,4R,5S,6S,8x)-1-Acetoxy-8-angeloyloxy-3,4-epoxy-5-hydroxy-7(14),10-bisaboladien-2-one		387.182	1	3.71155	0
3.71_387.1818m/z	HMDB41091		M-H2O-H	C22H30O7	36.7	0	1.19333	84.9439	100 - 24.4 - 4.29 - 0.562	http://nonlinear.com/redirect/outbound?p=hmdb&param=HMDB41091	1-(4-Hydroxy-3,5-dimethoxyphenyl)-7-(4-hydroxy-3-methoxyphenyl)-3,5-heptanediol		387.182	1	3.71155	0
3.71_387.1818m/z	LMPR0104330003		M-H2O-H	C22H30O7	50.5	69.1	1.19333	84.9439	100 - 24.4 - 4.29 - 0.562	http://www.lipidmaps.org/data/LMSDRecord.php?LMID=LMPR0104330003	phorbol 13-acetate		387.182	1	3.71155	0
3.71_387.1818m/z	LMPR0106110002		M-H	C22H28O6	55.8	95.4	1.24869	85.1639	100 - 24.3 - 4.07 - 0.51	http://www.lipidmaps.org/data/LMSDRecord.php?LMID=LMPR0106110002	Quassin		387.182	1	3.71155	0
1.05_401.1739m/z	HMDB40608		M-H2O-H	C26H28O5	35.9	6.51	-4.7051	78.4739	100 - 28.6 - 4.97 - 0.643	http://nonlinear.com/redirect/outbound?p=hmdb&param=HMDB40608	Kanzonol F		401.174	1	1.05127	0
1.05_401.1739m/z	LMPK12050200		M-H2O-H	C26H28O5	34.6	0	-4.7051	78.4739	100 - 28.6 - 4.97 - 0.643	http://www.lipidmaps.org/data/LMSDRecord.php?LMID=LMPK12050200	7-O-Methylisolupalbigenin		401.174	1	1.05127	0
1.05_401.1739m/z	LMPK12070041		M-H2O-H	C26H28O5	34.6	0	-4.7051	78.4739	100 - 28.6 - 4.97 - 0.643	http://www.lipidmaps.org/data/LMSDRecord.php?LMID=LMPK12070041	Nitiducol		401.174	1	1.05127	0
1.05_401.1739m/z	LMPK12070099		M-H2O-H	C26H28O5	34.6	0	-4.7051	78.4739	100 - 28.6 - 4.97 - 0.643	http://www.lipidmaps.org/data/LMSDRecord.php?LMID=LMPK12070099	Gangetin		401.174	1	1.05127	0
1.05_401.1739m/z	LMPK12080022		M-H2O-H	C26H28O5	34.6	0	-4.7051	78.4739	100 - 28.6 - 4.97 - 0.643	http://www.lipidmaps.org/data/LMSDRecord.php?LMID=LMPK12080022	Nitidulan		401.174	1	1.05127	0
1.05_401.1739m/z	LMPK12140070		M-H2O-H	C26H28O5	34.6	0	-4.7051	78.4739	100 - 28.6 - 4.97 - 0.643	http://www.lipidmaps.org/data/LMSDRecord.php?LMID=LMPK12140070	Ovaliflavanone D		401.174	1	1.05127	0
1.05_401.1739m/z	LMPK12140348		M-H2O-H	C26H28O5	34.6	0	-4.7051	78.4739	100 - 28.6 - 4.97 - 0.643	http://www.lipidmaps.org/data/LMSDRecord.php?LMID=LMPK12140348	Burttinonedehydrate		401.174	1	1.05127	0
0.89_230.9966m/z	HMDB01474		M-H2O-H	C8H10O7S	56.7	96.9	-0.949187	87.8625	100 - 9.83 - 6.39 - 0.56 - 0.118	http://nonlinear.com/redirect/outbound?p=hmdb&param=HMDB01474	3,4-Dihydroxyphenylglycol O-sulfate		230.997	1	0.887667	0
0.89_230.9966m/z	HMDB34395		M-H2O-H	C9H14O2S3	34.8	0	-4.42509	79.3123	100 - 12.4 - 14.7 - 1.64 - 0.818	http://nonlinear.com/redirect/outbound?p=hmdb&param=HMDB34395	2-Propenyl 3-(2-propenylsulfonyl)-1-propenyl disulfide		230.997	1	0.887667	0
0.89_230.9966m/z	HMDB41646		M-H	C8H8O6S	56.7	96.6	-1.02289	88.0958	100 - 9.77 - 6.18 - 0.537 - 0.105	http://nonlinear.com/redirect/outbound?p=hmdb&param=HMDB41646	2,4-Dihydroxyacetophenone 5-sulfate		230.997	1	0.887667	0
0.89_230.9966m/z	HMDB41789		M-H	C8H8O6S	37.4	0	-1.02289	88.0958	100 - 9.77 - 6.18 - 0.537 - 0.105	http://nonlinear.com/redirect/outbound?p=hmdb&param=HMDB41789	Vanillin 4-sulfate		230.997	1	0.887667	0
0.89_230.9966m/z	HMDB60000		M-H2O-H	C8H10O7S	37.3	0	-0.949187	87.8625	100 - 9.83 - 6.39 - 0.56 - 0.118	http://nonlinear.com/redirect/outbound?p=hmdb&param=HMDB60000	Hydroxymethoxyphenylcarboxylic acid-O-sulphate		230.997	1	0.887667	0
2.60_217.0173m/z	HMDB33062		M-H2O-H	C9H16OS3	34.4	0	-4.99901	77.5294	100 - 12.4 - 14.5 - 1.62 - 0.788	http://nonlinear.com/redirect/outbound?p=hmdb&param=HMDB33062	2-Propenyl 1-(2-propenylsulfinyl)propyl disulfide		217.017	1	2.595	0
2.60_217.0173m/z	HMDB36372		M-H2O-H	C9H16OS3	34.4	0	-4.99901	77.5294	100 - 12.4 - 14.5 - 1.62 - 0.788	http://nonlinear.com/redirect/outbound?p=hmdb&param=HMDB36372	1-Propenyl 1-(2-propenylsulfinyl)propyl disulfide		217.017	1	2.595	0
2.60_217.0173m/z	HMDB36373		M-H2O-H	C9H16OS3	34.4	0	-4.99901	77.5294	100 - 12.4 - 14.5 - 1.62 - 0.788	http://nonlinear.com/redirect/outbound?p=hmdb&param=HMDB36373	2-Propenyl 1-(1-propenylsulfinyl)propyl disulfide		217.017	1	2.595	0
2.60_217.0173m/z	HMDB38968		M-H2O-H	C9H16OS3	34.4	0	-4.99901	77.5294	100 - 12.4 - 14.5 - 1.62 - 0.788	http://nonlinear.com/redirect/outbound?p=hmdb&param=HMDB38968	1-Propenyl 1-(1-propenylsulfinyl)propyl disulfide		217.017	1	2.595	0
2.60_217.0173m/z	HMDB41785		M-H	C8H10O5S	36.9	0	-1.42609	86.1861	100 - 9.76 - 5.97 - 0.516	http://nonlinear.com/redirect/outbound?p=hmdb&param=HMDB41785	Tyrosol 4-sulfate		217.017	1	2.595	0
2.42_187.0718m/z	HMDB04296		2M+FA-H	C3H5NO	38.3	0	-4.13913	96.1894	100 - 3.71 - 0.256	http://nonlinear.com/redirect/outbound?p=hmdb&param=HMDB04296	Acrylamide		187.072	1	2.42427	0
2.42_187.0718m/z	HMDB06029		M-H	C7H12N2O4	37.5	0	-3.12668	91.1238	100 - 8.59 - 1.15	http://nonlinear.com/redirect/outbound?p=hmdb&param=HMDB06029	N-Acetylglutamine		187.072	1	2.42427	0
2.42_187.0718m/z	HMDB11173		M-H	C7H12N2O4	37.5	0	-3.12668	91.1238	100 - 8.59 - 1.15	http://nonlinear.com/redirect/outbound?p=hmdb&param=HMDB11173	L-glycyl-L-hydroxyproline		187.072	1	2.42427	0
2.42_187.0718m/z	HMDB28842		M-H	C7H12N2O4	37.5	0	-3.12668	91.1238	100 - 8.59 - 1.15	http://nonlinear.com/redirect/outbound?p=hmdb&param=HMDB28842	Glycyl-Hydroxyproline		187.072	1	2.42427	0
2.42_187.0718m/z	HMDB29049		M-H2O-H	C7H14N2O5	37.5	0	-2.85341	90.8986	100 - 8.65 - 1.36	http://nonlinear.com/redirect/outbound?p=hmdb&param=HMDB29049	Serinyl-Threonine		187.072	1	2.42427	0
2.42_187.0718m/z	HMDB29070		M-H2O-H	C7H14N2O5	37.5	0	-2.85341	90.8986	100 - 8.65 - 1.36	http://nonlinear.com/redirect/outbound?p=hmdb&param=HMDB29070	Threoninyl-Serine		187.072	1	2.42427	0
1.04_422.1201m/z	HMDB00121		M-H2O-H	C19H19N7O6	42.9	33.8	-3.98659	85.5432	100 - 23.6 - 3.89 - 0.481	http://nonlinear.com/redirect/outbound?p=hmdb&param=HMDB00121	Folic acid		422.12	1	1.04412	0
1.04_422.1201m/z	HMDB14349		M-H2O-H	C19H27N3O5S2	35	0.3	-2.92484	78.3699	100 - 23.7 - 12.8 - 2.51 - 0.609	http://nonlinear.com/redirect/outbound?p=hmdb&param=HMDB14349	Dofetilide		422.12	1	1.04412	0
3.51_549.2332m/z	HMDB38682	*	M-H2O-H	C28H40O12	31.8	0	-1.64896	60.8052	100 - 31.2 - 7.17 - 1.22 - 0.176	http://nonlinear.com/redirect/outbound?p=hmdb&param=HMDB38682	Musabalbisiane C		549.233	1	3.50582	0
3.26_389.1967m/z	HMDB12488		2M+FA-H	C11H12N2	38.8	0	-4.72919	99.44	100 - 12.8 - 0.749	http://nonlinear.com/redirect/outbound?p=hmdb&param=HMDB12488	1,2,3,4-Tetrahydro-beta-carboline		389.197	1	3.25648	0
3.26_389.1967m/z	HMDB30844		M-H	C22H30O6	37.4	0	-0.744167	87.8406	100 - 24.4 - 4.07 - 0.511	http://nonlinear.com/redirect/outbound?p=hmdb&param=HMDB30844	6,7-Dimethoxy-7-epirosmanol		389.197	1	3.25648	0
3.26_389.1967m/z	HMDB31933		M-H	C22H30O6	37.4	0	-0.744167	87.8406	100 - 24.4 - 4.07 - 0.511	http://nonlinear.com/redirect/outbound?p=hmdb&param=HMDB31933	11,12-Dihydroxy-7,14-dimethoxy-8,11,13-abietatrien-20,6-olide		389.197	1	3.25648	0
3.26_389.1967m/z	HMDB35206		M-H	C22H30O6	37.4	0	-0.744167	87.8406	100 - 24.4 - 4.07 - 0.511	http://nonlinear.com/redirect/outbound?p=hmdb&param=HMDB35206	Bakkenolide B		389.197	1	3.25648	0
3.26_389.1967m/z	HMDB35922		M-H	C22H30O6	37.4	0	-0.744167	87.8406	100 - 24.4 - 4.07 - 0.511	http://nonlinear.com/redirect/outbound?p=hmdb&param=HMDB35922	Nigakihemiacetal B		389.197	1	3.25648	0
3.26_389.1967m/z	HMDB36836		M-H2O-H	C22H32O7	37.3	0	-0.711324	87.6136	100 - 24.4 - 4.29 - 0.563	http://nonlinear.com/redirect/outbound?p=hmdb&param=HMDB36836	Cascarillin		389.197	1	3.25648	0
3.26_389.1967m/z	HMDB36864		M-H2O-H	C22H32O7	37.3	0	-0.711324	87.6136	100 - 24.4 - 4.29 - 0.563	http://nonlinear.com/redirect/outbound?p=hmdb&param=HMDB36864	Anhydrocinnzeylanine		389.197	1	3.25648	0
3.26_389.1967m/z	LMPR0104060001		M-H	C22H30O6	37.4	0	-0.744167	87.8406	100 - 24.4 - 4.07 - 0.511	http://www.lipidmaps.org/data/LMSDRecord.php?LMID=LMPR0104060001	Coleone P		389.197	1	3.25648	0
3.26_389.1967m/z	LMPR0106110001		M-H	C22H30O6	37.4	0	-0.744167	87.8406	100 - 24.4 - 4.07 - 0.511	http://www.lipidmaps.org/data/LMSDRecord.php?LMID=LMPR0106110001	Neoquassin		389.197	1	3.25648	0
5.14_298.0749m/z	HMDB14618	*	M-H	C16H14ClN3O	32.4	0	-1.35876	63.5491	100 - 18.6 - 33.8 - 6.07 - 0.595	http://nonlinear.com/redirect/outbound?p=hmdb&param=HMDB14618	Chlordiazepoxide		298.075	1	5.1417	0
0.92_261.0075m/z	HMDB11719		M-H	C9H10O7S	46.6	45.9	0.22092	87.2952	100 - 10.9 - 6.5 - 0.63 - 0.124	http://nonlinear.com/redirect/outbound?p=hmdb&param=HMDB11719	Homovanillic acid sulfate		261.008	1	0.91625	0
0.92_261.0075m/z	HMDB41648		M-H	C9H10O7S	46.6	45.9	0.22092	87.2952	100 - 10.9 - 6.5 - 0.63 - 0.124	http://nonlinear.com/redirect/outbound?p=hmdb&param=HMDB41648	2-Hydroxy-4-methoxyacetophenone 5-sulfate		261.008	1	0.91625	0
0.92_261.0075m/z	HMDB41721		M-H	C9H10O7S	46.6	45.9	0.22092	87.2952	100 - 10.9 - 6.5 - 0.63 - 0.124	http://nonlinear.com/redirect/outbound?p=hmdb&param=HMDB41721	Dihydrocaffeic acid 3-sulfate		261.008	1	0.91625	0
0.92_261.0075m/z	HMDB59967		M-H	C9H10O7S	47.9	52.7	0.22092	87.2952	100 - 10.9 - 6.5 - 0.63 - 0.124	http://nonlinear.com/redirect/outbound?p=hmdb&param=HMDB59967	3-hydroxy-3-(3-hydroxyphenyl)propanoic acid-O-sulphate		261.008	1	0.91625	0
0.92_261.0075m/z	HMDB61117		M-H	C9H10O7S	47.9	52.7	0.22092	87.2952	100 - 10.9 - 6.5 - 0.63 - 0.124	http://nonlinear.com/redirect/outbound?p=hmdb&param=HMDB61117	3-(3,5-dihydroxyphenyl)-1-propanoic acid sulphate		261.008	1	0.91625	0
1.04_399.1619m/z	LMPK12050337		M-H2O-H	C26H26O5	35.2	0.154	4.21584	80.6357	100 - 28.6 - 4.97 - 0.641	http://www.lipidmaps.org/data/LMSDRecord.php?LMID=LMPK12050337	Scandinone		399.162	1	1.04412	0
1.04_399.1619m/z	LMPK12070049		M-H2O-H	C26H26O5	35.1	0	4.21584	80.6357	100 - 28.6 - 4.97 - 0.641	http://www.lipidmaps.org/data/LMSDRecord.php?LMID=LMPK12070049	Nitiducarpin		399.162	1	1.04412	0
1.04_399.1619m/z	LMPK12070098		M-H2O-H	C26H26O5	35.2	0.469	4.21584	80.6357	100 - 28.6 - 4.97 - 0.641	http://www.lipidmaps.org/data/LMSDRecord.php?LMID=LMPK12070098	Gangetinin		399.162	1	1.04412	0
2.11_203.0019m/z	HMDB60013	*	M-H	C7H8O5S	37.5	0	-0.30718	87.9353	100 - 8.65 - 5.88 - 0.451	http://nonlinear.com/redirect/outbound?p=hmdb&param=HMDB60013	O-methoxycatechol-O-sulphate		203.002	1	2.11137	0
1.05_145.0616m/z	HMDB00641		M-H	C5H10N2O3	44	28.4	-1.67179	93.7538	100 - 6.37 - 0.789	http://nonlinear.com/redirect/outbound?p=hmdb&param=HMDB00641	L-Glutamine		145.062	1	1.05127	0
1.05_145.0616m/z	HMDB02031		M-H	C5H10N2O3	42.8	22.4	-1.67179	93.7538	100 - 6.37 - 0.789	http://nonlinear.com/redirect/outbound?p=hmdb&param=HMDB02031	Ureidoisobutyric acid		145.062	1	1.05127	0
1.05_145.0616m/z	HMDB03423		M-H	C5H10N2O3	44	28.4	-1.67179	93.7538	100 - 6.37 - 0.789	http://nonlinear.com/redirect/outbound?p=hmdb&param=HMDB03423	D-Glutamine		145.062	1	1.05127	0
1.05_145.0616m/z	HMDB06899		M-H	C5H10N2O3	42.9	23	-1.67179	93.7538	100 - 6.37 - 0.789	http://nonlinear.com/redirect/outbound?p=hmdb&param=HMDB06899	Alanylglycine		145.062	1	1.05127	0
1.05_145.0616m/z	HMDB28687		M-H	C5H10N2O3	42.9	23	-1.67179	93.7538	100 - 6.37 - 0.789	http://nonlinear.com/redirect/outbound?p=hmdb&param=HMDB28687	Alanyl-Glycine		145.062	1	1.05127	0
0.74_195.0509m/z	HMDB00565		M-H	C6H12O7	38.4	0	-0.835805	92.8861	100 - 6.89 - 1.64 - 0.102	http://nonlinear.com/redirect/outbound?p=hmdb&param=HMDB00565	Galactonic acid		195.051	1	0.738367	0
0.74_195.0509m/z	HMDB00625		M-H	C6H12O7	38.4	0	-0.835805	92.8861	100 - 6.89 - 1.64 - 0.102	http://nonlinear.com/redirect/outbound?p=hmdb&param=HMDB00625	Gluconic acid		195.051	1	0.738367	0
0.74_195.0509m/z	HMDB03290		M-H	C6H12O7	38.4	0	-0.835805	92.8861	100 - 6.89 - 1.64 - 0.102	http://nonlinear.com/redirect/outbound?p=hmdb&param=HMDB03290	Gulonic acid		195.051	1	0.738367	0
2.42_439.1603m/z	HMDB29909		M-H2O-H	C21H30O11	36.5	0	-1.56269	84.3353	100 - 23.5 - 4.89 - 0.718	http://nonlinear.com/redirect/outbound?p=hmdb&param=HMDB29909	Gein		439.16	1	2.41712	0
2.42_439.1603m/z	HMDB32055		2M+FA-H	C8H11N3O3	38.5	0	4.99631	98.0287	100 - 9.99 - 1.07	http://nonlinear.com/redirect/outbound?p=hmdb&param=HMDB32055	N-Acetylhistidine		439.16	1	2.41712	0
2.42_439.1603m/z	HMDB37108		M-H2O-H	C21H30O11	36.5	0	-1.56269	84.3353	100 - 23.5 - 4.89 - 0.718	http://nonlinear.com/redirect/outbound?p=hmdb&param=HMDB37108	3-Hydroxychavicol 1-[rhamnosyl-(1->6)-glucoside]		439.16	1	2.41712	0
2.42_439.1603m/z	HMDB37603		M-H2O-H	C21H30O11	36.5	0	-1.56269	84.3353	100 - 23.5 - 4.89 - 0.718	http://nonlinear.com/redirect/outbound?p=hmdb&param=HMDB37603	Eugenol O-[a-L-Arabinofuranosyl-(1->6)-b-D-glucopyranoside]		439.16	1	2.41712	0
2.42_439.1603m/z	HMDB39852		M-H2O-H	C21H30O11	36.5	0.177	-1.56269	84.3353	100 - 23.5 - 4.89 - 0.718	http://nonlinear.com/redirect/outbound?p=hmdb&param=HMDB39852	Deoxynivalenol 3-glucoside		439.16	1	2.41712	0
11.14_751.5134m/z	HMDB15562	*	2M+FA-H	C23H33N2O+	34.3	0	-4.79378	77.0456	100 - 26 - 3.46 - 0.313	http://nonlinear.com/redirect/outbound?p=hmdb&param=HMDB15562	Isopropamide		751.513	1	11.1381	0
4.60_465.2490m/z	HMDB02829		M-H	C25H38O8	36.5	0.252	-0.891048	83.5028	100 - 27.8 - 5.36 - 0.774	http://nonlinear.com/redirect/outbound?p=hmdb&param=HMDB02829	Androsterone glucuronide		465.249	1	4.60093	0
4.60_465.2490m/z	HMDB04484		M-H	C25H38O8	36.5	0.252	-0.891048	83.5028	100 - 27.8 - 5.36 - 0.774	http://nonlinear.com/redirect/outbound?p=hmdb&param=HMDB04484	Etiocholanolone glucuronide		465.249	1	4.60093	0
4.60_465.2490m/z	HMDB06203		M-H	C25H38O8	36.5	0.252	-0.891048	83.5028	100 - 27.8 - 5.36 - 0.774	http://nonlinear.com/redirect/outbound?p=hmdb&param=HMDB06203	5-alpha-Dihydrotestosterone glucuronide		465.249	1	4.60093	0
4.60_465.2490m/z	HMDB10365		M-H	C25H38O8	36.5	0.252	-0.891048	83.5028	100 - 27.8 - 5.36 - 0.774	http://nonlinear.com/redirect/outbound?p=hmdb&param=HMDB10365	3-alpha-hydroxy-5-alpha-androstane-17-one 3-D-glucuronide		465.249	1	4.60093	0
4.60_465.2490m/z	HMDB32797		2M+FA-H	C12H18O3	39.2	0	-0.98859	97.3676	100 - 13.3 - 1.43 - 0.112	http://nonlinear.com/redirect/outbound?p=hmdb&param=HMDB32797	Jasmonic acid		465.249	1	4.60093	0
4.60_465.2490m/z	HMDB32871		2M+FA-H	C12H18O3	39.2	0	-0.98859	97.3676	100 - 13.3 - 1.43 - 0.112	http://nonlinear.com/redirect/outbound?p=hmdb&param=HMDB32871	Sedanonic acid		465.249	1	4.60093	0
4.60_465.2490m/z	HMDB33102		2M+FA-H	C12H18O3	39.2	0	-0.98859	97.3676	100 - 13.3 - 1.43 - 0.112	http://nonlinear.com/redirect/outbound?p=hmdb&param=HMDB33102	Dihydro-3-(2-octenyl)-2,5-furandione		465.249	1	4.60093	0
4.60_465.2490m/z	HMDB37104		2M+FA-H	C12H18O3	39.2	0.0319	-0.98859	97.3676	100 - 13.3 - 1.43 - 0.112	http://nonlinear.com/redirect/outbound?p=hmdb&param=HMDB37104	(R)-8-Acetoxycarvotanacetone		465.249	1	4.60093	0
4.60_465.2490m/z	HMDB37135		2M+FA-H	C12H18O3	39.2	0.0306	-0.98859	97.3676	100 - 13.3 - 1.43 - 0.112	http://nonlinear.com/redirect/outbound?p=hmdb&param=HMDB37135	1-Benzyloxy-1-(2-methoxyethoxy)ethane		465.249	1	4.60093	0
4.60_465.2490m/z	HMDB37642		2M+FA-H	C12H18O3	39.2	0	-0.98859	97.3676	100 - 13.3 - 1.43 - 0.112	http://nonlinear.com/redirect/outbound?p=hmdb&param=HMDB37642	4-(Butoxymethyl)-2-methoxyphenol		465.249	1	4.60093	0
4.60_465.2490m/z	HMDB37735		2M+FA-H	C12H18O3	39.2	0	-0.98859	97.3676	100 - 13.3 - 1.43 - 0.112	http://nonlinear.com/redirect/outbound?p=hmdb&param=HMDB37735	Isoamyl 2-furonpropionate		465.249	1	4.60093	0
4.60_465.2490m/z	HMDB37816		2M+FA-H	C12H18O3	39.2	0	-0.98859	97.3676	100 - 13.3 - 1.43 - 0.112	http://nonlinear.com/redirect/outbound?p=hmdb&param=HMDB37816	Dihydro-3-(1-octenyl)-2,5-furandione		465.249	1	4.60093	0
4.60_465.2490m/z	HMDB41573		2M+FA-H	C12H18O3	39.2	0	-0.98859	97.3676	100 - 13.3 - 1.43 - 0.112	http://nonlinear.com/redirect/outbound?p=hmdb&param=HMDB41573	3-Ethenyl-2,5-dimethyl-4-oxohex-5-en-2-yl acetate		465.249	1	4.60093	0
4.60_465.2490m/z	LMFA02020001		2M+FA-H	C12H18O3	39.2	0	-0.98859	97.3676	100 - 13.3 - 1.43 - 0.112	http://www.lipidmaps.org/data/LMSDRecord.php?LMID=LMFA02020001	Jasmonic acid		465.249	1	4.60093	0
4.60_465.2490m/z	LMFA02020003		2M+FA-H	C12H18O3	39.2	0	-0.98859	97.3676	100 - 13.3 - 1.43 - 0.112	http://www.lipidmaps.org/data/LMSDRecord.php?LMID=LMFA02020003	(3R,7S)-iso-jasmonic acid		465.249	1	4.60093	0
4.60_465.2490m/z	LMFA02020004		2M+FA-H	C12H18O3	39.2	0	-0.98859	97.3676	100 - 13.3 - 1.43 - 0.112	http://www.lipidmaps.org/data/LMSDRecord.php?LMID=LMFA02020004	(3S,7R)-iso-jasmonic acid		465.249	1	4.60093	0
4.60_465.2490m/z	LMFA02020017		2M+FA-H	C12H18O3	39.2	0	-0.98859	97.3676	100 - 13.3 - 1.43 - 0.112	http://www.lipidmaps.org/data/LMSDRecord.php?LMID=LMFA02020017	(3S,7S)-Jasmonic acid		465.249	1	4.60093	0
4.60_465.2490m/z	LMST05010001		M-H	C25H38O8	36.5	0.252	-0.891048	83.5028	100 - 27.8 - 5.36 - 0.774	http://www.lipidmaps.org/data/LMSDRecord.php?LMID=LMST05010001	3alpha-hydroxy-5alpha-androstane-17-one 3-D-glucuronide		465.249	1	4.60093	0
4.60_465.2490m/z	LMST05010013		M-H	C25H38O8	36.5	0.252	-0.891048	83.5028	100 - 27.8 - 5.36 - 0.774	http://www.lipidmaps.org/data/LMSDRecord.php?LMID=LMST05010013	Androsterone 3-glucuronide		465.249	1	4.60093	0
4.60_465.2490m/z	LMST05010014		M-H	C25H38O8	36.5	0.252	-0.891048	83.5028	100 - 27.8 - 5.36 - 0.774	http://www.lipidmaps.org/data/LMSDRecord.php?LMID=LMST05010014	Etiocholan-3alpha-ol-17-one 3-glucuronide		465.249	1	4.60093	0
4.60_465.2490m/z	LMST05010036		M-H2O-H	C25H40O9	36.5	0.253	-0.8579	83.2245	100 - 27.8 - 5.58 - 0.834 - 0.104	http://www.lipidmaps.org/data/LMSDRecord.php?LMID=LMST05010036	17-hydroxyandrostane-3-glucuronide		465.249	1	4.60093	0
4.60_465.2490m/z	LMST05010041		M-H	C25H38O8	36.5	0.252	-0.891048	83.5028	100 - 27.8 - 5.36 - 0.774	http://www.lipidmaps.org/data/LMSDRecord.php?LMID=LMST05010041	5-alpha-Dihydrotestosterone glucuronide		465.249	1	4.60093	0
13.58_341.2691m/z	LMFA01170035		M-H	C20H38O4	35.7	0	-1.85905	80.7297	100 - 22.2 - 3.17 - 0.34	http://www.lipidmaps.org/data/LMSDRecord.php?LMID=LMFA01170035	Eicosanedioic acid		341.269	1	13.5777	0
13.58_341.2691m/z	LMFA03010173		M-H	C20H38O4	35.7	0	-1.85905	80.7297	100 - 22.2 - 3.17 - 0.34	http://www.lipidmaps.org/data/LMSDRecord.php?LMID=LMFA03010173	PGF1a alcohol		341.269	1	13.5777	0
2.42_412.9770m/z	HMDB15242	*	M-H	C18H14Cl4N2O	24.1	0	-4.19836	25.5058	76.9 - 15.7 - 100 - 20.2 - 49.3 - 9.78 - 11.1 - 2.13 - 1.03 - 0.18	http://nonlinear.com/redirect/outbound?p=hmdb&param=HMDB15242	Miconazole		412.977	1	2.42427	0
7.82_548.2956m/z	HMDB14365	*	M-H2O-H	C32H45N3O4S	33.4	0	0.582862	67.6099	100 - 37.2 - 12.1 - 2.74 - 0.473	http://nonlinear.com/redirect/outbound?p=hmdb&param=HMDB14365	Nelfinavir		548.296	1	7.8163	0
5.38_313.2378m/z	HMDB00782		M-H	C18H34O4	35.9	0	-1.87473	81.7862	100 - 20 - 2.72 - 0.277	http://nonlinear.com/redirect/outbound?p=hmdb&param=HMDB00782	Octadecanedioic acid		313.238	1	5.37603	0
5.38_313.2378m/z	HMDB04704		M-H	C18H34O4	35.9	0	-1.87473	81.7862	100 - 20 - 2.72 - 0.277	http://nonlinear.com/redirect/outbound?p=hmdb&param=HMDB04704	9,10-DHOME		313.238	1	5.37603	0
5.38_313.2378m/z	HMDB04705		M-H	C18H34O4	35.9	0	-1.87473	81.7862	100 - 20 - 2.72 - 0.277	http://nonlinear.com/redirect/outbound?p=hmdb&param=HMDB04705	12,13-DHOME		313.238	1	5.37603	0
5.38_313.2378m/z	HMDB30935		M-H2O-H	C18H36O5	35.9	0	-1.7731	81.5729	100 - 20.1 - 2.94 - 0.32	http://nonlinear.com/redirect/outbound?p=hmdb&param=HMDB30935	9,10,13-Trihydroxystearic acid		313.238	1	5.37603	0
5.38_313.2378m/z	HMDB31679		M-H	C18H34O4	35.9	0	-1.87473	81.7862	100 - 20 - 2.72 - 0.277	http://nonlinear.com/redirect/outbound?p=hmdb&param=HMDB31679	(9xi,10xi,12xi)-9,10-Dihydroxy-12-octadecenoic acid		313.238	1	5.37603	0
5.38_313.2378m/z	HMDB34295		M-H2O-H	C18H36O5	35.9	0	-1.7731	81.5729	100 - 20.1 - 2.94 - 0.32	http://nonlinear.com/redirect/outbound?p=hmdb&param=HMDB34295	Floionolic acid		313.238	1	5.37603	0
5.38_313.2378m/z	HMDB41220		M-H	C18H34O4	35.9	0	-1.87473	81.7862	100 - 20 - 2.72 - 0.277	http://nonlinear.com/redirect/outbound?p=hmdb&param=HMDB41220	Dibutyl decanedioate		313.238	1	5.37603	0
5.38_313.2378m/z	LMFA01170029		M-H	C18H34O4	35.9	0	-1.87473	81.7862	100 - 20 - 2.72 - 0.277	http://www.lipidmaps.org/data/LMSDRecord.php?LMID=LMFA01170029	Octadecanedioic acid		313.238	1	5.37603	0
5.38_313.2378m/z	LMFA02000003		M-H	C18H34O4	35.9	0	-1.87473	81.7862	100 - 20 - 2.72 - 0.277	http://www.lipidmaps.org/data/LMSDRecord.php?LMID=LMFA02000003	18-hydroxy-9R,10S-epoxy-stearic acid		313.238	1	5.37603	0
5.38_313.2378m/z	LMFA02000004		M-H	C18H34O4	35.9	0	-1.87473	81.7862	100 - 20 - 2.72 - 0.277	http://www.lipidmaps.org/data/LMSDRecord.php?LMID=LMFA02000004	18-hydroxy-9S,10R-epoxy-stearic acid		313.238	1	5.37603	0
5.38_313.2378m/z	LMFA02000005		M-H2O-H	C18H36O5	35.9	0	-1.7731	81.5729	100 - 20.1 - 2.94 - 0.32	http://www.lipidmaps.org/data/LMSDRecord.php?LMID=LMFA02000005	18-hydroxy-9S,10R-dihydroxy-stearic acid		313.238	1	5.37603	0
5.38_313.2378m/z	LMFA02000006		M-H2O-H	C18H36O5	35.9	0	-1.7731	81.5729	100 - 20.1 - 2.94 - 0.32	http://www.lipidmaps.org/data/LMSDRecord.php?LMID=LMFA02000006	9R,10S,18-trihydroxy-stearic acid		313.238	1	5.37603	0
5.38_313.2378m/z	LMFA02000059		M-H	C18H34O4	35.9	0	-1.87473	81.7862	100 - 20 - 2.72 - 0.277	http://www.lipidmaps.org/data/LMSDRecord.php?LMID=LMFA02000059	10S-HpOME		313.238	1	5.37603	0
5.38_313.2378m/z	LMFA02000060		M-H	C18H34O4	35.9	0	-1.87473	81.7862	100 - 20 - 2.72 - 0.277	http://www.lipidmaps.org/data/LMSDRecord.php?LMID=LMFA02000060	7S,10S-diHOME		313.238	1	5.37603	0
5.38_313.2378m/z	LMFA02000061		M-H	C18H34O4	35.9	0	-1.87473	81.7862	100 - 20 - 2.72 - 0.277	http://www.lipidmaps.org/data/LMSDRecord.php?LMID=LMFA02000061	8R-HpOME		313.238	1	5.37603	0
5.38_313.2378m/z	LMFA02000062		M-H	C18H34O4	35.9	0	-1.87473	81.7862	100 - 20 - 2.72 - 0.277	http://www.lipidmaps.org/data/LMSDRecord.php?LMID=LMFA02000062	5S,8R-DiHOME		313.238	1	5.37603	0
5.38_313.2378m/z	LMFA02000063		M-H	C18H34O4	35.9	0	-1.87473	81.7862	100 - 20 - 2.72 - 0.277	http://www.lipidmaps.org/data/LMSDRecord.php?LMID=LMFA02000063	8R,11S-DiHOME		313.238	1	5.37603	0
5.38_313.2378m/z	LMFA02000067		M-H	C18H34O4	35.9	0	-1.87473	81.7862	100 - 20 - 2.72 - 0.277	http://www.lipidmaps.org/data/LMSDRecord.php?LMID=LMFA02000067	11R-HpOME		313.238	1	5.37603	0
5.38_313.2378m/z	LMFA02000068		M-H	C18H34O4	35.9	0	-1.87473	81.7862	100 - 20 - 2.72 - 0.277	http://www.lipidmaps.org/data/LMSDRecord.php?LMID=LMFA02000068	13R-HpOME(11E)		313.238	1	5.37603	0
5.38_313.2378m/z	LMFA02000069		M-H	C18H34O4	35.9	0	-1.87473	81.7862	100 - 20 - 2.72 - 0.277	http://www.lipidmaps.org/data/LMSDRecord.php?LMID=LMFA02000069	13S-HpOME(11E)		313.238	1	5.37603	0
5.38_313.2378m/z	LMFA02000070		M-H	C18H34O4	35.9	0	-1.87473	81.7862	100 - 20 - 2.72 - 0.277	http://www.lipidmaps.org/data/LMSDRecord.php?LMID=LMFA02000070	12R-HpOME(13E)		313.238	1	5.37603	0
5.38_313.2378m/z	LMFA02000071		M-H	C18H34O4	35.9	0	-1.87473	81.7862	100 - 20 - 2.72 - 0.277	http://www.lipidmaps.org/data/LMSDRecord.php?LMID=LMFA02000071	12S-HpOME(13E)		313.238	1	5.37603	0
5.38_313.2378m/z	LMFA02000072		M-H	C18H34O4	35.9	0	-1.87473	81.7862	100 - 20 - 2.72 - 0.277	http://www.lipidmaps.org/data/LMSDRecord.php?LMID=LMFA02000072	14R-HpOME(12E)		313.238	1	5.37603	0
5.38_313.2378m/z	LMFA02000073		M-H	C18H34O4	35.9	0	-1.87473	81.7862	100 - 20 - 2.72 - 0.277	http://www.lipidmaps.org/data/LMSDRecord.php?LMID=LMFA02000073	14S-HpOME(12E)		313.238	1	5.37603	0
5.38_313.2378m/z	LMFA02000074		M-H	C18H34O4	35.9	0	-1.87473	81.7862	100 - 20 - 2.72 - 0.277	http://www.lipidmaps.org/data/LMSDRecord.php?LMID=LMFA02000074	12R-HpOME(13Z)		313.238	1	5.37603	0
5.38_313.2378m/z	LMFA02000075		M-H	C18H34O4	35.9	0	-1.87473	81.7862	100 - 20 - 2.72 - 0.277	http://www.lipidmaps.org/data/LMSDRecord.php?LMID=LMFA02000075	12S-HpOME(13Z)		313.238	1	5.37603	0
5.38_313.2378m/z	LMFA02000076		M-H	C18H34O4	35.9	0	-1.87473	81.7862	100 - 20 - 2.72 - 0.277	http://www.lipidmaps.org/data/LMSDRecord.php?LMID=LMFA02000076	10R-HpOME(11Z)		313.238	1	5.37603	0
5.38_313.2378m/z	LMFA02000078		M-H	C18H34O4	35.9	0	-1.87473	81.7862	100 - 20 - 2.72 - 0.277	http://www.lipidmaps.org/data/LMSDRecord.php?LMID=LMFA02000078	7-HpOME(5E)		313.238	1	5.37603	0
5.38_313.2378m/z	LMFA02000079		M-H	C18H34O4	35.9	0	-1.87473	81.7862	100 - 20 - 2.72 - 0.277	http://www.lipidmaps.org/data/LMSDRecord.php?LMID=LMFA02000079	8-HpOME(6E)		313.238	1	5.37603	0
5.38_313.2378m/z	LMFA02000080		M-H	C18H34O4	35.9	0	-1.87473	81.7862	100 - 20 - 2.72 - 0.277	http://www.lipidmaps.org/data/LMSDRecord.php?LMID=LMFA02000080	9-HpOME(7E)		313.238	1	5.37603	0
5.38_313.2378m/z	LMFA02000081		M-H	C18H34O4	35.9	0	-1.87473	81.7862	100 - 20 - 2.72 - 0.277	http://www.lipidmaps.org/data/LMSDRecord.php?LMID=LMFA02000081	11-HpOME(9Z)		313.238	1	5.37603	0
5.38_313.2378m/z	LMFA02000082		M-H	C18H34O4	35.9	0	-1.87473	81.7862	100 - 20 - 2.72 - 0.277	http://www.lipidmaps.org/data/LMSDRecord.php?LMID=LMFA02000082	12-HpOME(10E)		313.238	1	5.37603	0
5.38_313.2378m/z	LMFA02000097		M-H	C18H34O4	35.9	0	-1.87473	81.7862	100 - 20 - 2.72 - 0.277	http://www.lipidmaps.org/data/LMSDRecord.php?LMID=LMFA02000097	6-HpOME(7E)		313.238	1	5.37603	0
5.38_313.2378m/z	LMFA02000116		M-H	C18H34O4	35.9	0	-1.87473	81.7862	100 - 20 - 2.72 - 0.277	http://www.lipidmaps.org/data/LMSDRecord.php?LMID=LMFA02000116	11-HpOME		313.238	1	5.37603	0
5.38_313.2378m/z	LMFA02000117		M-H	C18H34O4	35.9	0	-1.87473	81.7862	100 - 20 - 2.72 - 0.277	http://www.lipidmaps.org/data/LMSDRecord.php?LMID=LMFA02000117	9-HpOME		313.238	1	5.37603	0
5.38_313.2378m/z	LMFA02000118		M-H	C18H34O4	35.9	0	-1.87473	81.7862	100 - 20 - 2.72 - 0.277	http://www.lipidmaps.org/data/LMSDRecord.php?LMID=LMFA02000118	8-HpOME		313.238	1	5.37603	0
5.38_313.2378m/z	LMFA02000119		M-H	C18H34O4	35.9	0	-1.87473	81.7862	100 - 20 - 2.72 - 0.277	http://www.lipidmaps.org/data/LMSDRecord.php?LMID=LMFA02000119	10-HpOME		313.238	1	5.37603	0
5.38_313.2378m/z	LMFA02000147		M-H2O-H	C18H36O5	35.9	0	-1.7731	81.5729	100 - 20.1 - 2.94 - 0.32	http://www.lipidmaps.org/data/LMSDRecord.php?LMID=LMFA02000147	Phloionolic acid		313.238	1	5.37603	0
5.38_313.2378m/z	LMFA02000161		M-H	C18H34O4	35.9	0	-1.87473	81.7862	100 - 20 - 2.72 - 0.277	http://www.lipidmaps.org/data/LMSDRecord.php?LMID=LMFA02000161	9,10-DiHOME(12)		313.238	1	5.37603	0
5.38_313.2378m/z	LMFA02000162		M-H	C18H34O4	35.9	0	-1.87473	81.7862	100 - 20 - 2.72 - 0.277	http://www.lipidmaps.org/data/LMSDRecord.php?LMID=LMFA02000162	9,13-DiHOME(10)		313.238	1	5.37603	0
5.38_313.2378m/z	LMFA02000163		M-H	C18H34O4	35.9	0	-1.87473	81.7862	100 - 20 - 2.72 - 0.277	http://www.lipidmaps.org/data/LMSDRecord.php?LMID=LMFA02000163	9,13-DiHOME(11)		313.238	1	5.37603	0
5.38_313.2378m/z	LMFA02000164		M-H	C18H34O4	35.9	0	-1.87473	81.7862	100 - 20 - 2.72 - 0.277	http://www.lipidmaps.org/data/LMSDRecord.php?LMID=LMFA02000164	12,13-DiHOME(9)		313.238	1	5.37603	0
5.38_313.2378m/z	LMFA02000225		M-H	C18H34O4	35.9	0	-1.87473	81.7862	100 - 20 - 2.72 - 0.277	http://www.lipidmaps.org/data/LMSDRecord.php?LMID=LMFA02000225	7S,8S-DiHOME(9Z)		313.238	1	5.37603	0
5.38_313.2378m/z	LMFA02000229		M-H	C18H34O4	35.9	0	-1.87473	81.7862	100 - 20 - 2.72 - 0.277	http://www.lipidmaps.org/data/LMSDRecord.php?LMID=LMFA02000229	9,10-DiHOME		313.238	1	5.37603	0
5.38_313.2378m/z	LMFA02000230		M-H	C18H34O4	35.9	0	-1.87473	81.7862	100 - 20 - 2.72 - 0.277	http://www.lipidmaps.org/data/LMSDRecord.php?LMID=LMFA02000230	12,13-DiHOME		313.238	1	5.37603	0
2.31_153.0192m/z	HMDB00152		M-H	C7H6O4	38.1	0	-0.912243	91.8467	100 - 7.79 - 1.08	http://nonlinear.com/redirect/outbound?p=hmdb&param=HMDB00152	Gentisic acid		153.019	1	2.31067	0
2.31_153.0192m/z	HMDB00397		M-H	C7H6O4	38.1	0	-0.912243	91.8467	100 - 7.79 - 1.08	http://nonlinear.com/redirect/outbound?p=hmdb&param=HMDB00397	2-Pyrocatechuic acid		153.019	1	2.31067	0
2.31_153.0192m/z	HMDB01856		M-H	C7H6O4	38.1	0	-0.912243	91.8467	100 - 7.79 - 1.08	http://nonlinear.com/redirect/outbound?p=hmdb&param=HMDB01856	Protocatechuic acid		153.019	1	2.31067	0
2.31_153.0192m/z	HMDB06803		2M+FA-H	C3H2O	39	0	-1.30075	96.5732	100 - 3.31 - 0.243	http://nonlinear.com/redirect/outbound?p=hmdb&param=HMDB06803	2-Propyn-1-al		153.019	1	2.31067	0
2.31_153.0192m/z	HMDB13676		M-H	C7H6O4	38.1	0	-0.912243	91.8467	100 - 7.79 - 1.08	http://nonlinear.com/redirect/outbound?p=hmdb&param=HMDB13676	2,6-Dihydroxybenzoic acid		153.019	1	2.31067	0
2.31_153.0192m/z	HMDB13677		M-H	C7H6O4	38.1	0	-0.912243	91.8467	100 - 7.79 - 1.08	http://nonlinear.com/redirect/outbound?p=hmdb&param=HMDB13677	3,5-Dihydroxybenzoic acid		153.019	1	2.31067	0
2.31_153.0192m/z	HMDB29666		M-H	C7H6O4	38.1	0	-0.912243	91.8467	100 - 7.79 - 1.08	http://nonlinear.com/redirect/outbound?p=hmdb&param=HMDB29666	2,4-Dihydroxybenzoic acid		153.019	1	2.31067	0
2.31_153.0192m/z	HMDB34299		M-H	C7H6O4	38.1	0	-0.912243	91.8467	100 - 7.79 - 1.08	http://nonlinear.com/redirect/outbound?p=hmdb&param=HMDB34299	Patulin		153.019	1	2.31067	0
1.04_204.9814m/z	HMDB59752		M-H	C6H6O6S	38	2.13	0.750499	88.8265	100 - 7.59 - 6 - 0.404	http://nonlinear.com/redirect/outbound?p=hmdb&param=HMDB59752	5-Sulfoxymethylfurfural		204.981	1	1.04412	0
1.04_204.9814m/z	HMDB60016		M-H	C6H6O6S	40.1	12.8	0.750499	88.8265	100 - 7.59 - 6 - 0.404	http://nonlinear.com/redirect/outbound?p=hmdb&param=HMDB60016	Pyrogallol-1-O-sulphate		204.981	1	1.04412	0
1.04_204.9814m/z	HMDB60018		M-H	C6H6O6S	40.1	12.8	0.750499	88.8265	100 - 7.59 - 6 - 0.404	http://nonlinear.com/redirect/outbound?p=hmdb&param=HMDB60018	Pyrogallol-2-O-sulphate		204.981	1	1.04412	0
0.98_281.0539m/z	HMDB15573		M-H	C13H9F3N2O2	38.1	0	-1.46989	92.1869	100 - 15 - 1.45 - 0.106	http://nonlinear.com/redirect/outbound?p=hmdb&param=HMDB15573	Niflumic Acid		281.054	1	0.980533	0
0.98_281.0539m/z	HMDB29920		M-H2O-H	C10H12N4O7	37.8	0	3.87757	93.3562	100 - 12.7 - 2.18 - 0.209	http://nonlinear.com/redirect/outbound?p=hmdb&param=HMDB29920	beta-D-3-Ribofuranosyluric acid		281.054	1	0.980533	0
3.04_198.0229m/z	HMDB06409	*	M-H2O-H	C8H11NO4S	37.1	0	-0.699208	86.2762	100 - 10.1 - 5.8 - 0.515	http://nonlinear.com/redirect/outbound?p=hmdb&param=HMDB06409	Tyramine-O-sulfate		198.023	1	3.03575	0
3.35_331.1759m/z	HMDB28962		M-H	C17H24N4O3	35.9	0	-4.91322	85.0337	100 - 20.2 - 2.56 - 0.243	http://nonlinear.com/redirect/outbound?p=hmdb&param=HMDB28962	Lysyl-Tryptophan		331.176	1	3.34935	0
3.35_331.1759m/z	HMDB29088		M-H	C17H24N4O3	35.9	0	-4.91322	85.0337	100 - 20.2 - 2.56 - 0.243	http://nonlinear.com/redirect/outbound?p=hmdb&param=HMDB29088	Tryptophyl-Lysine		331.176	1	3.34935	0
3.35_331.1759m/z	HMDB29784		M-H	C16H28O7	41.4	21.6	-0.887118	86.3442	100 - 17.9 - 2.95 - 0.336	http://nonlinear.com/redirect/outbound?p=hmdb&param=HMDB29784	Unshuoside A		331.176	1	3.34935	0
3.35_331.1759m/z	HMDB33019		M-H	C16H28O7	41.4	21.6	-0.887118	86.3442	100 - 17.9 - 2.95 - 0.336	http://nonlinear.com/redirect/outbound?p=hmdb&param=HMDB33019	7-Hydroxyterpineol 8-glucoside		331.176	1	3.34935	0
3.35_331.1759m/z	HMDB33110		M-H	C16H28O7	41.4	21.6	-0.887118	86.3442	100 - 17.9 - 2.95 - 0.336	http://nonlinear.com/redirect/outbound?p=hmdb&param=HMDB33110	(1S,2S,4R)-1,8-Epoxy-p-menthan-2-ol glucoside		331.176	1	3.34935	0
3.35_331.1759m/z	HMDB33215		M-H	C16H28O7	41.4	21.6	-0.887118	86.3442	100 - 17.9 - 2.95 - 0.336	http://nonlinear.com/redirect/outbound?p=hmdb&param=HMDB33215	1,8-Epoxy-p-menthan-4-ol glucoside		331.176	1	3.34935	0
3.35_331.1759m/z	HMDB33220		M-H	C16H28O7	41.4	21.6	-0.887118	86.3442	100 - 17.9 - 2.95 - 0.336	http://nonlinear.com/redirect/outbound?p=hmdb&param=HMDB33220	(1R,2R,4S,6R)-2,6-Fenchanediol 2-O-b-D-glucoside		331.176	1	3.34935	0
3.35_331.1759m/z	HMDB33221		M-H	C16H28O7	41.4	21.6	-0.887118	86.3442	100 - 17.9 - 2.95 - 0.336	http://nonlinear.com/redirect/outbound?p=hmdb&param=HMDB33221	(1R,2S,4R,5S)-2,5-Fenchanediol 2-O-b-D-glucoside		331.176	1	3.34935	0
3.35_331.1759m/z	HMDB33644		M-H	C16H28O7	41.4	21.6	-0.887118	86.3442	100 - 17.9 - 2.95 - 0.336	http://nonlinear.com/redirect/outbound?p=hmdb&param=HMDB33644	(1S,2S,4S,5S)-2,4-Thujanediol 4-O-beta-D-Glucopyranoside		331.176	1	3.34935	0
3.35_331.1759m/z	HMDB34772		M-H	C16H28O7	41.4	21.6	-0.887118	86.3442	100 - 17.9 - 2.95 - 0.336	http://nonlinear.com/redirect/outbound?p=hmdb&param=HMDB34772	(1R,3S,4S)-1,8-Epoxy-p-menthan-3-ol glucoside		331.176	1	3.34935	0
3.35_331.1759m/z	HMDB34784		M-H2O-H	C16H30O8	41.3	21.3	-0.841481	86.1195	100 - 18 - 3.16 - 0.375	http://nonlinear.com/redirect/outbound?p=hmdb&param=HMDB34784	trans-p-Menthane-1,7,8-triol 8-glucoside		331.176	1	3.34935	0
3.35_331.1759m/z	HMDB35025		M-H	C16H28O7	41.4	21.6	-0.887118	86.3442	100 - 17.9 - 2.95 - 0.336	http://nonlinear.com/redirect/outbound?p=hmdb&param=HMDB35025	6Z-8-Hydroxygeraniol 8-O-glucoside		331.176	1	3.34935	0
3.35_331.1759m/z	HMDB35634		M-H	C16H28O7	41.4	21.6	-0.887118	86.3442	100 - 17.9 - 2.95 - 0.336	http://nonlinear.com/redirect/outbound?p=hmdb&param=HMDB35634	Betulalbuside A		331.176	1	3.34935	0
3.35_331.1759m/z	HMDB38747		M-H	C16H28O7	41.4	21.6	-0.887118	86.3442	100 - 17.9 - 2.95 - 0.336	http://nonlinear.com/redirect/outbound?p=hmdb&param=HMDB38747	(2E,4E,7R)-2,7-Dimethyl-2,4-octadiene-1,8-diol 8-O-b-D-glucopyranoside		331.176	1	3.34935	0
3.35_331.1759m/z	HMDB38980		M-H	C16H28O7	41.4	21.6	-0.887118	86.3442	100 - 17.9 - 2.95 - 0.336	http://nonlinear.com/redirect/outbound?p=hmdb&param=HMDB38980	(4R,6S)-p-Menth-1-ene-4,6-diol 4-glucoside		331.176	1	3.34935	0
3.35_331.1759m/z	HMDB38981		M-H	C16H28O7	41.4	21.6	-0.887118	86.3442	100 - 17.9 - 2.95 - 0.336	http://nonlinear.com/redirect/outbound?p=hmdb&param=HMDB38981	(S)-p-Menth-1-ene-4,7-diol 4-glucoside		331.176	1	3.34935	0
3.35_331.1759m/z	HMDB39055		M-H	C16H28O7	41.4	21.6	-0.887118	86.3442	100 - 17.9 - 2.95 - 0.336	http://nonlinear.com/redirect/outbound?p=hmdb&param=HMDB39055	(1S,2R,4R)-p-Menth-8-ene-2,10-diol 2-glucoside		331.176	1	3.34935	0
3.35_331.1759m/z	HMDB39894		M-H2O-H	C16H30O8	41.3	21.3	-0.841481	86.1195	100 - 18 - 3.16 - 0.375	http://nonlinear.com/redirect/outbound?p=hmdb&param=HMDB39894	(1R,2R,4S)-p-Menthane-1,2,8-triol 8-glucoside		331.176	1	3.34935	0
3.35_331.1759m/z	HMDB39977		M-H2O-H	C16H30O8	41.3	21.3	-0.841481	86.1195	100 - 18 - 3.16 - 0.375	http://nonlinear.com/redirect/outbound?p=hmdb&param=HMDB39977	(1S,2R,4R,8S)-p-Menthane-2,8,9-triol 2-glucoside		331.176	1	3.34935	0
3.35_331.1759m/z	HMDB39978		M-H2O-H	C16H30O8	41.3	21.3	-0.841481	86.1195	100 - 18 - 3.16 - 0.375	http://nonlinear.com/redirect/outbound?p=hmdb&param=HMDB39978	(1S,2R,4R,8S)-p-Menthane-2,8,9-triol 9-glucoside		331.176	1	3.34935	0
3.35_331.1759m/z	HMDB60012		M-H	C16H28O7	53.2	80.8	-0.887118	86.3442	100 - 17.9 - 2.95 - 0.336	http://nonlinear.com/redirect/outbound?p=hmdb&param=HMDB60012	Neomenthol-glucuronide		331.176	1	3.34935	0
3.35_331.1759m/z	LMFA01170074		M-H	C16H28O7	37.1	0	-0.887118	86.3442	100 - 17.9 - 2.95 - 0.336	http://www.lipidmaps.org/data/LMSDRecord.php?LMID=LMFA01170074	(2S,3S)-2-hydroxytridecane-1,2,3-tricarboxylic acid		331.176	1	3.34935	0
3.35_331.1759m/z	LMFA13010036		M-H	C16H28O7	41.4	21.6	-0.887118	86.3442	100 - 17.9 - 2.95 - 0.336	http://www.lipidmaps.org/data/LMSDRecord.php?LMID=LMFA13010036	2,6-Dimethyl-6-O-beta-D-quinovopyranosyl-7-octadecenoic acid		331.176	1	3.34935	0
1.04_206.9973m/z	HMDB32653	*	M-H	C7H12OS3	35.8	2.32	-2.06472	79.2997	100 - 10.1 - 14.2 - 1.3 - 0.758	http://nonlinear.com/redirect/outbound?p=hmdb&param=HMDB32653	(Z)-[3-(Methylsulfinyl)-1-propenyl] 2-propenyl disulfide		206.997	1	1.03698	0
0.95_153.0301m/z	HMDB01212		M-H2O-H	C6H8N2O4	37.8	0	-2.53806	92.1416	100 - 7.46 - 1.06	http://nonlinear.com/redirect/outbound?p=hmdb&param=HMDB01212	Hydantoin-5-propionic acid		153.03	1	0.951967	0
0.95_153.0301m/z	HMDB34322		M-H2O-H	C6H8N2O4	37.8	0	-2.53806	92.1416	100 - 7.46 - 1.06	http://nonlinear.com/redirect/outbound?p=hmdb&param=HMDB34322	L-alpha-Amino-5-oxo-2(5H)-isoxazolepropanoic acid		153.03	1	0.951967	0
1.04_364.0467m/z	HMDB15206		M-H	C10H13FN5O7P	37.7	1.35	0.743847	88.1292	100 - 13.1 - 2.23 - 0.217	http://nonlinear.com/redirect/outbound?p=hmdb&param=HMDB15206	Fludarabine		364.047	1	1.03698	0
1.04_364.0467m/z	HMDB15325		M-H2O-H	C12H21N3O5S3	34.8	0	0.430931	74.6274	100 - 16.9 - 15.9 - 2.42 - 1 - 0.136	http://nonlinear.com/redirect/outbound?p=hmdb&param=HMDB15325	Brinzolamide		364.047	1	1.03698	0
11.13_667.5327m/z	HMDB07179		M-H	C43H72O5	34.3	0	3.00775	75.1251	100 - 47.5 - 12.1 - 2.16 - 0.303	http://nonlinear.com/redirect/outbound?p=hmdb&param=HMDB07179	DG(18:0/22:6(4Z,7Z,10Z,13Z,16Z,19Z)/0:0)		667.533	1	11.131	0
11.13_667.5327m/z	HMDB07206		M-H	C43H72O5	34.3	0	3.00775	75.1251	100 - 47.5 - 12.1 - 2.16 - 0.303	http://nonlinear.com/redirect/outbound?p=hmdb&param=HMDB07206	DG(18:1(11Z)/22:5(4Z,7Z,10Z,13Z,16Z)/0:0)		667.533	1	11.131	0
11.13_667.5327m/z	HMDB07207		M-H	C43H72O5	34.3	0	3.00775	75.1251	100 - 47.5 - 12.1 - 2.16 - 0.303	http://nonlinear.com/redirect/outbound?p=hmdb&param=HMDB07207	DG(18:1(11Z)/22:5(7Z,10Z,13Z,16Z,19Z)/0:0)		667.533	1	11.131	0
11.13_667.5327m/z	HMDB07235		M-H	C43H72O5	34.3	0	3.00775	75.1251	100 - 47.5 - 12.1 - 2.16 - 0.303	http://nonlinear.com/redirect/outbound?p=hmdb&param=HMDB07235	DG(18:1(9Z)/22:5(4Z,7Z,10Z,13Z,16Z)/0:0)		667.533	1	11.131	0
11.13_667.5327m/z	HMDB07236		M-H	C43H72O5	34.3	0	3.00775	75.1251	100 - 47.5 - 12.1 - 2.16 - 0.303	http://nonlinear.com/redirect/outbound?p=hmdb&param=HMDB07236	DG(18:1(9Z)/22:5(7Z,10Z,13Z,16Z,19Z)/0:0)		667.533	1	11.131	0
11.13_667.5327m/z	HMDB07263		M-H	C43H72O5	34.3	0	3.00775	75.1251	100 - 47.5 - 12.1 - 2.16 - 0.303	http://nonlinear.com/redirect/outbound?p=hmdb&param=HMDB07263	DG(18:2(9Z,12Z)/22:4(7Z,10Z,13Z,16Z)/0:0)		667.533	1	11.131	0
11.13_667.5327m/z	HMDB07349		M-H	C43H72O5	34.3	0	3.00775	75.1251	100 - 47.5 - 12.1 - 2.16 - 0.303	http://nonlinear.com/redirect/outbound?p=hmdb&param=HMDB07349	DG(18:4(6Z,9Z,12Z,15Z)/22:2(13Z,16Z)/0:0)		667.533	1	11.131	0
11.13_667.5327m/z	HMDB07404		M-H	C43H72O5	34.3	0	3.00775	75.1251	100 - 47.5 - 12.1 - 2.16 - 0.303	http://nonlinear.com/redirect/outbound?p=hmdb&param=HMDB07404	DG(20:1(11Z)/20:5(5Z,8Z,11Z,14Z,17Z)/0:0)		667.533	1	11.131	0
11.13_667.5327m/z	HMDB07431		M-H	C43H72O5	34.3	0	3.00775	75.1251	100 - 47.5 - 12.1 - 2.16 - 0.303	http://nonlinear.com/redirect/outbound?p=hmdb&param=HMDB07431	DG(20:2(11Z,14Z)/20:4(5Z,8Z,11Z,14Z)/0:0)		667.533	1	11.131	0
11.13_667.5327m/z	HMDB07432		M-H	C43H72O5	34.3	0	3.00775	75.1251	100 - 47.5 - 12.1 - 2.16 - 0.303	http://nonlinear.com/redirect/outbound?p=hmdb&param=HMDB07432	DG(20:2(11Z,14Z)/20:4(8Z,11Z,14Z,17Z)/0:0)		667.533	1	11.131	0
11.13_667.5327m/z	HMDB07458		M-H	C43H72O5	34.3	0	3.00775	75.1251	100 - 47.5 - 12.1 - 2.16 - 0.303	http://nonlinear.com/redirect/outbound?p=hmdb&param=HMDB07458	DG(20:3(5Z,8Z,11Z)/20:3(5Z,8Z,11Z)/0:0)		667.533	1	11.131	0
11.13_667.5327m/z	HMDB07459		M-H	C43H72O5	34.3	0	3.00775	75.1251	100 - 47.5 - 12.1 - 2.16 - 0.303	http://nonlinear.com/redirect/outbound?p=hmdb&param=HMDB07459	DG(20:3(5Z,8Z,11Z)/20:3(8Z,11Z,14Z)/0:0)		667.533	1	11.131	0
11.13_667.5327m/z	HMDB07487		M-H	C43H72O5	34.3	0	3.00775	75.1251	100 - 47.5 - 12.1 - 2.16 - 0.303	http://nonlinear.com/redirect/outbound?p=hmdb&param=HMDB07487	DG(20:3(8Z,11Z,14Z)/20:3(5Z,8Z,11Z)/0:0)		667.533	1	11.131	0
11.13_667.5327m/z	HMDB07488		M-H	C43H72O5	34.3	0	3.00775	75.1251	100 - 47.5 - 12.1 - 2.16 - 0.303	http://nonlinear.com/redirect/outbound?p=hmdb&param=HMDB07488	DG(20:3(8Z,11Z,14Z)/20:3(8Z,11Z,14Z)/0:0)		667.533	1	11.131	0
11.13_667.5327m/z	HMDB07515		M-H	C43H72O5	34.3	0	3.00775	75.1251	100 - 47.5 - 12.1 - 2.16 - 0.303	http://nonlinear.com/redirect/outbound?p=hmdb&param=HMDB07515	DG(20:4(5Z,8Z,11Z,14Z)/20:2(11Z,14Z)/0:0)		667.533	1	11.131	0
11.13_667.5327m/z	HMDB07544		M-H	C43H72O5	34.3	0	3.00775	75.1251	100 - 47.5 - 12.1 - 2.16 - 0.303	http://nonlinear.com/redirect/outbound?p=hmdb&param=HMDB07544	DG(20:4(8Z,11Z,14Z,17Z)/20:2(11Z,14Z)/0:0)		667.533	1	11.131	0
11.13_667.5327m/z	HMDB07572		M-H	C43H72O5	34.3	0	3.00775	75.1251	100 - 47.5 - 12.1 - 2.16 - 0.303	http://nonlinear.com/redirect/outbound?p=hmdb&param=HMDB07572	DG(20:5(5Z,8Z,11Z,14Z,17Z)/20:1(11Z)/0:0)		667.533	1	11.131	0
11.13_667.5327m/z	HMDB07657		M-H	C43H72O5	34.3	0	3.00775	75.1251	100 - 47.5 - 12.1 - 2.16 - 0.303	http://nonlinear.com/redirect/outbound?p=hmdb&param=HMDB07657	DG(22:2(13Z,16Z)/18:4(6Z,9Z,12Z,15Z)/0:0)		667.533	1	11.131	0
11.13_667.5327m/z	HMDB07683		M-H	C43H72O5	34.3	0	3.00775	75.1251	100 - 47.5 - 12.1 - 2.16 - 0.303	http://nonlinear.com/redirect/outbound?p=hmdb&param=HMDB07683	DG(22:4(7Z,10Z,13Z,16Z)/18:2(9Z,12Z)/0:0)		667.533	1	11.131	0
11.13_667.5327m/z	HMDB07710		M-H	C43H72O5	34.3	0	3.00775	75.1251	100 - 47.5 - 12.1 - 2.16 - 0.303	http://nonlinear.com/redirect/outbound?p=hmdb&param=HMDB07710	DG(22:5(4Z,7Z,10Z,13Z,16Z)/18:1(11Z)/0:0)		667.533	1	11.131	0
11.13_667.5327m/z	HMDB07711		M-H	C43H72O5	34.3	0	3.00775	75.1251	100 - 47.5 - 12.1 - 2.16 - 0.303	http://nonlinear.com/redirect/outbound?p=hmdb&param=HMDB07711	DG(22:5(4Z,7Z,10Z,13Z,16Z)/18:1(9Z)/0:0)		667.533	1	11.131	0
11.13_667.5327m/z	HMDB07739		M-H	C43H72O5	34.3	0	3.00775	75.1251	100 - 47.5 - 12.1 - 2.16 - 0.303	http://nonlinear.com/redirect/outbound?p=hmdb&param=HMDB07739	DG(22:5(7Z,10Z,13Z,16Z,19Z)/18:1(11Z)/0:0)		667.533	1	11.131	0
11.13_667.5327m/z	HMDB07740		M-H	C43H72O5	34.3	0	3.00775	75.1251	100 - 47.5 - 12.1 - 2.16 - 0.303	http://nonlinear.com/redirect/outbound?p=hmdb&param=HMDB07740	DG(22:5(7Z,10Z,13Z,16Z,19Z)/18:1(9Z)/0:0)		667.533	1	11.131	0
11.13_667.5327m/z	HMDB07767		M-H	C43H72O5	34.3	0	3.00775	75.1251	100 - 47.5 - 12.1 - 2.16 - 0.303	http://nonlinear.com/redirect/outbound?p=hmdb&param=HMDB07767	DG(22:6(4Z,7Z,10Z,13Z,16Z,19Z)/18:0/0:0)		667.533	1	11.131	0
11.13_667.5327m/z	HMDB56061		M-H	C43H72O5	34.3	0	3.00775	75.1251	100 - 47.5 - 12.1 - 2.16 - 0.303	http://nonlinear.com/redirect/outbound?p=hmdb&param=HMDB56061	DG(18:0/0:0/22:6n3)		667.533	1	11.131	0
11.13_667.5327m/z	HMDB56190		M-H	C43H72O5	34.3	0	3.00775	75.1251	100 - 47.5 - 12.1 - 2.16 - 0.303	http://nonlinear.com/redirect/outbound?p=hmdb&param=HMDB56190	DG(18:1n7/0:0/22:5n6)		667.533	1	11.131	0
11.13_667.5327m/z	HMDB56195		M-H	C43H72O5	34.3	0	3.00775	75.1251	100 - 47.5 - 12.1 - 2.16 - 0.303	http://nonlinear.com/redirect/outbound?p=hmdb&param=HMDB56195	DG(18:1n7/0:0/22:5n3)		667.533	1	11.131	0
11.13_667.5327m/z	HMDB56209		M-H	C43H72O5	34.3	0	3.00775	75.1251	100 - 47.5 - 12.1 - 2.16 - 0.303	http://nonlinear.com/redirect/outbound?p=hmdb&param=HMDB56209	DG(18:1n9/0:0/22:5n6)		667.533	1	11.131	0
11.13_667.5327m/z	HMDB56214		M-H	C43H72O5	34.3	0	3.00775	75.1251	100 - 47.5 - 12.1 - 2.16 - 0.303	http://nonlinear.com/redirect/outbound?p=hmdb&param=HMDB56214	DG(18:1n9/0:0/22:5n3)		667.533	1	11.131	0
11.13_667.5327m/z	HMDB56231		M-H	C43H72O5	34.3	0	3.00775	75.1251	100 - 47.5 - 12.1 - 2.16 - 0.303	http://nonlinear.com/redirect/outbound?p=hmdb&param=HMDB56231	DG(20:1n9/0:0/20:5n3)		667.533	1	11.131	0
11.13_667.5327m/z	HMDB56234		M-H	C43H72O5	34.3	0	3.00775	75.1251	100 - 47.5 - 12.1 - 2.16 - 0.303	http://nonlinear.com/redirect/outbound?p=hmdb&param=HMDB56234	DG(20:3n9/0:0/20:3n9)		667.533	1	11.131	0
11.13_667.5327m/z	HMDB56240		M-H	C43H72O5	34.3	0	3.00775	75.1251	100 - 47.5 - 12.1 - 2.16 - 0.303	http://nonlinear.com/redirect/outbound?p=hmdb&param=HMDB56240	DG(20:3n9/0:0/20:3n6)		667.533	1	11.131	0
11.13_667.5327m/z	HMDB56321		M-H	C43H72O5	34.3	0	3.00775	75.1251	100 - 47.5 - 12.1 - 2.16 - 0.303	http://nonlinear.com/redirect/outbound?p=hmdb&param=HMDB56321	DG(20:3n6/0:0/20:3n6)		667.533	1	11.131	0
11.13_667.5327m/z	HMDB56346		M-H	C43H72O5	34.3	0	3.00775	75.1251	100 - 47.5 - 12.1 - 2.16 - 0.303	http://nonlinear.com/redirect/outbound?p=hmdb&param=HMDB56346	DG(22:2n6/0:0/18:4n3)		667.533	1	11.131	0
11.13_667.5327m/z	LMGL02010186		M-H	C43H72O5	34.3	0	3.00775	75.1251	100 - 47.5 - 12.1 - 2.16 - 0.303	http://www.lipidmaps.org/data/LMSDRecord.php?LMID=LMGL02010186	DG(20:3(8Z,11Z,14Z)/20:3(8Z,11Z,14Z)/0:0)		667.533	1	11.131	0
11.13_667.5327m/z	LMGL02010187		M-H	C43H72O5	34.3	0	3.00775	75.1251	100 - 47.5 - 12.1 - 2.16 - 0.303	http://www.lipidmaps.org/data/LMSDRecord.php?LMID=LMGL02010187	DG(20:2(11Z,14Z)/20:4(5Z,8Z,11Z,14Z)/0:0)[iso2]		667.533	1	11.131	0
11.13_667.5327m/z	LMGL02010188		M-H	C43H72O5	34.3	0	3.00775	75.1251	100 - 47.5 - 12.1 - 2.16 - 0.303	http://www.lipidmaps.org/data/LMSDRecord.php?LMID=LMGL02010188	DG(20:1(11Z)/20:5(5Z,8Z,11Z,14Z,17Z)/0:0)[iso2]		667.533	1	11.131	0
11.13_667.5327m/z	LMGL02010202		M-H	C43H72O5	34.3	0	3.00775	75.1251	100 - 47.5 - 12.1 - 2.16 - 0.303	http://www.lipidmaps.org/data/LMSDRecord.php?LMID=LMGL02010202	DG(18:3(9Z,12Z,15Z)/22:3(10Z,13Z,16Z)/0:0)[iso2]		667.533	1	11.131	0
11.13_667.5327m/z	LMGL02010214		M-H	C43H72O5	34.3	0	3.00775	75.1251	100 - 47.5 - 12.1 - 2.16 - 0.303	http://www.lipidmaps.org/data/LMSDRecord.php?LMID=LMGL02010214	DG(18:2(9Z,12Z)/22:4(7Z,10Z,13Z,16Z)/0:0)[iso2]		667.533	1	11.131	0
11.13_667.5327m/z	LMGL02010215		M-H	C43H72O5	34.3	0	3.00775	75.1251	100 - 47.5 - 12.1 - 2.16 - 0.303	http://www.lipidmaps.org/data/LMSDRecord.php?LMID=LMGL02010215	DG(18:1(9Z)/22:5(7Z,10Z,13Z,16Z,19Z)/0:0)[iso2]		667.533	1	11.131	0
11.13_667.5327m/z	LMGL02010216		M-H	C43H72O5	34.3	0	3.00775	75.1251	100 - 47.5 - 12.1 - 2.16 - 0.303	http://www.lipidmaps.org/data/LMSDRecord.php?LMID=LMGL02010216	DG(18:0/22:6(4Z,7Z,10Z,13Z,16Z,19Z)/0:0)[iso2]		667.533	1	11.131	0
11.13_667.5327m/z	LMGL02010494		M-H	C43H72O5	34.3	0	3.00775	75.1251	100 - 47.5 - 12.1 - 2.16 - 0.303	http://www.lipidmaps.org/data/LMSDRecord.php?LMID=LMGL02010494	DG(18:3(6Z,9Z,12Z)/22:3(10Z,13Z,16Z)/0:0)[iso2]		667.533	1	11.131	0
11.13_667.5327m/z	LMGL02010517		M-H	C43H72O5	34.3	0	3.00775	75.1251	100 - 47.5 - 12.1 - 2.16 - 0.303	http://www.lipidmaps.org/data/LMSDRecord.php?LMID=LMGL02010517	DG(18:4(6Z,9Z,12Z,15Z)/22:2(13Z,16Z)/0:0)[iso2]		667.533	1	11.131	0
4.14_511.2908m/z	HMDB30392		M-H2O-H	C28H42N4O6	36.1	0.58	-3.40823	83.8249	100 - 32.5 - 6.33 - 0.917 - 0.107	http://nonlinear.com/redirect/outbound?p=hmdb&param=HMDB30392	Kukoamine A		511.291	1	4.13873	0
4.14_511.2908m/z	HMDB40844		M-H2O-H	C27H46O10	55.5	93.6	-0.886288	85.1083	100 - 30.1 - 6.43 - 1.03 - 0.136	http://nonlinear.com/redirect/outbound?p=hmdb&param=HMDB40844	(S)-Nerolidol 3-O-[a-L-rhamnopyranosyl-(1->2)-b-D-glucopyranoside]		511.291	1	4.13873	0
4.14_511.2908m/z	HMDB60525		M-H2O-H	C28H42N4O6	36.1	0.58	-3.40823	83.8249	100 - 32.5 - 6.33 - 0.917 - 0.107	http://nonlinear.com/redirect/outbound?p=hmdb&param=HMDB60525	Kukoamine B		511.291	1	4.13873	0
4.14_511.2908m/z	HMDB60526		M-H2O-H	C28H42N4O6	36	0	-3.40823	83.8249	100 - 32.5 - 6.33 - 0.917 - 0.107	http://nonlinear.com/redirect/outbound?p=hmdb&param=HMDB60526	Kukoamine C		511.291	1	4.13873	0
4.14_511.2908m/z	HMDB60527		M-H2O-H	C28H42N4O6	36.1	0.58	-3.40823	83.8249	100 - 32.5 - 6.33 - 0.917 - 0.107	http://nonlinear.com/redirect/outbound?p=hmdb&param=HMDB60527	Kukoamine D		511.291	1	4.13873	0
4.14_511.2908m/z	LMPK04000033		M-H2O-H	C27H46O10	55.5	93.6	-0.886288	85.1083	100 - 30.1 - 6.43 - 1.03 - 0.136	http://www.lipidmaps.org/data/LMSDRecord.php?LMID=LMPK04000033	L-Oleandrosyl-oleandolide		511.291	1	4.13873	0
4.14_511.2908m/z	LMST01010158		M-H	C27H44O9	55.6	93.6	-0.917456	85.3338	100 - 30.1 - 6.21 - 0.961 - 0.123	http://www.lipidmaps.org/data/LMSDRecord.php?LMID=LMST01010158	(25S)-11alpha,20,26-trihydroxyecdysone		511.291	1	4.13873	0
4.14_511.2908m/z	LMST01010177		M-H	C27H44O9	55.6	93.6	-0.917456	85.3338	100 - 30.1 - 6.21 - 0.961 - 0.123	http://www.lipidmaps.org/data/LMSDRecord.php?LMID=LMST01010177	(24R)-11alpha,20,24-trihydroxyecdysone		511.291	1	4.13873	0
4.14_511.2908m/z	LMST01010178		M-H	C27H44O9	55.6	93.6	-0.917456	85.3338	100 - 30.1 - 6.21 - 0.961 - 0.123	http://www.lipidmaps.org/data/LMSDRecord.php?LMID=LMST01010178	(25R)-11alpha,20,26-trihydroxyecdysone		511.291	1	4.13873	0
11.32_653.4054m/z	HMDB00309		2M+FA-H	C19H28O3	39	0	-0.889221	96.0325	100 - 21 - 2.71 - 0.261	http://nonlinear.com/redirect/outbound?p=hmdb&param=HMDB00309	3a,16b-Dihydroxyandrostenone		653.405	1	11.316	0
11.32_653.4054m/z	HMDB00322		2M+FA-H	C19H28O3	39	0	-0.889221	96.0325	100 - 21 - 2.71 - 0.261	http://nonlinear.com/redirect/outbound?p=hmdb&param=HMDB00322	16-Oxoandrostenediol		653.405	1	11.316	0
11.32_653.4054m/z	HMDB00324		2M+FA-H	C19H28O3	39	0	-0.889221	96.0325	100 - 21 - 2.71 - 0.261	http://nonlinear.com/redirect/outbound?p=hmdb&param=HMDB00324	3a,16a-Dihydroxyandrostenone		653.405	1	11.316	0
11.32_653.4054m/z	HMDB00352		2M+FA-H	C19H28O3	39	0	-0.889221	96.0325	100 - 21 - 2.71 - 0.261	http://nonlinear.com/redirect/outbound?p=hmdb&param=HMDB00352	16a-Hydroxydehydroisoandrosterone		653.405	1	11.316	0
11.32_653.4054m/z	HMDB00388		2M+FA-H	C19H28O3	39	0	-0.889221	96.0325	100 - 21 - 2.71 - 0.261	http://nonlinear.com/redirect/outbound?p=hmdb&param=HMDB00388	3a,16-Dihydroxyandrostenone		653.405	1	11.316	0
11.32_653.4054m/z	HMDB03956		2M+FA-H	C19H28O3	39	0	-0.889221	96.0325	100 - 21 - 2.71 - 0.261	http://nonlinear.com/redirect/outbound?p=hmdb&param=HMDB03956	7a-Hydroxytestosterone		653.405	1	11.316	0
11.32_653.4054m/z	HMDB04611		2M+FA-H	C19H28O3	39	0	-0.889221	96.0325	100 - 21 - 2.71 - 0.261	http://nonlinear.com/redirect/outbound?p=hmdb&param=HMDB04611	7a-Hydroxydehydroepiandrosterone		653.405	1	11.316	0
11.32_653.4054m/z	HMDB04624		2M+FA-H	C19H28O3	39	0	-0.889221	96.0325	100 - 21 - 2.71 - 0.261	http://nonlinear.com/redirect/outbound?p=hmdb&param=HMDB04624	7b-Hydroxydehydroepiandrosterone		653.405	1	11.316	0
11.32_653.4054m/z	HMDB06031		2M+FA-H	C19H28O3	39	0	-0.889221	96.0325	100 - 21 - 2.71 - 0.261	http://nonlinear.com/redirect/outbound?p=hmdb&param=HMDB06031	11-Ketoetiocholanolone		653.405	1	11.316	0
11.32_653.4054m/z	HMDB06259		2M+FA-H	C19H28O3	39	0	-0.889221	96.0325	100 - 21 - 2.71 - 0.261	http://nonlinear.com/redirect/outbound?p=hmdb&param=HMDB06259	6beta-Hydroxytestosterone		653.405	1	11.316	0
11.32_653.4054m/z	HMDB06769		2M+FA-H	C19H28O3	39	0	-0.889221	96.0325	100 - 21 - 2.71 - 0.261	http://nonlinear.com/redirect/outbound?p=hmdb&param=HMDB06769	19-Hydroxytestosterone		653.405	1	11.316	0
11.32_653.4054m/z	HMDB12533		2M+FA-H	C19H28O3	39	0	-0.889221	96.0325	100 - 21 - 2.71 - 0.261	http://nonlinear.com/redirect/outbound?p=hmdb&param=HMDB12533	11beta-Hydroxytestosterone		653.405	1	11.316	0
11.32_653.4054m/z	HMDB12654		2M+FA-H	C19H28O3	39	0	-0.889221	96.0325	100 - 21 - 2.71 - 0.261	http://nonlinear.com/redirect/outbound?p=hmdb&param=HMDB12654	2beta-Hydroxytestosterone		653.405	1	11.316	0
11.32_653.4054m/z	HMDB31464		2M+FA-H	C19H28O3	39	0	-0.889221	96.0325	100 - 21 - 2.71 - 0.261	http://nonlinear.com/redirect/outbound?p=hmdb&param=HMDB31464	cis-[8]-Shogaol		653.405	1	11.316	0
11.32_653.4054m/z	HMDB39589		2M+FA-H	C19H28O3	39	0	-0.889221	96.0325	100 - 21 - 2.71 - 0.261	http://nonlinear.com/redirect/outbound?p=hmdb&param=HMDB39589	Ginsenoyne G		653.405	1	11.316	0
11.32_653.4054m/z	HMDB39735		2M+FA-H	C19H28O3	39	0	-0.889221	96.0325	100 - 21 - 2.71 - 0.261	http://nonlinear.com/redirect/outbound?p=hmdb&param=HMDB39735	10-Acetoxy-8-heptadecene-4,6-diyn-3-ol		653.405	1	11.316	0
11.32_653.4054m/z	HMDB60089		2M+FA-H	C19H28O3	39	0	-0.889221	96.0325	100 - 21 - 2.71 - 0.261	http://nonlinear.com/redirect/outbound?p=hmdb&param=HMDB60089	w Hydroxy testosterone		653.405	1	11.316	0
11.32_653.4054m/z	HMDB60339		2M+FA-H	C19H28O3	39	0	-0.889221	96.0325	100 - 21 - 2.71 - 0.261	http://nonlinear.com/redirect/outbound?p=hmdb&param=HMDB60339	11beta,17beta-Dihydroxy-4-androsten-3-one		653.405	1	11.316	0
11.32_653.4054m/z	LMST02020054		2M+FA-H	C19H28O3	39	0	-0.889221	96.0325	100 - 21 - 2.71 - 0.261	http://www.lipidmaps.org/data/LMSDRecord.php?LMID=LMST02020054	6beta-hydroxytestosterone		653.405	1	11.316	0
11.32_653.4054m/z	LMST02020064		2M+FA-H	C19H28O3	39	0	-0.889221	96.0325	100 - 21 - 2.71 - 0.261	http://www.lipidmaps.org/data/LMSDRecord.php?LMID=LMST02020064	16alpha-Hydroxydehydroepiandrosterone		653.405	1	11.316	0
11.32_653.4054m/z	LMST02020068		2M+FA-H	C19H28O3	39	0	-0.889221	96.0325	100 - 21 - 2.71 - 0.261	http://www.lipidmaps.org/data/LMSDRecord.php?LMID=LMST02020068	7alpha-Hydroxytestosterone		653.405	1	11.316	0
11.32_653.4054m/z	LMST02020070		2M+FA-H	C19H28O3	39	0	-0.889221	96.0325	100 - 21 - 2.71 - 0.261	http://www.lipidmaps.org/data/LMSDRecord.php?LMID=LMST02020070	17beta,19-dihydroxyandrost-4-en-3-one		653.405	1	11.316	0
11.32_653.4054m/z	LMST02020087		2M+FA-H	C19H28O3	39	0	-0.889221	96.0325	100 - 21 - 2.71 - 0.261	http://www.lipidmaps.org/data/LMSDRecord.php?LMID=LMST02020087	11-Ketoetiocholanolone		653.405	1	11.316	0
11.32_653.4054m/z	LMST02020088		2M+FA-H	C19H28O3	39	0	-0.889221	96.0325	100 - 21 - 2.71 - 0.261	http://www.lipidmaps.org/data/LMSDRecord.php?LMID=LMST02020088	16-Oxoandrostenediol		653.405	1	11.316	0
11.32_653.4054m/z	LMST02020090		2M+FA-H	C19H28O3	39	0	-0.889221	96.0325	100 - 21 - 2.71 - 0.261	http://www.lipidmaps.org/data/LMSDRecord.php?LMID=LMST02020090	3a,16a-Dihydroxyandrostenone		653.405	1	11.316	0
11.32_653.4054m/z	LMST02020091		2M+FA-H	C19H28O3	39	0	-0.889221	96.0325	100 - 21 - 2.71 - 0.261	http://www.lipidmaps.org/data/LMSDRecord.php?LMID=LMST02020091	3a,16b-Dihydroxyandrostenone		653.405	1	11.316	0
11.32_653.4054m/z	LMST02020092		2M+FA-H	C19H28O3	39	0	-0.889221	96.0325	100 - 21 - 2.71 - 0.261	http://www.lipidmaps.org/data/LMSDRecord.php?LMID=LMST02020092	3a,16-Dihydroxyandrostenone		653.405	1	11.316	0
11.32_653.4054m/z	LMST02020101		2M+FA-H	C19H28O3	39	0	-0.889221	96.0325	100 - 21 - 2.71 - 0.261	http://www.lipidmaps.org/data/LMSDRecord.php?LMID=LMST02020101	7a-Hydroxydehydroepiandrosterone		653.405	1	11.316	0
11.32_653.4054m/z	LMST02020102		2M+FA-H	C19H28O3	39	0	-0.889221	96.0325	100 - 21 - 2.71 - 0.261	http://www.lipidmaps.org/data/LMSDRecord.php?LMID=LMST02020102	4-Hydroxytestosterone		653.405	1	11.316	0
11.32_653.4054m/z	LMST02020106		2M+FA-H	C19H28O3	39	0	-0.889221	96.0325	100 - 21 - 2.71 - 0.261	http://www.lipidmaps.org/data/LMSDRecord.php?LMID=LMST02020106	7b-Hydroxydehydroepiandrosterone		653.405	1	11.316	0
11.32_653.4054m/z	LMST02020109		2M+FA-H	C19H28O3	39	0	-0.889221	96.0325	100 - 21 - 2.71 - 0.261	http://www.lipidmaps.org/data/LMSDRecord.php?LMID=LMST02020109	3beta,6alpha-dihydroxy-5alpha-androst-9(11)-en-17-one		653.405	1	11.316	0
3.09_539.2493m/z	HMDB10357	*	M-H	C27H40O11	41.2	25.3	-0.849536	81.8303	100 - 30.1 - 6.63 - 1.09 - 0.149	http://nonlinear.com/redirect/outbound?p=hmdb&param=HMDB10357	Tetrahydroaldosterone-3-glucuronide		539.249	1	3.0929	0
1.04_188.9871m/z	HMDB32653		M-H2O-H	C7H12OS3	36.2	1.36	-0.284279	80.0017	100 - 10.1 - 14.2 - 1.3 - 0.758	http://nonlinear.com/redirect/outbound?p=hmdb&param=HMDB32653	(Z)-[3-(Methylsulfinyl)-1-propenyl] 2-propenyl disulfide		188.987	1	1.04412	0
1.04_188.9871m/z	HMDB59724		M-H	C6H6O5S	40.5	18.3	4.26275	88.9391	100 - 7.55 - 5.79 - 0.387	http://nonlinear.com/redirect/outbound?p=hmdb&param=HMDB59724	Pyrocatechol sulfate		188.987	1	1.04412	0
0.98_245.0768m/z	HMDB00497		M-H	C9H14N2O6	36.9	0	-4.66202	90.0752	100 - 10.9 - 1.77 - 0.149	http://nonlinear.com/redirect/outbound?p=hmdb&param=HMDB00497	5,6-Dihydrouridine		245.077	1	0.980533	0
0.98_245.0768m/z	HMDB11160		M-H	C9H14N2O6	36.9	0	-4.66202	90.0752	100 - 10.9 - 1.77 - 0.149	http://nonlinear.com/redirect/outbound?p=hmdb&param=HMDB11160	L-alpha-Aspartyl-L-hydroxyproline		245.077	1	0.980533	0
0.98_245.0768m/z	HMDB28754		M-H	C9H14N2O6	36.9	0	-4.66202	90.0752	100 - 10.9 - 1.77 - 0.149	http://nonlinear.com/redirect/outbound?p=hmdb&param=HMDB28754	Aspartyl-Hydroxyproline		245.077	1	0.980533	0
4.96_409.0871m/z	HMDB01970		2M+FA-H	C6H6N4O3	37.8	0	2.57249	92.1014	100 - 8.13 - 0.91	http://nonlinear.com/redirect/outbound?p=hmdb&param=HMDB01970	3-Methyluric acid		409.087	1	4.96383	0
4.96_409.0871m/z	HMDB01973		2M+FA-H	C6H6N4O3	37.8	0	2.57249	92.1014	100 - 8.13 - 0.91	http://nonlinear.com/redirect/outbound?p=hmdb&param=HMDB01973	9-Methyluric acid		409.087	1	4.96383	0
4.96_409.0871m/z	HMDB03099		2M+FA-H	C6H6N4O3	37.8	0	2.57249	92.1014	100 - 8.13 - 0.91	http://nonlinear.com/redirect/outbound?p=hmdb&param=HMDB03099	1-Methyluric acid		409.087	1	4.96383	0
4.96_409.0871m/z	HMDB11107		2M+FA-H	C6H6N4O3	37.8	0	2.57249	92.1014	100 - 8.13 - 0.91	http://nonlinear.com/redirect/outbound?p=hmdb&param=HMDB11107	7-Methyluric acid		409.087	1	4.96383	0
6.30_947.6110m/z	LMGP01070001		2M+FA-H	C22H46NO6P	39.3	0	0.288202	96.8902	100 - 24.9 - 4.21 - 0.533	http://www.lipidmaps.org/data/LMSDRecord.php?LMID=LMGP01070001	PC(O-14:1(1E)/0:0)		947.611	1	6.30112	0
6.30_947.6110m/z	LMGP01070002		2M+FA-H	C22H46NO6P	39.3	0	0.288202	96.8902	100 - 24.9 - 4.21 - 0.533	http://www.lipidmaps.org/data/LMSDRecord.php?LMID=LMGP01070002	PC(P-14:0/0:0)		947.611	1	6.30112	0
1.05_144.0455m/z	HMDB01424		M-H2O-H	C9H9NO2	37.9	0	-0.202922	89.9562	100 - 10.3 - 0.886	http://nonlinear.com/redirect/outbound?p=hmdb&param=HMDB01424	4-(3-Pyridyl)-3-butenoic acid		144.045	1	1.05127	0
1.05_144.0455m/z	HMDB04186		M-H2O-H	C9H9NO2	40.5	12.6	-0.202922	89.9562	100 - 10.3 - 0.886	http://nonlinear.com/redirect/outbound?p=hmdb&param=HMDB04186	3-Methyldioxyindole		144.045	1	1.05127	0
1.05_144.0455m/z	HMDB29737		M-H	C9H7NO	38	0	-0.228147	90.1776	100 - 10.2 - 0.674	http://nonlinear.com/redirect/outbound?p=hmdb&param=HMDB29737	1H-Indole-3-carboxaldehyde		144.045	1	1.05127	0
4.96_275.1280m/z	HMDB30555		M-H2O-H	C16H22O5	36	0	-3.07572	83.6728	100 - 17.7 - 2.51 - 0.259	http://nonlinear.com/redirect/outbound?p=hmdb&param=HMDB30555	Tocopheronic acid		275.128	1	4.95668	0
4.96_275.1280m/z	HMDB30764		M-H	C16H20O4	36	0	-3.27634	83.8923	100 - 17.7 - 2.29 - 0.221	http://nonlinear.com/redirect/outbound?p=hmdb&param=HMDB30764	Acetylpterosin C		275.128	1	4.95668	0
4.94_382.0674m/z	HMDB05017	*	M-H	C16H15F2N3O4S	38.4	8.91	-1.15134	84.7224	100 - 19.5 - 7.15 - 1.11 - 0.155	http://nonlinear.com/redirect/outbound?p=hmdb&param=HMDB05017	Pantoprazole		382.067	1	4.93525	0
0.97_112.0517m/z	HMDB00064		M-H2O-H	C4H9N3O2	38.7	0	0.838561	94.309	100 - 5.6 - 0.542	http://nonlinear.com/redirect/outbound?p=hmdb&param=HMDB00064	Creatine		112.052	1	0.9734	0
0.97_112.0517m/z	HMDB00562		M-H	C4H7N3O	38.7	0	0.972107	94.5495	100 - 5.54 - 0.334	http://nonlinear.com/redirect/outbound?p=hmdb&param=HMDB00562	Creatinine		112.052	1	0.9734	0
0.97_112.0517m/z	HMDB13222		M-H2O-H	C4H9N3O2	38.7	0	0.838561	94.309	100 - 5.6 - 0.542	http://nonlinear.com/redirect/outbound?p=hmdb&param=HMDB13222	Beta-Guanidinopropionic acid		112.052	1	0.9734	0
1.04_212.0023m/z	HMDB00682		M-H	C8H7NO4S	39.4	4.22	0.207047	93.241	100 - 10.1 - 5.8 - 0.513	http://nonlinear.com/redirect/outbound?p=hmdb&param=HMDB00682	Indoxyl sulfate		212.002	1	1.04412	0
1.04_212.0023m/z	HMDB59911		M-H2O-H	C8H9NO5S	41.9	16.7	0.190924	93.0036	100 - 10.1 - 6.01 - 0.537	http://nonlinear.com/redirect/outbound?p=hmdb&param=HMDB59911	Paracetamol sulfate		212.002	1	1.04412	0
1.04_212.0023m/z	HMDB59994		M-H2O-H	C8H9NO5S	44.9	31.9	0.190924	93.0036	100 - 10.1 - 6.01 - 0.537	http://nonlinear.com/redirect/outbound?p=hmdb&param=HMDB59994	Benzeneacetamide-4-O-sulphate		212.002	1	1.04412	0
3.07_385.1686m/z	HMDB29747	*	2M+FA-H	C11H10N2	36.5	0	4.69358	87.8995	100 - 12.7 - 0.746	http://nonlinear.com/redirect/outbound?p=hmdb&param=HMDB29747	2-Amino-5-phenylpyridine		385.169	1	3.07147	0
4.66_556.3307m/z	LMST05040006		M-H	C29H51NO7S	35.6	0	-1.16596	79.4808	100 - 33.4 - 11.4 - 2.52 - 0.447	http://www.lipidmaps.org/data/LMSDRecord.php?LMID=LMST05040006	(25R)-1beta,3alpha,7alpha-trihydroxy-5beta-cholestan-27-oyl taurine		556.331	1	4.65808	0
4.66_556.3307m/z	LMST05040007		M-H	C29H51NO7S	35.6	0	-1.16596	79.4808	100 - 33.4 - 11.4 - 2.52 - 0.447	http://www.lipidmaps.org/data/LMSDRecord.php?LMID=LMST05040007	(25R)-3alpha,7alpha,12alpha-trihydroxy-5beta-cholestan-27-oyl taurine		556.331	1	4.65808	0
4.62_367.2101m/z	HMDB00062	*	2M+FA-H	C7H15NO3	38.2	0	4.80803	96.6815	100 - 8.22 - 0.913	http://nonlinear.com/redirect/outbound?p=hmdb&param=HMDB00062	L-Carnitine		367.21	1	4.62237	0
3.02_201.0226m/z	HMDB38967	*	M-H2O-H	C9H16S3	35	0	-4.51197	80.2194	100 - 12.3 - 14.3 - 1.59 - 0.758	http://nonlinear.com/redirect/outbound?p=hmdb&param=HMDB38967	1-Propenyl 1-(1-propenylthio)propyl disulfide		201.023	1	3.02218	0
1.04_264.1106n	HMDB04259		M-H2O-H, M-H	C13H16N2O4	39.9	7.81	-1.68649	93.5487	100 - 15.1 - 1.89 - 0.171	http://nonlinear.com/redirect/outbound?p=hmdb&param=HMDB04259	Acetyl-N-formyl-5-methoxykynurenamine	264.111	263.104	1	1.04412	0
1.04_264.1106n	HMDB06344		M-H2O-H, M-H	C13H16N2O4	40.2	9.72	-1.68649	93.5487	100 - 15.1 - 1.89 - 0.171	http://nonlinear.com/redirect/outbound?p=hmdb&param=HMDB06344	Alpha-N-Phenylacetyl-L-glutamine	264.111	263.104	1	1.04412	0
1.04_264.1106n	HMDB61136		M-H2O-H, M-H	C13H16N2O4	40	8.44	-1.68649	93.5487	100 - 15.1 - 1.89 - 0.171	http://nonlinear.com/redirect/outbound?p=hmdb&param=HMDB61136	di-Hydroxymelatonin	264.111	263.104	1	1.04412	0
14.79_913.5825m/z	HMDB09817		M-H	C49H87O13P	36.2	0	1.51883	82.7429	100 - 54.5 - 17.2 - 4 - 0.748 - 0.119	http://nonlinear.com/redirect/outbound?p=hmdb&param=HMDB09817	PI(18:0/22:4(10Z,13Z,16Z,19Z))		913.583	1	14.7943	0
14.79_913.5825m/z	HMDB09818		M-H	C49H87O13P	36.2	0	1.51883	82.7429	100 - 54.5 - 17.2 - 4 - 0.748 - 0.119	http://nonlinear.com/redirect/outbound?p=hmdb&param=HMDB09818	PI(18:0/22:4(7Z,10Z,13Z,16Z))		913.583	1	14.7943	0
14.79_913.5825m/z	HMDB09856		M-H	C49H87O13P	36.2	0	1.51883	82.7429	100 - 54.5 - 17.2 - 4 - 0.748 - 0.119	http://nonlinear.com/redirect/outbound?p=hmdb&param=HMDB09856	PI(18:2(9Z,12Z)/22:2(13Z,16Z))		913.583	1	14.7943	0
14.79_913.5825m/z	HMDB09868		M-H	C49H87O13P	36.2	0	1.51883	82.7429	100 - 54.5 - 17.2 - 4 - 0.748 - 0.119	http://nonlinear.com/redirect/outbound?p=hmdb&param=HMDB09868	PI(20:0/20:3(8Z,11Z,14Z))		913.583	1	14.7943	0
14.79_913.5825m/z	HMDB09869		M-H	C49H87O13P	36.2	0	1.51883	82.7429	100 - 54.5 - 17.2 - 4 - 0.748 - 0.119	http://nonlinear.com/redirect/outbound?p=hmdb&param=HMDB09869	PI(20:0/20:4(5Z,8Z,11Z,14Z))		913.583	1	14.7943	0
14.79_913.5825m/z	HMDB09878		M-H	C49H87O13P	36.2	0	1.51883	82.7429	100 - 54.5 - 17.2 - 4 - 0.748 - 0.119	http://nonlinear.com/redirect/outbound?p=hmdb&param=HMDB09878	PI(20:2(11Z,14Z)/20:2(11Z,14Z))		913.583	1	14.7943	0
14.79_913.5825m/z	HMDB09897		M-H	C49H87O13P	36.2	0	1.51883	82.7429	100 - 54.5 - 17.2 - 4 - 0.748 - 0.119	http://nonlinear.com/redirect/outbound?p=hmdb&param=HMDB09897	PI(20:4(5Z,8Z,11Z,14Z)/20:0)		913.583	1	14.7943	0
14.79_913.5825m/z	HMDB09903		M-H	C49H87O13P	36.2	0	1.51883	82.7429	100 - 54.5 - 17.2 - 4 - 0.748 - 0.119	http://nonlinear.com/redirect/outbound?p=hmdb&param=HMDB09903	PI(20:4(8Z,11Z,14Z,17Z)/20:0)		913.583	1	14.7943	0
14.79_913.5825m/z	HMDB09906		M-H	C49H87O13P	36.2	0	1.51883	82.7429	100 - 54.5 - 17.2 - 4 - 0.748 - 0.119	http://nonlinear.com/redirect/outbound?p=hmdb&param=HMDB09906	PI(22:2(13Z,16Z)/18:2(9Z,12Z))		913.583	1	14.7943	0
14.79_913.5825m/z	HMDB09913		M-H	C49H87O13P	36.2	0	1.51883	82.7429	100 - 54.5 - 17.2 - 4 - 0.748 - 0.119	http://nonlinear.com/redirect/outbound?p=hmdb&param=HMDB09913	PI(22:4(10Z,13Z,16Z,19Z)/18:0)		913.583	1	14.7943	0
14.79_913.5825m/z	HMDB09915		M-H	C49H87O13P	36.2	0	1.51883	82.7429	100 - 54.5 - 17.2 - 4 - 0.748 - 0.119	http://nonlinear.com/redirect/outbound?p=hmdb&param=HMDB09915	PI(22:4(7Z,10Z,13Z,16Z)/18:0)		913.583	1	14.7943	0
14.79_913.5825m/z	LMGP06010332		M-H	C49H87O13P	36.2	0	1.51883	82.7429	100 - 54.5 - 17.2 - 4 - 0.748 - 0.119	http://www.lipidmaps.org/data/LMSDRecord.php?LMID=LMGP06010332	PI(18:2(9Z,12Z)/22:2(13Z,16Z))		913.583	1	14.7943	0
14.79_913.5825m/z	LMGP06010361		M-H	C49H87O13P	36.2	0	1.51883	82.7429	100 - 54.5 - 17.2 - 4 - 0.748 - 0.119	http://www.lipidmaps.org/data/LMSDRecord.php?LMID=LMGP06010361	PI(18:3(6Z,9Z,12Z)/22:1(11Z))		913.583	1	14.7943	0
14.79_913.5825m/z	LMGP06010389		M-H	C49H87O13P	36.2	0	1.51883	82.7429	100 - 54.5 - 17.2 - 4 - 0.748 - 0.119	http://www.lipidmaps.org/data/LMSDRecord.php?LMID=LMGP06010389	PI(18:3(9Z,12Z,15Z)/22:1(11Z))		913.583	1	14.7943	0
14.79_913.5825m/z	LMGP06010419		M-H	C49H87O13P	36.2	0	1.51883	82.7429	100 - 54.5 - 17.2 - 4 - 0.748 - 0.119	http://www.lipidmaps.org/data/LMSDRecord.php?LMID=LMGP06010419	PI(18:4(6Z,9Z,12Z,15Z)/22:0)		913.583	1	14.7943	0
14.79_913.5825m/z	LMGP06010517		M-H	C49H87O13P	36.2	0	1.51883	82.7429	100 - 54.5 - 17.2 - 4 - 0.748 - 0.119	http://www.lipidmaps.org/data/LMSDRecord.php?LMID=LMGP06010517	PI(20:1(11Z)/20:3(8Z,11Z,14Z))		913.583	1	14.7943	0
14.79_913.5825m/z	LMGP06010547		M-H	C49H87O13P	36.2	0	1.51883	82.7429	100 - 54.5 - 17.2 - 4 - 0.748 - 0.119	http://www.lipidmaps.org/data/LMSDRecord.php?LMID=LMGP06010547	PI(20:2(11Z,14Z)/20:2(11Z,14Z))		913.583	1	14.7943	0
14.79_913.5825m/z	LMGP06010577		M-H	C49H87O13P	36.2	0	1.51883	82.7429	100 - 54.5 - 17.2 - 4 - 0.748 - 0.119	http://www.lipidmaps.org/data/LMSDRecord.php?LMID=LMGP06010577	PI(20:3(8Z,11Z,14Z)/20:1(11Z))		913.583	1	14.7943	0
14.79_913.5825m/z	LMGP06010606		M-H	C49H87O13P	36.2	0	1.51883	82.7429	100 - 54.5 - 17.2 - 4 - 0.748 - 0.119	http://www.lipidmaps.org/data/LMSDRecord.php?LMID=LMGP06010606	PI(20:4(5Z,8Z,11Z,14Z)/20:0)		913.583	1	14.7943	0
14.79_913.5825m/z	LMGP06010682		M-H	C49H87O13P	36.2	0	1.51883	82.7429	100 - 54.5 - 17.2 - 4 - 0.748 - 0.119	http://www.lipidmaps.org/data/LMSDRecord.php?LMID=LMGP06010682	PI(22:0/18:4(6Z,9Z,12Z,15Z))		913.583	1	14.7943	0
14.79_913.5825m/z	LMGP06010708		M-H	C49H87O13P	36.2	0	1.51883	82.7429	100 - 54.5 - 17.2 - 4 - 0.748 - 0.119	http://www.lipidmaps.org/data/LMSDRecord.php?LMID=LMGP06010708	PI(22:1(11Z)/18:3(6Z,9Z,12Z))		913.583	1	14.7943	0
14.79_913.5825m/z	LMGP06010709		M-H	C49H87O13P	36.2	0	1.51883	82.7429	100 - 54.5 - 17.2 - 4 - 0.748 - 0.119	http://www.lipidmaps.org/data/LMSDRecord.php?LMID=LMGP06010709	PI(22:1(11Z)/18:3(9Z,12Z,15Z))		913.583	1	14.7943	0
14.79_913.5825m/z	LMGP06010738		M-H	C49H87O13P	36.2	0	1.51883	82.7429	100 - 54.5 - 17.2 - 4 - 0.748 - 0.119	http://www.lipidmaps.org/data/LMSDRecord.php?LMID=LMGP06010738	PI(22:2(13Z,16Z)/18:2(9Z,12Z))		913.583	1	14.7943	0
14.79_913.5825m/z	LMGP06010767		M-H	C49H87O13P	36.2	0	1.51883	82.7429	100 - 54.5 - 17.2 - 4 - 0.748 - 0.119	http://www.lipidmaps.org/data/LMSDRecord.php?LMID=LMGP06010767	PI(22:4(7Z,10Z,13Z,16Z)/18:0)		913.583	1	14.7943	0
14.79_913.5825m/z	LMGP06010831		M-H	C49H87O13P	36.2	0	1.51883	82.7429	100 - 54.5 - 17.2 - 4 - 0.748 - 0.119	http://www.lipidmaps.org/data/LMSDRecord.php?LMID=LMGP06010831	PI(20:0/20:4(5Z,8Z,11Z,14Z))		913.583	1	14.7943	0
14.79_913.5825m/z	LMGP06010853		M-H	C49H87O13P	36.2	0	1.51883	82.7429	100 - 54.5 - 17.2 - 4 - 0.748 - 0.119	http://www.lipidmaps.org/data/LMSDRecord.php?LMID=LMGP06010853	PI(18:0/22:4(7Z,10Z,13Z,16Z))		913.583	1	14.7943	0
4.83_261.0149m/z	HMDB34303		M-H2O-H	C12H12N2O2S2	35	0	-4.59601	80.5365	100 - 15.5 - 10.6 - 1.45 - 0.381	http://nonlinear.com/redirect/outbound?p=hmdb&param=HMDB34303	1-Methoxyspirobrassinin		261.015	1	4.82882	0
4.83_261.0149m/z	HMDB36650		M-H2O-H	C12H12N2O2S2	35	0	-4.59601	80.5365	100 - 15.5 - 10.6 - 1.45 - 0.381	http://nonlinear.com/redirect/outbound?p=hmdb&param=HMDB36650	Sinalbin A		261.015	1	4.82882	0
4.83_261.0149m/z	HMDB41060		M-H	C12H10N2OS2	35	0	-4.91194	80.7489	100 - 15.5 - 10.4 - 1.41 - 0.359	http://nonlinear.com/redirect/outbound?p=hmdb&param=HMDB41060	Dehydro-4-methoxycyclobrassinin		261.015	1	4.82882	0
4.62_495.2943m/z	HMDB10318		M-H	C27H44O8	37.1	6.9	-4.07848	83.5023	100 - 30 - 5.99 - 0.897 - 0.11	http://nonlinear.com/redirect/outbound?p=hmdb&param=HMDB10318	Pregnanediol-3-glucuronide		495.294	1	4.61522	0
4.62_495.2943m/z	HMDB10352		M-H	C27H44O8	37.1	6.9	-4.07848	83.5023	100 - 30 - 5.99 - 0.897 - 0.11	http://nonlinear.com/redirect/outbound?p=hmdb&param=HMDB10352	3-alpha,20-alpha-Dihydroxy-5-beta-pregnane 3-glucuronide		495.294	1	4.61522	0
4.62_495.2943m/z	HMDB41331		M-H	C27H44O8	37.3	7.61	-4.07848	83.5023	100 - 30 - 5.99 - 0.897 - 0.11	http://nonlinear.com/redirect/outbound?p=hmdb&param=HMDB41331	(3b,16b,20R)-Pregn-5-ene-3,16,20-triol 3-glucoside		495.294	1	4.61522	0
4.62_495.2943m/z	LMST01010184		M-H	C27H44O8	37.2	7.32	-4.07848	83.5023	100 - 30 - 5.99 - 0.897 - 0.11	http://www.lipidmaps.org/data/LMSDRecord.php?LMID=LMST01010184	20,26-dihydroxyecdysone		495.294	1	4.61522	0
4.62_495.2943m/z	LMST01010198		M-H	C27H44O8	37.1	6.9	-4.07848	83.5023	100 - 30 - 5.99 - 0.897 - 0.11	http://www.lipidmaps.org/data/LMSDRecord.php?LMID=LMST01010198	polypodine B		495.294	1	4.61522	0
4.62_495.2943m/z	LMST03020614		M-H	C31H44O3S	36.5	6.91	0.962993	76.8821	100 - 34.9 - 11.1 - 2.41 - 0.393	http://www.lipidmaps.org/data/LMSDRecord.php?LMID=LMST03020614	GS 1500		495.294	1	4.61522	0
4.62_495.2943m/z	LMST05010038		M-H	C27H44O8	37.1	6.9	-4.07848	83.5023	100 - 30 - 5.99 - 0.897 - 0.11	http://www.lipidmaps.org/data/LMSDRecord.php?LMID=LMST05010038	3-alpha,20-alpha-dihydroxy-5-beta-pregnane 3-glucuronide		495.294	1	4.61522	0
4.62_495.2943m/z	LMST05010049		M-H	C27H44O8	37.1	6.9	-4.07848	83.5023	100 - 30 - 5.99 - 0.897 - 0.11	http://www.lipidmaps.org/data/LMSDRecord.php?LMID=LMST05010049	Pregnanediol-3-glucuronide		495.294	1	4.61522	0
4.89_383.1513m/z	HMDB29542		M-H2O-H	C22H26O7	35.9	0	3.12047	83.2928	100 - 24.4 - 4.28 - 0.56	http://nonlinear.com/redirect/outbound?p=hmdb&param=HMDB29542	Clusin		383.151	1	4.88525	0
4.89_383.1513m/z	HMDB34016		M-H2O-H	C22H26O7	35.9	0	3.12047	83.2928	100 - 24.4 - 4.28 - 0.56	http://nonlinear.com/redirect/outbound?p=hmdb&param=HMDB34016	6-Hydroxy-9,9-dimethyl-5-(3-methyl-1-oxobutyl)-1-propyl-3H,9H-[1,2]-dioxolo[3',4':4,5]furo[2,3-f][1]benzopyran-3-one		383.151	1	4.88525	0
4.89_383.1513m/z	HMDB35427		M-H	C22H24O6	35.9	0	3.26675	83.5087	100 - 24.3 - 4.06 - 0.508	http://nonlinear.com/redirect/outbound?p=hmdb&param=HMDB35427	Glicoisoflavanone		383.151	1	4.88525	0
4.89_383.1513m/z	HMDB40809		M-H	C22H24O6	35.9	0	3.26675	83.5087	100 - 24.3 - 4.06 - 0.508	http://nonlinear.com/redirect/outbound?p=hmdb&param=HMDB40809	5,7-Dihydroxy-3',4'-dimethoxy-5'-prenylflavanone		383.151	1	4.88525	0
4.89_383.1513m/z	HMDB40834		M-H	C22H24O6	35.9	0	3.26675	83.5087	100 - 24.3 - 4.06 - 0.508	http://nonlinear.com/redirect/outbound?p=hmdb&param=HMDB40834	O-Ethylcubebin		383.151	1	4.88525	0
4.89_383.1513m/z	HMDB41100		M-H	C22H24O6	35.9	0	3.26675	83.5087	100 - 24.3 - 4.06 - 0.508	http://nonlinear.com/redirect/outbound?p=hmdb&param=HMDB41100	Kanzonol N		383.151	1	4.88525	0
4.89_383.1513m/z	HMDB41417		M-H	C22H24O6	38.8	14.1	3.26675	83.5087	100 - 24.3 - 4.06 - 0.508	http://nonlinear.com/redirect/outbound?p=hmdb&param=HMDB41417	12-Dehydroporson		383.151	1	4.88525	0
4.89_383.1513m/z	LMPK12050487		M-H	C22H24O6	35.9	0	3.26675	83.5087	100 - 24.3 - 4.06 - 0.508	http://www.lipidmaps.org/data/LMSDRecord.php?LMID=LMPK12050487	Echinoisosophoranone		383.151	1	4.88525	0
4.89_383.1513m/z	LMPK12070121		M-H2O-H	C22H26O7	35.9	0	3.12047	83.2928	100 - 24.4 - 4.28 - 0.56	http://www.lipidmaps.org/data/LMSDRecord.php?LMID=LMPK12070121	Sphenostylin D		383.151	1	4.88525	0
4.89_383.1513m/z	LMPK12120278		M-H2O-H	C22H26O7	35.9	0	3.12047	83.2928	100 - 24.4 - 4.28 - 0.56	http://www.lipidmaps.org/data/LMSDRecord.php?LMID=LMPK12120278	Antiarone K		383.151	1	4.88525	0
4.89_383.1513m/z	LMPK12140453		M-H	C22H24O6	35.9	0	3.26675	83.5087	100 - 24.3 - 4.06 - 0.508	http://www.lipidmaps.org/data/LMSDRecord.php?LMID=LMPK12140453	5,7-Dihydroxy-3',4'-dimethoxy-5'-prenylflavanone		383.151	1	4.88525	0
4.89_383.1513m/z	LMPK12140584		M-H	C22H24O6	35.9	0	3.26675	83.5087	100 - 24.3 - 4.06 - 0.508	http://www.lipidmaps.org/data/LMSDRecord.php?LMID=LMPK12140584	Eriodictyol 7,3'-dimethyl ether 4'-prenyl ether		383.151	1	4.88525	0
0.94_291.1045m/z	HMDB00839		M-H2O-H	C20H14N4	36	0	1.68879	82.0798	100 - 23.3 - 2.58 - 0.183	http://nonlinear.com/redirect/outbound?p=hmdb&param=HMDB00839	Pentaporphyrin I		291.105	1	0.937683	0
0.94_291.1045m/z	HMDB15102		M-H2O-H	C19H19ClN2	31.7	0	-4.21161	63.3103	100 - 21.5 - 34.2 - 7.01 - 0.709	http://nonlinear.com/redirect/outbound?p=hmdb&param=HMDB15102	Desloratadine		291.105	1	0.937683	0
3.50_383.1530m/z	HMDB00386		M-H	C19H28O6S	36.1	0	-1.02092	81.4852	100 - 21.9 - 8.04 - 1.37 - 0.214	http://nonlinear.com/redirect/outbound?p=hmdb&param=HMDB00386	3b,16a-Dihydroxyandrostenone sulfate		383.153	1	3.49867	0
3.50_383.1530m/z	LMST05020022		M-H	C19H28O6S	36.1	0	-1.02092	81.4852	100 - 21.9 - 8.04 - 1.37 - 0.214	http://www.lipidmaps.org/data/LMSDRecord.php?LMID=LMST05020022	3b,16a-Dihydroxyandrostenone sulfate		383.153	1	3.49867	0
2.13_212.0024m/z	HMDB00682		M-H	C8H7NO4S	55.2	83	0.567482	93.9035	100 - 10.1 - 5.8 - 0.513	http://nonlinear.com/redirect/outbound?p=hmdb&param=HMDB00682	Indoxyl sulfate		212.002	1	2.1328	0
2.13_212.0024m/z	HMDB59911		M-H2O-H	C8H9NO5S	53.6	75	0.523259	93.6644	100 - 10.1 - 6.01 - 0.537	http://nonlinear.com/redirect/outbound?p=hmdb&param=HMDB59911	Paracetamol sulfate		212.002	1	2.1328	0
2.13_212.0024m/z	HMDB59994		M-H2O-H	C8H9NO5S	53.6	75.1	0.523259	93.6644	100 - 10.1 - 6.01 - 0.537	http://nonlinear.com/redirect/outbound?p=hmdb&param=HMDB59994	Benzeneacetamide-4-O-sulphate		212.002	1	2.1328	0
1.04_107.0504m/z	HMDB01858		M-H	C7H8O	55.2	83.1	1.34023	94.5628	100 - 7.7 - 0.461	http://nonlinear.com/redirect/outbound?p=hmdb&param=HMDB01858	p-Cresol		107.05	1	1.04412	0
1.04_107.0504m/z	HMDB02048		M-H	C7H8O	55.2	83.1	1.34023	94.5628	100 - 7.7 - 0.461	http://nonlinear.com/redirect/outbound?p=hmdb&param=HMDB02048	m-Cresol		107.05	1	1.04412	0
1.04_107.0504m/z	HMDB02055		M-H	C7H8O	55.2	83.1	1.34023	94.5628	100 - 7.7 - 0.461	http://nonlinear.com/redirect/outbound?p=hmdb&param=HMDB02055	o-Cresol		107.05	1	1.04412	0
1.04_107.0504m/z	HMDB03119		M-H	C7H8O	38.6	0	1.34023	94.5628	100 - 7.7 - 0.461	http://nonlinear.com/redirect/outbound?p=hmdb&param=HMDB03119	Benzyl alcohol		107.05	1	1.04412	0
1.04_107.0504m/z	HMDB29582		M-H2O-H	C7H10O2	53.1	72.5	1.14879	94.3262	100 - 7.76 - 0.671	http://nonlinear.com/redirect/outbound?p=hmdb&param=HMDB29582	Methyl sorbate		107.05	1	1.04412	0
1.04_107.0504m/z	HMDB31222		M-H2O-H	C7H10O2	54.6	80	1.14879	94.3262	100 - 7.76 - 0.671	http://nonlinear.com/redirect/outbound?p=hmdb&param=HMDB31222	3-Ethyl-1,2-cyclopentanedione		107.05	1	1.04412	0
1.04_107.0504m/z	HMDB31223		M-H2O-H	C7H10O2	54.6	79.9	1.14879	94.3262	100 - 7.76 - 0.671	http://nonlinear.com/redirect/outbound?p=hmdb&param=HMDB31223	Enol-3-Ethyl-1,2-cyclopentanedione		107.05	1	1.04412	0
1.04_107.0504m/z	HMDB32067		M-H2O-H	C7H10O2	54.7	80.7	1.14879	94.3262	100 - 7.76 - 0.671	http://nonlinear.com/redirect/outbound?p=hmdb&param=HMDB32067	Allyl crotonate		107.05	1	1.04412	0
1.04_107.0504m/z	HMDB32333		M-H2O-H	C7H10O2	54.7	80.8	1.14879	94.3262	100 - 7.76 - 0.671	http://nonlinear.com/redirect/outbound?p=hmdb&param=HMDB32333	4-Hydroxy-4-methyl-5-hexenoic acid gamma lactone		107.05	1	1.04412	0
1.04_107.0504m/z	HMDB33629		M-H2O-H	C7H10O2	55	82	1.14879	94.3262	100 - 7.76 - 0.671	http://nonlinear.com/redirect/outbound?p=hmdb&param=HMDB33629	xi-4-Hydroxy-4-methyl-2-cyclohexen-1-one		107.05	1	1.04412	0
1.04_107.0504m/z	HMDB33895		M-H	C7H8O	55.2	83	1.34023	94.5628	100 - 7.7 - 0.461	http://nonlinear.com/redirect/outbound?p=hmdb&param=HMDB33895	Anisole		107.05	1	1.04412	0
1.04_107.0504m/z	HMDB34080		M-H2O-H	C7H10O2	54.6	80	1.14879	94.3262	100 - 7.76 - 0.671	http://nonlinear.com/redirect/outbound?p=hmdb&param=HMDB34080	3-Methyl-1,2-cyclohexanedione		107.05	1	1.04412	0
1.04_107.0504m/z	HMDB34835		M-H2O-H	C7H10O2	53.1	72.7	1.14879	94.3262	100 - 7.76 - 0.671	http://nonlinear.com/redirect/outbound?p=hmdb&param=HMDB34835	3-(3-Ethyloxiranyl)-2-propenal		107.05	1	1.04412	0
1.04_107.0504m/z	HMDB37026		M-H2O-H	C7H10O2	54.6	80	1.14879	94.3262	100 - 7.76 - 0.671	http://nonlinear.com/redirect/outbound?p=hmdb&param=HMDB37026	3,4-Dimethyl-1,2-cyclopentanedione		107.05	1	1.04412	0
1.04_107.0504m/z	HMDB37027		M-H2O-H	C7H10O2	54.6	80	1.14879	94.3262	100 - 7.76 - 0.671	http://nonlinear.com/redirect/outbound?p=hmdb&param=HMDB37027	3,5-Dimethyl-1,2-cyclopentanedione		107.05	1	1.04412	0
1.04_107.0504m/z	HMDB40445		M-H2O-H	C7H10O2	53.1	72.5	1.14879	94.3262	100 - 7.76 - 0.671	http://nonlinear.com/redirect/outbound?p=hmdb&param=HMDB40445	2-(Ethoxymethyl)furan		107.05	1	1.04412	0
1.04_107.0504m/z	HMDB41474		M-H2O-H	C7H10O2	53.1	72.7	1.14879	94.3262	100 - 7.76 - 0.671	http://nonlinear.com/redirect/outbound?p=hmdb&param=HMDB41474	xi-5-Isopropyl-2(5H)-furanone		107.05	1	1.04412	0
1.04_107.0504m/z	LMFA01030488		M-H2O-H	C7H10O2	54.2	78.1	1.14879	94.3262	100 - 7.76 - 0.671	http://www.lipidmaps.org/data/LMSDRecord.php?LMID=LMFA01030488	3-heptynoic acid		107.05	1	1.04412	0
1.04_107.0504m/z	LMFA01030489		M-H2O-H	C7H10O2	54.2	78.1	1.14879	94.3262	100 - 7.76 - 0.671	http://www.lipidmaps.org/data/LMSDRecord.php?LMID=LMFA01030489	4-heptynoic acid		107.05	1	1.04412	0
1.04_107.0504m/z	LMFA01030490		M-H2O-H	C7H10O2	52	67	1.14879	94.3262	100 - 7.76 - 0.671	http://www.lipidmaps.org/data/LMSDRecord.php?LMID=LMFA01030490	6-heptynoic acid		107.05	1	1.04412	0
1.04_107.0504m/z	LMFA01030792		M-H2O-H	C7H10O2	54.7	80.7	1.14879	94.3262	100 - 7.76 - 0.671	http://www.lipidmaps.org/data/LMSDRecord.php?LMID=LMFA01030792	4-Methyl-3Z,5-hexadienoic acid		107.05	1	1.04412	0
1.04_107.0504m/z	LMFA06000027		M-H2O-H	C7H10O2	38.6	0	1.14879	94.3262	100 - 7.76 - 0.671	http://www.lipidmaps.org/data/LMSDRecord.php?LMID=LMFA06000027	2-heptenedial		107.05	1	1.04412	0
1.04_107.0504m/z	LMFA12000238		M-H2O-H	C7H10O2	53.1	72.7	1.14879	94.3262	100 - 7.76 - 0.671	http://www.lipidmaps.org/data/LMSDRecord.php?LMID=LMFA12000238	3E-Hepten-2,5-dione		107.05	1	1.04412	0
1.04_107.0504m/z	LMFA12000239		M-H2O-H	C7H10O2	53.1	72.7	1.14879	94.3262	100 - 7.76 - 0.671	http://www.lipidmaps.org/data/LMSDRecord.php?LMID=LMFA12000239	3Z-Hepten-2,5-dione		107.05	1	1.04412	0
4.85_347.0766m/z	HMDB29601		M-H2O-H	C17H18O9	36.2	0	-1.85762	82.9997	100 - 18.9 - 3.54 - 0.445	http://nonlinear.com/redirect/outbound?p=hmdb&param=HMDB29601	Furocoumarinic acid glucoside		347.077	1	4.85025	0
4.85_347.0766m/z	LMPK12020078		M-H	C17H16O8	36.2	0	-1.95375	83.2157	100 - 18.9 - 3.33 - 0.404	http://www.lipidmaps.org/data/LMSDRecord.php?LMID=LMPK12020078	Dryopteric acid		347.077	1	4.85025	0
1.04_93.0349m/z	HMDB00228		M-H	C6H6O	38	0	3.06097	93.4715	100 - 6.6 - 0.388	http://nonlinear.com/redirect/outbound?p=hmdb&param=HMDB00228	Phenol		93.0349	1	1.04412	0
1.04_93.0349m/z	HMDB01164		M-H2O-H	C6H8O2	38	0	2.56901	93.2356	100 - 6.66 - 0.598	http://nonlinear.com/redirect/outbound?p=hmdb&param=HMDB01164	trans-1,2-Dihydrobenzene-1,2-diol		93.0349	1	1.04412	0
1.04_93.0349m/z	HMDB29581		M-H2O-H	C6H8O2	38	0	2.56901	93.2356	100 - 6.66 - 0.598	http://nonlinear.com/redirect/outbound?p=hmdb&param=HMDB29581	(2E,4E)-2,4-Hexadienoic acid		93.0349	1	1.04412	0
1.04_93.0349m/z	HMDB31344		M-H2O-H	C6H8O2	38	0	2.56901	93.2356	100 - 6.66 - 0.598	http://nonlinear.com/redirect/outbound?p=hmdb&param=HMDB31344	1,2-Cyclohexanedione		93.0349	1	1.04412	0
1.04_93.0349m/z	HMDB31543		M-H2O-H	C6H8O2	38	0	2.56901	93.2356	100 - 6.66 - 0.598	http://nonlinear.com/redirect/outbound?p=hmdb&param=HMDB31543	3-Methyl-1,2-cyclopentanedione		93.0349	1	1.04412	0
1.04_93.0349m/z	HMDB31759		M-H2O-H	C6H8O2	38	0	2.56901	93.2356	100 - 6.66 - 0.598	http://nonlinear.com/redirect/outbound?p=hmdb&param=HMDB31759	(E)-4-Oxo-2-hexen-1-al		93.0349	1	1.04412	0
1.04_93.0349m/z	HMDB32233		M-H2O-H	C6H8O2	38	0	2.56901	93.2356	100 - 6.66 - 0.598	http://nonlinear.com/redirect/outbound?p=hmdb&param=HMDB32233	2,5-Dimethyl-3(2H)-furanone		93.0349	1	1.04412	0
1.04_93.0349m/z	HMDB33569		M-H2O-H	C6H8O2	38	0	2.56901	93.2356	100 - 6.66 - 0.598	http://nonlinear.com/redirect/outbound?p=hmdb&param=HMDB33569	Syoyualdehyde		93.0349	1	1.04412	0
1.04_93.0349m/z	HMDB34247		M-H2O-H	C6H8O2	38	0	2.56901	93.2356	100 - 6.66 - 0.598	http://nonlinear.com/redirect/outbound?p=hmdb&param=HMDB34247	2-(Methoxymethyl)furan		93.0349	1	1.04412	0
1.04_93.0349m/z	HMDB39778		M-H2O-H	C6H8O2	38	0	2.56901	93.2356	100 - 6.66 - 0.598	http://nonlinear.com/redirect/outbound?p=hmdb&param=HMDB39778	xi-3,5-Dimethyl-2(5H)-furanone		93.0349	1	1.04412	0
1.04_93.0349m/z	HMDB40260		M-H2O-H	C6H8O2	38	0	2.56901	93.2356	100 - 6.66 - 0.598	http://nonlinear.com/redirect/outbound?p=hmdb&param=HMDB40260	5,5-Dimethyl-2(5H)-furanone		93.0349	1	1.04412	0
1.04_93.0349m/z	LMFA01030100		M-H2O-H	C6H8O2	38	0	2.56901	93.2356	100 - 6.66 - 0.598	http://www.lipidmaps.org/data/LMSDRecord.php?LMID=LMFA01030100	Sorbic acid		93.0349	1	1.04412	0
1.04_93.0349m/z	LMFA01030451		M-H2O-H	C6H8O2	38	0	2.56901	93.2356	100 - 6.66 - 0.598	http://www.lipidmaps.org/data/LMSDRecord.php?LMID=LMFA01030451	3,5-hexadienoic acid		93.0349	1	1.04412	0
1.04_93.0349m/z	LMFA01030498		M-H2O-H	C6H8O2	38	0	2.56901	93.2356	100 - 6.66 - 0.598	http://www.lipidmaps.org/data/LMSDRecord.php?LMID=LMFA01030498	3-hexynoic acid		93.0349	1	1.04412	0
1.04_93.0349m/z	LMFA01030499		M-H2O-H	C6H8O2	38	0	2.56901	93.2356	100 - 6.66 - 0.598	http://www.lipidmaps.org/data/LMSDRecord.php?LMID=LMFA01030499	4-hexynoic acid		93.0349	1	1.04412	0
1.04_93.0349m/z	LMFA01030500		M-H2O-H	C6H8O2	38	0	2.56901	93.2356	100 - 6.66 - 0.598	http://www.lipidmaps.org/data/LMSDRecord.php?LMID=LMFA01030500	5-hexynoic acid		93.0349	1	1.04412	0
1.04_93.0349m/z	LMFA01140022		M-H2O-H	C6H8O2	38	0	2.56901	93.2356	100 - 6.66 - 0.598	http://www.lipidmaps.org/data/LMSDRecord.php?LMID=LMFA01140022	Aleprolic acid		93.0349	1	1.04412	0
1.04_93.0349m/z	LMFA06000009		M-H2O-H	C6H8O2	38	0	2.56901	93.2356	100 - 6.66 - 0.598	http://www.lipidmaps.org/data/LMSDRecord.php?LMID=LMFA06000009	2-hexenedial		93.0349	1	1.04412	0
1.04_93.0349m/z	LMFA06000010		M-H2O-H	C6H8O2	38	0	2.56901	93.2356	100 - 6.66 - 0.598	http://www.lipidmaps.org/data/LMSDRecord.php?LMID=LMFA06000010	3-hexenedial		93.0349	1	1.04412	0
1.04_93.0349m/z	LMFA06000017		M-H2O-H	C6H8O2	38	0	2.56901	93.2356	100 - 6.66 - 0.598	http://www.lipidmaps.org/data/LMSDRecord.php?LMID=LMFA06000017	6-hydroxy-2,4-hexadienal		93.0349	1	1.04412	0
1.04_93.0349m/z	LMFA06000120		M-H2O-H	C6H8O2	38	0	2.56901	93.2356	100 - 6.66 - 0.598	http://www.lipidmaps.org/data/LMSDRecord.php?LMID=LMFA06000120	4-oxo-2E-Hexenal		93.0349	1	1.04412	0
1.04_93.0349m/z	LMFA06000122		M-H2O-H	C6H8O2	38	0	2.56901	93.2356	100 - 6.66 - 0.598	http://www.lipidmaps.org/data/LMSDRecord.php?LMID=LMFA06000122	4-oxo-2Z-Hexenal		93.0349	1	1.04412	0
8.46_464.3136m/z	LMGP01070003		M-H	C23H48NO6P	35.8	0	-2.31965	81.618	100 - 26 - 4.48 - 0.58	http://www.lipidmaps.org/data/LMSDRecord.php?LMID=LMGP01070003	PC(P-15:0/0:0)		464.314	1	8.45638	0
8.46_464.3136m/z	LMGP02060004		M-H	C23H48NO6P	35.8	0	-2.31965	81.618	100 - 26 - 4.48 - 0.58	http://www.lipidmaps.org/data/LMSDRecord.php?LMID=LMGP02060004	PE(O-18:1(9Z)/0:0)		464.314	1	8.45638	0
8.46_464.3136m/z	LMGP02070002		M-H	C23H48NO6P	35.8	0	-2.31965	81.618	100 - 26 - 4.48 - 0.58	http://www.lipidmaps.org/data/LMSDRecord.php?LMID=LMGP02070002	PE(P-18:0/0:0)		464.314	1	8.45638	0
4.60_533.2385m/z	HMDB14437	*	2M+FA-H	C14H16N2O2	38.3	0.0221	-4.27179	96.3083	100 - 16.1 - 1.63 - 0.123	http://nonlinear.com/redirect/outbound?p=hmdb&param=HMDB14437	Etomidate		533.238	1	4.60093	0
3.16_549.2310m/z	HMDB14644	*	2M+FA-H	C10H16N6S	26.3	2.08	2.76383	32.744	100 - 14 - 5.43 - 0.633	http://nonlinear.com/redirect/outbound?p=hmdb&param=HMDB14644	Cimetidine		549.231	1	3.15718	0
14.35_409.3101m/z	HMDB06225		M-H2O-H	C28H44O3	35.4	0	-2.50798	79.832	100 - 30.9 - 5.23 - 0.633	http://nonlinear.com/redirect/outbound?p=hmdb&param=HMDB06225	Ercalcitriol		409.31	1	14.3535	0
14.35_409.3101m/z	HMDB12958		M-H	C28H42O2	35.4	0	-2.61808	80.038	100 - 30.8 - 5 - 0.566	http://nonlinear.com/redirect/outbound?p=hmdb&param=HMDB12958	Gamma-Tocotrienol		409.31	1	14.3535	0
14.35_409.3101m/z	HMDB15694		M-H2O-H	C28H44O3	35.4	0	-2.50798	79.832	100 - 30.9 - 5.23 - 0.633	http://nonlinear.com/redirect/outbound?p=hmdb&param=HMDB15694	Nandrolone decanoate		409.31	1	14.3535	0
14.35_409.3101m/z	HMDB30554		M-H	C28H42O2	35.4	0	-2.61808	80.038	100 - 30.8 - 5 - 0.566	http://nonlinear.com/redirect/outbound?p=hmdb&param=HMDB30554	epsilon-Tocopherol		409.31	1	14.3535	0
14.35_409.3101m/z	HMDB31953		M-H2O-H	C28H44O3	35.4	0	-2.50798	79.832	100 - 30.9 - 5.23 - 0.633	http://nonlinear.com/redirect/outbound?p=hmdb&param=HMDB31953	3,5-Dihydroxyergosta-7,22-dien-6-one		409.31	1	14.3535	0
14.35_409.3101m/z	HMDB32106		M-H	C28H42O2	35.4	0	-2.61808	80.038	100 - 30.8 - 5 - 0.566	http://nonlinear.com/redirect/outbound?p=hmdb&param=HMDB32106	(3beta,22E,24R)-3-Hydroxyergosta-5,8,22-trien-7-one		409.31	1	14.3535	0
14.35_409.3101m/z	HMDB32108		M-H2O-H	C28H44O3	35.4	0	-2.50798	79.832	100 - 30.9 - 5.23 - 0.633	http://nonlinear.com/redirect/outbound?p=hmdb&param=HMDB32108	(3beta,5alpha,6alpha,22E,24R)-Ergosta-7,9(11),22-triene-3,5,6-triol		409.31	1	14.3535	0
14.35_409.3101m/z	HMDB32863		M-H2O-H	C28H44O3	35.4	0	-2.50798	79.832	100 - 30.9 - 5.23 - 0.633	http://nonlinear.com/redirect/outbound?p=hmdb&param=HMDB32863	(3beta,5alpha,6alpha,7beta,22E,24R)-5,6-Epoxyergosta-8(14),22-diene-3,7-diol		409.31	1	14.3535	0
14.35_409.3101m/z	HMDB34541		M-H2O-H	C28H44O3	35.4	0	-2.50798	79.832	100 - 30.9 - 5.23 - 0.633	http://nonlinear.com/redirect/outbound?p=hmdb&param=HMDB34541	5,6-Epoxiergosta-8,22-diene-3,7-diol		409.31	1	14.3535	0
14.35_409.3101m/z	HMDB37380		M-H	C28H42O2	35.4	0	-2.61808	80.038	100 - 30.8 - 5 - 0.566	http://nonlinear.com/redirect/outbound?p=hmdb&param=HMDB37380	(6alpha,22E)-6-Hydroxy-4,7,22-ergostatrien-3-one		409.31	1	14.3535	0
14.35_409.3101m/z	HMDB37941		M-H2O-H	C28H44O3	35.4	0	-2.50798	79.832	100 - 30.9 - 5.23 - 0.633	http://nonlinear.com/redirect/outbound?p=hmdb&param=HMDB37941	Ergosterol peroxide		409.31	1	14.3535	0
14.35_409.3101m/z	HMDB39602		M-H2O-H	C28H44O3	35.4	0	-2.50798	79.832	100 - 30.9 - 5.23 - 0.633	http://nonlinear.com/redirect/outbound?p=hmdb&param=HMDB39602	(3beta,8x,9x,15x,24x)-8,9-Epoxyergosta-5,22-diene-3,15-diol		409.31	1	14.3535	0
14.35_409.3101m/z	LMPR02020055		M-H	C28H42O2	35.4	0	-2.61808	80.038	100 - 30.8 - 5 - 0.566	http://www.lipidmaps.org/data/LMSDRecord.php?LMID=LMPR02020055	beta-tocotrienol		409.31	1	14.3535	0
14.35_409.3101m/z	LMPR02020057		M-H	C28H42O2	35.4	0	-2.61808	80.038	100 - 30.8 - 5 - 0.566	http://www.lipidmaps.org/data/LMSDRecord.php?LMID=LMPR02020057	gamma-tocotrienol		409.31	1	14.3535	0
14.35_409.3101m/z	LMST01010152		M-H2O-H	C28H44O3	35.4	0	-2.50798	79.832	100 - 30.9 - 5.23 - 0.633	http://www.lipidmaps.org/data/LMSDRecord.php?LMID=LMST01010152	4alpha-carboxy-zymosterol		409.31	1	14.3535	0
14.35_409.3101m/z	LMST01010337		M-H2O-H	C28H44O3	35.4	0	-2.50798	79.832	100 - 30.9 - 5.23 - 0.633	http://www.lipidmaps.org/data/LMSDRecord.php?LMID=LMST01010337	Nebrosteroid J		409.31	1	14.3535	0
14.35_409.3101m/z	LMST01031073		M-H2O-H	C28H44O3	35.4	0	-2.50798	79.832	100 - 30.9 - 5.23 - 0.633	http://www.lipidmaps.org/data/LMSDRecord.php?LMID=LMST01031073	Stoloniferone C		409.31	1	14.3535	0
14.35_409.3101m/z	LMST01031093		M-H2O-H	C28H44O3	35.4	0	-2.50798	79.832	100 - 30.9 - 5.23 - 0.633	http://www.lipidmaps.org/data/LMSDRecord.php?LMID=LMST01031093	Stoloniferone E		409.31	1	14.3535	0
14.35_409.3101m/z	LMST03010033		M-H2O-H	C28H44O3	35.4	0	-2.50798	79.832	100 - 30.9 - 5.23 - 0.633	http://www.lipidmaps.org/data/LMSDRecord.php?LMID=LMST03010033	(22Z)-1alpha,25-dihydroxy-20-epivitamin D2 / (22Z)-1alpha,25-dihydroxy-20-epiergocalciferol		409.31	1	14.3535	0
14.35_409.3101m/z	LMST03010036		M-H2O-H	C28H44O3	35.4	0	-2.50798	79.832	100 - 30.9 - 5.23 - 0.633	http://www.lipidmaps.org/data/LMSDRecord.php?LMID=LMST03010036	(6R)-6,19-epidioxy-6,19-dihydrovitamin D2 / (6R)-6,19-epidioxy-6,19-dihydroergocalciferol		409.31	1	14.3535	0
14.35_409.3101m/z	LMST03010037		M-H2O-H	C28H44O3	35.4	0	-2.50798	79.832	100 - 30.9 - 5.23 - 0.633	http://www.lipidmaps.org/data/LMSDRecord.php?LMID=LMST03010037	(6S)-6,19-epidioxy-6,19-dihydrovitamin D2 / (6S)-6,19-epidioxy-6,19-dihydroergocalciferol		409.31	1	14.3535	0
14.35_409.3101m/z	LMST03010038		M-H2O-H	C28H44O3	35.4	0	-2.50798	79.832	100 - 30.9 - 5.23 - 0.633	http://www.lipidmaps.org/data/LMSDRecord.php?LMID=LMST03010038	(7E,22E)-(3S,6R)-6-hydroperoxy-9,10-seco-4,7,10(19),22-ergostatetraen-3-ol		409.31	1	14.3535	0
14.35_409.3101m/z	LMST03010039		M-H2O-H	C28H44O3	35.4	0	-2.50798	79.832	100 - 30.9 - 5.23 - 0.633	http://www.lipidmaps.org/data/LMSDRecord.php?LMID=LMST03010039	(7E,22E)-(3S,6S)-6-hydroperoxy-9,10-seco-4,7,10(19),22-ergostatetraen-3-ol		409.31	1	14.3535	0
14.35_409.3101m/z	LMST03010040		M-H2O-H	C28H44O3	35.4	0	-2.50798	79.832	100 - 30.9 - 5.23 - 0.633	http://www.lipidmaps.org/data/LMSDRecord.php?LMID=LMST03010040	1alpha,,25-dihydroxyvitamin D2 / 1alpha,,25-dihydroxyergocalciferol		409.31	1	14.3535	0
14.35_409.3101m/z	LMST03010041		M-H2O-H	C28H44O3	35.4	0	-2.50798	79.832	100 - 30.9 - 5.23 - 0.633	http://www.lipidmaps.org/data/LMSDRecord.php?LMID=LMST03010041	1alpha,25-dihydroxy-24-epivitamin D2 / 1alpha,25-dihydroxy-24-epiergocalciferol		409.31	1	14.3535	0
14.35_409.3101m/z	LMST03010042		M-H2O-H	C28H44O3	35.4	0	-2.50798	79.832	100 - 30.9 - 5.23 - 0.633	http://www.lipidmaps.org/data/LMSDRecord.php?LMID=LMST03010042	5(E)-1alpha,25-dihydroxyvitamin D2 / 5(E)-1alpha,25-dihydroxyergocalciferol		409.31	1	14.3535	0
14.35_409.3101m/z	LMST03010043		M-H2O-H	C28H44O3	35.4	0	-2.50798	79.832	100 - 30.9 - 5.23 - 0.633	http://www.lipidmaps.org/data/LMSDRecord.php?LMID=LMST03010043	5(E)-1alpha,25-dihydroxy-24-epivitamin D2 / 5(E)-1alpha,25-dihydroxy-24-epiergocalciferol		409.31	1	14.3535	0
14.35_409.3101m/z	LMST03010044		M-H2O-H	C28H44O3	35.4	0	-2.50798	79.832	100 - 30.9 - 5.23 - 0.633	http://www.lipidmaps.org/data/LMSDRecord.php?LMID=LMST03010044	1beta,25-dihydroxyvitamin D2 / 1beta,25-dihydroxyergocalciferol		409.31	1	14.3535	0
14.35_409.3101m/z	LMST03010045		M-H2O-H	C28H44O3	35.4	0	-2.50798	79.832	100 - 30.9 - 5.23 - 0.633	http://www.lipidmaps.org/data/LMSDRecord.php?LMID=LMST03010045	1beta,25-dihydroxy-24-epivitamin D2 / 1beta,25-dihydroxy-24-epiergocalciferol		409.31	1	14.3535	0
14.35_409.3101m/z	LMST03010046		M-H2O-H	C28H44O3	35.4	0	-2.50798	79.832	100 - 30.9 - 5.23 - 0.633	http://www.lipidmaps.org/data/LMSDRecord.php?LMID=LMST03010046	5(E)-1beta,25-dihydroxyvitamin D2 / 1beta,25-dihydroxyergocalciferol		409.31	1	14.3535	0
14.35_409.3101m/z	LMST03010047		M-H2O-H	C28H44O3	35.4	0	-2.50798	79.832	100 - 30.9 - 5.23 - 0.633	http://www.lipidmaps.org/data/LMSDRecord.php?LMID=LMST03010047	5(E)-1beta,25-dihydroxy-24-epivitamin D2 / 5(E)-1beta,25-dihydroxy-24-epiergocalciferol		409.31	1	14.3535	0
14.35_409.3101m/z	LMST03010048		M-H2O-H	C28H44O3	35.4	0	-2.50798	79.832	100 - 30.9 - 5.23 - 0.633	http://www.lipidmaps.org/data/LMSDRecord.php?LMID=LMST03010048	(24R)-24,25-dihydroxyvitamin D2 / (24R)-24,25-dihydroxyergocalciferol		409.31	1	14.3535	0
14.35_409.3101m/z	LMST03010049		M-H2O-H	C28H44O3	35.4	0	-2.50798	79.832	100 - 30.9 - 5.23 - 0.633	http://www.lipidmaps.org/data/LMSDRecord.php?LMID=LMST03010049	24,25-dihydroxy-24-epivitamin D2 / 24,25-dihydroxy-24-epiergocalciferol		409.31	1	14.3535	0
14.35_409.3101m/z	LMST03010050		M-H2O-H	C28H44O3	35.4	0	-2.50798	79.832	100 - 30.9 - 5.23 - 0.633	http://www.lipidmaps.org/data/LMSDRecord.php?LMID=LMST03010050	(24R)-24,26-dihydroxyvitamin D2 / (24R)-24,26-dihydroxyergocalciferol		409.31	1	14.3535	0
14.35_409.3101m/z	LMST03010062		M-H2O-H	C28H44O3	35.4	0	-2.50798	79.832	100 - 30.9 - 5.23 - 0.633	http://www.lipidmaps.org/data/LMSDRecord.php?LMID=LMST03010062	(24S)-1alpha,24-dihydroxyvitamin D2 / (24S)-1alpha,24-dihydroxyergocalciferol		409.31	1	14.3535	0
14.35_409.3101m/z	LMST03020313		M-H	C28H42O2	35.4	0	-2.61808	80.038	100 - 30.8 - 5 - 0.566	http://www.lipidmaps.org/data/LMSDRecord.php?LMID=LMST03020313	calicoferol D		409.31	1	14.3535	0
14.35_409.3101m/z	LMST03020320		M-H2O-H	C28H44O3	35.4	0	-2.50798	79.832	100 - 30.9 - 5.23 - 0.633	http://www.lipidmaps.org/data/LMSDRecord.php?LMID=LMST03020320	(22E)-1alpha,25-dihydroxy-26-methyl-22,23-didehydrovitamin D3 / (22E)-1alpha,25-dihydroxy-26-methyl-22,23-didehydrocholecalciferol		409.31	1	14.3535	0
14.35_409.3101m/z	LMST03020321		M-H2O-H	C28H44O3	35.4	0	-2.50798	79.832	100 - 30.9 - 5.23 - 0.633	http://www.lipidmaps.org/data/LMSDRecord.php?LMID=LMST03020321	1alpha,25-dihydroxy-18-methylidenevitamin D3 / 1alpha,25-dihydroxy-18-methylidenecholecalciferol		409.31	1	14.3535	0
14.35_409.3101m/z	LMST03020322		M-H2O-H	C28H44O3	35.4	0	-2.50798	79.832	100 - 30.9 - 5.23 - 0.633	http://www.lipidmaps.org/data/LMSDRecord.php?LMID=LMST03020322	(22E)-1alpha,25-dihydroxy-22,23-didehydro-24a-homovitamin D3 / (22E)-1alpha,25-dihydroxy-22,23-didehydro-24a-homocholecalciferol		409.31	1	14.3535	0
14.35_409.3101m/z	LMST03020323		M-H2O-H	C28H44O3	35.4	0	-2.50798	79.832	100 - 30.9 - 5.23 - 0.633	http://www.lipidmaps.org/data/LMSDRecord.php?LMID=LMST03020323	(22E)-(25R)-1alpha,25-dihydroxy-26-methyl-22,23-didehydrovitamin D3 / (22E)-(25R)-1alpha,25-dihydroxy-26-methyl-22,23-didehydrocholecalciferol		409.31	1	14.3535	0
14.35_409.3101m/z	LMST03020324		M-H2O-H	C28H44O3	35.4	0	-2.50798	79.832	100 - 30.9 - 5.23 - 0.633	http://www.lipidmaps.org/data/LMSDRecord.php?LMID=LMST03020324	(22E)-(25S)-1alpha,25-dihydroxy-26-methyl-22,23-didehydrovitamin D3 / (22E)-(25S)-1alpha,25-dihydroxy-26-methyl-22,23-didehydrocholecalciferol		409.31	1	14.3535	0
14.35_409.3101m/z	LMST03020578		M-H2O-H	C28H44O3	35.4	0	-2.50798	79.832	100 - 30.9 - 5.23 - 0.633	http://www.lipidmaps.org/data/LMSDRecord.php?LMID=LMST03020578	25-hydroxy-1alpha-hydroxymethyl-16,17-didehydrovitamin D3 / 25-hydroxy-1alpha-hydroxymethyl-16,17-didehydrocholecalciferol		409.31	1	14.3535	0
14.35_409.3101m/z	LMST03020579		M-H2O-H	C28H44O3	35.4	0	-2.50798	79.832	100 - 30.9 - 5.23 - 0.633	http://www.lipidmaps.org/data/LMSDRecord.php?LMID=LMST03020579	25-hydroxy-1beta-hydroxymethyl-16,17-didehydro-3-epivitamin D3 / 25-hydroxy-1beta-hydroxymethyl-16,17-didehydro-3-epicholecalciferol		409.31	1	14.3535	0
14.35_409.3101m/z	LMST03030003		M-H2O-H	C28H44O3	35.4	0	-2.50798	79.832	100 - 30.9 - 5.23 - 0.633	http://www.lipidmaps.org/data/LMSDRecord.php?LMID=LMST03030003	1,25-Dihydroxylumisterol(3)		409.31	1	14.3535	0
14.35_409.3101m/z	LMST03060003		M-H2O-H	C28H44O3	35.4	0	-2.50798	79.832	100 - 30.9 - 5.23 - 0.633	http://www.lipidmaps.org/data/LMSDRecord.php?LMID=LMST03060003	Carcinomedin		409.31	1	14.3535	0
1.04_281.0362m/z	HMDB15544	*	M-H2O-H	C10H12N4O5S	39.7	16.2	3.99233	87.1698	100 - 13.4 - 6.38 - 0.739 - 0.114	http://nonlinear.com/redirect/outbound?p=hmdb&param=HMDB15544	Tazobactam		281.036	1	1.04412	0
4.62_435.1451m/z	HMDB33666		M-H2O-H	C25H26O8	35.6	0.113	0.352685	78.4111	100 - 27.6 - 5.32 - 0.766	http://nonlinear.com/redirect/outbound?p=hmdb&param=HMDB33666	KB 2		435.145	1	4.62237	0
4.62_435.1451m/z	HMDB34143		M-H	C25H24O7	35.7	0.112	0.367239	78.6129	100 - 27.6 - 5.1 - 0.707	http://nonlinear.com/redirect/outbound?p=hmdb&param=HMDB34143	Albanin B		435.145	1	4.62237	0
4.62_435.1451m/z	HMDB35186		M-H	C25H24O7	35.7	0.112	0.367239	78.6129	100 - 27.6 - 5.1 - 0.707	http://nonlinear.com/redirect/outbound?p=hmdb&param=HMDB35186	Artonin E		435.145	1	4.62237	0
4.62_435.1451m/z	HMDB40675		M-H	C25H24O7	35.6	0	0.367239	78.6129	100 - 27.6 - 5.1 - 0.707	http://nonlinear.com/redirect/outbound?p=hmdb&param=HMDB40675	Artonin J		435.145	1	4.62237	0
4.62_435.1451m/z	LMPK12050275		M-H	C25H24O7	35.7	0.112	0.367239	78.6129	100 - 27.6 - 5.1 - 0.707	http://www.lipidmaps.org/data/LMSDRecord.php?LMID=LMPK12050275	Lupinisoflavone L		435.145	1	4.62237	0
4.62_435.1451m/z	LMPK12050276		M-H	C25H24O7	35.7	0.117	0.367239	78.6129	100 - 27.6 - 5.1 - 0.707	http://www.lipidmaps.org/data/LMSDRecord.php?LMID=LMPK12050276	Lupinisoflavone K		435.145	1	4.62237	0
4.62_435.1451m/z	LMPK12110922		M-H	C25H24O7	35.7	0.112	0.367239	78.6129	100 - 27.6 - 5.1 - 0.707	http://www.lipidmaps.org/data/LMSDRecord.php?LMID=LMPK12110922	Artobilichromene		435.145	1	4.62237	0
4.62_435.1451m/z	LMPK12110924		M-H2O-H	C25H26O8	35.6	0.113	0.352685	78.4111	100 - 27.6 - 5.32 - 0.766	http://www.lipidmaps.org/data/LMSDRecord.php?LMID=LMPK12110924	5,2',4',5'-Tetrahydroxy-3-(3-hydroxy-3-methylbutyl)-6'',6''-dimethylpyrano[2'',3'':7,8]flavone		435.145	1	4.62237	0
4.62_435.1451m/z	LMPK12110925		M-H	C25H24O7	35.7	0.112	0.367239	78.6129	100 - 27.6 - 5.1 - 0.707	http://www.lipidmaps.org/data/LMSDRecord.php?LMID=LMPK12110925	Artonin E		435.145	1	4.62237	0
4.62_435.1451m/z	LMPK12111409		M-H2O-H	C25H26O8	35.6	0.113	0.352685	78.4111	100 - 27.6 - 5.32 - 0.766	http://www.lipidmaps.org/data/LMSDRecord.php?LMID=LMPK12111409	7,8,3',4',5'-Pentamethoxy-6'',6''-dimethylpyrano[2'',3'':5,6]flavone		435.145	1	4.62237	0
4.62_435.1451m/z	LMPK12111522		M-H	C25H24O7	35.6	0	0.367239	78.6129	100 - 27.6 - 5.1 - 0.707	http://www.lipidmaps.org/data/LMSDRecord.php?LMID=LMPK12111522	Artonin J		435.145	1	4.62237	0
4.62_435.1451m/z	LMPK12112282		M-H	C25H24O7	35.7	0.117	0.367239	78.6129	100 - 27.6 - 5.1 - 0.707	http://www.lipidmaps.org/data/LMSDRecord.php?LMID=LMPK12112282	Broussonol B		435.145	1	4.62237	0
4.62_435.1451m/z	LMPK12112297		M-H	C25H24O7	35.7	0.117	0.367239	78.6129	100 - 27.6 - 5.1 - 0.707	http://www.lipidmaps.org/data/LMSDRecord.php?LMID=LMPK12112297	Broussonol A		435.145	1	4.62237	0
4.62_435.1451m/z	LMPK12112298		M-H	C25H24O7	35.6	0	0.367239	78.6129	100 - 27.6 - 5.1 - 0.707	http://www.lipidmaps.org/data/LMSDRecord.php?LMID=LMPK12112298	Petalopurpurenol		435.145	1	4.62237	0
4.62_435.1451m/z	LMPK12140654		M-H	C25H24O7	36.3	3.58	0.367239	78.6129	100 - 27.6 - 5.1 - 0.707	http://www.lipidmaps.org/data/LMSDRecord.php?LMID=LMPK12140654	Macrophyllol A (flavone)		435.145	1	4.62237	0
4.62_435.1451m/z	LMPK12160007		M-H	C25H24O7	35.7	0.117	0.367239	78.6129	100 - 27.6 - 5.1 - 0.707	http://www.lipidmaps.org/data/LMSDRecord.php?LMID=LMPK12160007	Euchretin B		435.145	1	4.62237	0
4.82_599.3180m/z	LMGP06050004	*	M-H	C27H53O12P	34.5	0	-3.70045	76.8365	100 - 30.3 - 6.89 - 1.16 - 0.165	http://www.lipidmaps.org/data/LMSDRecord.php?LMID=LMGP06050004	PI(18:0/0:0)		599.318	1	4.82167	0
3.41_529.2693n	HMDB02409		M-2H, M-H	C26H43NO8S	39	16.4	-3.11853	82.1479	100 - 30.1 - 10.5 - 2.23 - 0.393	http://nonlinear.com/redirect/outbound?p=hmdb&param=HMDB02409	N-[(3a,5b,7b)-7-hydroxy-24-oxo-3-(sulfooxy)cholan-24-yl]-Glycine	529.269	263.627	2	3.40582	0
3.41_529.2693n	HMDB02496		M-2H, M-H	C26H43NO8S	43.3	38	-3.11853	82.1479	100 - 30.1 - 10.5 - 2.23 - 0.393	http://nonlinear.com/redirect/outbound?p=hmdb&param=HMDB02496	N-[(3a,5b,7a)-3-hydroxy-24-oxo-7-(sulfooxy)cholan-24-yl]-Glycine	529.269	263.627	2	3.40582	0
3.41_529.2693n	HMDB02497		M-2H, M-H	C26H43NO8S	39	16.4	-3.11853	82.1479	100 - 30.1 - 10.5 - 2.23 - 0.393	http://nonlinear.com/redirect/outbound?p=hmdb&param=HMDB02497	Glycochenodeoxycholate-3-sulfate	529.269	263.627	2	3.40582	0
3.41_529.2693n	LMST05030005		M-2H, M-H	C26H43NO8S	39	16.4	-3.11853	82.1479	100 - 30.1 - 10.5 - 2.23 - 0.393	http://www.lipidmaps.org/data/LMSDRecord.php?LMID=LMST05030005	glycochenodeoxycholic acid 7-sulfate	529.269	263.627	2	3.40582	0
3.41_529.2693n	LMST05030012		M-2H, M-H	C26H43NO8S	39	16.4	-3.11853	82.1479	100 - 30.1 - 10.5 - 2.23 - 0.393	http://www.lipidmaps.org/data/LMSDRecord.php?LMID=LMST05030012	N-[(3a,5b,7b)-7-hydroxy-24-oxo-3-(sulfoxy)cholan-24-yl]-Glycine	529.269	263.627	2	3.40582	0
4.88_687.3781m/z	HMDB41029	*	M-H2O-H	C38H58O12	34.5	0	4.47272	77.596	100 - 42.2 - 11.2 - 2.2 - 0.355	http://nonlinear.com/redirect/outbound?p=hmdb&param=HMDB41029	Hovenidulcioside A2		687.378	1	4.87812	0
2.35_203.0019m/z	HMDB60013	*	M-H	C7H8O5S	39	7.14	-0.244709	87.9815	100 - 8.65 - 5.88 - 0.451	http://nonlinear.com/redirect/outbound?p=hmdb&param=HMDB60013	O-methoxycatechol-O-sulphate		203.002	1	2.35353	0
3.02_294.0554m/z	HMDB13854	*	M-H	C12H13N3O4S	52.4	73.6	-0.0854522	88.4213	100 - 15.2 - 6.42 - 0.821 - 0.114	http://nonlinear.com/redirect/outbound?p=hmdb&param=HMDB13854	N4-Acetylsulfamethoxazole		294.055	1	3.02218	0
4.76_433.2348m/z	HMDB07852		M-H	C21H39O7P	36.1	0.21	-2.84704	83.7755	100 - 23.4 - 4.06 - 0.523	http://nonlinear.com/redirect/outbound?p=hmdb&param=HMDB07852	LPA(0:0/18:2(9Z,12Z))		433.235	1	4.75738	0
4.76_433.2348m/z	HMDB07856		M-H	C21H39O7P	36.1	0.21	-2.84704	83.7755	100 - 23.4 - 4.06 - 0.523	http://nonlinear.com/redirect/outbound?p=hmdb&param=HMDB07856	LPA(18:2(9Z,12Z)/0:0)		433.235	1	4.75738	0
4.76_433.2348m/z	LMGP10050017		M-H	C21H39O7P	36.1	0.21	-2.84704	83.7755	100 - 23.4 - 4.06 - 0.523	http://www.lipidmaps.org/data/LMSDRecord.php?LMID=LMGP10050017	PA(18:2(9Z,12Z)/0:0)		433.235	1	4.75738	0
4.58_511.2928m/z	HMDB30392		M-H2O-H	C28H42N4O6	41.1	9.63	0.418808	96.4601	100 - 32.5 - 6.33 - 0.917 - 0.107	http://nonlinear.com/redirect/outbound?p=hmdb&param=HMDB30392	Kukoamine A		511.293	1	4.5795	0
4.58_511.2928m/z	HMDB40844		M-H2O-H	C27H46O10	38.9	0	2.94076	98.0712	100 - 30.1 - 6.43 - 1.03 - 0.136	http://nonlinear.com/redirect/outbound?p=hmdb&param=HMDB40844	(S)-Nerolidol 3-O-[a-L-rhamnopyranosyl-(1->2)-b-D-glucopyranoside]		511.293	1	4.5795	0
4.58_511.2928m/z	HMDB60525		M-H2O-H	C28H42N4O6	41.1	9.63	0.418808	96.4601	100 - 32.5 - 6.33 - 0.917 - 0.107	http://nonlinear.com/redirect/outbound?p=hmdb&param=HMDB60525	Kukoamine B		511.293	1	4.5795	0
4.58_511.2928m/z	HMDB60526		M-H2O-H	C28H42N4O6	39.2	0	0.418808	96.4601	100 - 32.5 - 6.33 - 0.917 - 0.107	http://nonlinear.com/redirect/outbound?p=hmdb&param=HMDB60526	Kukoamine C		511.293	1	4.5795	0
4.58_511.2928m/z	HMDB60527		M-H2O-H	C28H42N4O6	41.1	9.63	0.418808	96.4601	100 - 32.5 - 6.33 - 0.917 - 0.107	http://nonlinear.com/redirect/outbound?p=hmdb&param=HMDB60527	Kukoamine D		511.293	1	4.5795	0
4.58_511.2928m/z	LMPK04000033		M-H2O-H	C27H46O10	38.9	0	2.94076	98.0712	100 - 30.1 - 6.43 - 1.03 - 0.136	http://www.lipidmaps.org/data/LMSDRecord.php?LMID=LMPK04000033	L-Oleandrosyl-oleandolide		511.293	1	4.5795	0
4.58_511.2928m/z	LMST01010158		M-H	C27H44O9	38.9	0	3.04414	98.0085	100 - 30.1 - 6.21 - 0.961 - 0.123	http://www.lipidmaps.org/data/LMSDRecord.php?LMID=LMST01010158	(25S)-11alpha,20,26-trihydroxyecdysone		511.293	1	4.5795	0
4.58_511.2928m/z	LMST01010177		M-H	C27H44O9	38.9	0	3.04414	98.0085	100 - 30.1 - 6.21 - 0.961 - 0.123	http://www.lipidmaps.org/data/LMSDRecord.php?LMID=LMST01010177	(24R)-11alpha,20,24-trihydroxyecdysone		511.293	1	4.5795	0
4.58_511.2928m/z	LMST01010178		M-H	C27H44O9	38.9	0	3.04414	98.0085	100 - 30.1 - 6.21 - 0.961 - 0.123	http://www.lipidmaps.org/data/LMSDRecord.php?LMID=LMST01010178	(25R)-11alpha,20,26-trihydroxyecdysone		511.293	1	4.5795	0
0.94_243.0620m/z	HMDB00296		M-H	C9H12N2O6	56.7	94.2	-1.08599	90.7277	100 - 10.8 - 1.77 - 0.149	http://nonlinear.com/redirect/outbound?p=hmdb&param=HMDB00296	Uridine		243.062	1	0.944817	0
0.94_243.0620m/z	HMDB00767		M-H	C9H12N2O6	56.7	94.2	-1.08599	90.7277	100 - 10.8 - 1.77 - 0.149	http://nonlinear.com/redirect/outbound?p=hmdb&param=HMDB00767	Pseudouridine		243.062	1	0.944817	0
0.94_243.0620m/z	HMDB11164		M-H2O-H	C9H14N2O7	55.1	86.1	-1.01134	90.4896	100 - 10.9 - 1.98 - 0.172	http://nonlinear.com/redirect/outbound?p=hmdb&param=HMDB11164	L-beta-aspartyl-L-glutamic acid		243.062	1	0.944817	0
0.94_243.0620m/z	HMDB30276		2M+FA-H	C4H5NO2	50.5	57	-1.33823	97.1166	100 - 4.83 - 0.503	http://nonlinear.com/redirect/outbound?p=hmdb&param=HMDB30276	(R)-Dihydromaleimide		243.062	1	0.944817	0
0.94_243.0620m/z	HMDB30413		M-H2O-H	C9H14N2O7	55.1	86.1	-1.01134	90.4896	100 - 10.9 - 1.98 - 0.172	http://nonlinear.com/redirect/outbound?p=hmdb&param=HMDB30413	Na-L-Glutamyl-L-aspartic acid		243.062	1	0.944817	0
0.94_243.0620m/z	HMDB30419		M-H2O-H	C9H14N2O7	37.9	0	-1.01134	90.4896	100 - 10.9 - 1.98 - 0.172	http://nonlinear.com/redirect/outbound?p=hmdb&param=HMDB30419	Ng-L-Glutamyl-L-aspartic acid		243.062	1	0.944817	0
4.94_407.2797m/z	HMDB00312		M-H	C24H40O5	37.9	0	-1.42345	91.0343	100 - 26.6 - 4.43 - 0.551	http://nonlinear.com/redirect/outbound?p=hmdb&param=HMDB00312	3a,7a,12b-Trihydroxy-5b-cholanoic acid		407.28	1	4.9424	0
4.94_407.2797m/z	HMDB00320		M-H	C24H40O5	37.9	0	-1.42345	91.0343	100 - 26.6 - 4.43 - 0.551	http://nonlinear.com/redirect/outbound?p=hmdb&param=HMDB00320	3a,4b,7a-Trihydroxy-5b-cholanoic acid		407.28	1	4.9424	0
4.94_407.2797m/z	HMDB00326		M-H	C24H40O5	37.9	0	-1.42345	91.0343	100 - 26.6 - 4.43 - 0.551	http://nonlinear.com/redirect/outbound?p=hmdb&param=HMDB00326	1b,3a,12a-Trihydroxy-5b-cholanoic acid		407.28	1	4.9424	0
4.94_407.2797m/z	HMDB00330		M-H	C24H40O5	37.9	0	-1.42345	91.0343	100 - 26.6 - 4.43 - 0.551	http://nonlinear.com/redirect/outbound?p=hmdb&param=HMDB00330	3a,4b,12a-Trihydroxy-5b-cholanoic acid		407.28	1	4.9424	0
4.94_407.2797m/z	HMDB00364		M-H	C24H40O5	37.9	0	-1.42345	91.0343	100 - 26.6 - 4.43 - 0.551	http://nonlinear.com/redirect/outbound?p=hmdb&param=HMDB00364	3a,6a,7b-Trihydroxy-5b-cholanoic acid		407.28	1	4.9424	0
4.94_407.2797m/z	HMDB00371		M-H	C24H40O5	37.9	0	-1.42345	91.0343	100 - 26.6 - 4.43 - 0.551	http://nonlinear.com/redirect/outbound?p=hmdb&param=HMDB00371	1,3,12-Trihydroxycholan-24-oic acid		407.28	1	4.9424	0
4.94_407.2797m/z	HMDB00376		M-H	C24H40O5	37.9	0	-1.42345	91.0343	100 - 26.6 - 4.43 - 0.551	http://nonlinear.com/redirect/outbound?p=hmdb&param=HMDB00376	3b,7a,12a-Trihydroxy-5a-Cholanoic acid		407.28	1	4.9424	0
4.94_407.2797m/z	HMDB00390		M-H	C24H40O5	37.9	0	-1.42345	91.0343	100 - 26.6 - 4.43 - 0.551	http://nonlinear.com/redirect/outbound?p=hmdb&param=HMDB00390	3a,7b,12b-Trihydroxy-5b-cholanoic acid		407.28	1	4.9424	0
4.94_407.2797m/z	HMDB00395		M-H	C24H40O5	37.9	0	-1.42345	91.0343	100 - 26.6 - 4.43 - 0.551	http://nonlinear.com/redirect/outbound?p=hmdb&param=HMDB00395	3b,7b,12a-Trihydroxy-5b-cholanoic acid		407.28	1	4.9424	0
4.94_407.2797m/z	HMDB00404		M-H	C24H40O5	37.9	0	-1.42345	91.0343	100 - 26.6 - 4.43 - 0.551	http://nonlinear.com/redirect/outbound?p=hmdb&param=HMDB00404	2b,3a,7a-Trihydroxy-5b-cholanoic acid		407.28	1	4.9424	0
4.94_407.2797m/z	HMDB00414		M-H	C24H40O5	37.9	0	-1.42345	91.0343	100 - 26.6 - 4.43 - 0.551	http://nonlinear.com/redirect/outbound?p=hmdb&param=HMDB00414	1b,3a,7a-Trihydroxy-5b-cholanoic acid		407.28	1	4.9424	0
4.94_407.2797m/z	HMDB00415		M-H	C24H40O5	37.9	0	-1.42345	91.0343	100 - 26.6 - 4.43 - 0.551	http://nonlinear.com/redirect/outbound?p=hmdb&param=HMDB00415	3a,6b,7b-Trihydroxy-5b-cholanoic acid		407.28	1	4.9424	0
4.94_407.2797m/z	HMDB00419		M-H	C24H40O5	37.9	0	-1.42345	91.0343	100 - 26.6 - 4.43 - 0.551	http://nonlinear.com/redirect/outbound?p=hmdb&param=HMDB00419	3b,7a,12a-Trihydroxy-5b-cholanoic acid		407.28	1	4.9424	0
4.94_407.2797m/z	HMDB00427		M-H	C24H40O5	37.9	0	-1.42345	91.0343	100 - 26.6 - 4.43 - 0.551	http://nonlinear.com/redirect/outbound?p=hmdb&param=HMDB00427	3b,7b,12a-Trihydroxy-5a-Cholanoic acid		407.28	1	4.9424	0
4.94_407.2797m/z	HMDB00432		M-H	C24H40O5	37.9	0	-1.42345	91.0343	100 - 26.6 - 4.43 - 0.551	http://nonlinear.com/redirect/outbound?p=hmdb&param=HMDB00432	3a,7b,12a-Trihydroxy-5a-Cholanoic acid		407.28	1	4.9424	0
4.94_407.2797m/z	HMDB00505		M-H	C24H40O5	37.9	0	-1.42345	91.0343	100 - 26.6 - 4.43 - 0.551	http://nonlinear.com/redirect/outbound?p=hmdb&param=HMDB00505	Allocholic acid		407.28	1	4.9424	0
4.94_407.2797m/z	HMDB00506		M-H	C24H40O5	37.9	0	-1.42345	91.0343	100 - 26.6 - 4.43 - 0.551	http://nonlinear.com/redirect/outbound?p=hmdb&param=HMDB00506	Alpha-Muricholic acid		407.28	1	4.9424	0
4.94_407.2797m/z	HMDB00527		M-H	C24H40O5	37.9	0	-1.42345	91.0343	100 - 26.6 - 4.43 - 0.551	http://nonlinear.com/redirect/outbound?p=hmdb&param=HMDB00527	6a,12a-Dihydroxylithocholic acid		407.28	1	4.9424	0
4.94_407.2797m/z	HMDB00619		M-H	C24H40O5	37.9	0	-1.42345	91.0343	100 - 26.6 - 4.43 - 0.551	http://nonlinear.com/redirect/outbound?p=hmdb&param=HMDB00619	Cholic acid		407.28	1	4.9424	0
4.94_407.2797m/z	HMDB00760		M-H	C24H40O5	37.9	0	-1.42345	91.0343	100 - 26.6 - 4.43 - 0.551	http://nonlinear.com/redirect/outbound?p=hmdb&param=HMDB00760	Hyocholic acid		407.28	1	4.9424	0
4.94_407.2797m/z	HMDB00865		M-H	C24H40O5	37.9	0	-1.42345	91.0343	100 - 26.6 - 4.43 - 0.551	http://nonlinear.com/redirect/outbound?p=hmdb&param=HMDB00865	Muricholic acid		407.28	1	4.9424	0
4.94_407.2797m/z	HMDB00917		M-H	C24H40O5	37.9	0	-1.42345	91.0343	100 - 26.6 - 4.43 - 0.551	http://nonlinear.com/redirect/outbound?p=hmdb&param=HMDB00917	Ursocholic acid		407.28	1	4.9424	0
4.94_407.2797m/z	LMST04010001		M-H	C24H40O5	37.9	0	-1.42345	91.0343	100 - 26.6 - 4.43 - 0.551	http://www.lipidmaps.org/data/LMSDRecord.php?LMID=LMST04010001	Cholic acid		407.28	1	4.9424	0
4.94_407.2797m/z	LMST04010057		M-H	C24H40O5	37.9	0	-1.42345	91.0343	100 - 26.6 - 4.43 - 0.551	http://www.lipidmaps.org/data/LMSDRecord.php?LMID=LMST04010057	Vulpecholic acid		407.28	1	4.9424	0
4.94_407.2797m/z	LMST04010058		M-H	C24H40O5	37.9	0	-1.42345	91.0343	100 - 26.6 - 4.43 - 0.551	http://www.lipidmaps.org/data/LMSDRecord.php?LMID=LMST04010058	1beta,3alpha,7alpha-Trihydroxy-5beta-cholan-24-oic Acid		407.28	1	4.9424	0
4.94_407.2797m/z	LMST04010059		M-H	C24H40O5	37.9	0	-1.42345	91.0343	100 - 26.6 - 4.43 - 0.551	http://www.lipidmaps.org/data/LMSDRecord.php?LMID=LMST04010059	2beta,3alpha,7alpha-Trihydroxy-5beta-cholan-24-oic Acid		407.28	1	4.9424	0
4.94_407.2797m/z	LMST04010060		M-H	C24H40O5	37.9	0	-1.42345	91.0343	100 - 26.6 - 4.43 - 0.551	http://www.lipidmaps.org/data/LMSDRecord.php?LMID=LMST04010060	3alpha,4beta,7alpha-Trihydroxy-5beta-cholan-24-oic Acid		407.28	1	4.9424	0
4.94_407.2797m/z	LMST04010061		M-H	C24H40O5	37.9	0	-1.42345	91.0343	100 - 26.6 - 4.43 - 0.551	http://www.lipidmaps.org/data/LMSDRecord.php?LMID=LMST04010061	3beta,4beta,7alpha-Trihydroxy-5beta-cholan-24-oic Acid		407.28	1	4.9424	0
4.94_407.2797m/z	LMST04010062		M-H	C24H40O5	37.9	0	-1.42345	91.0343	100 - 26.6 - 4.43 - 0.551	http://www.lipidmaps.org/data/LMSDRecord.php?LMID=LMST04010062	3alpha,5beta,7alpha-Trihydroxycholan-24-oic Acid		407.28	1	4.9424	0
4.94_407.2797m/z	LMST04010063		M-H	C24H40O5	37.9	0	-1.42345	91.0343	100 - 26.6 - 4.43 - 0.551	http://www.lipidmaps.org/data/LMSDRecord.php?LMID=LMST04010063	1beta,3alpha,12alpha-Trihydroxy-5beta-cholan-24-oic Acid		407.28	1	4.9424	0
4.94_407.2797m/z	LMST04010064		M-H	C24H40O5	37.9	0	-1.42345	91.0343	100 - 26.6 - 4.43 - 0.551	http://www.lipidmaps.org/data/LMSDRecord.php?LMID=LMST04010064	Hyocholic acid		407.28	1	4.9424	0
4.94_407.2797m/z	LMST04010065		M-H	C24H40O5	37.9	0	-1.42345	91.0343	100 - 26.6 - 4.43 - 0.551	http://www.lipidmaps.org/data/LMSDRecord.php?LMID=LMST04010065	omega-muricholic acid		407.28	1	4.9424	0
4.94_407.2797m/z	LMST04010066		M-H	C24H40O5	37.9	0	-1.42345	91.0343	100 - 26.6 - 4.43 - 0.551	http://www.lipidmaps.org/data/LMSDRecord.php?LMID=LMST04010066	alpha-muricholic acid		407.28	1	4.9424	0
4.94_407.2797m/z	LMST04010067		M-H	C24H40O5	37.9	0	-1.42345	91.0343	100 - 26.6 - 4.43 - 0.551	http://www.lipidmaps.org/data/LMSDRecord.php?LMID=LMST04010067	beta-muricholic acid		407.28	1	4.9424	0
4.94_407.2797m/z	LMST04010068		M-H	C24H40O5	37.9	0	-1.42345	91.0343	100 - 26.6 - 4.43 - 0.551	http://www.lipidmaps.org/data/LMSDRecord.php?LMID=LMST04010068	3beta,6alpha,7alpha-Trihydroxy-5beta-cholan-24-oic Acid		407.28	1	4.9424	0
4.94_407.2797m/z	LMST04010069		M-H	C24H40O5	37.9	0	-1.42345	91.0343	100 - 26.6 - 4.43 - 0.551	http://www.lipidmaps.org/data/LMSDRecord.php?LMID=LMST04010069	3beta,6alpha,7beta-Trihydroxy-5beta-cholan-24-oic Acid		407.28	1	4.9424	0
4.94_407.2797m/z	LMST04010070		M-H	C24H40O5	37.9	0	-1.42345	91.0343	100 - 26.6 - 4.43 - 0.551	http://www.lipidmaps.org/data/LMSDRecord.php?LMID=LMST04010070	3beta,6beta,7alpha-Trihydroxy-5beta-cholan-24-oic Acid		407.28	1	4.9424	0
4.94_407.2797m/z	LMST04010071		M-H	C24H40O5	37.9	0	-1.42345	91.0343	100 - 26.6 - 4.43 - 0.551	http://www.lipidmaps.org/data/LMSDRecord.php?LMID=LMST04010071	3beta,6beta,7beta-Trihydroxy-5beta-cholan-24-oic Acid		407.28	1	4.9424	0
4.94_407.2797m/z	LMST04010072		M-H	C24H40O5	37.9	0	-1.42345	91.0343	100 - 26.6 - 4.43 - 0.551	http://www.lipidmaps.org/data/LMSDRecord.php?LMID=LMST04010072	3alpha,6alpha,7alpha-Trihydroxy-5alpha-cholan-24-oic Acid		407.28	1	4.9424	0
4.94_407.2797m/z	LMST04010073		M-H	C24H40O5	37.9	0	-1.42345	91.0343	100 - 26.6 - 4.43 - 0.551	http://www.lipidmaps.org/data/LMSDRecord.php?LMID=LMST04010073	3alpha,6alpha,7beta-Trihydroxy-5alpha-cholan-24-oic Acid		407.28	1	4.9424	0
4.94_407.2797m/z	LMST04010074		M-H	C24H40O5	37.9	0	-1.42345	91.0343	100 - 26.6 - 4.43 - 0.551	http://www.lipidmaps.org/data/LMSDRecord.php?LMID=LMST04010074	3alpha,6beta,7alpha-Trihydroxy-5alpha-cholan-24-oic Acid		407.28	1	4.9424	0
4.94_407.2797m/z	LMST04010075		M-H	C24H40O5	37.9	0	-1.42345	91.0343	100 - 26.6 - 4.43 - 0.551	http://www.lipidmaps.org/data/LMSDRecord.php?LMID=LMST04010075	3alpha,6beta,7beta-Trihydroxy-5alpha-cholan-24-oic Acid		407.28	1	4.9424	0
4.94_407.2797m/z	LMST04010076		M-H	C24H40O5	37.9	0	-1.42345	91.0343	100 - 26.6 - 4.43 - 0.551	http://www.lipidmaps.org/data/LMSDRecord.php?LMID=LMST04010076	2beta,3alpha,12alpha-Trihydroxy-5beta-cholan-24-oic Acid		407.28	1	4.9424	0
4.94_407.2797m/z	LMST04010077		M-H	C24H40O5	37.9	0	-1.42345	91.0343	100 - 26.6 - 4.43 - 0.551	http://www.lipidmaps.org/data/LMSDRecord.php?LMID=LMST04010077	3alpha,4beta,12alpha-Trihydroxy-5beta-cholan-24-oic Acid		407.28	1	4.9424	0
4.94_407.2797m/z	LMST04010078		M-H	C24H40O5	37.9	0	-1.42345	91.0343	100 - 26.6 - 4.43 - 0.551	http://www.lipidmaps.org/data/LMSDRecord.php?LMID=LMST04010078	3beta,4beta,12alpha-Trihydroxy-5beta-cholan-24-oic Acid		407.28	1	4.9424	0
4.94_407.2797m/z	LMST04010079		M-H	C24H40O5	37.9	0	-1.42345	91.0343	100 - 26.6 - 4.43 - 0.551	http://www.lipidmaps.org/data/LMSDRecord.php?LMID=LMST04010079	3alpha,5beta,12alpha-Trihydroxycholan-24-oic Acid		407.28	1	4.9424	0
4.94_407.2797m/z	LMST04010080		M-H	C24H40O5	37.9	0	-1.42345	91.0343	100 - 26.6 - 4.43 - 0.551	http://www.lipidmaps.org/data/LMSDRecord.php?LMID=LMST04010080	3alpha,6alpha,12alpha-Trihydroxy-5beta-cholan-24-oic Acid		407.28	1	4.9424	0
4.94_407.2797m/z	LMST04010081		M-H	C24H40O5	37.9	0	-1.42345	91.0343	100 - 26.6 - 4.43 - 0.551	http://www.lipidmaps.org/data/LMSDRecord.php?LMID=LMST04010081	3alpha,6beta,12alpha-Trihydroxy-5beta-cholan-24-oic Acid		407.28	1	4.9424	0
4.94_407.2797m/z	LMST04010082		M-H	C24H40O5	37.9	0	-1.42345	91.0343	100 - 26.6 - 4.43 - 0.551	http://www.lipidmaps.org/data/LMSDRecord.php?LMID=LMST04010082	3beta,6alpha,12alpha-Trihydroxy-5beta-cholan-24-oic Acid		407.28	1	4.9424	0
4.94_407.2797m/z	LMST04010083		M-H	C24H40O5	37.9	0	-1.42345	91.0343	100 - 26.6 - 4.43 - 0.551	http://www.lipidmaps.org/data/LMSDRecord.php?LMID=LMST04010083	3beta,6beta,12alpha-Trihydroxy-5beta-cholan-24-oic Acid		407.28	1	4.9424	0
4.94_407.2797m/z	LMST04010085		M-H	C24H40O5	37.9	0	-1.42345	91.0343	100 - 26.6 - 4.43 - 0.551	http://www.lipidmaps.org/data/LMSDRecord.php?LMID=LMST04010085	3alpha,7alpha,12beta-Trihydroxy-5beta-cholan-24-oic Acid		407.28	1	4.9424	0
4.94_407.2797m/z	LMST04010086		M-H	C24H40O5	37.9	0	-1.42345	91.0343	100 - 26.6 - 4.43 - 0.551	http://www.lipidmaps.org/data/LMSDRecord.php?LMID=LMST04010086	3beta,7alpha,12alpha-Trihydroxy-5beta-cholan-24-oic Acid		407.28	1	4.9424	0
4.94_407.2797m/z	LMST04010087		M-H	C24H40O5	37.9	0	-1.42345	91.0343	100 - 26.6 - 4.43 - 0.551	http://www.lipidmaps.org/data/LMSDRecord.php?LMID=LMST04010087	3beta,7alpha,12beta-Trihydroxy-5beta-cholan-24-oic Acid		407.28	1	4.9424	0
4.94_407.2797m/z	LMST04010088		M-H	C24H40O5	37.9	0	-1.42345	91.0343	100 - 26.6 - 4.43 - 0.551	http://www.lipidmaps.org/data/LMSDRecord.php?LMID=LMST04010088	Ursocholic acid		407.28	1	4.9424	0
4.94_407.2797m/z	LMST04010089		M-H	C24H40O5	37.9	0	-1.42345	91.0343	100 - 26.6 - 4.43 - 0.551	http://www.lipidmaps.org/data/LMSDRecord.php?LMID=LMST04010089	3alpha,7beta,12beta-Trihydroxy-5beta-cholan-24-oic Acid		407.28	1	4.9424	0
4.94_407.2797m/z	LMST04010090		M-H	C24H40O5	37.9	0	-1.42345	91.0343	100 - 26.6 - 4.43 - 0.551	http://www.lipidmaps.org/data/LMSDRecord.php?LMID=LMST04010090	3beta,7beta,12alpha-Trihydroxy-5beta-cholan-24-oic Acid		407.28	1	4.9424	0
4.94_407.2797m/z	LMST04010091		M-H	C24H40O5	37.9	0	-1.42345	91.0343	100 - 26.6 - 4.43 - 0.551	http://www.lipidmaps.org/data/LMSDRecord.php?LMID=LMST04010091	3beta,7beta,12beta-Trihydroxy-5beta-cholan-24-oic Acid		407.28	1	4.9424	0
4.94_407.2797m/z	LMST04010092		M-H	C24H40O5	37.9	0	-1.42345	91.0343	100 - 26.6 - 4.43 - 0.551	http://www.lipidmaps.org/data/LMSDRecord.php?LMID=LMST04010092	Allocholic acid		407.28	1	4.9424	0
4.94_407.2797m/z	LMST04010093		M-H	C24H40O5	37.9	0	-1.42345	91.0343	100 - 26.6 - 4.43 - 0.551	http://www.lipidmaps.org/data/LMSDRecord.php?LMID=LMST04010093	3alpha,7alpha,12beta-Trihydroxy-5alpha-cholan-24-oic Acid		407.28	1	4.9424	0
4.94_407.2797m/z	LMST04010094		M-H	C24H40O5	37.9	0	-1.42345	91.0343	100 - 26.6 - 4.43 - 0.551	http://www.lipidmaps.org/data/LMSDRecord.php?LMID=LMST04010094	3beta,7alpha,12alpha-Trihydroxy-5alpha-cholan-24-oic Acid		407.28	1	4.9424	0
4.94_407.2797m/z	LMST04010095		M-H	C24H40O5	37.9	0	-1.42345	91.0343	100 - 26.6 - 4.43 - 0.551	http://www.lipidmaps.org/data/LMSDRecord.php?LMID=LMST04010095	3beta,7alpha,12beta-Trihydroxy-5alpha-cholan-24-oic Acid		407.28	1	4.9424	0
4.94_407.2797m/z	LMST04010096		M-H	C24H40O5	37.9	0	-1.42345	91.0343	100 - 26.6 - 4.43 - 0.551	http://www.lipidmaps.org/data/LMSDRecord.php?LMID=LMST04010096	3alpha,7beta,12alpha-Trihydroxy-5alpha-cholan-24-oic Acid		407.28	1	4.9424	0
4.94_407.2797m/z	LMST04010097		M-H	C24H40O5	37.9	0	-1.42345	91.0343	100 - 26.6 - 4.43 - 0.551	http://www.lipidmaps.org/data/LMSDRecord.php?LMID=LMST04010097	3alpha,7beta,12beta-Trihydroxy-5alpha-cholan-24-oic Acid		407.28	1	4.9424	0
4.94_407.2797m/z	LMST04010098		M-H	C24H40O5	37.9	0	-1.42345	91.0343	100 - 26.6 - 4.43 - 0.551	http://www.lipidmaps.org/data/LMSDRecord.php?LMID=LMST04010098	3beta,7beta,12alpha-Trihydroxy-5alpha-cholan-24-oic Acid		407.28	1	4.9424	0
4.94_407.2797m/z	LMST04010099		M-H	C24H40O5	37.9	0	-1.42345	91.0343	100 - 26.6 - 4.43 - 0.551	http://www.lipidmaps.org/data/LMSDRecord.php?LMID=LMST04010099	3beta,7beta,12beta-Trihydroxy-5alpha-cholan-24-oic Acid		407.28	1	4.9424	0
4.94_407.2797m/z	LMST04010100		M-H	C24H40O5	37.9	0	-1.42345	91.0343	100 - 26.6 - 4.43 - 0.551	http://www.lipidmaps.org/data/LMSDRecord.php?LMID=LMST04010100	(22R)-3alpha,7alpha,22-Trihydroxy-5beta-cholan-24-oic Acid		407.28	1	4.9424	0
4.94_407.2797m/z	LMST04010101		M-H	C24H40O5	37.9	0	-1.42345	91.0343	100 - 26.6 - 4.43 - 0.551	http://www.lipidmaps.org/data/LMSDRecord.php?LMID=LMST04010101	Haemulcholic acid		407.28	1	4.9424	0
4.94_407.2797m/z	LMST04010102		M-H	C24H40O5	37.9	0	-1.42345	91.0343	100 - 26.6 - 4.43 - 0.551	http://www.lipidmaps.org/data/LMSDRecord.php?LMID=LMST04010102	Phocaecholic acid		407.28	1	4.9424	0
4.94_407.2797m/z	LMST04010103		M-H	C24H40O5	37.9	0	-1.42345	91.0343	100 - 26.6 - 4.43 - 0.551	http://www.lipidmaps.org/data/LMSDRecord.php?LMID=LMST04010103	(23S)-3alpha,7alpha,23-Trihydroxy-5beta-cholan-24-oic Acid		407.28	1	4.9424	0
4.94_407.2797m/z	LMST04010104		M-H	C24H40O5	37.9	0	-1.42345	91.0343	100 - 26.6 - 4.43 - 0.551	http://www.lipidmaps.org/data/LMSDRecord.php?LMID=LMST04010104	3alpha,9alpha,11beta-Trihydroxy-5beta-cholan-24-oic Acid		407.28	1	4.9424	0
4.94_407.2797m/z	LMST04010105		M-H	C24H40O5	37.9	0	-1.42345	91.0343	100 - 26.6 - 4.43 - 0.551	http://www.lipidmaps.org/data/LMSDRecord.php?LMID=LMST04010105	3beta,9alpha,11beta-Trihydroxy-5beta-cholan-24-oic Acid		407.28	1	4.9424	0
4.94_407.2797m/z	LMST04010107		M-H	C24H40O5	37.9	0	-1.42345	91.0343	100 - 26.6 - 4.43 - 0.551	http://www.lipidmaps.org/data/LMSDRecord.php?LMID=LMST04010107	Avicholic acid		407.28	1	4.9424	0
4.94_407.2797m/z	LMST04010108		M-H	C24H40O5	37.9	0	-1.42345	91.0343	100 - 26.6 - 4.43 - 0.551	http://www.lipidmaps.org/data/LMSDRecord.php?LMID=LMST04010108	3alpha,11alpha,15beta-Trihydroxy-5beta-cholan-24-oic Acid		407.28	1	4.9424	0
4.94_407.2797m/z	LMST04010109		M-H	C24H40O5	37.9	0	-1.42345	91.0343	100 - 26.6 - 4.43 - 0.551	http://www.lipidmaps.org/data/LMSDRecord.php?LMID=LMST04010109	3alpha,11beta,15beta-Trihydroxy-5beta-cholan-24-oic Acid		407.28	1	4.9424	0
4.94_407.2797m/z	LMST04010110		M-H	C24H40O5	37.9	0	-1.42345	91.0343	100 - 26.6 - 4.43 - 0.551	http://www.lipidmaps.org/data/LMSDRecord.php?LMID=LMST04010110	3alpha,12alpha,15alpha-Trihydroxy-5beta-cholan-24-oic Acid		407.28	1	4.9424	0
4.94_407.2797m/z	LMST04010111		M-H	C24H40O5	37.9	0	-1.42345	91.0343	100 - 26.6 - 4.43 - 0.551	http://www.lipidmaps.org/data/LMSDRecord.php?LMID=LMST04010111	3alpha,12alpha,16alpha-Trihydroxy-5beta-cholan-24-oic Acid		407.28	1	4.9424	0
4.94_407.2797m/z	LMST04010112		M-H	C24H40O5	37.9	0	-1.42345	91.0343	100 - 26.6 - 4.43 - 0.551	http://www.lipidmaps.org/data/LMSDRecord.php?LMID=LMST04010112	3alpha,15beta,18-Trihydroxy-5beta-cholan-24-oic Acid		407.28	1	4.9424	0
4.94_407.2797m/z	LMST04010113		M-H	C24H40O5	37.9	0	-1.42345	91.0343	100 - 26.6 - 4.43 - 0.551	http://www.lipidmaps.org/data/LMSDRecord.php?LMID=LMST04010113	Bitocholic acid		407.28	1	4.9424	0
4.94_407.2797m/z	LMST04010246		M-H	C24H40O5	37.9	0	-1.42345	91.0343	100 - 26.6 - 4.43 - 0.551	http://www.lipidmaps.org/data/LMSDRecord.php?LMID=LMST04010246	1beta,3alpha,7beta-Trihydroxy-5beta-cholan-24-oic Acid		407.28	1	4.9424	0
4.94_407.2797m/z	LMST04010247		M-H	C24H40O5	37.9	0	-1.42345	91.0343	100 - 26.6 - 4.43 - 0.551	http://www.lipidmaps.org/data/LMSDRecord.php?LMID=LMST04010247	3alpha,5beta,7beta-Trihydroxycholan-24-oic Acid		407.28	1	4.9424	0
4.94_407.2797m/z	LMST04010248		M-H	C24H40O5	37.9	0	-1.42345	91.0343	100 - 26.6 - 4.43 - 0.551	http://www.lipidmaps.org/data/LMSDRecord.php?LMID=LMST04010248	3alpha,7beta,21chi-Trihydroxy-5beta-cholan-24-oic Acid		407.28	1	4.9424	0
4.94_407.2797m/z	LMST04010249		M-H	C24H40O5	37.9	0	-1.42345	91.0343	100 - 26.6 - 4.43 - 0.551	http://www.lipidmaps.org/data/LMSDRecord.php?LMID=LMST04010249	3alpha,7beta,22chi-Trihydroxy-5beta-cholan-24-oic Acid		407.28	1	4.9424	0
4.94_407.2797m/z	LMST04010250		M-H	C24H40O5	37.9	0	-1.42345	91.0343	100 - 26.6 - 4.43 - 0.551	http://www.lipidmaps.org/data/LMSDRecord.php?LMID=LMST04010250	(23R)-3alpha,7beta,23-Trihydroxy-5beta-cholan-24-oic Acid		407.28	1	4.9424	0
4.94_407.2797m/z	LMST04010251		M-H	C24H40O5	37.9	0	-1.42345	91.0343	100 - 26.6 - 4.43 - 0.551	http://www.lipidmaps.org/data/LMSDRecord.php?LMID=LMST04010251	(23S)-3alpha,7beta,23-Trihydroxy-5beta-cholan-24-oic Acid		407.28	1	4.9424	0
4.94_407.2797m/z	LMST04010256		M-H	C24H40O5	37.9	0	-1.42345	91.0343	100 - 26.6 - 4.43 - 0.551	http://www.lipidmaps.org/data/LMSDRecord.php?LMID=LMST04010256	3alpha,7alpha,19-Trihydroxy-5beta-cholan-24-oic Acid		407.28	1	4.9424	0
4.94_407.2797m/z	LMST04010257		M-H	C24H40O5	37.9	0	-1.42345	91.0343	100 - 26.6 - 4.43 - 0.551	http://www.lipidmaps.org/data/LMSDRecord.php?LMID=LMST04010257	3alpha,12alpha,19-Trihydroxy-5beta-cholan-24-oic Acid		407.28	1	4.9424	0
4.94_407.2797m/z	LMST04010285		M-H	C24H40O5	37.9	0	-1.42345	91.0343	100 - 26.6 - 4.43 - 0.551	http://www.lipidmaps.org/data/LMSDRecord.php?LMID=LMST04010285	(23S)-3alpha,12alpha,23-Trihydroxy-5beta-cholan-24-oic Acid		407.28	1	4.9424	0
4.94_407.2797m/z	LMST04010300		M-H	C24H40O5	37.9	0	-1.42345	91.0343	100 - 26.6 - 4.43 - 0.551	http://www.lipidmaps.org/data/LMSDRecord.php?LMID=LMST04010300	3alpha,12alpha,15beta-Trihydroxy-5beta-cholan-24-oic Acid		407.28	1	4.9424	0
4.94_407.2797m/z	LMST04010339		M-H	C24H40O5	37.9	0	-1.42345	91.0343	100 - 26.6 - 4.43 - 0.551	http://www.lipidmaps.org/data/LMSDRecord.php?LMID=LMST04010339	3beta,5alpha,6beta-Trihydroxycholan-24-oic Acid		407.28	1	4.9424	0
4.94_407.2797m/z	LMST04010370		M-H	C24H40O5	37.9	0	-1.42345	91.0343	100 - 26.6 - 4.43 - 0.551	http://www.lipidmaps.org/data/LMSDRecord.php?LMID=LMST04010370	3alpha,11alpha,12alpha-Trihydroxy-5beta-cholan-24-oic Acid		407.28	1	4.9424	0
4.94_407.2797m/z	LMST04010371		M-H	C24H40O5	37.9	0	-1.42345	91.0343	100 - 26.6 - 4.43 - 0.551	http://www.lipidmaps.org/data/LMSDRecord.php?LMID=LMST04010371	3alpha,11alpha,12beta-Trihydroxy-5beta-cholan-24-oic Acid		407.28	1	4.9424	0
4.94_407.2797m/z	LMST04010372		M-H	C24H40O5	37.9	0	-1.42345	91.0343	100 - 26.6 - 4.43 - 0.551	http://www.lipidmaps.org/data/LMSDRecord.php?LMID=LMST04010372	3alpha,11beta,12alpha-Trihydroxy-5beta-cholan-24-oic Acid		407.28	1	4.9424	0
4.94_407.2797m/z	LMST04010373		M-H	C24H40O5	37.9	0	-1.42345	91.0343	100 - 26.6 - 4.43 - 0.551	http://www.lipidmaps.org/data/LMSDRecord.php?LMID=LMST04010373	3alpha,11beta,12beta-Trihydroxy-5beta-cholan-24-oic Acid		407.28	1	4.9424	0
4.94_407.2797m/z	LMST04010411		M-H	C24H40O5	37.9	0	-1.42345	91.0343	100 - 26.6 - 4.43 - 0.551	http://www.lipidmaps.org/data/LMSDRecord.php?LMID=LMST04010411	Cygnocholic acid		407.28	1	4.9424	0
4.94_407.2797m/z	LMST04010414		M-H	C24H40O5	37.9	0	-1.42345	91.0343	100 - 26.6 - 4.43 - 0.551	http://www.lipidmaps.org/data/LMSDRecord.php?LMID=LMST04010414	3alpha,7alpha,17alpha-Trihydroxy-5beta-cholan-24-oic Acid		407.28	1	4.9424	0
4.94_407.2797m/z	LMST04010417		M-H	C24H40O5	37.9	0	-1.42345	91.0343	100 - 26.6 - 4.43 - 0.551	http://www.lipidmaps.org/data/LMSDRecord.php?LMID=LMST04010417	3alpha,7beta,14alpha-Trihydroxy-5beta-cholan-24-oic Acid		407.28	1	4.9424	0
4.94_407.2797m/z	LMST04010418		M-H	C24H40O5	37.9	0	-1.42345	91.0343	100 - 26.6 - 4.43 - 0.551	http://www.lipidmaps.org/data/LMSDRecord.php?LMID=LMST04010418	3alpha,7beta,17alpha-Trihydroxy-5beta-cholan-24-oic Acid		407.28	1	4.9424	0
4.94_407.2797m/z	LMST04010449		M-H	C24H40O5	37.9	0	-1.42345	91.0343	100 - 26.6 - 4.43 - 0.551	http://www.lipidmaps.org/data/LMSDRecord.php?LMID=LMST04010449	Alloavicholic acid		407.28	1	4.9424	0
4.99_360.1018m/z	HMDB14010		M-H	C17H19N3O4S	36.4	1.41	-1.559	82.5933	100 - 20.7 - 7.37 - 1.19 - 0.167	http://nonlinear.com/redirect/outbound?p=hmdb&param=HMDB14010	5-Hydroxyomeprazole		360.102	1	4.98527	0
4.99_360.1018m/z	HMDB14012		M-H	C17H19N3O4S	36.4	1.41	-1.559	82.5933	100 - 20.7 - 7.37 - 1.19 - 0.167	http://nonlinear.com/redirect/outbound?p=hmdb&param=HMDB14012	Omeprazole sulfone		360.102	1	4.98527	0
4.99_360.1018m/z	HMDB14013		M-H	C17H19N3O4S	36.4	1.41	-1.559	82.5933	100 - 20.7 - 7.37 - 1.19 - 0.167	http://nonlinear.com/redirect/outbound?p=hmdb&param=HMDB14013	3-Hydroxyomeprazole		360.102	1	4.98527	0
4.99_360.1018m/z	HMDB15465		M-H	C19H20ClNO4	32.4	0	2.70918	64.9869	100 - 21.3 - 34.9 - 7.12 - 0.978 - 0.102	http://nonlinear.com/redirect/outbound?p=hmdb&param=HMDB15465	Bezafibrate		360.102	1	4.98527	0
4.99_360.1018m/z	HMDB61091		M-H	C17H19N3O4S	36.4	1.41	-1.559	82.5933	100 - 20.7 - 7.37 - 1.19 - 0.167	http://nonlinear.com/redirect/outbound?p=hmdb&param=HMDB61091	5-hydroxyesomeprazole		360.102	1	4.98527	0
4.05_413.1999m/z	HMDB29834		2M+FA-H	C12H12N2	36.4	0	4.21794	86.7693	100 - 13.8 - 0.887	http://nonlinear.com/redirect/outbound?p=hmdb&param=HMDB29834	Harmalan		413.2	1	4.05302	0
4.05_413.1999m/z	HMDB41835		2M+FA-H	C12H12N2	36.4	0	4.21794	86.7693	100 - 13.8 - 0.887	http://nonlinear.com/redirect/outbound?p=hmdb&param=HMDB41835	Benzidine		413.2	1	4.05302	0
5.53_437.2904m/z	HMDB30867		2M+FA-H	C12H20O2	55.4	82.7	-1.11271	95.4709	100 - 13.3 - 1.22	http://nonlinear.com/redirect/outbound?p=hmdb&param=HMDB30867	Dihydro-5-(2-octenyl)-2(3H)-furanone		437.29	1	5.52603	0
5.53_437.2904m/z	HMDB30945		2M+FA-H	C12H20O2	55.3	82.6	-1.11271	95.4709	100 - 13.3 - 1.22	http://nonlinear.com/redirect/outbound?p=hmdb&param=HMDB30945	Methyl 2-undecynoate		437.29	1	5.52603	0
5.53_437.2904m/z	HMDB31030		2M+FA-H	C12H20O2	55.4	82.7	-1.11271	95.4709	100 - 13.3 - 1.22	http://nonlinear.com/redirect/outbound?p=hmdb&param=HMDB31030	6-Heptyl-5,6-dihydro-2H-pyran-2-one		437.29	1	5.52603	0
5.53_437.2904m/z	HMDB31692		2M+FA-H	C12H20O2	55.4	82.6	-1.11271	95.4709	100 - 13.3 - 1.22	http://nonlinear.com/redirect/outbound?p=hmdb&param=HMDB31692	cis-3-Hexenyl trans-4-hexenoate		437.29	1	5.52603	0
5.53_437.2904m/z	HMDB32051		2M+FA-H	C12H20O2	57.1	91.2	-1.11271	95.4709	100 - 13.3 - 1.22	http://nonlinear.com/redirect/outbound?p=hmdb&param=HMDB32051	alpha-Terpineol acetate		437.29	1	5.52603	0
5.53_437.2904m/z	HMDB32193		2M+FA-H	C12H20O2	57.1	91.2	-1.11271	95.4709	100 - 13.3 - 1.22	http://nonlinear.com/redirect/outbound?p=hmdb&param=HMDB32193	alpha-Campholene acetate		437.29	1	5.52603	0
5.53_437.2904m/z	HMDB32331		2M+FA-H	C12H20O2	55.4	82.7	-1.11271	95.4709	100 - 13.3 - 1.22	http://nonlinear.com/redirect/outbound?p=hmdb&param=HMDB32331	(Z)-4-Hydroxy-6-dodecenoic acid lactone		437.29	1	5.52603	0
5.53_437.2904m/z	HMDB32901		2M+FA-H	C12H20O2	57.1	91.2	-1.11271	95.4709	100 - 13.3 - 1.22	http://nonlinear.com/redirect/outbound?p=hmdb&param=HMDB32901	Yuzu lactone		437.29	1	5.52603	0
5.53_437.2904m/z	HMDB34903		2M+FA-H	C12H20O2	57.1	91.2	-1.11271	95.4709	100 - 13.3 - 1.22	http://nonlinear.com/redirect/outbound?p=hmdb&param=HMDB34903	(3R,3aR,7aS)-3-Butylhexahydro-1(3H)-isobenzofuranone		437.29	1	5.52603	0
5.53_437.2904m/z	HMDB35157		2M+FA-H	C12H20O2	55.4	82.6	-1.11271	95.4709	100 - 13.3 - 1.22	http://nonlinear.com/redirect/outbound?p=hmdb&param=HMDB35157	Geranyl acetate		437.29	1	5.52603	0
5.53_437.2904m/z	HMDB36048		2M+FA-H	C12H20O2	55.4	82.6	-1.11271	95.4709	100 - 13.3 - 1.22	http://nonlinear.com/redirect/outbound?p=hmdb&param=HMDB36048	Artemisia alcohol acetate		437.29	1	5.52603	0
5.53_437.2904m/z	HMDB36599		2M+FA-H	C12H20O2	55.4	82.6	-1.11271	95.4709	100 - 13.3 - 1.22	http://nonlinear.com/redirect/outbound?p=hmdb&param=HMDB36599	Ethyl 2Z,4E-decadienoic acid		437.29	1	5.52603	0
5.53_437.2904m/z	HMDB37301		2M+FA-H	C12H20O2	57.1	91.2	-1.11271	95.4709	100 - 13.3 - 1.22	http://nonlinear.com/redirect/outbound?p=hmdb&param=HMDB37301	p-Menth-1-en-9-ol acetate		437.29	1	5.52603	0
5.53_437.2904m/z	HMDB38270		2M+FA-H	C12H20O2	55.4	82.6	-1.11271	95.4709	100 - 13.3 - 1.22	http://nonlinear.com/redirect/outbound?p=hmdb&param=HMDB38270	cis-3-Hexenyl cis-3-hexenoate		437.29	1	5.52603	0
5.53_437.2904m/z	HMDB38280		2M+FA-H	C12H20O2	55.4	82.6	-1.11271	95.4709	100 - 13.3 - 1.22	http://nonlinear.com/redirect/outbound?p=hmdb&param=HMDB38280	cis-3-Hexenyl trans-2-hexenoate		437.29	1	5.52603	0
5.53_437.2904m/z	HMDB39522		2M+FA-H	C12H20O2	55.4	82.6	-1.11271	95.4709	100 - 13.3 - 1.22	http://nonlinear.com/redirect/outbound?p=hmdb&param=HMDB39522	Linalyl acetate		437.29	1	5.52603	0
5.53_437.2904m/z	HMDB40206		2M+FA-H	C12H20O2	55.4	82.7	-1.11271	95.4709	100 - 13.3 - 1.22	http://nonlinear.com/redirect/outbound?p=hmdb&param=HMDB40206	Allyl 3-cyclohexylpropionate		437.29	1	5.52603	0
5.53_437.2904m/z	HMDB40227		2M+FA-H	C12H20O2	57.1	91.2	-1.11271	95.4709	100 - 13.3 - 1.22	http://nonlinear.com/redirect/outbound?p=hmdb&param=HMDB40227	Isopulegol acetate		437.29	1	5.52603	0
5.53_437.2904m/z	HMDB40397		2M+FA-H	C12H20O2	55.4	82.7	-1.11271	95.4709	100 - 13.3 - 1.22	http://nonlinear.com/redirect/outbound?p=hmdb&param=HMDB40397	(-)-Bornyl acetate		437.29	1	5.52603	0
5.53_437.2904m/z	HMDB40725		2M+FA-H	C12H20O2	57.1	91.2	-1.11271	95.4709	100 - 13.3 - 1.22	http://nonlinear.com/redirect/outbound?p=hmdb&param=HMDB40725	Fenchyl acetate		437.29	1	5.52603	0
5.53_437.2904m/z	HMDB41469		2M+FA-H	C12H20O2	57.1	91.2	-1.11271	95.4709	100 - 13.3 - 1.22	http://nonlinear.com/redirect/outbound?p=hmdb&param=HMDB41469	Dihydrocarveol acetate		437.29	1	5.52603	0
5.53_437.2904m/z	HMDB41494		2M+FA-H	C12H20O2	55.4	82.6	-1.11271	95.4709	100 - 13.3 - 1.22	http://nonlinear.com/redirect/outbound?p=hmdb&param=HMDB41494	(S)-Santolina acetate		437.29	1	5.52603	0
5.53_437.2904m/z	LMFA01030189		2M+FA-H	C12H20O2	57.4	93.1	-1.11271	95.4709	100 - 13.3 - 1.22	http://www.lipidmaps.org/data/LMSDRecord.php?LMID=LMFA01030189	Aleprylic acid		437.29	1	5.52603	0
5.53_437.2904m/z	LMFA01030230		2M+FA-H	C12H20O2	55.6	83.6	-1.11271	95.4709	100 - 13.3 - 1.22	http://www.lipidmaps.org/data/LMSDRecord.php?LMID=LMFA01030230	2E,4E-dodecadienoic acid		437.29	1	5.52603	0
5.53_437.2904m/z	LMFA01030231		2M+FA-H	C12H20O2	55.6	83.6	-1.11271	95.4709	100 - 13.3 - 1.22	http://www.lipidmaps.org/data/LMSDRecord.php?LMID=LMFA01030231	2E,6Z-dodecadienoic acid		437.29	1	5.52603	0
5.53_437.2904m/z	LMFA01030232		2M+FA-H	C12H20O2	55.6	83.6	-1.11271	95.4709	100 - 13.3 - 1.22	http://www.lipidmaps.org/data/LMSDRecord.php?LMID=LMFA01030232	2E,8E-dodecadienoic acid		437.29	1	5.52603	0
5.53_437.2904m/z	LMFA01030233		2M+FA-H	C12H20O2	55.6	83.6	-1.11271	95.4709	100 - 13.3 - 1.22	http://www.lipidmaps.org/data/LMSDRecord.php?LMID=LMFA01030233	2E,8Z-dodecadienoic acid		437.29	1	5.52603	0
5.53_437.2904m/z	LMFA01030234		2M+FA-H	C12H20O2	55.6	83.6	-1.11271	95.4709	100 - 13.3 - 1.22	http://www.lipidmaps.org/data/LMSDRecord.php?LMID=LMFA01030234	2Z,8E-dodecadienoic acid		437.29	1	5.52603	0
5.53_437.2904m/z	LMFA01030235		2M+FA-H	C12H20O2	55.6	83.6	-1.11271	95.4709	100 - 13.3 - 1.22	http://www.lipidmaps.org/data/LMSDRecord.php?LMID=LMFA01030235	2Z,8Z-dodecadienoic acid		437.29	1	5.52603	0
5.53_437.2904m/z	LMFA01030236		2M+FA-H	C12H20O2	55.6	83.6	-1.11271	95.4709	100 - 13.3 - 1.22	http://www.lipidmaps.org/data/LMSDRecord.php?LMID=LMFA01030236	5E,7E-dodecadienoic acid		437.29	1	5.52603	0
5.53_437.2904m/z	LMFA01030237		2M+FA-H	C12H20O2	57.4	93.1	-1.11271	95.4709	100 - 13.3 - 1.22	http://www.lipidmaps.org/data/LMSDRecord.php?LMID=LMFA01030237	7Z,9E-dodecadienoic acid		437.29	1	5.52603	0
5.53_437.2904m/z	LMFA01030238		2M+FA-H	C12H20O2	57.4	93.1	-1.11271	95.4709	100 - 13.3 - 1.22	http://www.lipidmaps.org/data/LMSDRecord.php?LMID=LMFA01030238	8E,10E-dodecadienoic acid		437.29	1	5.52603	0
5.53_437.2904m/z	LMFA01030239		2M+FA-H	C12H20O2	57.4	93.1	-1.11271	95.4709	100 - 13.3 - 1.22	http://www.lipidmaps.org/data/LMSDRecord.php?LMID=LMFA01030239	8Z,10E-dodecadienoic acid		437.29	1	5.52603	0
5.53_437.2904m/z	LMFA01030466		2M+FA-H	C12H20O2	55.6	83.6	-1.11271	95.4709	100 - 13.3 - 1.22	http://www.lipidmaps.org/data/LMSDRecord.php?LMID=LMFA01030466	3-dodecynoic acid		437.29	1	5.52603	0
5.53_437.2904m/z	LMFA01030467		2M+FA-H	C12H20O2	55.6	83.6	-1.11271	95.4709	100 - 13.3 - 1.22	http://www.lipidmaps.org/data/LMSDRecord.php?LMID=LMFA01030467	4-dodecynoic acid		437.29	1	5.52603	0
5.53_437.2904m/z	LMFA01030468		2M+FA-H	C12H20O2	55.6	83.6	-1.11271	95.4709	100 - 13.3 - 1.22	http://www.lipidmaps.org/data/LMSDRecord.php?LMID=LMFA01030468	5-dodecynoic acid		437.29	1	5.52603	0
5.53_437.2904m/z	LMFA01030469		2M+FA-H	C12H20O2	55.6	83.6	-1.11271	95.4709	100 - 13.3 - 1.22	http://www.lipidmaps.org/data/LMSDRecord.php?LMID=LMFA01030469	6-dodecynoic acid		437.29	1	5.52603	0
5.53_437.2904m/z	LMFA01030470		2M+FA-H	C12H20O2	57.4	93.1	-1.11271	95.4709	100 - 13.3 - 1.22	http://www.lipidmaps.org/data/LMSDRecord.php?LMID=LMFA01030470	7-dodecynoic acid		437.29	1	5.52603	0
5.53_437.2904m/z	LMFA01030471		2M+FA-H	C12H20O2	57.4	93.1	-1.11271	95.4709	100 - 13.3 - 1.22	http://www.lipidmaps.org/data/LMSDRecord.php?LMID=LMFA01030471	8-dodecynoic acid		437.29	1	5.52603	0
5.53_437.2904m/z	LMFA01030472		2M+FA-H	C12H20O2	57.4	93.1	-1.11271	95.4709	100 - 13.3 - 1.22	http://www.lipidmaps.org/data/LMSDRecord.php?LMID=LMFA01030472	9-dodecynoic acid		437.29	1	5.52603	0
5.53_437.2904m/z	LMFA01030473		2M+FA-H	C12H20O2	57.4	93.1	-1.11271	95.4709	100 - 13.3 - 1.22	http://www.lipidmaps.org/data/LMSDRecord.php?LMID=LMFA01030473	10-dodecynoic acid		437.29	1	5.52603	0
5.53_437.2904m/z	LMFA01030474		2M+FA-H	C12H20O2	57.4	93.1	-1.11271	95.4709	100 - 13.3 - 1.22	http://www.lipidmaps.org/data/LMSDRecord.php?LMID=LMFA01030474	11-dodecynoic acid		437.29	1	5.52603	0
5.53_437.2904m/z	LMFA01030769		2M+FA-H	C12H20O2	55.6	83.6	-1.11271	95.4709	100 - 13.3 - 1.22	http://www.lipidmaps.org/data/LMSDRecord.php?LMID=LMFA01030769	cis,cis-dodeca-3,6-dienoic acid		437.29	1	5.52603	0
5.53_437.2904m/z	LMFA06000145		2M+FA-H	C12H20O2	57.2	91.7	-1.11271	95.4709	100 - 13.3 - 1.22	http://www.lipidmaps.org/data/LMSDRecord.php?LMID=LMFA06000145	8E-Hydroxy-4,8-dimethyl-4,9-decadienal		437.29	1	5.52603	0
5.53_437.2904m/z	LMFA07010189		2M+FA-H	C12H20O2	55.4	82.6	-1.11271	95.4709	100 - 13.3 - 1.22	http://www.lipidmaps.org/data/LMSDRecord.php?LMID=LMFA07010189	3,7-Dimethyl-2E,6-octadienyl acetate		437.29	1	5.52603	0
5.53_437.2904m/z	LMFA07010194		2M+FA-H	C12H20O2	55.4	82.6	-1.11271	95.4709	100 - 13.3 - 1.22	http://www.lipidmaps.org/data/LMSDRecord.php?LMID=LMFA07010194	3,7-Dimethyl-2Z,6-octadienyl acetate		437.29	1	5.52603	0
5.53_437.2904m/z	LMFA07010205		2M+FA-H	C12H20O2	55.4	82.6	-1.11271	95.4709	100 - 13.3 - 1.22	http://www.lipidmaps.org/data/LMSDRecord.php?LMID=LMFA07010205	3E,5E-Decadienyl acetate		437.29	1	5.52603	0
5.53_437.2904m/z	LMFA07010209		2M+FA-H	C12H20O2	57.2	92.1	-1.11271	95.4709	100 - 13.3 - 1.22	http://www.lipidmaps.org/data/LMSDRecord.php?LMID=LMFA07010209	7Z,9-Decadienyl acetate		437.29	1	5.52603	0
5.53_437.2904m/z	LMFA07010211		2M+FA-H	C12H20O2	55.4	82.6	-1.11271	95.4709	100 - 13.3 - 1.22	http://www.lipidmaps.org/data/LMSDRecord.php?LMID=LMFA07010211	3Z,5E-Decadienyl acetate		437.29	1	5.52603	0
5.53_437.2904m/z	LMFA07010480		2M+FA-H	C12H20O2	55.4	82.6	-1.11271	95.4709	100 - 13.3 - 1.22	http://www.lipidmaps.org/data/LMSDRecord.php?LMID=LMFA07010480	ethyl 2E,4Z-decadienoate		437.29	1	5.52603	0
5.53_437.2904m/z	LMFA07010563		2M+FA-H	C12H20O2	57.2	92.1	-1.11271	95.4709	100 - 13.3 - 1.22	http://www.lipidmaps.org/data/LMSDRecord.php?LMID=LMFA07010563	Ethyl (E)-7,9-decadienoate		437.29	1	5.52603	0
5.53_437.2904m/z	LMFA07010588		2M+FA-H	C12H20O2	55.4	82.6	-1.11271	95.4709	100 - 13.3 - 1.22	http://www.lipidmaps.org/data/LMSDRecord.php?LMID=LMFA07010588	(E)-2-Hexenyl (E)-2-hexenoate		437.29	1	5.52603	0
5.53_437.2904m/z	LMFA07010589		2M+FA-H	C12H20O2	55.4	82.6	-1.11271	95.4709	100 - 13.3 - 1.22	http://www.lipidmaps.org/data/LMSDRecord.php?LMID=LMFA07010589	(E)-2-Hexenyl (Z)-3-hexenoate		437.29	1	5.52603	0
5.53_437.2904m/z	LMFA07010664		2M+FA-H	C12H20O2	57.1	91.2	-1.11271	95.4709	100 - 13.3 - 1.22	http://www.lipidmaps.org/data/LMSDRecord.php?LMID=LMFA07010664	Isopropyl 2,4-dimethyl-2E,4E-heptadienoate		437.29	1	5.52603	0
5.53_437.2904m/z	LMFA07040029		2M+FA-H	C12H20O2	55.4	82.7	-1.11271	95.4709	100 - 13.3 - 1.22	http://www.lipidmaps.org/data/LMSDRecord.php?LMID=LMFA07040029	Buibuilactone		437.29	1	5.52603	0
5.53_437.2904m/z	LMFA07040033		2M+FA-H	C12H20O2	57.1	91.2	-1.11271	95.4709	100 - 13.3 - 1.22	http://www.lipidmaps.org/data/LMSDRecord.php?LMID=LMFA07040033	Cucujolide II		437.29	1	5.52603	0
5.53_437.2904m/z	LMFA07040034		2M+FA-H	C12H20O2	57.1	91.2	-1.11271	95.4709	100 - 13.3 - 1.22	http://www.lipidmaps.org/data/LMSDRecord.php?LMID=LMFA07040034	S-Cucujolide II		437.29	1	5.52603	0
5.53_437.2904m/z	LMFA07040035		2M+FA-H	C12H20O2	57.1	91.2	-1.11271	95.4709	100 - 13.3 - 1.22	http://www.lipidmaps.org/data/LMSDRecord.php?LMID=LMFA07040035	Cucujolide VIII		437.29	1	5.52603	0
5.53_437.2904m/z	LMFA07040041		2M+FA-H	C12H20O2	57.1	91.2	-1.11271	95.4709	100 - 13.3 - 1.22	http://www.lipidmaps.org/data/LMSDRecord.php?LMID=LMFA07040041	5-Dodecen-11-olide		437.29	1	5.52603	0
5.53_437.2904m/z	LMPR0102010009		2M+FA-H	C12H20O2	55.4	82.6	-1.11271	95.4709	100 - 13.3 - 1.22	http://www.lipidmaps.org/data/LMSDRecord.php?LMID=LMPR0102010009	Linalyl acetate		437.29	1	5.52603	0
5.53_437.2904m/z	LMPR0102090045		2M+FA-H	C12H20O2	57.1	91.2	-1.11271	95.4709	100 - 13.3 - 1.22	http://www.lipidmaps.org/data/LMSDRecord.php?LMID=LMPR0102090045	alpha-Terpinyl acetate		437.29	1	5.52603	0
5.53_437.2904m/z	LMPR0102090046		2M+FA-H	C12H20O2	57.1	91.2	-1.11271	95.4709	100 - 13.3 - 1.22	http://www.lipidmaps.org/data/LMSDRecord.php?LMID=LMPR0102090046	beta-Terpinyl acetate		437.29	1	5.52603	0
5.53_437.2904m/z	LMPR0102090047		2M+FA-H	C12H20O2	57.1	91.2	-1.11271	95.4709	100 - 13.3 - 1.22	http://www.lipidmaps.org/data/LMSDRecord.php?LMID=LMPR0102090047	gamma-Terpinyl acetate		437.29	1	5.52603	0
5.53_437.2904m/z	LMPR0102120014		2M+FA-H	C12H20O2	55.4	82.7	-1.11271	95.4709	100 - 13.3 - 1.22	http://www.lipidmaps.org/data/LMSDRecord.php?LMID=LMPR0102120014	(1S,2R,4S)-(-)-Bornyl acetate		437.29	1	5.52603	0
5.53_437.2904m/z	LMPR0102120020		2M+FA-H	C12H20O2	55.4	82.7	-1.11271	95.4709	100 - 13.3 - 1.22	http://www.lipidmaps.org/data/LMSDRecord.php?LMID=LMPR0102120020	(1R,2S,4R)-(+)-Bornyl acetate		437.29	1	5.52603	0
5.53_437.2904m/z	LMPR0104150002		M-H	C25H42O6	54	82.6	-0.995922	88.7972	100 - 27.8 - 4.94 - 0.658	http://www.lipidmaps.org/data/LMSDRecord.php?LMID=LMPR0104150002	3beta-(3-methyl-butanoyloxy)-villanovane-13alpha,17-diol		437.29	1	5.52603	0
2.85_119.0503m/z	HMDB04072		M-H	C8H8O	38.3	0	0.313961	91.7218	100 - 8.78 - 0.544	http://nonlinear.com/redirect/outbound?p=hmdb&param=HMDB04072	4-Hydroxystyrene		119.05	1	2.85145	0
2.85_119.0503m/z	HMDB04284		M-H2O-H	C8H10O2	38.2	0	0.273037	91.4942	100 - 8.84 - 0.755	http://nonlinear.com/redirect/outbound?p=hmdb&param=HMDB04284	Tyrosol		119.05	1	2.85145	0
2.85_119.0503m/z	HMDB06236		M-H	C8H8O	38.3	0	0.313961	91.7218	100 - 8.78 - 0.544	http://nonlinear.com/redirect/outbound?p=hmdb&param=HMDB06236	Phenylacetaldehyde		119.05	1	2.85145	0
2.85_119.0503m/z	HMDB13815		M-H	C8H8O	38.3	0	0.313961	91.7218	100 - 8.78 - 0.544	http://nonlinear.com/redirect/outbound?p=hmdb&param=HMDB13815	2,3-Dihydrobenzofuran		119.05	1	2.85145	0
2.85_119.0503m/z	HMDB29563		M-H2O-H	C8H10O2	38.2	0	0.273037	91.4942	100 - 8.84 - 0.755	http://nonlinear.com/redirect/outbound?p=hmdb&param=HMDB29563	3-Acetyl-2,5-dimethylfuran		119.05	1	2.85145	0
2.85_119.0503m/z	HMDB29636		M-H	C8H8O	38.3	0	0.313961	91.7218	100 - 8.78 - 0.544	http://nonlinear.com/redirect/outbound?p=hmdb&param=HMDB29636	2-Methylbenzaldehyde		119.05	1	2.85145	0
2.85_119.0503m/z	HMDB29637		M-H	C8H8O	38.3	0	0.313961	91.7218	100 - 8.78 - 0.544	http://nonlinear.com/redirect/outbound?p=hmdb&param=HMDB29637	3-Methylbenzaldehyde		119.05	1	2.85145	0
2.85_119.0503m/z	HMDB29638		M-H	C8H8O	38.3	0	0.313961	91.7218	100 - 8.78 - 0.544	http://nonlinear.com/redirect/outbound?p=hmdb&param=HMDB29638	4-Methylbenzaldehyde		119.05	1	2.85145	0
2.85_119.0503m/z	HMDB29671		M-H2O-H	C8H10O2	38.2	0	0.273037	91.4942	100 - 8.84 - 0.755	http://nonlinear.com/redirect/outbound?p=hmdb&param=HMDB29671	1,4-Dimethoxybenzene		119.05	1	2.85145	0
2.85_119.0503m/z	HMDB29672		M-H2O-H	C8H10O2	38.2	0	0.273037	91.4942	100 - 8.84 - 0.755	http://nonlinear.com/redirect/outbound?p=hmdb&param=HMDB29672	1,3-Dimethoxybenzene		119.05	1	2.85145	0
2.85_119.0503m/z	HMDB32036		M-H2O-H	C8H10O2	38.2	0	0.273037	91.4942	100 - 8.84 - 0.755	http://nonlinear.com/redirect/outbound?p=hmdb&param=HMDB32036	4-Ethoxyphenol		119.05	1	2.85145	0
2.85_119.0503m/z	HMDB32136		M-H2O-H	C8H10O2	38.2	0	0.273037	91.4942	100 - 8.84 - 0.755	http://nonlinear.com/redirect/outbound?p=hmdb&param=HMDB32136	2-Methoxy-4-methylphenol		119.05	1	2.85145	0
2.85_119.0503m/z	HMDB32137		M-H2O-H	C8H10O2	38.2	0	0.273037	91.4942	100 - 8.84 - 0.755	http://nonlinear.com/redirect/outbound?p=hmdb&param=HMDB32137	2,6-Dimethyl-1,4-benzenediol		119.05	1	2.85145	0
2.85_119.0503m/z	HMDB32139		M-H2O-H	C8H10O2	38.2	0	0.273037	91.4942	100 - 8.84 - 0.755	http://nonlinear.com/redirect/outbound?p=hmdb&param=HMDB32139	1,2-Dimethoxybenzene		119.05	1	2.85145	0
2.85_119.0503m/z	HMDB32159		M-H2O-H	C8H10O2	38.2	0	0.273037	91.4942	100 - 8.84 - 0.755	http://nonlinear.com/redirect/outbound?p=hmdb&param=HMDB32159	2-Acetyl-3,5-dimethylfuran		119.05	1	2.85145	0
2.85_119.0503m/z	HMDB32290		M-H2O-H	C8H10O2	38.2	0	0.273037	91.4942	100 - 8.84 - 0.755	http://nonlinear.com/redirect/outbound?p=hmdb&param=HMDB32290	1-(2-Furyl)butan-3-one		119.05	1	2.85145	0
2.85_119.0503m/z	HMDB33910		M-H	C8H8O	38.3	0	0.313961	91.7218	100 - 8.78 - 0.544	http://nonlinear.com/redirect/outbound?p=hmdb&param=HMDB33910	Acetophenone		119.05	1	2.85145	0
2.85_119.0503m/z	HMDB34241		M-H2O-H	C8H10O2	38.2	0	0.273037	91.4942	100 - 8.84 - 0.755	http://nonlinear.com/redirect/outbound?p=hmdb&param=HMDB34241	4-Methoxybenzyl alcohol		119.05	1	2.85145	0
2.85_119.0503m/z	HMDB38997		M-H	C8H8O	38.3	0	0.313961	91.7218	100 - 8.78 - 0.544	http://nonlinear.com/redirect/outbound?p=hmdb&param=HMDB38997	Lentialexin		119.05	1	2.85145	0
2.85_119.0503m/z	HMDB39802		M-H2O-H	C8H10O2	38.2	0	0.273037	91.4942	100 - 8.84 - 0.755	http://nonlinear.com/redirect/outbound?p=hmdb&param=HMDB39802	1-(2-Furanyl)-1-butanone		119.05	1	2.85145	0
2.85_119.0503m/z	HMDB40174		M-H2O-H	C8H10O2	38.2	0	0.273037	91.4942	100 - 8.84 - 0.755	http://nonlinear.com/redirect/outbound?p=hmdb&param=HMDB40174	4-Ethyl-1,2-benzenediol		119.05	1	2.85145	0
2.85_119.0503m/z	HMDB40177		M-H2O-H	C8H10O2	38.2	0	0.273037	91.4942	100 - 8.84 - 0.755	http://nonlinear.com/redirect/outbound?p=hmdb&param=HMDB40177	3-Ethyl-1,2-benzenediol		119.05	1	2.85145	0
2.85_119.0503m/z	HMDB41607		M-H2O-H	C8H10O2	38.2	0	0.273037	91.4942	100 - 8.84 - 0.755	http://nonlinear.com/redirect/outbound?p=hmdb&param=HMDB41607	2-Phenoxyethanol		119.05	1	2.85145	0
3.60_252.0448m/z	HMDB15150	*	M-H	C10H11N3O3S	56.6	97.1	-0.275457	86.2332	100 - 13 - 5.91 - 0.657	http://nonlinear.com/redirect/outbound?p=hmdb&param=HMDB15150	Sulfamethoxazole		252.045	1	3.59797	0
12.63_283.2641m/z	HMDB00827		M-H	C18H36O2	36.8	0	-0.609989	84.7536	100 - 20 - 2.3 - 0.194	http://nonlinear.com/redirect/outbound?p=hmdb&param=HMDB00827	Stearic acid		283.264	1	12.6319	0
12.63_283.2641m/z	HMDB29811		M-H	C18H36O2	36.8	0	-0.609989	84.7536	100 - 20 - 2.3 - 0.194	http://nonlinear.com/redirect/outbound?p=hmdb&param=HMDB29811	Ethyl hexadecanoate		283.264	1	12.6319	0
12.63_283.2641m/z	HMDB31066		M-H	C18H36O2	36.8	0	-0.609989	84.7536	100 - 20 - 2.3 - 0.194	http://nonlinear.com/redirect/outbound?p=hmdb&param=HMDB31066	16-Methylheptadecanoic acid		283.264	1	12.6319	0
12.63_283.2641m/z	LMFA01010018		M-H	C18H36O2	36.8	0	-0.609989	84.7536	100 - 20 - 2.3 - 0.194	http://www.lipidmaps.org/data/LMSDRecord.php?LMID=LMFA01010018	Stearic acid		283.264	1	12.6319	0
12.63_283.2641m/z	LMFA01020013		M-H	C18H36O2	36.8	0	-0.609989	84.7536	100 - 20 - 2.3 - 0.194	http://www.lipidmaps.org/data/LMSDRecord.php?LMID=LMFA01020013	10-methyl-heptadecanoic acid		283.264	1	12.6319	0
12.63_283.2641m/z	LMFA01020014		M-H	C18H36O2	36.8	0	-0.609989	84.7536	100 - 20 - 2.3 - 0.194	http://www.lipidmaps.org/data/LMSDRecord.php?LMID=LMFA01020014	(+)-Isostearic acid		283.264	1	12.6319	0
12.63_283.2641m/z	LMFA01020042		M-H	C18H36O2	36.8	0	-0.609989	84.7536	100 - 20 - 2.3 - 0.194	http://www.lipidmaps.org/data/LMSDRecord.php?LMID=LMFA01020042	2,6-dimethyl-hexadecanoic acid		283.264	1	12.6319	0
12.63_283.2641m/z	LMFA01020043		M-H	C18H36O2	36.8	0	-0.609989	84.7536	100 - 20 - 2.3 - 0.194	http://www.lipidmaps.org/data/LMSDRecord.php?LMID=LMFA01020043	4,8-dimethyl-hexadecanoic acid		283.264	1	12.6319	0
12.63_283.2641m/z	LMFA01020044		M-H	C18H36O2	36.8	0	-0.609989	84.7536	100 - 20 - 2.3 - 0.194	http://www.lipidmaps.org/data/LMSDRecord.php?LMID=LMFA01020044	2,14-dimethyl-hexadecanoic acid		283.264	1	12.6319	0
12.63_283.2641m/z	LMFA01020045		M-H	C18H36O2	36.8	0	-0.609989	84.7536	100 - 20 - 2.3 - 0.194	http://www.lipidmaps.org/data/LMSDRecord.php?LMID=LMFA01020045	4,14-dimethyl-hexadecanoic acid		283.264	1	12.6319	0
12.63_283.2641m/z	LMFA01020046		M-H	C18H36O2	36.8	0	-0.609989	84.7536	100 - 20 - 2.3 - 0.194	http://www.lipidmaps.org/data/LMSDRecord.php?LMID=LMFA01020046	6,14-dimethyl-hexadecanoic acid		283.264	1	12.6319	0
12.63_283.2641m/z	LMFA01020093		M-H	C18H36O2	36.8	0	-0.609989	84.7536	100 - 20 - 2.3 - 0.194	http://www.lipidmaps.org/data/LMSDRecord.php?LMID=LMFA01020093	lambda isostearic acid		283.264	1	12.6319	0
12.63_283.2641m/z	LMFA01020094		M-H	C18H36O2	36.8	0	-0.609989	84.7536	100 - 20 - 2.3 - 0.194	http://www.lipidmaps.org/data/LMSDRecord.php?LMID=LMFA01020094	neostearic acid		283.264	1	12.6319	0
12.63_283.2641m/z	LMFA01020175		M-H	C18H36O2	36.8	0	-0.609989	84.7536	100 - 20 - 2.3 - 0.194	http://www.lipidmaps.org/data/LMSDRecord.php?LMID=LMFA01020175	11,15-dimethyl-hexadecanoic acid		283.264	1	12.6319	0
12.63_283.2641m/z	LMFA01020205		M-H	C18H36O2	36.8	0	-0.609989	84.7536	100 - 20 - 2.3 - 0.194	http://www.lipidmaps.org/data/LMSDRecord.php?LMID=LMFA01020205	15-methyl-heptadecanoic acid		283.264	1	12.6319	0
12.63_283.2641m/z	LMFA01020292		M-H	C18H36O2	36.8	0	-0.609989	84.7536	100 - 20 - 2.3 - 0.194	http://www.lipidmaps.org/data/LMSDRecord.php?LMID=LMFA01020292	14-Methylheptadecanoic acid		283.264	1	12.6319	0
12.63_283.2641m/z	LMFA07010379		M-H	C18H36O2	36.8	0	-0.609989	84.7536	100 - 20 - 2.3 - 0.194	http://www.lipidmaps.org/data/LMSDRecord.php?LMID=LMFA07010379	Hexadecyl acetate		283.264	1	12.6319	0
12.63_283.2641m/z	LMFA07010426		M-H	C18H36O2	36.8	0	-0.609989	84.7536	100 - 20 - 2.3 - 0.194	http://www.lipidmaps.org/data/LMSDRecord.php?LMID=LMFA07010426	tetradecyl butyrate		283.264	1	12.6319	0
12.63_283.2641m/z	LMFA07010441		M-H	C18H36O2	36.8	0	-0.609989	84.7536	100 - 20 - 2.3 - 0.194	http://www.lipidmaps.org/data/LMSDRecord.php?LMID=LMFA07010441	dodecyl hexanoate		283.264	1	12.6319	0
12.63_283.2641m/z	LMFA07010450		M-H	C18H36O2	36.8	0	-0.609989	84.7536	100 - 20 - 2.3 - 0.194	http://www.lipidmaps.org/data/LMSDRecord.php?LMID=LMFA07010450	decyl octanoate		283.264	1	12.6319	0
12.63_283.2641m/z	LMFA07010457		M-H	C18H36O2	36.8	0	-0.609989	84.7536	100 - 20 - 2.3 - 0.194	http://www.lipidmaps.org/data/LMSDRecord.php?LMID=LMFA07010457	octyl decanoate		283.264	1	12.6319	0
12.63_283.2641m/z	LMFA07010466		M-H	C18H36O2	36.8	0	-0.609989	84.7536	100 - 20 - 2.3 - 0.194	http://www.lipidmaps.org/data/LMSDRecord.php?LMID=LMFA07010466	hexyl dodecanoate		283.264	1	12.6319	0
12.63_283.2641m/z	LMFA07010471		M-H	C18H36O2	36.8	0	-0.609989	84.7536	100 - 20 - 2.3 - 0.194	http://www.lipidmaps.org/data/LMSDRecord.php?LMID=LMFA07010471	ethyl hexadecanoate		283.264	1	12.6319	0
12.63_283.2641m/z	LMFA07010473		M-H	C18H36O2	36.8	0	-0.609989	84.7536	100 - 20 - 2.3 - 0.194	http://www.lipidmaps.org/data/LMSDRecord.php?LMID=LMFA07010473	formyl heptadecanoate		283.264	1	12.6319	0
12.63_283.2641m/z	LMFA07010527		M-H	C18H36O2	36.8	0	-0.609989	84.7536	100 - 20 - 2.3 - 0.194	http://www.lipidmaps.org/data/LMSDRecord.php?LMID=LMFA07010527	Methyl 14-methyl-8-hexadecenoate		283.264	1	12.6319	0
12.63_283.2641m/z	LMFA07010597		M-H	C18H36O2	36.8	0	-0.609989	84.7536	100 - 20 - 2.3 - 0.194	http://www.lipidmaps.org/data/LMSDRecord.php?LMID=LMFA07010597	2,6-Dimethyl-5-heptenyl nonanoate		283.264	1	12.6319	0
12.63_283.2641m/z	LMFA07010601		M-H	C18H36O2	36.8	0	-0.609989	84.7536	100 - 20 - 2.3 - 0.194	http://www.lipidmaps.org/data/LMSDRecord.php?LMID=LMFA07010601	7-Methyloctyl 7-methyloctanoate		283.264	1	12.6319	0
12.63_283.2641m/z	LMFA07010679		M-H	C18H36O2	36.8	0	-0.609989	84.7536	100 - 20 - 2.3 - 0.194	http://www.lipidmaps.org/data/LMSDRecord.php?LMID=LMFA07010679	Tetradecyl isobutyrate		283.264	1	12.6319	0
2.46_190.0070m/z	HMDB32936	*	M-H2O-H	C10H8ClNO2	32.9	0	2.45444	67.4221	100 - 11.3 - 33 - 3.69 - 0.321	http://nonlinear.com/redirect/outbound?p=hmdb&param=HMDB32936	4-Chloro-1H-indole-3-acetic acid		190.007	1	2.45998	0
1.05_316.1157m/z	HMDB00489		M-H2O-H	C12H21N3O8	38.4	9.32	2.03744	85.0749	100 - 14.6 - 2.64 - 0.282	http://nonlinear.com/redirect/outbound?p=hmdb&param=HMDB00489	Aspartylglycosamine		316.116	1	1.05127	0
1.05_316.1157m/z	HMDB37839		M-H	C12H19N3O7	44.8	41.3	2.15314	85.2976	100 - 14.6 - 2.43 - 0.25	http://nonlinear.com/redirect/outbound?p=hmdb&param=HMDB37839	N-(1-Deoxy-1-fructosyl)histidine		316.116	1	1.05127	0
1.04_187.0073m/z	HMDB11635		M-H	C7H8O4S	42.6	23.5	1.33855	91.1995	100 - 8.62 - 5.67 - 0.431	http://nonlinear.com/redirect/outbound?p=hmdb&param=HMDB11635	p-Cresol sulfate		187.007	1	1.04412	0
1.04_187.0073m/z	HMDB34782		M-H	C7H8O4S	38.7	3.94	1.33855	91.1995	100 - 8.62 - 5.67 - 0.431	http://nonlinear.com/redirect/outbound?p=hmdb&param=HMDB34782	Benzyl sulfate		187.007	1	1.04412	0
4.81_242.1757m/z	HMDB13286	*	M-H	C13H25NO3	36.7	0	-2.0164	85.7623	100 - 14.8 - 1.64 - 0.135	http://nonlinear.com/redirect/outbound?p=hmdb&param=HMDB13286	N-Undecanoylglycine		242.176	1	4.80738	0
1.04_373.1244m/z	HMDB33582		2M+FA-H	C13H8	37.9	0.0635	2.97622	93.1443	100 - 14.2 - 0.925	http://nonlinear.com/redirect/outbound?p=hmdb&param=HMDB33582	(E)-1,11-Tridecadiene-3,5,7,9-tetrayne		373.124	1	1.04412	0
1.04_373.1244m/z	HMDB39109		2M+FA-H	C13H8	37.9	0.0635	2.97622	93.1443	100 - 14.2 - 0.925	http://nonlinear.com/redirect/outbound?p=hmdb&param=HMDB39109	(Z)-1,3-Tridecadiene-5,7,9,11-tetrayne		373.124	1	1.04412	0
1.04_332.1103m/z	HMDB14937	*	M-H2O-H	C21H21NO2S	36.8	2.24	-3.37882	85.7476	100 - 24.2 - 7.73 - 1.36 - 0.18	http://nonlinear.com/redirect/outbound?p=hmdb&param=HMDB14937	Tazarotene		332.11	1	1.04412	0
2.45_107.0505m/z	HMDB01858		M-H	C7H8O	47.2	45.4	2.27951	93.2443	100 - 7.7 - 0.461	http://nonlinear.com/redirect/outbound?p=hmdb&param=HMDB01858	p-Cresol		107.05	1	2.44568	0
2.45_107.0505m/z	HMDB02048		M-H	C7H8O	47.2	45.4	2.27951	93.2443	100 - 7.7 - 0.461	http://nonlinear.com/redirect/outbound?p=hmdb&param=HMDB02048	m-Cresol		107.05	1	2.44568	0
2.45_107.0505m/z	HMDB02055		M-H	C7H8O	47.2	45.4	2.27951	93.2443	100 - 7.7 - 0.461	http://nonlinear.com/redirect/outbound?p=hmdb&param=HMDB02055	o-Cresol		107.05	1	2.44568	0
2.45_107.0505m/z	HMDB03119		M-H	C7H8O	47.2	45.4	2.27951	93.2443	100 - 7.7 - 0.461	http://nonlinear.com/redirect/outbound?p=hmdb&param=HMDB03119	Benzyl alcohol		107.05	1	2.44568	0
2.45_107.0505m/z	HMDB29582		M-H2O-H	C7H10O2	47.4	46.3	1.95389	93.011	100 - 7.76 - 0.671	http://nonlinear.com/redirect/outbound?p=hmdb&param=HMDB29582	Methyl sorbate		107.05	1	2.44568	0
2.45_107.0505m/z	HMDB31222		M-H2O-H	C7H10O2	47.4	46.4	1.95389	93.011	100 - 7.76 - 0.671	http://nonlinear.com/redirect/outbound?p=hmdb&param=HMDB31222	3-Ethyl-1,2-cyclopentanedione		107.05	1	2.44568	0
2.45_107.0505m/z	HMDB31223		M-H2O-H	C7H10O2	47.4	46.4	1.95389	93.011	100 - 7.76 - 0.671	http://nonlinear.com/redirect/outbound?p=hmdb&param=HMDB31223	Enol-3-Ethyl-1,2-cyclopentanedione		107.05	1	2.44568	0
2.45_107.0505m/z	HMDB32067		M-H2O-H	C7H10O2	47.4	46.3	1.95389	93.011	100 - 7.76 - 0.671	http://nonlinear.com/redirect/outbound?p=hmdb&param=HMDB32067	Allyl crotonate		107.05	1	2.44568	0
2.45_107.0505m/z	HMDB32333		M-H2O-H	C7H10O2	47.4	46.3	1.95389	93.011	100 - 7.76 - 0.671	http://nonlinear.com/redirect/outbound?p=hmdb&param=HMDB32333	4-Hydroxy-4-methyl-5-hexenoic acid gamma lactone		107.05	1	2.44568	0
2.45_107.0505m/z	HMDB33629		M-H2O-H	C7H10O2	47.4	46.4	1.95389	93.011	100 - 7.76 - 0.671	http://nonlinear.com/redirect/outbound?p=hmdb&param=HMDB33629	xi-4-Hydroxy-4-methyl-2-cyclohexen-1-one		107.05	1	2.44568	0
2.45_107.0505m/z	HMDB33895		M-H	C7H8O	47.2	45.3	2.27951	93.2443	100 - 7.7 - 0.461	http://nonlinear.com/redirect/outbound?p=hmdb&param=HMDB33895	Anisole		107.05	1	2.44568	0
2.45_107.0505m/z	HMDB34080		M-H2O-H	C7H10O2	47.4	46.4	1.95389	93.011	100 - 7.76 - 0.671	http://nonlinear.com/redirect/outbound?p=hmdb&param=HMDB34080	3-Methyl-1,2-cyclohexanedione		107.05	1	2.44568	0
2.45_107.0505m/z	HMDB34835		M-H2O-H	C7H10O2	47.4	46.3	1.95389	93.011	100 - 7.76 - 0.671	http://nonlinear.com/redirect/outbound?p=hmdb&param=HMDB34835	3-(3-Ethyloxiranyl)-2-propenal		107.05	1	2.44568	0
2.45_107.0505m/z	HMDB37026		M-H2O-H	C7H10O2	47.4	46.4	1.95389	93.011	100 - 7.76 - 0.671	http://nonlinear.com/redirect/outbound?p=hmdb&param=HMDB37026	3,4-Dimethyl-1,2-cyclopentanedione		107.05	1	2.44568	0
2.45_107.0505m/z	HMDB37027		M-H2O-H	C7H10O2	47.4	46.4	1.95389	93.011	100 - 7.76 - 0.671	http://nonlinear.com/redirect/outbound?p=hmdb&param=HMDB37027	3,5-Dimethyl-1,2-cyclopentanedione		107.05	1	2.44568	0
2.45_107.0505m/z	HMDB40445		M-H2O-H	C7H10O2	47.4	46.2	1.95389	93.011	100 - 7.76 - 0.671	http://nonlinear.com/redirect/outbound?p=hmdb&param=HMDB40445	2-(Ethoxymethyl)furan		107.05	1	2.44568	0
2.45_107.0505m/z	HMDB41474		M-H2O-H	C7H10O2	47.4	46.3	1.95389	93.011	100 - 7.76 - 0.671	http://nonlinear.com/redirect/outbound?p=hmdb&param=HMDB41474	xi-5-Isopropyl-2(5H)-furanone		107.05	1	2.44568	0
2.45_107.0505m/z	LMFA01030488		M-H2O-H	C7H10O2	47.4	46.3	1.95389	93.011	100 - 7.76 - 0.671	http://www.lipidmaps.org/data/LMSDRecord.php?LMID=LMFA01030488	3-heptynoic acid		107.05	1	2.44568	0
2.45_107.0505m/z	LMFA01030489		M-H2O-H	C7H10O2	47.4	46.3	1.95389	93.011	100 - 7.76 - 0.671	http://www.lipidmaps.org/data/LMSDRecord.php?LMID=LMFA01030489	4-heptynoic acid		107.05	1	2.44568	0
2.45_107.0505m/z	LMFA01030490		M-H2O-H	C7H10O2	47.4	46.3	1.95389	93.011	100 - 7.76 - 0.671	http://www.lipidmaps.org/data/LMSDRecord.php?LMID=LMFA01030490	6-heptynoic acid		107.05	1	2.44568	0
2.45_107.0505m/z	LMFA01030792		M-H2O-H	C7H10O2	47.4	46.3	1.95389	93.011	100 - 7.76 - 0.671	http://www.lipidmaps.org/data/LMSDRecord.php?LMID=LMFA01030792	4-Methyl-3Z,5-hexadienoic acid		107.05	1	2.44568	0
2.45_107.0505m/z	LMFA06000027		M-H2O-H	C7H10O2	47.4	46.4	1.95389	93.011	100 - 7.76 - 0.671	http://www.lipidmaps.org/data/LMSDRecord.php?LMID=LMFA06000027	2-heptenedial		107.05	1	2.44568	0
2.45_107.0505m/z	LMFA12000238		M-H2O-H	C7H10O2	47.4	46.4	1.95389	93.011	100 - 7.76 - 0.671	http://www.lipidmaps.org/data/LMSDRecord.php?LMID=LMFA12000238	3E-Hepten-2,5-dione		107.05	1	2.44568	0
2.45_107.0505m/z	LMFA12000239		M-H2O-H	C7H10O2	47.4	46.4	1.95389	93.011	100 - 7.76 - 0.671	http://www.lipidmaps.org/data/LMSDRecord.php?LMID=LMFA12000239	3Z-Hepten-2,5-dione		107.05	1	2.44568	0
4.66_395.1895m/z	HMDB00774		M-H	C21H32O5S	36	0	-0.745652	81.0949	100 - 24.1 - 8.32 - 1.5 - 0.228	http://nonlinear.com/redirect/outbound?p=hmdb&param=HMDB00774	Pregnenolone sulfate		395.189	1	4.65808	0
4.66_395.1895m/z	HMDB00904		2M+FA-H	C6H13N3O3	39.6	0	-0.320347	98.3565	100 - 7.85 - 0.887	http://nonlinear.com/redirect/outbound?p=hmdb&param=HMDB00904	Citrulline		395.189	1	4.65808	0
4.66_395.1895m/z	HMDB03148		2M+FA-H	C6H13N3O3	39.6	0	-0.320347	98.3565	100 - 7.85 - 0.887	http://nonlinear.com/redirect/outbound?p=hmdb&param=HMDB03148	Argininic acid		395.189	1	4.65808	0
4.66_395.1895m/z	HMDB60382		M-H	C21H32O5S	36	0	-0.745652	81.0949	100 - 24.1 - 8.32 - 1.5 - 0.228	http://nonlinear.com/redirect/outbound?p=hmdb&param=HMDB60382	3beta-Hydroxypregn-5-en-20-one sulfate		395.189	1	4.65808	0
4.66_395.1895m/z	LMST05020014		M-H	C21H32O5S	36	0	-0.745652	81.0949	100 - 24.1 - 8.32 - 1.5 - 0.228	http://www.lipidmaps.org/data/LMSDRecord.php?LMID=LMST05020014	pregnenolone sulfate		395.189	1	4.65808	0
5.53_391.2850m/z	HMDB00348		M-H	C24H40O4	54.9	87	-0.983678	88.8767	100 - 26.6 - 4.21 - 0.494	http://nonlinear.com/redirect/outbound?p=hmdb&param=HMDB00348	3b,12a-Dihydroxy-5a-cholanoic acid		391.285	1	5.52603	0
5.53_391.2850m/z	HMDB00361		M-H	C24H40O4	54.9	87	-0.983678	88.8767	100 - 26.6 - 4.21 - 0.494	http://nonlinear.com/redirect/outbound?p=hmdb&param=HMDB00361	3b,7a-Dihydroxy-5b-cholanoic acid		391.285	1	5.52603	0
5.53_391.2850m/z	HMDB00384		M-H	C24H40O4	54.9	87	-0.983678	88.8767	100 - 26.6 - 4.21 - 0.494	http://nonlinear.com/redirect/outbound?p=hmdb&param=HMDB00384	3a,7a-Dihydroxycholanoic acid		391.285	1	5.52603	0
5.53_391.2850m/z	HMDB00411		M-H	C24H40O4	54.9	87	-0.983678	88.8767	100 - 26.6 - 4.21 - 0.494	http://nonlinear.com/redirect/outbound?p=hmdb&param=HMDB00411	3a,12b-Dihydroxy-5b-cholanoic acid		391.285	1	5.52603	0
5.53_391.2850m/z	HMDB00438		M-H	C24H40O4	54.9	87	-0.983678	88.8767	100 - 26.6 - 4.21 - 0.494	http://nonlinear.com/redirect/outbound?p=hmdb&param=HMDB00438	3b,12a-Dihydroxy-5b-cholanoic acid		391.285	1	5.52603	0
5.53_391.2850m/z	HMDB00478		M-H	C24H40O4	54.9	87	-0.983678	88.8767	100 - 26.6 - 4.21 - 0.494	http://nonlinear.com/redirect/outbound?p=hmdb&param=HMDB00478	Allodeoxycholic acid		391.285	1	5.52603	0
5.53_391.2850m/z	HMDB00514		M-H	C24H40O4	54.9	87	-0.983678	88.8767	100 - 26.6 - 4.21 - 0.494	http://nonlinear.com/redirect/outbound?p=hmdb&param=HMDB00514	Allochenodeoxycholic acid		391.285	1	5.52603	0
5.53_391.2850m/z	HMDB00518		M-H	C24H40O4	54.9	87	-0.983678	88.8767	100 - 26.6 - 4.21 - 0.494	http://nonlinear.com/redirect/outbound?p=hmdb&param=HMDB00518	Chenodeoxycholic acid		391.285	1	5.52603	0
5.53_391.2850m/z	HMDB00626		M-H	C24H40O4	54.9	87	-0.983678	88.8767	100 - 26.6 - 4.21 - 0.494	http://nonlinear.com/redirect/outbound?p=hmdb&param=HMDB00626	Deoxycholic acid		391.285	1	5.52603	0
5.53_391.2850m/z	HMDB00664		M-H	C24H40O4	54.9	87	-0.983678	88.8767	100 - 26.6 - 4.21 - 0.494	http://nonlinear.com/redirect/outbound?p=hmdb&param=HMDB00664	Isohyodeoxycholic acid		391.285	1	5.52603	0
5.53_391.2850m/z	HMDB00686		M-H	C24H40O4	54.9	87	-0.983678	88.8767	100 - 26.6 - 4.21 - 0.494	http://nonlinear.com/redirect/outbound?p=hmdb&param=HMDB00686	Isoursodeoxycholic acid		391.285	1	5.52603	0
5.53_391.2850m/z	HMDB00733		M-H	C24H40O4	54.9	87	-0.983678	88.8767	100 - 26.6 - 4.21 - 0.494	http://nonlinear.com/redirect/outbound?p=hmdb&param=HMDB00733	Hyodeoxycholic acid		391.285	1	5.52603	0
5.53_391.2850m/z	HMDB00811		M-H	C24H40O4	54.9	87	-0.983678	88.8767	100 - 26.6 - 4.21 - 0.494	http://nonlinear.com/redirect/outbound?p=hmdb&param=HMDB00811	Murocholic acid		391.285	1	5.52603	0
5.53_391.2850m/z	HMDB00946		M-H	C24H40O4	54.9	87	-0.983678	88.8767	100 - 26.6 - 4.21 - 0.494	http://nonlinear.com/redirect/outbound?p=hmdb&param=HMDB00946	Ursodeoxycholic acid		391.285	1	5.52603	0
5.53_391.2850m/z	HMDB02451		M-H	C24H40O4	54.9	87	-0.983678	88.8767	100 - 26.6 - 4.21 - 0.494	http://nonlinear.com/redirect/outbound?p=hmdb&param=HMDB02451	7b,12a-Dihydroxycholanoic acid		391.285	1	5.52603	0
5.53_391.2850m/z	HMDB02488		M-H	C24H40O4	54.9	87	-0.983678	88.8767	100 - 26.6 - 4.21 - 0.494	http://nonlinear.com/redirect/outbound?p=hmdb&param=HMDB02488	7a,12b-dihydroxy-5b-Cholan-24-oic acid		391.285	1	5.52603	0
5.53_391.2850m/z	HMDB02536		M-H	C24H40O4	54.9	87	-0.983678	88.8767	100 - 26.6 - 4.21 - 0.494	http://nonlinear.com/redirect/outbound?p=hmdb&param=HMDB02536	Isodeoxycholic acid		391.285	1	5.52603	0
5.53_391.2850m/z	HMDB02585		M-H	C24H40O4	54.9	87	-0.983678	88.8767	100 - 26.6 - 4.21 - 0.494	http://nonlinear.com/redirect/outbound?p=hmdb&param=HMDB02585	3b,12b-Dihydroxy-5b-cholanoic acid		391.285	1	5.52603	0
5.53_391.2850m/z	LMST04010019		M-H	C24H40O4	54.9	87	-0.983678	88.8767	100 - 26.6 - 4.21 - 0.494	http://www.lipidmaps.org/data/LMSDRecord.php?LMID=LMST04010019	1alpha,3alpha-Dihydroxy-5beta-cholan-24-oic Acid		391.285	1	5.52603	0
5.53_391.2850m/z	LMST04010020		M-H	C24H40O4	54.9	87	-0.983678	88.8767	100 - 26.6 - 4.21 - 0.494	http://www.lipidmaps.org/data/LMSDRecord.php?LMID=LMST04010020	1beta,3alpha-Dihydroxy-5beta-cholan-24-oic Acid		391.285	1	5.52603	0
5.53_391.2850m/z	LMST04010021		M-H	C24H40O4	54.9	87	-0.983678	88.8767	100 - 26.6 - 4.21 - 0.494	http://www.lipidmaps.org/data/LMSDRecord.php?LMID=LMST04010021	2beta,3alpha-Dihydroxy-5beta-cholan-24-oic Acid		391.285	1	5.52603	0
5.53_391.2850m/z	LMST04010022		M-H	C24H40O4	54.9	87	-0.983678	88.8767	100 - 26.6 - 4.21 - 0.494	http://www.lipidmaps.org/data/LMSDRecord.php?LMID=LMST04010022	3alpha,4beta-dihydroxy-5beta-cholan-24-oic Acid		391.285	1	5.52603	0
5.53_391.2850m/z	LMST04010023		M-H	C24H40O4	54.9	87	-0.983678	88.8767	100 - 26.6 - 4.21 - 0.494	http://www.lipidmaps.org/data/LMSDRecord.php?LMID=LMST04010023	3beta,4beta-Dihydroxy-5beta-cholan-24-oic Acid		391.285	1	5.52603	0
5.53_391.2850m/z	LMST04010024		M-H	C24H40O4	54.9	87	-0.983678	88.8767	100 - 26.6 - 4.21 - 0.494	http://www.lipidmaps.org/data/LMSDRecord.php?LMID=LMST04010024	Hyodeoxycholic acid		391.285	1	5.52603	0
5.53_391.2850m/z	LMST04010025		M-H	C24H40O4	54.9	87	-0.983678	88.8767	100 - 26.6 - 4.21 - 0.494	http://www.lipidmaps.org/data/LMSDRecord.php?LMID=LMST04010025	Murideoxycholic acid		391.285	1	5.52603	0
5.53_391.2850m/z	LMST04010026		M-H	C24H40O4	54.9	87	-0.983678	88.8767	100 - 26.6 - 4.21 - 0.494	http://www.lipidmaps.org/data/LMSDRecord.php?LMID=LMST04010026	3beta,6alpha-Dihydroxy-5beta-cholan-24-oic Acid		391.285	1	5.52603	0
5.53_391.2850m/z	LMST04010027		M-H	C24H40O4	54.9	87	-0.983678	88.8767	100 - 26.6 - 4.21 - 0.494	http://www.lipidmaps.org/data/LMSDRecord.php?LMID=LMST04010027	3beta,6beta-Dihydroxy-5beta-cholan-24-oic Acid		391.285	1	5.52603	0
5.53_391.2850m/z	LMST04010028		M-H	C24H40O4	54.9	87	-0.983678	88.8767	100 - 26.6 - 4.21 - 0.494	http://www.lipidmaps.org/data/LMSDRecord.php?LMID=LMST04010028	3alpha,6alpha-Dihydroxy-5alpha-cholan-24-oic Acid		391.285	1	5.52603	0
5.53_391.2850m/z	LMST04010029		M-H	C24H40O4	54.9	87	-0.983678	88.8767	100 - 26.6 - 4.21 - 0.494	http://www.lipidmaps.org/data/LMSDRecord.php?LMID=LMST04010029	3alpha,6beta-Dihydroxy-5alpha-cholan-24-oic Acid		391.285	1	5.52603	0
5.53_391.2850m/z	LMST04010030		M-H	C24H40O4	54.9	87	-0.983678	88.8767	100 - 26.6 - 4.21 - 0.494	http://www.lipidmaps.org/data/LMSDRecord.php?LMID=LMST04010030	3beta,6alpha-Dihydroxy-5alpha-cholan-24-oic Acid		391.285	1	5.52603	0
5.53_391.2850m/z	LMST04010031		M-H	C24H40O4	54.9	87	-0.983678	88.8767	100 - 26.6 - 4.21 - 0.494	http://www.lipidmaps.org/data/LMSDRecord.php?LMID=LMST04010031	3beta,6beta-Dihydroxy-5alpha-cholan-24-oic Acid		391.285	1	5.52603	0
5.53_391.2850m/z	LMST04010032		M-H	C24H40O4	54.9	87	-0.983678	88.8767	100 - 26.6 - 4.21 - 0.494	http://www.lipidmaps.org/data/LMSDRecord.php?LMID=LMST04010032	Chenodeoxycholic Acid		391.285	1	5.52603	0
5.53_391.2850m/z	LMST04010033		M-H	C24H40O4	54.9	87	-0.983678	88.8767	100 - 26.6 - 4.21 - 0.494	http://www.lipidmaps.org/data/LMSDRecord.php?LMID=LMST04010033	Ursodeoxycholic acid		391.285	1	5.52603	0
5.53_391.2850m/z	LMST04010034		M-H	C24H40O4	54.9	87	-0.983678	88.8767	100 - 26.6 - 4.21 - 0.494	http://www.lipidmaps.org/data/LMSDRecord.php?LMID=LMST04010034	3beta,7alpha-Dihydroxy-5beta-cholan-24-oic Acid		391.285	1	5.52603	0
5.53_391.2850m/z	LMST04010035		M-H	C24H40O4	54.9	87	-0.983678	88.8767	100 - 26.6 - 4.21 - 0.494	http://www.lipidmaps.org/data/LMSDRecord.php?LMID=LMST04010035	3beta,7beta-Dihydroxy-5beta-cholan-24-oic Acid		391.285	1	5.52603	0
5.53_391.2850m/z	LMST04010036		M-H	C24H40O4	54.9	87	-0.983678	88.8767	100 - 26.6 - 4.21 - 0.494	http://www.lipidmaps.org/data/LMSDRecord.php?LMID=LMST04010036	Allochenodeoxycholic acid		391.285	1	5.52603	0
5.53_391.2850m/z	LMST04010037		M-H	C24H40O4	54.9	87	-0.983678	88.8767	100 - 26.6 - 4.21 - 0.494	http://www.lipidmaps.org/data/LMSDRecord.php?LMID=LMST04010037	3alpha,7beta-Dihydroxy-5alpha-cholan-24-oic Acid		391.285	1	5.52603	0
5.53_391.2850m/z	LMST04010038		M-H	C24H40O4	54.9	87	-0.983678	88.8767	100 - 26.6 - 4.21 - 0.494	http://www.lipidmaps.org/data/LMSDRecord.php?LMID=LMST04010038	3beta,7alpha-Dihydroxy-5alpha-cholan-24-oic Acid		391.285	1	5.52603	0
5.53_391.2850m/z	LMST04010039		M-H	C24H40O4	54.9	87	-0.983678	88.8767	100 - 26.6 - 4.21 - 0.494	http://www.lipidmaps.org/data/LMSDRecord.php?LMID=LMST04010039	3beta,7beta-Dihydroxy-5alpha-cholan-24-oic Acid		391.285	1	5.52603	0
5.53_391.2850m/z	LMST04010040		M-H	C24H40O4	54.9	87	-0.983678	88.8767	100 - 26.6 - 4.21 - 0.494	http://www.lipidmaps.org/data/LMSDRecord.php?LMID=LMST04010040	Deoxycholic acid		391.285	1	5.52603	0
5.53_391.2850m/z	LMST04010041		M-H	C24H40O4	54.9	87	-0.983678	88.8767	100 - 26.6 - 4.21 - 0.494	http://www.lipidmaps.org/data/LMSDRecord.php?LMID=LMST04010041	Lagodeoxycholic		391.285	1	5.52603	0
5.53_391.2850m/z	LMST04010042		M-H	C24H40O4	54.9	87	-0.983678	88.8767	100 - 26.6 - 4.21 - 0.494	http://www.lipidmaps.org/data/LMSDRecord.php?LMID=LMST04010042	3beta,12alpha-Dihydroxy-5beta-cholan-24-oic Acid		391.285	1	5.52603	0
5.53_391.2850m/z	LMST04010043		M-H	C24H40O4	54.9	87	-0.983678	88.8767	100 - 26.6 - 4.21 - 0.494	http://www.lipidmaps.org/data/LMSDRecord.php?LMID=LMST04010043	3beta,12beta-Dihydroxy-5beta-cholan-24-oic Acid		391.285	1	5.52603	0
5.53_391.2850m/z	LMST04010044		M-H	C24H40O4	54.9	87	-0.983678	88.8767	100 - 26.6 - 4.21 - 0.494	http://www.lipidmaps.org/data/LMSDRecord.php?LMID=LMST04010044	Allodeoxycholic acid		391.285	1	5.52603	0
5.53_391.2850m/z	LMST04010045		M-H	C24H40O4	54.9	87	-0.983678	88.8767	100 - 26.6 - 4.21 - 0.494	http://www.lipidmaps.org/data/LMSDRecord.php?LMID=LMST04010045	3alpha,12beta-Dihydroxy-5alpha-cholan-24-oic Acid		391.285	1	5.52603	0
5.53_391.2850m/z	LMST04010046		M-H	C24H40O4	54.9	87	-0.983678	88.8767	100 - 26.6 - 4.21 - 0.494	http://www.lipidmaps.org/data/LMSDRecord.php?LMID=LMST04010046	3beta,12alpha-Dihydroxy-5alpha-cholan-24-oic Acid		391.285	1	5.52603	0
5.53_391.2850m/z	LMST04010047		M-H	C24H40O4	54.9	87	-0.983678	88.8767	100 - 26.6 - 4.21 - 0.494	http://www.lipidmaps.org/data/LMSDRecord.php?LMID=LMST04010047	3beta,12beta-Dihydroxy-5alpha-cholan-24-oic Acid		391.285	1	5.52603	0
5.53_391.2850m/z	LMST04010048		M-H	C24H40O4	54.9	87	-0.983678	88.8767	100 - 26.6 - 4.21 - 0.494	http://www.lipidmaps.org/data/LMSDRecord.php?LMID=LMST04010048	3alpha,15beta-Dihydroxy-5beta-cholan-24-oic Acid		391.285	1	5.52603	0
5.53_391.2850m/z	LMST04010049		M-H	C24H40O4	54.9	87	-0.983678	88.8767	100 - 26.6 - 4.21 - 0.494	http://www.lipidmaps.org/data/LMSDRecord.php?LMID=LMST04010049	7alpha,12alpha-Dihydroxy-5beta-cholan-24-oic Acid		391.285	1	5.52603	0
5.53_391.2850m/z	LMST04010050		M-H	C24H40O4	54.9	87	-0.983678	88.8767	100 - 26.6 - 4.21 - 0.494	http://www.lipidmaps.org/data/LMSDRecord.php?LMID=LMST04010050	7alpha,12beta-Dihydroxy-5beta-cholan-24-oic Acid		391.285	1	5.52603	0
5.53_391.2850m/z	LMST04010051		M-H	C24H40O4	54.9	87	-0.983678	88.8767	100 - 26.6 - 4.21 - 0.494	http://www.lipidmaps.org/data/LMSDRecord.php?LMID=LMST04010051	7beta,12alpha-Dihydroxy-5beta-cholan-24-oic Acid		391.285	1	5.52603	0
5.53_391.2850m/z	LMST04010052		M-H	C24H40O4	54.9	87	-0.983678	88.8767	100 - 26.6 - 4.21 - 0.494	http://www.lipidmaps.org/data/LMSDRecord.php?LMID=LMST04010052	7beta,12beta-Dihydroxy-5beta-cholan-24-oic Acid		391.285	1	5.52603	0
5.53_391.2850m/z	LMST04010053		M-H	C24H40O4	54.9	87	-0.983678	88.8767	100 - 26.6 - 4.21 - 0.494	http://www.lipidmaps.org/data/LMSDRecord.php?LMID=LMST04010053	7alpha,12alpha-Dihydroxy-5alpha-cholan-24-oic Acid		391.285	1	5.52603	0
5.53_391.2850m/z	LMST04010054		M-H	C24H40O4	54.9	87	-0.983678	88.8767	100 - 26.6 - 4.21 - 0.494	http://www.lipidmaps.org/data/LMSDRecord.php?LMID=LMST04010054	7alpha,12beta-Dihydroxy-5alpha-cholan-24-oic Acid		391.285	1	5.52603	0
5.53_391.2850m/z	LMST04010055		M-H	C24H40O4	54.9	87	-0.983678	88.8767	100 - 26.6 - 4.21 - 0.494	http://www.lipidmaps.org/data/LMSDRecord.php?LMID=LMST04010055	7beta,12alpha-Dihydroxy-5alpha-cholan-24-oic Acid		391.285	1	5.52603	0
5.53_391.2850m/z	LMST04010056		M-H	C24H40O4	54.9	87	-0.983678	88.8767	100 - 26.6 - 4.21 - 0.494	http://www.lipidmaps.org/data/LMSDRecord.php?LMID=LMST04010056	7beta,12beta-Dihydroxy-5alpha-cholan-24-oic Acid		391.285	1	5.52603	0
5.53_391.2850m/z	LMST04010255		M-H	C24H40O4	54.9	87	-0.983678	88.8767	100 - 26.6 - 4.21 - 0.494	http://www.lipidmaps.org/data/LMSDRecord.php?LMID=LMST04010255	3alpha,19-Dihydroxy-5beta-cholan-24-oic Acid		391.285	1	5.52603	0
5.53_391.2850m/z	LMST04010288		M-H	C24H40O4	54.9	87	-0.983678	88.8767	100 - 26.6 - 4.21 - 0.494	http://www.lipidmaps.org/data/LMSDRecord.php?LMID=LMST04010288	3alpha,11beta-Dihydroxy-5beta-cholan-24-oic Acid		391.285	1	5.52603	0
5.53_391.2850m/z	LMST04010308		M-H	C24H40O4	37.5	0	-0.983678	88.8767	100 - 26.6 - 4.21 - 0.494	http://www.lipidmaps.org/data/LMSDRecord.php?LMID=LMST04010308	3alpha,7alpha,12alpha-Trihydroxy-5alpha-cholan-24-al		391.285	1	5.52603	0
5.53_391.2850m/z	LMST04010309		M-H	C24H40O4	37.5	0	-0.983678	88.8767	100 - 26.6 - 4.21 - 0.494	http://www.lipidmaps.org/data/LMSDRecord.php?LMID=LMST04010309	3alpha,7alpha,12alpha-Trihydroxy-5beta-cholan-24-al		391.285	1	5.52603	0
5.53_391.2850m/z	LMST04010352		M-H	C24H40O4	54.9	87	-0.983678	88.8767	100 - 26.6 - 4.21 - 0.494	http://www.lipidmaps.org/data/LMSDRecord.php?LMID=LMST04010352	6beta,7alpha-Dihydroxy-5beta-cholan-24-oic Acid		391.285	1	5.52603	0
5.53_391.2850m/z	LMST04010353		M-H	C24H40O4	54.9	87	-0.983678	88.8767	100 - 26.6 - 4.21 - 0.494	http://www.lipidmaps.org/data/LMSDRecord.php?LMID=LMST04010353	6beta,7beta-Dihydroxy-5beta-cholan-24-oic Acid		391.285	1	5.52603	0
5.53_391.2850m/z	LMST04010368		M-H	C24H40O4	54.9	87	-0.983678	88.8767	100 - 26.6 - 4.21 - 0.494	http://www.lipidmaps.org/data/LMSDRecord.php?LMID=LMST04010368	3alpha,11alpha-Dihydroxy-5beta-cholan-24-oic Acid		391.285	1	5.52603	0
5.53_391.2850m/z	LMST04010386		M-H	C24H40O4	54.9	87	-0.983678	88.8767	100 - 26.6 - 4.21 - 0.494	http://www.lipidmaps.org/data/LMSDRecord.php?LMID=LMST04010386	11beta,12beta-Dihydroxy-5beta-cholan-24-oic Acid		391.285	1	5.52603	0
5.53_391.2850m/z	LMST04010412		M-H	C24H40O4	54.9	87	-0.983678	88.8767	100 - 26.6 - 4.21 - 0.494	http://www.lipidmaps.org/data/LMSDRecord.php?LMID=LMST04010412	3alpha,5beta-Dihydroxycholan-24-oic Acid		391.285	1	5.52603	0
5.53_391.2850m/z	LMST04010428		M-H	C24H40O4	54.9	87	-0.983678	88.8767	100 - 26.6 - 4.21 - 0.494	http://www.lipidmaps.org/data/LMSDRecord.php?LMID=LMST04010428	6beta,12alpha-Dihydroxy-5beta-cholan-24-oic Acid		391.285	1	5.52603	0
5.53_391.2850m/z	LMST04010447		M-H	C24H40O4	54.9	87	-0.983678	88.8767	100 - 26.6 - 4.21 - 0.494	http://www.lipidmaps.org/data/LMSDRecord.php?LMID=LMST04010447	Avideoxycholic acid		391.285	1	5.52603	0
5.53_391.2850m/z	LMST04030211		M-H	C24H40O4	54.9	87	-0.983678	88.8767	100 - 26.6 - 4.21 - 0.494	http://www.lipidmaps.org/data/LMSDRecord.php?LMID=LMST04030211	3alpha,15alpha-dihydroxy-5beta-cholan-24-oic acid		391.285	1	5.52603	0
4.94_319.1186m/z	HMDB15159		M-H	C17H20O6	54.9	85.1	-0.411352	89.8759	100 - 18.8 - 2.91 - 0.325	http://nonlinear.com/redirect/outbound?p=hmdb&param=HMDB15159	Mycophenolic acid		319.119	1	4.93525	0
4.94_319.1186m/z	HMDB30742		M-H	C17H20O6	44.2	31.6	-0.411352	89.8759	100 - 18.8 - 2.91 - 0.325	http://nonlinear.com/redirect/outbound?p=hmdb&param=HMDB30742	Helipyrone		319.119	1	4.93525	0
4.94_319.1186m/z	HMDB33444		M-H2O-H	C17H22O7	43.9	30.4	-0.389429	89.6419	100 - 18.9 - 3.13 - 0.366	http://nonlinear.com/redirect/outbound?p=hmdb&param=HMDB33444	15-Acetyl-4-deoxynivalenol		319.119	1	4.93525	0
4.94_319.1186m/z	HMDB36137		M-H2O-H	C17H22O7	43.8	30	-0.389429	89.6419	100 - 18.9 - 3.13 - 0.366	http://nonlinear.com/redirect/outbound?p=hmdb&param=HMDB36137	Acetyldeoxynivalenol		319.119	1	4.93525	0
4.94_319.1186m/z	HMDB37321		M-H	C17H20O6	42	20.7	-0.411352	89.8759	100 - 18.8 - 2.91 - 0.325	http://nonlinear.com/redirect/outbound?p=hmdb&param=HMDB37321	Oleacein		319.119	1	4.93525	0
4.94_319.1186m/z	HMDB39824		M-H2O-H	C17H22O7	48.4	52.9	-0.389429	89.6419	100 - 18.9 - 3.13 - 0.366	http://nonlinear.com/redirect/outbound?p=hmdb&param=HMDB39824	O-Acetylcyclocalopin A		319.119	1	4.93525	0
4.61_464.3014m/z	HMDB00138		M-H	C26H43NO6	38.3	4.06	-0.881382	88.5171	100 - 29.2 - 5.35 - 0.731	http://nonlinear.com/redirect/outbound?p=hmdb&param=HMDB00138	Glycocholic acid		464.301	1	4.60808	0
4.61_464.3014m/z	HMDB00331		M-H	C26H43NO6	38.3	4.06	-0.881382	88.5171	100 - 29.2 - 5.35 - 0.731	http://nonlinear.com/redirect/outbound?p=hmdb&param=HMDB00331	3a,7b,12a-Trihydroxyoxocholanyl-Glycine		464.301	1	4.60808	0
4.61_464.3014m/z	HMDB32596		M-H	C26H43NO6	38.3	4.06	-0.881382	88.5171	100 - 29.2 - 5.35 - 0.731	http://nonlinear.com/redirect/outbound?p=hmdb&param=HMDB32596	Sodium glycocholate		464.301	1	4.60808	0
4.61_464.3014m/z	LMST05030001		M-H	C26H43NO6	38.3	4.06	-0.881382	88.5171	100 - 29.2 - 5.35 - 0.731	http://www.lipidmaps.org/data/LMSDRecord.php?LMID=LMST05030001	Glycocholic Acid		464.301	1	4.60808	0
4.61_464.3014m/z	LMST05030007		M-H	C26H43NO6	38.3	4.06	-0.881382	88.5171	100 - 29.2 - 5.35 - 0.731	http://www.lipidmaps.org/data/LMSDRecord.php?LMID=LMST05030007	3a,7b,12a-Trihydroxyoxocholanyl-Glycine		464.301	1	4.60808	0
11.15_609.5087m/z	HMDB00207		2M+FA-H	C18H34O2	37.6	0	-2.1558	90.5389	100 - 19.9 - 2.29 - 0.194	http://nonlinear.com/redirect/outbound?p=hmdb&param=HMDB00207	Oleic acid		609.509	1	11.1453	0
11.15_609.5087m/z	HMDB00573		2M+FA-H	C18H34O2	37.6	0	-2.1558	90.5389	100 - 19.9 - 2.29 - 0.194	http://nonlinear.com/redirect/outbound?p=hmdb&param=HMDB00573	Elaidic acid		609.509	1	11.1453	0
11.15_609.5087m/z	HMDB03231		2M+FA-H	C18H34O2	37.6	0	-2.1558	90.5389	100 - 19.9 - 2.29 - 0.194	http://nonlinear.com/redirect/outbound?p=hmdb&param=HMDB03231	Vaccenic acid		609.509	1	11.1453	0
11.15_609.5087m/z	HMDB33753		M-H	C37H70O6	37.2	0	-1.99335	88.5292	100 - 41.1 - 9.44 - 1.57 - 0.208	http://nonlinear.com/redirect/outbound?p=hmdb&param=HMDB33753	Glycerol 1,3-didodecanoate 2-decanoate		609.509	1	11.1453	0
11.15_609.5087m/z	HMDB38058		M-H	C37H70O6	37.2	0	-1.99335	88.5292	100 - 41.1 - 9.44 - 1.57 - 0.208	http://nonlinear.com/redirect/outbound?p=hmdb&param=HMDB38058	Glycerol 1-dodecanoate 2-tetradecanoate 3-octanoate		609.509	1	11.1453	0
11.15_609.5087m/z	HMDB41480		2M+FA-H	C18H34O2	37.6	0	-2.1558	90.5389	100 - 19.9 - 2.29 - 0.194	http://nonlinear.com/redirect/outbound?p=hmdb&param=HMDB41480	(Z)-13-Octadecenoic acid		609.509	1	11.1453	0
11.15_609.5087m/z	HMDB59871		2M+FA-H	C18H34O2	37.6	0	-2.1558	90.5389	100 - 19.9 - 2.29 - 0.194	http://nonlinear.com/redirect/outbound?p=hmdb&param=HMDB59871	Ethyl 9-hexadecenoate		609.509	1	11.1453	0
11.15_609.5087m/z	LMFA01020206		2M+FA-H	C18H34O2	37.6	0	-2.1558	90.5389	100 - 19.9 - 2.29 - 0.194	http://www.lipidmaps.org/data/LMSDRecord.php?LMID=LMFA01020206	2-methyl-16-heptadecenoic acid		609.509	1	11.1453	0
11.15_609.5087m/z	LMFA01020372		2M+FA-H	C18H34O2	37.6	0	-2.1558	90.5389	100 - 19.9 - 2.29 - 0.194	http://www.lipidmaps.org/data/LMSDRecord.php?LMID=LMFA01020372	17:1(4)(16Me)		609.509	1	11.1453	0
11.15_609.5087m/z	LMFA01020373		2M+FA-H	C18H34O2	37.6	0	-2.1558	90.5389	100 - 19.9 - 2.29 - 0.194	http://www.lipidmaps.org/data/LMSDRecord.php?LMID=LMFA01020373	17:1(6)(9Me)		609.509	1	11.1453	0
11.15_609.5087m/z	LMFA01020374		2M+FA-H	C18H34O2	37.6	0	-2.1558	90.5389	100 - 19.9 - 2.29 - 0.194	http://www.lipidmaps.org/data/LMSDRecord.php?LMID=LMFA01020374	17:1(12)(7Me)		609.509	1	11.1453	0
11.15_609.5087m/z	LMFA01030002		2M+FA-H	C18H34O2	37.6	0	-2.1558	90.5389	100 - 19.9 - 2.29 - 0.194	http://www.lipidmaps.org/data/LMSDRecord.php?LMID=LMFA01030002	Oleic acid		609.509	1	11.1453	0
11.15_609.5087m/z	LMFA01030061		2M+FA-H	C18H34O2	37.6	0	-2.1558	90.5389	100 - 19.9 - 2.29 - 0.194	http://www.lipidmaps.org/data/LMSDRecord.php?LMID=LMFA01030061	2Z-octadecenoic acid		609.509	1	11.1453	0
11.15_609.5087m/z	LMFA01030062		2M+FA-H	C18H34O2	37.6	0	-2.1558	90.5389	100 - 19.9 - 2.29 - 0.194	http://www.lipidmaps.org/data/LMSDRecord.php?LMID=LMFA01030062	trans-2-oleic acid		609.509	1	11.1453	0
11.15_609.5087m/z	LMFA01030063		2M+FA-H	C18H34O2	37.6	0	-2.1558	90.5389	100 - 19.9 - 2.29 - 0.194	http://www.lipidmaps.org/data/LMSDRecord.php?LMID=LMFA01030063	3-octadecylenic acid		609.509	1	11.1453	0
11.15_609.5087m/z	LMFA01030064		2M+FA-H	C18H34O2	37.6	0	-2.1558	90.5389	100 - 19.9 - 2.29 - 0.194	http://www.lipidmaps.org/data/LMSDRecord.php?LMID=LMFA01030064	4-octadecylenic acid		609.509	1	11.1453	0
11.15_609.5087m/z	LMFA01030065		2M+FA-H	C18H34O2	37.6	0	-2.1558	90.5389	100 - 19.9 - 2.29 - 0.194	http://www.lipidmaps.org/data/LMSDRecord.php?LMID=LMFA01030065	5E-octadecylenic acid		609.509	1	11.1453	0
11.15_609.5087m/z	LMFA01030066		2M+FA-H	C18H34O2	37.6	0	-2.1558	90.5389	100 - 19.9 - 2.29 - 0.194	http://www.lipidmaps.org/data/LMSDRecord.php?LMID=LMFA01030066	6-octadecylenic acid		609.509	1	11.1453	0
11.15_609.5087m/z	LMFA01030067		2M+FA-H	C18H34O2	37.6	0	-2.1558	90.5389	100 - 19.9 - 2.29 - 0.194	http://www.lipidmaps.org/data/LMSDRecord.php?LMID=LMFA01030067	Petroselaidic acid		609.509	1	11.1453	0
11.15_609.5087m/z	LMFA01030068		2M+FA-H	C18H34O2	37.6	0	-2.1558	90.5389	100 - 19.9 - 2.29 - 0.194	http://www.lipidmaps.org/data/LMSDRecord.php?LMID=LMFA01030068	7Z-octadecenoic acid		609.509	1	11.1453	0
11.15_609.5087m/z	LMFA01030069		2M+FA-H	C18H34O2	37.6	0	-2.1558	90.5389	100 - 19.9 - 2.29 - 0.194	http://www.lipidmaps.org/data/LMSDRecord.php?LMID=LMFA01030069	7E-octadecenoic acid		609.509	1	11.1453	0
11.15_609.5087m/z	LMFA01030070		2M+FA-H	C18H34O2	37.6	0	-2.1558	90.5389	100 - 19.9 - 2.29 - 0.194	http://www.lipidmaps.org/data/LMSDRecord.php?LMID=LMFA01030070	cis-8-oleic acid		609.509	1	11.1453	0
11.15_609.5087m/z	LMFA01030071		2M+FA-H	C18H34O2	37.6	0	-2.1558	90.5389	100 - 19.9 - 2.29 - 0.194	http://www.lipidmaps.org/data/LMSDRecord.php?LMID=LMFA01030071	trans-8-elaidic acid		609.509	1	11.1453	0
11.15_609.5087m/z	LMFA01030073		2M+FA-H	C18H34O2	37.6	0	-2.1558	90.5389	100 - 19.9 - 2.29 - 0.194	http://www.lipidmaps.org/data/LMSDRecord.php?LMID=LMFA01030073	9-elaidic acid		609.509	1	11.1453	0
11.15_609.5087m/z	LMFA01030074		2M+FA-H	C18H34O2	37.6	0	-2.1558	90.5389	100 - 19.9 - 2.29 - 0.194	http://www.lipidmaps.org/data/LMSDRecord.php?LMID=LMFA01030074	cis-10-oleic acid		609.509	1	11.1453	0
11.15_609.5087m/z	LMFA01030075		2M+FA-H	C18H34O2	37.6	0	-2.1558	90.5389	100 - 19.9 - 2.29 - 0.194	http://www.lipidmaps.org/data/LMSDRecord.php?LMID=LMFA01030075	10E-octadecenoic acid		609.509	1	11.1453	0
11.15_609.5087m/z	LMFA01030076		2M+FA-H	C18H34O2	37.6	0	-2.1558	90.5389	100 - 19.9 - 2.29 - 0.194	http://www.lipidmaps.org/data/LMSDRecord.php?LMID=LMFA01030076	cis-vaccenic acid		609.509	1	11.1453	0
11.15_609.5087m/z	LMFA01030077		2M+FA-H	C18H34O2	37.6	0	-2.1558	90.5389	100 - 19.9 - 2.29 - 0.194	http://www.lipidmaps.org/data/LMSDRecord.php?LMID=LMFA01030077	trans-vaccenic acid		609.509	1	11.1453	0
11.15_609.5087m/z	LMFA01030078		2M+FA-H	C18H34O2	37.6	0	-2.1558	90.5389	100 - 19.9 - 2.29 - 0.194	http://www.lipidmaps.org/data/LMSDRecord.php?LMID=LMFA01030078	cis-12-oleic acid		609.509	1	11.1453	0
11.15_609.5087m/z	LMFA01030079		2M+FA-H	C18H34O2	37.6	0	-2.1558	90.5389	100 - 19.9 - 2.29 - 0.194	http://www.lipidmaps.org/data/LMSDRecord.php?LMID=LMFA01030079	trans-12-elaidic acid		609.509	1	11.1453	0
11.15_609.5087m/z	LMFA01030080		2M+FA-H	C18H34O2	37.6	0	-2.1558	90.5389	100 - 19.9 - 2.29 - 0.194	http://www.lipidmaps.org/data/LMSDRecord.php?LMID=LMFA01030080	15E-octadecenoic acid		609.509	1	11.1453	0
11.15_609.5087m/z	LMFA01030081		2M+FA-H	C18H34O2	37.6	0	-2.1558	90.5389	100 - 19.9 - 2.29 - 0.194	http://www.lipidmaps.org/data/LMSDRecord.php?LMID=LMFA01030081	16E-octadecenoic acid		609.509	1	11.1453	0
11.15_609.5087m/z	LMFA01030290		2M+FA-H	C18H34O2	37.6	0	-2.1558	90.5389	100 - 19.9 - 2.29 - 0.194	http://www.lipidmaps.org/data/LMSDRecord.php?LMID=LMFA01030290	13Z-octadecenoic acid		609.509	1	11.1453	0
11.15_609.5087m/z	LMFA01030291		2M+FA-H	C18H34O2	37.6	0	-2.1558	90.5389	100 - 19.9 - 2.29 - 0.194	http://www.lipidmaps.org/data/LMSDRecord.php?LMID=LMFA01030291	15Z-octadecenoic acid		609.509	1	11.1453	0
11.15_609.5087m/z	LMFA01030292		2M+FA-H	C18H34O2	37.6	0	-2.1558	90.5389	100 - 19.9 - 2.29 - 0.194	http://www.lipidmaps.org/data/LMSDRecord.php?LMID=LMFA01030292	16Z-octadecenoic acid		609.509	1	11.1453	0
11.15_609.5087m/z	LMFA01030293		2M+FA-H	C18H34O2	37.6	0	-2.1558	90.5389	100 - 19.9 - 2.29 - 0.194	http://www.lipidmaps.org/data/LMSDRecord.php?LMID=LMFA01030293	17-octadecenoic acid		609.509	1	11.1453	0
11.15_609.5087m/z	LMFA01030294		2M+FA-H	C18H34O2	37.6	0	-2.1558	90.5389	100 - 19.9 - 2.29 - 0.194	http://www.lipidmaps.org/data/LMSDRecord.php?LMID=LMFA01030294	3Z-octadecenoic acid		609.509	1	11.1453	0
11.15_609.5087m/z	LMFA01030295		2M+FA-H	C18H34O2	37.6	0	-2.1558	90.5389	100 - 19.9 - 2.29 - 0.194	http://www.lipidmaps.org/data/LMSDRecord.php?LMID=LMFA01030295	4Z-octadecenoic acid		609.509	1	11.1453	0
11.15_609.5087m/z	LMFA01030296		2M+FA-H	C18H34O2	37.6	0	-2.1558	90.5389	100 - 19.9 - 2.29 - 0.194	http://www.lipidmaps.org/data/LMSDRecord.php?LMID=LMFA01030296	5Z-octadecenoic acid		609.509	1	11.1453	0
11.15_609.5087m/z	LMFA01030880		2M+FA-H	C18H34O2	37.6	0	-2.1558	90.5389	100 - 19.9 - 2.29 - 0.194	http://www.lipidmaps.org/data/LMSDRecord.php?LMID=LMFA01030880	18:1(13E)		609.509	1	11.1453	0
11.15_609.5087m/z	LMFA01030881		2M+FA-H	C18H34O2	37.6	0	-2.1558	90.5389	100 - 19.9 - 2.29 - 0.194	http://www.lipidmaps.org/data/LMSDRecord.php?LMID=LMFA01030881	18:1(14E)		609.509	1	11.1453	0
11.15_609.5087m/z	LMFA01030882		2M+FA-H	C18H34O2	37.6	0	-2.1558	90.5389	100 - 19.9 - 2.29 - 0.194	http://www.lipidmaps.org/data/LMSDRecord.php?LMID=LMFA01030882	18:1(14Z)		609.509	1	11.1453	0
11.15_609.5087m/z	LMFA01030895		2M+FA-H	C18H34O2	37.6	0	-2.1558	90.5389	100 - 19.9 - 2.29 - 0.194	http://www.lipidmaps.org/data/LMSDRecord.php?LMID=LMFA01030895	17:1(4)(15Me)		609.509	1	11.1453	0
11.15_609.5087m/z	LMFA01140008		2M+FA-H	C18H34O2	37.6	0	-2.1558	90.5389	100 - 19.9 - 2.29 - 0.194	http://www.lipidmaps.org/data/LMSDRecord.php?LMID=LMFA01140008	11-Cycloheptylundecanoic acid		609.509	1	11.1453	0
11.15_609.5087m/z	LMFA07010343		2M+FA-H	C18H34O2	37.6	0	-2.1558	90.5389	100 - 19.9 - 2.29 - 0.194	http://www.lipidmaps.org/data/LMSDRecord.php?LMID=LMFA07010343	11E-Hexadecenyl acetate		609.509	1	11.1453	0
11.15_609.5087m/z	LMFA07010344		2M+FA-H	C18H34O2	37.6	0	-2.1558	90.5389	100 - 19.9 - 2.29 - 0.194	http://www.lipidmaps.org/data/LMSDRecord.php?LMID=LMFA07010344	5E-Hexadecenyl acetate		609.509	1	11.1453	0
11.15_609.5087m/z	LMFA07010345		2M+FA-H	C18H34O2	37.6	0	-2.1558	90.5389	100 - 19.9 - 2.29 - 0.194	http://www.lipidmaps.org/data/LMSDRecord.php?LMID=LMFA07010345	6E-Hexadecenyl acetate		609.509	1	11.1453	0
11.15_609.5087m/z	LMFA07010346		2M+FA-H	C18H34O2	37.6	0	-2.1558	90.5389	100 - 19.9 - 2.29 - 0.194	http://www.lipidmaps.org/data/LMSDRecord.php?LMID=LMFA07010346	8E-Hexadecenyl acetate		609.509	1	11.1453	0
11.15_609.5087m/z	LMFA07010347		2M+FA-H	C18H34O2	37.6	0	-2.1558	90.5389	100 - 19.9 - 2.29 - 0.194	http://www.lipidmaps.org/data/LMSDRecord.php?LMID=LMFA07010347	9E-Hexadecenyl acetate		609.509	1	11.1453	0
11.15_609.5087m/z	LMFA07010361		2M+FA-H	C18H34O2	37.6	0	-2.1558	90.5389	100 - 19.9 - 2.29 - 0.194	http://www.lipidmaps.org/data/LMSDRecord.php?LMID=LMFA07010361	10Z-Hexadecenyl acetate		609.509	1	11.1453	0
11.15_609.5087m/z	LMFA07010362		2M+FA-H	C18H34O2	37.6	0	-2.1558	90.5389	100 - 19.9 - 2.29 - 0.194	http://www.lipidmaps.org/data/LMSDRecord.php?LMID=LMFA07010362	11Z-Hexadecenyl acetate		609.509	1	11.1453	0
11.15_609.5087m/z	LMFA07010363		2M+FA-H	C18H34O2	37.6	0	-2.1558	90.5389	100 - 19.9 - 2.29 - 0.194	http://www.lipidmaps.org/data/LMSDRecord.php?LMID=LMFA07010363	12Z-Hexadecenyl acetate		609.509	1	11.1453	0
11.15_609.5087m/z	LMFA07010365		2M+FA-H	C18H34O2	37.6	0	-2.1558	90.5389	100 - 19.9 - 2.29 - 0.194	http://www.lipidmaps.org/data/LMSDRecord.php?LMID=LMFA07010365	3Z-Hexadecenyl acetate		609.509	1	11.1453	0
11.15_609.5087m/z	LMFA07010366		2M+FA-H	C18H34O2	37.6	0	-2.1558	90.5389	100 - 19.9 - 2.29 - 0.194	http://www.lipidmaps.org/data/LMSDRecord.php?LMID=LMFA07010366	5Z-Hexadecenyl acetate		609.509	1	11.1453	0
11.15_609.5087m/z	LMFA07010367		2M+FA-H	C18H34O2	37.6	0	-2.1558	90.5389	100 - 19.9 - 2.29 - 0.194	http://www.lipidmaps.org/data/LMSDRecord.php?LMID=LMFA07010367	7Z-Hexadecenyl acetate		609.509	1	11.1453	0
11.15_609.5087m/z	LMFA07010368		2M+FA-H	C18H34O2	37.6	0	-2.1558	90.5389	100 - 19.9 - 2.29 - 0.194	http://www.lipidmaps.org/data/LMSDRecord.php?LMID=LMFA07010368	9Z-Hexadecenyl acetate		609.509	1	11.1453	0
11.15_609.5087m/z	LMFA07010378		2M+FA-H	C18H34O2	37.6	0	-2.1558	90.5389	100 - 19.9 - 2.29 - 0.194	http://www.lipidmaps.org/data/LMSDRecord.php?LMID=LMFA07010378	7-Hexadecenyl acetate		609.509	1	11.1453	0
11.15_609.5087m/z	LMFA07010497		2M+FA-H	C18H34O2	37.6	0	-2.1558	90.5389	100 - 19.9 - 2.29 - 0.194	http://www.lipidmaps.org/data/LMSDRecord.php?LMID=LMFA07010497	ethyl 7Z-hexadecenoate		609.509	1	11.1453	0
11.15_609.5087m/z	LMFA07010498		2M+FA-H	C18H34O2	37.6	0	-2.1558	90.5389	100 - 19.9 - 2.29 - 0.194	http://www.lipidmaps.org/data/LMSDRecord.php?LMID=LMFA07010498	formyl 14-methyl-8E-hexadecenoate		609.509	1	11.1453	0
11.15_609.5087m/z	LMFA07010500		2M+FA-H	C18H34O2	37.6	0	-2.1558	90.5389	100 - 19.9 - 2.29 - 0.194	http://www.lipidmaps.org/data/LMSDRecord.php?LMID=LMFA07010500	formyl 14-methyl-8Z-hexadecenoate		609.509	1	11.1453	0
11.15_609.5087m/z	LMFA07010502		2M+FA-H	C18H34O2	37.6	0	-2.1558	90.5389	100 - 19.9 - 2.29 - 0.194	http://www.lipidmaps.org/data/LMSDRecord.php?LMID=LMFA07010502	ethyl 9Z-hexadecenoate		609.509	1	11.1453	0
11.15_609.5087m/z	LMFA07010633		2M+FA-H	C18H34O2	37.6	0	-2.1558	90.5389	100 - 19.9 - 2.29 - 0.194	http://www.lipidmaps.org/data/LMSDRecord.php?LMID=LMFA07010633	Ethyl 9-hexadecenoate		609.509	1	11.1453	0
11.15_609.5087m/z	LMFA07040056		2M+FA-H	C18H34O2	37.6	0	-2.1558	90.5389	100 - 19.9 - 2.29 - 0.194	http://www.lipidmaps.org/data/LMSDRecord.php?LMID=LMFA07040056	18-Octadecanolide		609.509	1	11.1453	0
5.70_450.2615m/z	HMDB11474		M-H	C21H42NO7P	35.3	0	-2.57229	79.311	100 - 23.8 - 4.15 - 0.539	http://nonlinear.com/redirect/outbound?p=hmdb&param=HMDB11474	LysoPE(0:0/16:1(9Z))		450.261	1	5.69677	0
5.70_450.2615m/z	HMDB11504		M-H	C21H42NO7P	35.3	0	-2.57229	79.311	100 - 23.8 - 4.15 - 0.539	http://nonlinear.com/redirect/outbound?p=hmdb&param=HMDB11504	LysoPE(16:1(9Z)/0:0)		450.261	1	5.69677	0
5.70_450.2615m/z	LMGP01020146		M-H	C21H42NO7P	35.3	0	-2.57229	79.311	100 - 23.8 - 4.15 - 0.539	http://www.lipidmaps.org/data/LMSDRecord.php?LMID=LMGP01020146	PC(O-11:1(10E)/2:0)		450.261	1	5.69677	0
5.70_450.2615m/z	LMGP02050010		M-H	C21H42NO7P	35.3	0	-2.57229	79.311	100 - 23.8 - 4.15 - 0.539	http://www.lipidmaps.org/data/LMSDRecord.php?LMID=LMGP02050010	PE(16:1(9Z)/0:0)		450.261	1	5.69677	0
2.52_271.0697m/z	HMDB61177	*	M-H	C11H14NO7+	53.2	78.8	-0.228291	87.5797	100 - 12.7 - 2.18 - 0.208	http://nonlinear.com/redirect/outbound?p=hmdb&param=HMDB61177	Pyridine N-oxide glucuronide		271.07	1	2.51712	0
2.47_1013.2932m/z	LMFA03120056		2M+FA-H	C23H33BrO6	29	0	3.02288	48.6452	98.4 - 25.1 - 100 - 24.9 - 4.22 - 0.538	http://www.lipidmaps.org/data/LMSDRecord.php?LMID=LMFA03120056	7-Acetoxy-7,8-dihydrobromovulone I		1013.29	1	2.46712	0
2.47_1013.2932m/z	LMFA03120058		2M+FA-H	C23H33BrO6	29	0	3.02288	48.6452	98.4 - 25.1 - 100 - 24.9 - 4.22 - 0.538	http://www.lipidmaps.org/data/LMSDRecord.php?LMID=LMFA03120058	7-Acetoxy-7,8-dihydrobromovulone II		1013.29	1	2.46712	0
4.69_517.2428m/z	HMDB30154	*	M-H	C28H38O9	34.9	0	-2.91408	77.7853	100 - 31.1 - 6.51 - 1.02 - 0.133	http://nonlinear.com/redirect/outbound?p=hmdb&param=HMDB30154	Austalide G		517.243	1	4.68665	0
6.61_973.6267m/z	LMST01010195		2M+FA-H	C27H44O6	38.5	0	0.99082	93.6515	100 - 29.9 - 5.56 - 0.77	http://www.lipidmaps.org/data/LMSDRecord.php?LMID=LMST01010195	ponasterone A		973.627	1	6.60688	0
6.61_973.6267m/z	LMST01010210		2M+FA-H	C27H44O6	38.5	0	0.99082	93.6515	100 - 29.9 - 5.56 - 0.77	http://www.lipidmaps.org/data/LMSDRecord.php?LMID=LMST01010210	Ecdysone		973.627	1	6.60688	0
6.61_973.6267m/z	LMST01010361		2M+FA-H	C27H44O6	38.5	0	0.99082	93.6515	100 - 29.9 - 5.56 - 0.77	http://www.lipidmaps.org/data/LMSDRecord.php?LMID=LMST01010361	22-iso-ecdysone		973.627	1	6.60688	0
6.61_973.6267m/z	LMST01080013		2M+FA-H	C27H44O6	38.5	0	0.99082	93.6515	100 - 29.9 - 5.56 - 0.77	http://www.lipidmaps.org/data/LMSDRecord.php?LMID=LMST01080013	Alliogenin		973.627	1	6.60688	0
6.61_973.6267m/z	LMST01080023		2M+FA-H	C27H44O6	38.5	0	0.99082	93.6515	100 - 29.9 - 5.56 - 0.77	http://www.lipidmaps.org/data/LMSDRecord.php?LMID=LMST01080023	Neoallilogenin		973.627	1	6.60688	0
6.61_973.6267m/z	LMST01080035		2M+FA-H	C27H44O6	38.5	0	0.99082	93.6515	100 - 29.9 - 5.56 - 0.77	http://www.lipidmaps.org/data/LMSDRecord.php?LMID=LMST01080035	Convallagenin B		973.627	1	6.60688	0
6.61_973.6267m/z	LMST04030128		2M+FA-H	C27H44O6	38.5	0	0.99082	93.6515	100 - 29.9 - 5.56 - 0.77	http://www.lipidmaps.org/data/LMSDRecord.php?LMID=LMST04030128	3alpha,6alpha,7alpha,12alpha-Tetrahydroxy-5beta-cholest-24-en-26-oic acid		973.627	1	6.60688	0
6.61_973.6267m/z	LMST04030200		2M+FA-H	C27H44O6	38.5	0	0.99082	93.6515	100 - 29.9 - 5.56 - 0.77	http://www.lipidmaps.org/data/LMSDRecord.php?LMID=LMST04030200	3alpha,7alpha,12alpha,26-Tetrahydroxy-5beta-23E-cholestan-27-oic acid		973.627	1	6.60688	0
2.77_337.1292m/z	HMDB31695		M-H2O-H	C17H24O8	38.1	5.29	-0.278773	85.6302	100 - 19 - 3.34 - 0.407	http://nonlinear.com/redirect/outbound?p=hmdb&param=HMDB31695	xi-3-Hydroxy-5-phenylpentanoic acid O-beta-D-Glucopyranoside		337.129	1	2.76573	0
2.77_337.1292m/z	HMDB33444		M-H	C17H22O7	37.1	0	-0.293634	85.8534	100 - 18.9 - 3.13 - 0.366	http://nonlinear.com/redirect/outbound?p=hmdb&param=HMDB33444	15-Acetyl-4-deoxynivalenol		337.129	1	2.76573	0
2.77_337.1292m/z	HMDB36137		M-H	C17H22O7	37.1	0	-0.293634	85.8534	100 - 18.9 - 3.13 - 0.366	http://nonlinear.com/redirect/outbound?p=hmdb&param=HMDB36137	Acetyldeoxynivalenol		337.129	1	2.76573	0
2.77_337.1292m/z	HMDB39824		M-H	C17H22O7	37.1	0	-0.293634	85.8534	100 - 18.9 - 3.13 - 0.366	http://nonlinear.com/redirect/outbound?p=hmdb&param=HMDB39824	O-Acetylcyclocalopin A		337.129	1	2.76573	0
2.77_337.1292m/z	HMDB40558		M-H2O-H	C17H24O8	38.1	5.29	-0.278773	85.6302	100 - 19 - 3.34 - 0.407	http://nonlinear.com/redirect/outbound?p=hmdb&param=HMDB40558	Zingerone glucoside		337.129	1	2.76573	0
4.89_329.1770m/z	HMDB02121		M-H	C20H26O4	35.5	0	3.55063	81.4229	100 - 22.1 - 3.14 - 0.336	http://nonlinear.com/redirect/outbound?p=hmdb&param=HMDB02121	Carnosol		329.177	1	4.8924	0
4.89_329.1770m/z	HMDB32010		M-H2O-H	C20H28O5	35.4	0	3.36698	81.2111	100 - 22.1 - 3.36 - 0.383	http://nonlinear.com/redirect/outbound?p=hmdb&param=HMDB32010	Gibberellin A110		329.177	1	4.8924	0
4.89_329.1770m/z	HMDB32011		M-H2O-H	C20H28O5	35.4	0	3.36698	81.2111	100 - 22.1 - 3.36 - 0.383	http://nonlinear.com/redirect/outbound?p=hmdb&param=HMDB32011	Gibberellin A112		329.177	1	4.8924	0
4.89_329.1770m/z	HMDB32895		M-H2O-H	C20H28O5	35.4	0	3.36698	81.2111	100 - 22.1 - 3.36 - 0.383	http://nonlinear.com/redirect/outbound?p=hmdb&param=HMDB32895	3b-Hydroxy-6b-angeloyloxy-7(11)-eremophilen-12,8b-olide		329.177	1	4.8924	0
4.89_329.1770m/z	HMDB33981		M-H2O-H	C20H28O5	35.5	0.236	3.36698	81.2111	100 - 22.1 - 3.36 - 0.383	http://nonlinear.com/redirect/outbound?p=hmdb&param=HMDB33981	Cohumulone		329.177	1	4.8924	0
4.89_329.1770m/z	HMDB34999		M-H2O-H	C20H28O5	35.5	0.236	3.36698	81.2111	100 - 22.1 - 3.36 - 0.383	http://nonlinear.com/redirect/outbound?p=hmdb&param=HMDB34999	Bakkenolide C		329.177	1	4.8924	0
4.89_329.1770m/z	HMDB36749		M-H	C20H26O4	35.5	0	3.55063	81.4229	100 - 22.1 - 3.14 - 0.336	http://nonlinear.com/redirect/outbound?p=hmdb&param=HMDB36749	Momilactone B		329.177	1	4.8924	0
4.89_329.1770m/z	HMDB36753		M-H	C20H26O4	35.5	0	3.55063	81.4229	100 - 22.1 - 3.14 - 0.336	http://nonlinear.com/redirect/outbound?p=hmdb&param=HMDB36753	Yucalexin P15		329.177	1	4.8924	0
4.89_329.1770m/z	HMDB36755		M-H	C20H26O4	35.5	0	3.55063	81.4229	100 - 22.1 - 3.14 - 0.336	http://nonlinear.com/redirect/outbound?p=hmdb&param=HMDB36755	Yucalexin P8		329.177	1	4.8924	0
4.89_329.1770m/z	HMDB36895		M-H2O-H	C20H28O5	35.4	0	3.36698	81.2111	100 - 22.1 - 3.36 - 0.383	http://nonlinear.com/redirect/outbound?p=hmdb&param=HMDB36895	Gibberellin A53		329.177	1	4.8924	0
4.89_329.1770m/z	HMDB39613		M-H	C20H26O4	35.6	0.525	3.55063	81.4229	100 - 22.1 - 3.14 - 0.336	http://nonlinear.com/redirect/outbound?p=hmdb&param=HMDB39613	3,3',4,4'-Tetrahydroxy-5,5'-diisopropyl-2,2'-dimethylbiphenyl		329.177	1	4.8924	0
4.89_329.1770m/z	HMDB40989		M-H2O-H	C20H28O5	35.4	0	3.36698	81.2111	100 - 22.1 - 3.36 - 0.383	http://nonlinear.com/redirect/outbound?p=hmdb&param=HMDB40989	3b-Hydroxy-6b-tigloyloxy-7(11)-eremophilen-12,8b-olide		329.177	1	4.8924	0
4.89_329.1770m/z	HMDB60094		M-H2O-H	C20H28O5	35.5	0.495	3.36698	81.2111	100 - 22.1 - 3.36 - 0.383	http://nonlinear.com/redirect/outbound?p=hmdb&param=HMDB60094	12,20-Dioxo-leukotriene B4		329.177	1	4.8924	0
4.89_329.1770m/z	LMFA03070044		M-H2O-H	C20H28O5	35.5	0.495	3.36698	81.2111	100 - 22.1 - 3.36 - 0.383	http://www.lipidmaps.org/data/LMSDRecord.php?LMID=LMFA03070044	18-oxo-Resolvin E1		329.177	1	4.8924	0
4.89_329.1770m/z	LMFA03070047		M-H2O-H	C20H28O5	35.5	0.495	3.36698	81.2111	100 - 22.1 - 3.36 - 0.383	http://www.lipidmaps.org/data/LMSDRecord.php?LMID=LMFA03070047	12-oxo-Resolvin E1		329.177	1	4.8924	0
4.89_329.1770m/z	LMPR0104170007		M-H2O-H	C20H28O5	35.4	0	3.36698	81.2111	100 - 22.1 - 3.36 - 0.383	http://www.lipidmaps.org/data/LMSDRecord.php?LMID=LMPR0104170007	Gibberellin A53		329.177	1	4.8924	0
4.89_329.1770m/z	LMPR0104170015		M-H2O-H	C20H28O5	35.4	0	3.36698	81.2111	100 - 22.1 - 3.36 - 0.383	http://www.lipidmaps.org/data/LMSDRecord.php?LMID=LMPR0104170015	Gibberellin A14		329.177	1	4.8924	0
4.89_329.1770m/z	LMPR0104170017		M-H2O-H	C20H28O5	35.4	0	3.36698	81.2111	100 - 22.1 - 3.36 - 0.383	http://www.lipidmaps.org/data/LMSDRecord.php?LMID=LMPR0104170017	Gibberellin A15		329.177	1	4.8924	0
4.89_329.1770m/z	LMPR0104420001		M-H2O-H	C20H28O5	35.4	0	3.36698	81.2111	100 - 22.1 - 3.36 - 0.383	http://www.lipidmaps.org/data/LMSDRecord.php?LMID=LMPR0104420001	Novaxenicins A		329.177	1	4.8924	0
11.32_559.4722m/z	HMDB07074		M-H2O-H	C36H66O5	48.8	66.1	-1.78286	80.2144	100 - 39.9 - 8.77 - 1.38 - 0.173	http://nonlinear.com/redirect/outbound?p=hmdb&param=HMDB07074	DG(15:0/18:2(9Z,12Z)/0:0)		559.472	1	11.3231	0
11.32_559.4722m/z	HMDB07242		M-H2O-H	C36H66O5	48.8	66.1	-1.78286	80.2144	100 - 39.9 - 8.77 - 1.38 - 0.173	http://nonlinear.com/redirect/outbound?p=hmdb&param=HMDB07242	DG(18:2(9Z,12Z)/15:0/0:0)		559.472	1	11.3231	0
11.32_559.4722m/z	HMDB55967		M-H2O-H	C36H66O5	35.6	0	-1.78286	80.2144	100 - 39.9 - 8.77 - 1.38 - 0.173	http://nonlinear.com/redirect/outbound?p=hmdb&param=HMDB55967	DG(14:0/0:0/18:2n6)		559.472	1	11.3231	0
11.32_559.4722m/z	HMDB55969		M-H2O-H	C36H66O5	35.6	0	-1.78286	80.2144	100 - 39.9 - 8.77 - 1.38 - 0.173	http://nonlinear.com/redirect/outbound?p=hmdb&param=HMDB55969	DG(14:0/0:0/20:2n6)		559.472	1	11.3231	0
11.32_559.4722m/z	LMFA07010014		M-H	C36H64O4	35.6	0	-1.84016	80.4266	100 - 39.8 - 8.54 - 1.3 - 0.155	http://www.lipidmaps.org/data/LMSDRecord.php?LMID=LMFA07010014	Mayolene-18		559.472	1	11.3231	0
11.32_559.4722m/z	LMGL02010016		M-H2O-H	C36H66O5	35.6	0	-1.78286	80.2144	100 - 39.9 - 8.77 - 1.38 - 0.173	http://www.lipidmaps.org/data/LMSDRecord.php?LMID=LMGL02010016	DG(16:1(9Z)/17:1(9Z)/0:0)[iso2]		559.472	1	11.3231	0
11.32_559.4722m/z	LMGL02010017		M-H2O-H	C36H66O5	39.6	19.7	-1.78286	80.2144	100 - 39.9 - 8.77 - 1.38 - 0.173	http://www.lipidmaps.org/data/LMSDRecord.php?LMID=LMGL02010017	DG(16:0/17:2(9Z,12Z)/0:0)[iso2]		559.472	1	11.3231	0
11.32_559.4722m/z	LMGL02010366		M-H2O-H	C36H66O5	35.6	0	-1.78286	80.2144	100 - 39.9 - 8.77 - 1.38 - 0.173	http://www.lipidmaps.org/data/LMSDRecord.php?LMID=LMGL02010366	DG(13:0/20:2(11Z,14Z)/0:0)[iso2]		559.472	1	11.3231	0
11.32_559.4722m/z	LMGL02010433		M-H2O-H	C36H66O5	48.8	66.1	-1.78286	80.2144	100 - 39.9 - 8.77 - 1.38 - 0.173	http://www.lipidmaps.org/data/LMSDRecord.php?LMID=LMGL02010433	DG(15:0/18:2(9Z,12Z)/0:0)[iso2]		559.472	1	11.3231	0
11.32_559.4722m/z	LMGL02010456		M-H2O-H	C36H66O5	48.7	65.3	-1.78286	80.2144	100 - 39.9 - 8.77 - 1.38 - 0.173	http://www.lipidmaps.org/data/LMSDRecord.php?LMID=LMGL02010456	DG(15:1(9Z)/18:1(9Z)/0:0)[iso2]		559.472	1	11.3231	0
11.32_559.4722m/z	LMPR04000010		M-H	C36H64O4	35.6	0	-1.84016	80.4266	100 - 39.8 - 8.54 - 1.3 - 0.155	http://www.lipidmaps.org/data/LMSDRecord.php?LMID=LMPR04000010	2-methylbacteriohopane-32,33,34,35-tetrol		559.472	1	11.3231	0
5.21_437.2899m/z	HMDB30867		2M+FA-H	C12H20O2	57.1	89.5	-2.38756	98.8809	100 - 13.3 - 1.22	http://nonlinear.com/redirect/outbound?p=hmdb&param=HMDB30867	Dihydro-5-(2-octenyl)-2(3H)-furanone		437.29	1	5.21243	0
5.21_437.2899m/z	HMDB30945		2M+FA-H	C12H20O2	57.1	89.4	-2.38756	98.8809	100 - 13.3 - 1.22	http://nonlinear.com/redirect/outbound?p=hmdb&param=HMDB30945	Methyl 2-undecynoate		437.29	1	5.21243	0
5.21_437.2899m/z	HMDB31030		2M+FA-H	C12H20O2	57.1	89.5	-2.38756	98.8809	100 - 13.3 - 1.22	http://nonlinear.com/redirect/outbound?p=hmdb&param=HMDB31030	6-Heptyl-5,6-dihydro-2H-pyran-2-one		437.29	1	5.21243	0
5.21_437.2899m/z	HMDB31692		2M+FA-H	C12H20O2	57.1	89.5	-2.38756	98.8809	100 - 13.3 - 1.22	http://nonlinear.com/redirect/outbound?p=hmdb&param=HMDB31692	cis-3-Hexenyl trans-4-hexenoate		437.29	1	5.21243	0
5.21_437.2899m/z	HMDB32051		2M+FA-H	C12H20O2	57.1	89.5	-2.38756	98.8809	100 - 13.3 - 1.22	http://nonlinear.com/redirect/outbound?p=hmdb&param=HMDB32051	alpha-Terpineol acetate		437.29	1	5.21243	0
5.21_437.2899m/z	HMDB32193		2M+FA-H	C12H20O2	57.1	89.5	-2.38756	98.8809	100 - 13.3 - 1.22	http://nonlinear.com/redirect/outbound?p=hmdb&param=HMDB32193	alpha-Campholene acetate		437.29	1	5.21243	0
5.21_437.2899m/z	HMDB32331		2M+FA-H	C12H20O2	57.1	89.5	-2.38756	98.8809	100 - 13.3 - 1.22	http://nonlinear.com/redirect/outbound?p=hmdb&param=HMDB32331	(Z)-4-Hydroxy-6-dodecenoic acid lactone		437.29	1	5.21243	0
5.21_437.2899m/z	HMDB32901		2M+FA-H	C12H20O2	57.1	89.5	-2.38756	98.8809	100 - 13.3 - 1.22	http://nonlinear.com/redirect/outbound?p=hmdb&param=HMDB32901	Yuzu lactone		437.29	1	5.21243	0
5.21_437.2899m/z	HMDB34903		2M+FA-H	C12H20O2	57.1	89.5	-2.38756	98.8809	100 - 13.3 - 1.22	http://nonlinear.com/redirect/outbound?p=hmdb&param=HMDB34903	(3R,3aR,7aS)-3-Butylhexahydro-1(3H)-isobenzofuranone		437.29	1	5.21243	0
5.21_437.2899m/z	HMDB35157		2M+FA-H	C12H20O2	57.1	89.5	-2.38756	98.8809	100 - 13.3 - 1.22	http://nonlinear.com/redirect/outbound?p=hmdb&param=HMDB35157	Geranyl acetate		437.29	1	5.21243	0
5.21_437.2899m/z	HMDB36048		2M+FA-H	C12H20O2	57.1	89.5	-2.38756	98.8809	100 - 13.3 - 1.22	http://nonlinear.com/redirect/outbound?p=hmdb&param=HMDB36048	Artemisia alcohol acetate		437.29	1	5.21243	0
5.21_437.2899m/z	HMDB36599		2M+FA-H	C12H20O2	57.1	89.5	-2.38756	98.8809	100 - 13.3 - 1.22	http://nonlinear.com/redirect/outbound?p=hmdb&param=HMDB36599	Ethyl 2Z,4E-decadienoic acid		437.29	1	5.21243	0
5.21_437.2899m/z	HMDB37301		2M+FA-H	C12H20O2	57.1	89.5	-2.38756	98.8809	100 - 13.3 - 1.22	http://nonlinear.com/redirect/outbound?p=hmdb&param=HMDB37301	p-Menth-1-en-9-ol acetate		437.29	1	5.21243	0
5.21_437.2899m/z	HMDB38270		2M+FA-H	C12H20O2	57.1	89.5	-2.38756	98.8809	100 - 13.3 - 1.22	http://nonlinear.com/redirect/outbound?p=hmdb&param=HMDB38270	cis-3-Hexenyl cis-3-hexenoate		437.29	1	5.21243	0
5.21_437.2899m/z	HMDB38280		2M+FA-H	C12H20O2	57.1	89.5	-2.38756	98.8809	100 - 13.3 - 1.22	http://nonlinear.com/redirect/outbound?p=hmdb&param=HMDB38280	cis-3-Hexenyl trans-2-hexenoate		437.29	1	5.21243	0
5.21_437.2899m/z	HMDB39522		2M+FA-H	C12H20O2	57.1	89.5	-2.38756	98.8809	100 - 13.3 - 1.22	http://nonlinear.com/redirect/outbound?p=hmdb&param=HMDB39522	Linalyl acetate		437.29	1	5.21243	0
5.21_437.2899m/z	HMDB40206		2M+FA-H	C12H20O2	57.1	89.5	-2.38756	98.8809	100 - 13.3 - 1.22	http://nonlinear.com/redirect/outbound?p=hmdb&param=HMDB40206	Allyl 3-cyclohexylpropionate		437.29	1	5.21243	0
5.21_437.2899m/z	HMDB40227		2M+FA-H	C12H20O2	57.1	89.5	-2.38756	98.8809	100 - 13.3 - 1.22	http://nonlinear.com/redirect/outbound?p=hmdb&param=HMDB40227	Isopulegol acetate		437.29	1	5.21243	0
5.21_437.2899m/z	HMDB40397		2M+FA-H	C12H20O2	57.1	89.5	-2.38756	98.8809	100 - 13.3 - 1.22	http://nonlinear.com/redirect/outbound?p=hmdb&param=HMDB40397	(-)-Bornyl acetate		437.29	1	5.21243	0
5.21_437.2899m/z	HMDB40725		2M+FA-H	C12H20O2	57.1	89.5	-2.38756	98.8809	100 - 13.3 - 1.22	http://nonlinear.com/redirect/outbound?p=hmdb&param=HMDB40725	Fenchyl acetate		437.29	1	5.21243	0
5.21_437.2899m/z	HMDB41469		2M+FA-H	C12H20O2	57.1	89.5	-2.38756	98.8809	100 - 13.3 - 1.22	http://nonlinear.com/redirect/outbound?p=hmdb&param=HMDB41469	Dihydrocarveol acetate		437.29	1	5.21243	0
5.21_437.2899m/z	HMDB41494		2M+FA-H	C12H20O2	57.1	89.5	-2.38756	98.8809	100 - 13.3 - 1.22	http://nonlinear.com/redirect/outbound?p=hmdb&param=HMDB41494	(S)-Santolina acetate		437.29	1	5.21243	0
5.21_437.2899m/z	LMFA01030189		2M+FA-H	C12H20O2	57.3	90.6	-2.38756	98.8809	100 - 13.3 - 1.22	http://www.lipidmaps.org/data/LMSDRecord.php?LMID=LMFA01030189	Aleprylic acid		437.29	1	5.21243	0
5.21_437.2899m/z	LMFA01030230		2M+FA-H	C12H20O2	57.3	90.5	-2.38756	98.8809	100 - 13.3 - 1.22	http://www.lipidmaps.org/data/LMSDRecord.php?LMID=LMFA01030230	2E,4E-dodecadienoic acid		437.29	1	5.21243	0
5.21_437.2899m/z	LMFA01030231		2M+FA-H	C12H20O2	57.3	90.5	-2.38756	98.8809	100 - 13.3 - 1.22	http://www.lipidmaps.org/data/LMSDRecord.php?LMID=LMFA01030231	2E,6Z-dodecadienoic acid		437.29	1	5.21243	0
5.21_437.2899m/z	LMFA01030232		2M+FA-H	C12H20O2	57.3	90.5	-2.38756	98.8809	100 - 13.3 - 1.22	http://www.lipidmaps.org/data/LMSDRecord.php?LMID=LMFA01030232	2E,8E-dodecadienoic acid		437.29	1	5.21243	0
5.21_437.2899m/z	LMFA01030233		2M+FA-H	C12H20O2	57.3	90.5	-2.38756	98.8809	100 - 13.3 - 1.22	http://www.lipidmaps.org/data/LMSDRecord.php?LMID=LMFA01030233	2E,8Z-dodecadienoic acid		437.29	1	5.21243	0
5.21_437.2899m/z	LMFA01030234		2M+FA-H	C12H20O2	57.3	90.5	-2.38756	98.8809	100 - 13.3 - 1.22	http://www.lipidmaps.org/data/LMSDRecord.php?LMID=LMFA01030234	2Z,8E-dodecadienoic acid		437.29	1	5.21243	0
5.21_437.2899m/z	LMFA01030235		2M+FA-H	C12H20O2	57.3	90.5	-2.38756	98.8809	100 - 13.3 - 1.22	http://www.lipidmaps.org/data/LMSDRecord.php?LMID=LMFA01030235	2Z,8Z-dodecadienoic acid		437.29	1	5.21243	0
5.21_437.2899m/z	LMFA01030236		2M+FA-H	C12H20O2	57.3	90.5	-2.38756	98.8809	100 - 13.3 - 1.22	http://www.lipidmaps.org/data/LMSDRecord.php?LMID=LMFA01030236	5E,7E-dodecadienoic acid		437.29	1	5.21243	0
5.21_437.2899m/z	LMFA01030237		2M+FA-H	C12H20O2	57.3	90.5	-2.38756	98.8809	100 - 13.3 - 1.22	http://www.lipidmaps.org/data/LMSDRecord.php?LMID=LMFA01030237	7Z,9E-dodecadienoic acid		437.29	1	5.21243	0
5.21_437.2899m/z	LMFA01030238		2M+FA-H	C12H20O2	57.3	90.5	-2.38756	98.8809	100 - 13.3 - 1.22	http://www.lipidmaps.org/data/LMSDRecord.php?LMID=LMFA01030238	8E,10E-dodecadienoic acid		437.29	1	5.21243	0
5.21_437.2899m/z	LMFA01030239		2M+FA-H	C12H20O2	57.3	90.5	-2.38756	98.8809	100 - 13.3 - 1.22	http://www.lipidmaps.org/data/LMSDRecord.php?LMID=LMFA01030239	8Z,10E-dodecadienoic acid		437.29	1	5.21243	0
5.21_437.2899m/z	LMFA01030466		2M+FA-H	C12H20O2	57.3	90.5	-2.38756	98.8809	100 - 13.3 - 1.22	http://www.lipidmaps.org/data/LMSDRecord.php?LMID=LMFA01030466	3-dodecynoic acid		437.29	1	5.21243	0
5.21_437.2899m/z	LMFA01030467		2M+FA-H	C12H20O2	57.3	90.5	-2.38756	98.8809	100 - 13.3 - 1.22	http://www.lipidmaps.org/data/LMSDRecord.php?LMID=LMFA01030467	4-dodecynoic acid		437.29	1	5.21243	0
5.21_437.2899m/z	LMFA01030468		2M+FA-H	C12H20O2	57.3	90.5	-2.38756	98.8809	100 - 13.3 - 1.22	http://www.lipidmaps.org/data/LMSDRecord.php?LMID=LMFA01030468	5-dodecynoic acid		437.29	1	5.21243	0
5.21_437.2899m/z	LMFA01030469		2M+FA-H	C12H20O2	57.3	90.5	-2.38756	98.8809	100 - 13.3 - 1.22	http://www.lipidmaps.org/data/LMSDRecord.php?LMID=LMFA01030469	6-dodecynoic acid		437.29	1	5.21243	0
5.21_437.2899m/z	LMFA01030470		2M+FA-H	C12H20O2	57.3	90.5	-2.38756	98.8809	100 - 13.3 - 1.22	http://www.lipidmaps.org/data/LMSDRecord.php?LMID=LMFA01030470	7-dodecynoic acid		437.29	1	5.21243	0
5.21_437.2899m/z	LMFA01030471		2M+FA-H	C12H20O2	57.3	90.5	-2.38756	98.8809	100 - 13.3 - 1.22	http://www.lipidmaps.org/data/LMSDRecord.php?LMID=LMFA01030471	8-dodecynoic acid		437.29	1	5.21243	0
5.21_437.2899m/z	LMFA01030472		2M+FA-H	C12H20O2	57.3	90.5	-2.38756	98.8809	100 - 13.3 - 1.22	http://www.lipidmaps.org/data/LMSDRecord.php?LMID=LMFA01030472	9-dodecynoic acid		437.29	1	5.21243	0
5.21_437.2899m/z	LMFA01030473		2M+FA-H	C12H20O2	57.3	90.5	-2.38756	98.8809	100 - 13.3 - 1.22	http://www.lipidmaps.org/data/LMSDRecord.php?LMID=LMFA01030473	10-dodecynoic acid		437.29	1	5.21243	0
5.21_437.2899m/z	LMFA01030474		2M+FA-H	C12H20O2	57.3	90.5	-2.38756	98.8809	100 - 13.3 - 1.22	http://www.lipidmaps.org/data/LMSDRecord.php?LMID=LMFA01030474	11-dodecynoic acid		437.29	1	5.21243	0
5.21_437.2899m/z	LMFA01030769		2M+FA-H	C12H20O2	57.3	90.5	-2.38756	98.8809	100 - 13.3 - 1.22	http://www.lipidmaps.org/data/LMSDRecord.php?LMID=LMFA01030769	cis,cis-dodeca-3,6-dienoic acid		437.29	1	5.21243	0
5.21_437.2899m/z	LMFA06000145		2M+FA-H	C12H20O2	57.1	89.5	-2.38756	98.8809	100 - 13.3 - 1.22	http://www.lipidmaps.org/data/LMSDRecord.php?LMID=LMFA06000145	8E-Hydroxy-4,8-dimethyl-4,9-decadienal		437.29	1	5.21243	0
5.21_437.2899m/z	LMFA07010189		2M+FA-H	C12H20O2	57.1	89.5	-2.38756	98.8809	100 - 13.3 - 1.22	http://www.lipidmaps.org/data/LMSDRecord.php?LMID=LMFA07010189	3,7-Dimethyl-2E,6-octadienyl acetate		437.29	1	5.21243	0
5.21_437.2899m/z	LMFA07010194		2M+FA-H	C12H20O2	57.1	89.5	-2.38756	98.8809	100 - 13.3 - 1.22	http://www.lipidmaps.org/data/LMSDRecord.php?LMID=LMFA07010194	3,7-Dimethyl-2Z,6-octadienyl acetate		437.29	1	5.21243	0
5.21_437.2899m/z	LMFA07010205		2M+FA-H	C12H20O2	57.1	89.5	-2.38756	98.8809	100 - 13.3 - 1.22	http://www.lipidmaps.org/data/LMSDRecord.php?LMID=LMFA07010205	3E,5E-Decadienyl acetate		437.29	1	5.21243	0
5.21_437.2899m/z	LMFA07010209		2M+FA-H	C12H20O2	57.1	89.5	-2.38756	98.8809	100 - 13.3 - 1.22	http://www.lipidmaps.org/data/LMSDRecord.php?LMID=LMFA07010209	7Z,9-Decadienyl acetate		437.29	1	5.21243	0
5.21_437.2899m/z	LMFA07010211		2M+FA-H	C12H20O2	57.1	89.5	-2.38756	98.8809	100 - 13.3 - 1.22	http://www.lipidmaps.org/data/LMSDRecord.php?LMID=LMFA07010211	3Z,5E-Decadienyl acetate		437.29	1	5.21243	0
5.21_437.2899m/z	LMFA07010480		2M+FA-H	C12H20O2	57.1	89.5	-2.38756	98.8809	100 - 13.3 - 1.22	http://www.lipidmaps.org/data/LMSDRecord.php?LMID=LMFA07010480	ethyl 2E,4Z-decadienoate		437.29	1	5.21243	0
5.21_437.2899m/z	LMFA07010563		2M+FA-H	C12H20O2	57.1	89.5	-2.38756	98.8809	100 - 13.3 - 1.22	http://www.lipidmaps.org/data/LMSDRecord.php?LMID=LMFA07010563	Ethyl (E)-7,9-decadienoate		437.29	1	5.21243	0
5.21_437.2899m/z	LMFA07010588		2M+FA-H	C12H20O2	57.1	89.5	-2.38756	98.8809	100 - 13.3 - 1.22	http://www.lipidmaps.org/data/LMSDRecord.php?LMID=LMFA07010588	(E)-2-Hexenyl (E)-2-hexenoate		437.29	1	5.21243	0
5.21_437.2899m/z	LMFA07010589		2M+FA-H	C12H20O2	57.1	89.5	-2.38756	98.8809	100 - 13.3 - 1.22	http://www.lipidmaps.org/data/LMSDRecord.php?LMID=LMFA07010589	(E)-2-Hexenyl (Z)-3-hexenoate		437.29	1	5.21243	0
5.21_437.2899m/z	LMFA07010664		2M+FA-H	C12H20O2	57.1	89.5	-2.38756	98.8809	100 - 13.3 - 1.22	http://www.lipidmaps.org/data/LMSDRecord.php?LMID=LMFA07010664	Isopropyl 2,4-dimethyl-2E,4E-heptadienoate		437.29	1	5.21243	0
5.21_437.2899m/z	LMFA07040029		2M+FA-H	C12H20O2	57.1	89.5	-2.38756	98.8809	100 - 13.3 - 1.22	http://www.lipidmaps.org/data/LMSDRecord.php?LMID=LMFA07040029	Buibuilactone		437.29	1	5.21243	0
5.21_437.2899m/z	LMFA07040033		2M+FA-H	C12H20O2	57.1	89.5	-2.38756	98.8809	100 - 13.3 - 1.22	http://www.lipidmaps.org/data/LMSDRecord.php?LMID=LMFA07040033	Cucujolide II		437.29	1	5.21243	0
5.21_437.2899m/z	LMFA07040034		2M+FA-H	C12H20O2	57.1	89.5	-2.38756	98.8809	100 - 13.3 - 1.22	http://www.lipidmaps.org/data/LMSDRecord.php?LMID=LMFA07040034	S-Cucujolide II		437.29	1	5.21243	0
5.21_437.2899m/z	LMFA07040035		2M+FA-H	C12H20O2	57.1	89.5	-2.38756	98.8809	100 - 13.3 - 1.22	http://www.lipidmaps.org/data/LMSDRecord.php?LMID=LMFA07040035	Cucujolide VIII		437.29	1	5.21243	0
5.21_437.2899m/z	LMFA07040041		2M+FA-H	C12H20O2	57.1	89.5	-2.38756	98.8809	100 - 13.3 - 1.22	http://www.lipidmaps.org/data/LMSDRecord.php?LMID=LMFA07040041	5-Dodecen-11-olide		437.29	1	5.21243	0
5.21_437.2899m/z	LMPR0102010009		2M+FA-H	C12H20O2	57.1	89.5	-2.38756	98.8809	100 - 13.3 - 1.22	http://www.lipidmaps.org/data/LMSDRecord.php?LMID=LMPR0102010009	Linalyl acetate		437.29	1	5.21243	0
5.21_437.2899m/z	LMPR0102090045		2M+FA-H	C12H20O2	57.1	89.5	-2.38756	98.8809	100 - 13.3 - 1.22	http://www.lipidmaps.org/data/LMSDRecord.php?LMID=LMPR0102090045	alpha-Terpinyl acetate		437.29	1	5.21243	0
5.21_437.2899m/z	LMPR0102090046		2M+FA-H	C12H20O2	57.1	89.5	-2.38756	98.8809	100 - 13.3 - 1.22	http://www.lipidmaps.org/data/LMSDRecord.php?LMID=LMPR0102090046	beta-Terpinyl acetate		437.29	1	5.21243	0
5.21_437.2899m/z	LMPR0102090047		2M+FA-H	C12H20O2	57.1	89.5	-2.38756	98.8809	100 - 13.3 - 1.22	http://www.lipidmaps.org/data/LMSDRecord.php?LMID=LMPR0102090047	gamma-Terpinyl acetate		437.29	1	5.21243	0
5.21_437.2899m/z	LMPR0102120014		2M+FA-H	C12H20O2	57.1	89.5	-2.38756	98.8809	100 - 13.3 - 1.22	http://www.lipidmaps.org/data/LMSDRecord.php?LMID=LMPR0102120014	(1S,2R,4S)-(-)-Bornyl acetate		437.29	1	5.21243	0
5.21_437.2899m/z	LMPR0102120020		2M+FA-H	C12H20O2	57.1	89.5	-2.38756	98.8809	100 - 13.3 - 1.22	http://www.lipidmaps.org/data/LMSDRecord.php?LMID=LMPR0102120020	(1R,2S,4R)-(+)-Bornyl acetate		437.29	1	5.21243	0
5.21_437.2899m/z	LMPR0104150002		M-H	C25H42O6	36.5	0	-2.13695	84.9117	100 - 27.8 - 4.94 - 0.658	http://www.lipidmaps.org/data/LMSDRecord.php?LMID=LMPR0104150002	3beta-(3-methyl-butanoyloxy)-villanovane-13alpha,17-diol		437.29	1	5.21243	0
1.04_172.9914m/z	HMDB60015	*	M-H	C6H6O4S	39.2	3.01	0.106894	93.1241	100 - 7.51 - 5.58 - 0.369	http://nonlinear.com/redirect/outbound?p=hmdb&param=HMDB60015	Phenol sulphate		172.991	1	1.04412	0
5.48_465.3034m/z	HMDB00653		M-H	C27H46O4S	34.9	0	-2.08694	76.8649	100 - 30.7 - 9.89 - 2.04 - 0.322	http://nonlinear.com/redirect/outbound?p=hmdb&param=HMDB00653	Cholesterol sulfate		465.303	1	5.47603	0
5.48_465.3034m/z	HMDB34512		M-H2O-H	C30H44O5	34.5	0	4.95122	78.2622	100 - 33.1 - 6.34 - 0.89	http://nonlinear.com/redirect/outbound?p=hmdb&param=HMDB34512	Liquoric acid		465.303	1	5.47603	0
5.48_465.3034m/z	HMDB35256		M-H2O-H	C30H44O5	34.5	0	4.95122	78.2622	100 - 33.1 - 6.34 - 0.89	http://nonlinear.com/redirect/outbound?p=hmdb&param=HMDB35256	24-Hydroxyglabrolide		465.303	1	5.47603	0
5.48_465.3034m/z	HMDB37607		M-H2O-H	C30H44O5	34.5	0	4.95122	78.2622	100 - 33.1 - 6.34 - 0.89	http://nonlinear.com/redirect/outbound?p=hmdb&param=HMDB37607	Ganolucidic acid E		465.303	1	5.47603	0
5.48_465.3034m/z	HMDB39689		M-H2O-H	C30H44O5	34.5	0	4.95122	78.2622	100 - 33.1 - 6.34 - 0.89	http://nonlinear.com/redirect/outbound?p=hmdb&param=HMDB39689	21-Hydroxyisoglabrolide		465.303	1	5.47603	0
5.48_465.3034m/z	LMST04030214		M-H2O-H	C30H44O5	37.4	14.3	4.95122	78.2622	100 - 33.1 - 6.34 - 0.89	http://www.lipidmaps.org/data/LMSDRecord.php?LMID=LMST04030214	(25S)-3-oxo-12beta-acetoxy-cholest-1,4-dien-26-oic acid		465.303	1	5.47603	0
5.48_465.3034m/z	LMST05020016		M-H	C27H46O4S	34.9	0	-2.08694	76.8649	100 - 30.7 - 9.89 - 2.04 - 0.322	http://www.lipidmaps.org/data/LMSDRecord.php?LMID=LMST05020016	cholesterol sulfate		465.303	1	5.47603	0
2.45_187.0071m/z	HMDB11635		M-H	C7H8O4S	45.9	32.9	0.21471	96.7007	100 - 8.62 - 5.67 - 0.431	http://nonlinear.com/redirect/outbound?p=hmdb&param=HMDB11635	p-Cresol sulfate		187.007	1	2.45283	0
2.45_187.0071m/z	HMDB34782		M-H	C7H8O4S	45.9	32.9	0.21471	96.7007	100 - 8.62 - 5.67 - 0.431	http://nonlinear.com/redirect/outbound?p=hmdb&param=HMDB34782	Benzyl sulfate		187.007	1	2.45283	0
5.18_391.2847m/z	HMDB00348		M-H	C24H40O4	36.7	0	-1.63632	85.4226	100 - 26.6 - 4.21 - 0.494	http://nonlinear.com/redirect/outbound?p=hmdb&param=HMDB00348	3b,12a-Dihydroxy-5a-cholanoic acid		391.285	1	5.18457	0
5.18_391.2847m/z	HMDB00361		M-H	C24H40O4	36.7	0	-1.63632	85.4226	100 - 26.6 - 4.21 - 0.494	http://nonlinear.com/redirect/outbound?p=hmdb&param=HMDB00361	3b,7a-Dihydroxy-5b-cholanoic acid		391.285	1	5.18457	0
5.18_391.2847m/z	HMDB00384		M-H	C24H40O4	36.7	0	-1.63632	85.4226	100 - 26.6 - 4.21 - 0.494	http://nonlinear.com/redirect/outbound?p=hmdb&param=HMDB00384	3a,7a-Dihydroxycholanoic acid		391.285	1	5.18457	0
5.18_391.2847m/z	HMDB00411		M-H	C24H40O4	36.7	0	-1.63632	85.4226	100 - 26.6 - 4.21 - 0.494	http://nonlinear.com/redirect/outbound?p=hmdb&param=HMDB00411	3a,12b-Dihydroxy-5b-cholanoic acid		391.285	1	5.18457	0
5.18_391.2847m/z	HMDB00438		M-H	C24H40O4	36.7	0	-1.63632	85.4226	100 - 26.6 - 4.21 - 0.494	http://nonlinear.com/redirect/outbound?p=hmdb&param=HMDB00438	3b,12a-Dihydroxy-5b-cholanoic acid		391.285	1	5.18457	0
5.18_391.2847m/z	HMDB00478		M-H	C24H40O4	36.7	0	-1.63632	85.4226	100 - 26.6 - 4.21 - 0.494	http://nonlinear.com/redirect/outbound?p=hmdb&param=HMDB00478	Allodeoxycholic acid		391.285	1	5.18457	0
5.18_391.2847m/z	HMDB00514		M-H	C24H40O4	36.7	0	-1.63632	85.4226	100 - 26.6 - 4.21 - 0.494	http://nonlinear.com/redirect/outbound?p=hmdb&param=HMDB00514	Allochenodeoxycholic acid		391.285	1	5.18457	0
5.18_391.2847m/z	HMDB00518		M-H	C24H40O4	36.7	0	-1.63632	85.4226	100 - 26.6 - 4.21 - 0.494	http://nonlinear.com/redirect/outbound?p=hmdb&param=HMDB00518	Chenodeoxycholic acid		391.285	1	5.18457	0
5.18_391.2847m/z	HMDB00626		M-H	C24H40O4	36.7	0	-1.63632	85.4226	100 - 26.6 - 4.21 - 0.494	http://nonlinear.com/redirect/outbound?p=hmdb&param=HMDB00626	Deoxycholic acid		391.285	1	5.18457	0
5.18_391.2847m/z	HMDB00664		M-H	C24H40O4	36.7	0	-1.63632	85.4226	100 - 26.6 - 4.21 - 0.494	http://nonlinear.com/redirect/outbound?p=hmdb&param=HMDB00664	Isohyodeoxycholic acid		391.285	1	5.18457	0
5.18_391.2847m/z	HMDB00686		M-H	C24H40O4	36.7	0	-1.63632	85.4226	100 - 26.6 - 4.21 - 0.494	http://nonlinear.com/redirect/outbound?p=hmdb&param=HMDB00686	Isoursodeoxycholic acid		391.285	1	5.18457	0
5.18_391.2847m/z	HMDB00733		M-H	C24H40O4	36.7	0	-1.63632	85.4226	100 - 26.6 - 4.21 - 0.494	http://nonlinear.com/redirect/outbound?p=hmdb&param=HMDB00733	Hyodeoxycholic acid		391.285	1	5.18457	0
5.18_391.2847m/z	HMDB00811		M-H	C24H40O4	36.7	0	-1.63632	85.4226	100 - 26.6 - 4.21 - 0.494	http://nonlinear.com/redirect/outbound?p=hmdb&param=HMDB00811	Murocholic acid		391.285	1	5.18457	0
5.18_391.2847m/z	HMDB00946		M-H	C24H40O4	36.7	0	-1.63632	85.4226	100 - 26.6 - 4.21 - 0.494	http://nonlinear.com/redirect/outbound?p=hmdb&param=HMDB00946	Ursodeoxycholic acid		391.285	1	5.18457	0
5.18_391.2847m/z	HMDB02451		M-H	C24H40O4	36.7	0	-1.63632	85.4226	100 - 26.6 - 4.21 - 0.494	http://nonlinear.com/redirect/outbound?p=hmdb&param=HMDB02451	7b,12a-Dihydroxycholanoic acid		391.285	1	5.18457	0
5.18_391.2847m/z	HMDB02488		M-H	C24H40O4	36.7	0	-1.63632	85.4226	100 - 26.6 - 4.21 - 0.494	http://nonlinear.com/redirect/outbound?p=hmdb&param=HMDB02488	7a,12b-dihydroxy-5b-Cholan-24-oic acid		391.285	1	5.18457	0
5.18_391.2847m/z	HMDB02536		M-H	C24H40O4	36.7	0	-1.63632	85.4226	100 - 26.6 - 4.21 - 0.494	http://nonlinear.com/redirect/outbound?p=hmdb&param=HMDB02536	Isodeoxycholic acid		391.285	1	5.18457	0
5.18_391.2847m/z	HMDB02585		M-H	C24H40O4	36.7	0	-1.63632	85.4226	100 - 26.6 - 4.21 - 0.494	http://nonlinear.com/redirect/outbound?p=hmdb&param=HMDB02585	3b,12b-Dihydroxy-5b-cholanoic acid		391.285	1	5.18457	0
5.18_391.2847m/z	LMST04010019		M-H	C24H40O4	36.7	0	-1.63632	85.4226	100 - 26.6 - 4.21 - 0.494	http://www.lipidmaps.org/data/LMSDRecord.php?LMID=LMST04010019	1alpha,3alpha-Dihydroxy-5beta-cholan-24-oic Acid		391.285	1	5.18457	0
5.18_391.2847m/z	LMST04010020		M-H	C24H40O4	36.7	0	-1.63632	85.4226	100 - 26.6 - 4.21 - 0.494	http://www.lipidmaps.org/data/LMSDRecord.php?LMID=LMST04010020	1beta,3alpha-Dihydroxy-5beta-cholan-24-oic Acid		391.285	1	5.18457	0
5.18_391.2847m/z	LMST04010021		M-H	C24H40O4	36.7	0	-1.63632	85.4226	100 - 26.6 - 4.21 - 0.494	http://www.lipidmaps.org/data/LMSDRecord.php?LMID=LMST04010021	2beta,3alpha-Dihydroxy-5beta-cholan-24-oic Acid		391.285	1	5.18457	0
5.18_391.2847m/z	LMST04010022		M-H	C24H40O4	36.7	0	-1.63632	85.4226	100 - 26.6 - 4.21 - 0.494	http://www.lipidmaps.org/data/LMSDRecord.php?LMID=LMST04010022	3alpha,4beta-dihydroxy-5beta-cholan-24-oic Acid		391.285	1	5.18457	0
5.18_391.2847m/z	LMST04010023		M-H	C24H40O4	36.7	0	-1.63632	85.4226	100 - 26.6 - 4.21 - 0.494	http://www.lipidmaps.org/data/LMSDRecord.php?LMID=LMST04010023	3beta,4beta-Dihydroxy-5beta-cholan-24-oic Acid		391.285	1	5.18457	0
5.18_391.2847m/z	LMST04010024		M-H	C24H40O4	36.7	0	-1.63632	85.4226	100 - 26.6 - 4.21 - 0.494	http://www.lipidmaps.org/data/LMSDRecord.php?LMID=LMST04010024	Hyodeoxycholic acid		391.285	1	5.18457	0
5.18_391.2847m/z	LMST04010025		M-H	C24H40O4	36.7	0	-1.63632	85.4226	100 - 26.6 - 4.21 - 0.494	http://www.lipidmaps.org/data/LMSDRecord.php?LMID=LMST04010025	Murideoxycholic acid		391.285	1	5.18457	0
5.18_391.2847m/z	LMST04010026		M-H	C24H40O4	36.7	0	-1.63632	85.4226	100 - 26.6 - 4.21 - 0.494	http://www.lipidmaps.org/data/LMSDRecord.php?LMID=LMST04010026	3beta,6alpha-Dihydroxy-5beta-cholan-24-oic Acid		391.285	1	5.18457	0
5.18_391.2847m/z	LMST04010027		M-H	C24H40O4	36.7	0	-1.63632	85.4226	100 - 26.6 - 4.21 - 0.494	http://www.lipidmaps.org/data/LMSDRecord.php?LMID=LMST04010027	3beta,6beta-Dihydroxy-5beta-cholan-24-oic Acid		391.285	1	5.18457	0
5.18_391.2847m/z	LMST04010028		M-H	C24H40O4	36.7	0	-1.63632	85.4226	100 - 26.6 - 4.21 - 0.494	http://www.lipidmaps.org/data/LMSDRecord.php?LMID=LMST04010028	3alpha,6alpha-Dihydroxy-5alpha-cholan-24-oic Acid		391.285	1	5.18457	0
5.18_391.2847m/z	LMST04010029		M-H	C24H40O4	36.7	0	-1.63632	85.4226	100 - 26.6 - 4.21 - 0.494	http://www.lipidmaps.org/data/LMSDRecord.php?LMID=LMST04010029	3alpha,6beta-Dihydroxy-5alpha-cholan-24-oic Acid		391.285	1	5.18457	0
5.18_391.2847m/z	LMST04010030		M-H	C24H40O4	36.7	0	-1.63632	85.4226	100 - 26.6 - 4.21 - 0.494	http://www.lipidmaps.org/data/LMSDRecord.php?LMID=LMST04010030	3beta,6alpha-Dihydroxy-5alpha-cholan-24-oic Acid		391.285	1	5.18457	0
5.18_391.2847m/z	LMST04010031		M-H	C24H40O4	36.7	0	-1.63632	85.4226	100 - 26.6 - 4.21 - 0.494	http://www.lipidmaps.org/data/LMSDRecord.php?LMID=LMST04010031	3beta,6beta-Dihydroxy-5alpha-cholan-24-oic Acid		391.285	1	5.18457	0
5.18_391.2847m/z	LMST04010032		M-H	C24H40O4	36.7	0	-1.63632	85.4226	100 - 26.6 - 4.21 - 0.494	http://www.lipidmaps.org/data/LMSDRecord.php?LMID=LMST04010032	Chenodeoxycholic Acid		391.285	1	5.18457	0
5.18_391.2847m/z	LMST04010033		M-H	C24H40O4	36.7	0	-1.63632	85.4226	100 - 26.6 - 4.21 - 0.494	http://www.lipidmaps.org/data/LMSDRecord.php?LMID=LMST04010033	Ursodeoxycholic acid		391.285	1	5.18457	0
5.18_391.2847m/z	LMST04010034		M-H	C24H40O4	36.7	0	-1.63632	85.4226	100 - 26.6 - 4.21 - 0.494	http://www.lipidmaps.org/data/LMSDRecord.php?LMID=LMST04010034	3beta,7alpha-Dihydroxy-5beta-cholan-24-oic Acid		391.285	1	5.18457	0
5.18_391.2847m/z	LMST04010035		M-H	C24H40O4	36.7	0	-1.63632	85.4226	100 - 26.6 - 4.21 - 0.494	http://www.lipidmaps.org/data/LMSDRecord.php?LMID=LMST04010035	3beta,7beta-Dihydroxy-5beta-cholan-24-oic Acid		391.285	1	5.18457	0
5.18_391.2847m/z	LMST04010036		M-H	C24H40O4	36.7	0	-1.63632	85.4226	100 - 26.6 - 4.21 - 0.494	http://www.lipidmaps.org/data/LMSDRecord.php?LMID=LMST04010036	Allochenodeoxycholic acid		391.285	1	5.18457	0
5.18_391.2847m/z	LMST04010037		M-H	C24H40O4	36.7	0	-1.63632	85.4226	100 - 26.6 - 4.21 - 0.494	http://www.lipidmaps.org/data/LMSDRecord.php?LMID=LMST04010037	3alpha,7beta-Dihydroxy-5alpha-cholan-24-oic Acid		391.285	1	5.18457	0
5.18_391.2847m/z	LMST04010038		M-H	C24H40O4	36.7	0	-1.63632	85.4226	100 - 26.6 - 4.21 - 0.494	http://www.lipidmaps.org/data/LMSDRecord.php?LMID=LMST04010038	3beta,7alpha-Dihydroxy-5alpha-cholan-24-oic Acid		391.285	1	5.18457	0
5.18_391.2847m/z	LMST04010039		M-H	C24H40O4	36.7	0	-1.63632	85.4226	100 - 26.6 - 4.21 - 0.494	http://www.lipidmaps.org/data/LMSDRecord.php?LMID=LMST04010039	3beta,7beta-Dihydroxy-5alpha-cholan-24-oic Acid		391.285	1	5.18457	0
5.18_391.2847m/z	LMST04010040		M-H	C24H40O4	36.7	0	-1.63632	85.4226	100 - 26.6 - 4.21 - 0.494	http://www.lipidmaps.org/data/LMSDRecord.php?LMID=LMST04010040	Deoxycholic acid		391.285	1	5.18457	0
5.18_391.2847m/z	LMST04010041		M-H	C24H40O4	36.7	0	-1.63632	85.4226	100 - 26.6 - 4.21 - 0.494	http://www.lipidmaps.org/data/LMSDRecord.php?LMID=LMST04010041	Lagodeoxycholic		391.285	1	5.18457	0
5.18_391.2847m/z	LMST04010042		M-H	C24H40O4	36.7	0	-1.63632	85.4226	100 - 26.6 - 4.21 - 0.494	http://www.lipidmaps.org/data/LMSDRecord.php?LMID=LMST04010042	3beta,12alpha-Dihydroxy-5beta-cholan-24-oic Acid		391.285	1	5.18457	0
5.18_391.2847m/z	LMST04010043		M-H	C24H40O4	36.7	0	-1.63632	85.4226	100 - 26.6 - 4.21 - 0.494	http://www.lipidmaps.org/data/LMSDRecord.php?LMID=LMST04010043	3beta,12beta-Dihydroxy-5beta-cholan-24-oic Acid		391.285	1	5.18457	0
5.18_391.2847m/z	LMST04010044		M-H	C24H40O4	36.7	0	-1.63632	85.4226	100 - 26.6 - 4.21 - 0.494	http://www.lipidmaps.org/data/LMSDRecord.php?LMID=LMST04010044	Allodeoxycholic acid		391.285	1	5.18457	0
5.18_391.2847m/z	LMST04010045		M-H	C24H40O4	36.7	0	-1.63632	85.4226	100 - 26.6 - 4.21 - 0.494	http://www.lipidmaps.org/data/LMSDRecord.php?LMID=LMST04010045	3alpha,12beta-Dihydroxy-5alpha-cholan-24-oic Acid		391.285	1	5.18457	0
5.18_391.2847m/z	LMST04010046		M-H	C24H40O4	36.7	0	-1.63632	85.4226	100 - 26.6 - 4.21 - 0.494	http://www.lipidmaps.org/data/LMSDRecord.php?LMID=LMST04010046	3beta,12alpha-Dihydroxy-5alpha-cholan-24-oic Acid		391.285	1	5.18457	0
5.18_391.2847m/z	LMST04010047		M-H	C24H40O4	36.7	0	-1.63632	85.4226	100 - 26.6 - 4.21 - 0.494	http://www.lipidmaps.org/data/LMSDRecord.php?LMID=LMST04010047	3beta,12beta-Dihydroxy-5alpha-cholan-24-oic Acid		391.285	1	5.18457	0
5.18_391.2847m/z	LMST04010048		M-H	C24H40O4	36.7	0	-1.63632	85.4226	100 - 26.6 - 4.21 - 0.494	http://www.lipidmaps.org/data/LMSDRecord.php?LMID=LMST04010048	3alpha,15beta-Dihydroxy-5beta-cholan-24-oic Acid		391.285	1	5.18457	0
5.18_391.2847m/z	LMST04010049		M-H	C24H40O4	36.7	0	-1.63632	85.4226	100 - 26.6 - 4.21 - 0.494	http://www.lipidmaps.org/data/LMSDRecord.php?LMID=LMST04010049	7alpha,12alpha-Dihydroxy-5beta-cholan-24-oic Acid		391.285	1	5.18457	0
5.18_391.2847m/z	LMST04010050		M-H	C24H40O4	36.7	0	-1.63632	85.4226	100 - 26.6 - 4.21 - 0.494	http://www.lipidmaps.org/data/LMSDRecord.php?LMID=LMST04010050	7alpha,12beta-Dihydroxy-5beta-cholan-24-oic Acid		391.285	1	5.18457	0
5.18_391.2847m/z	LMST04010051		M-H	C24H40O4	36.7	0	-1.63632	85.4226	100 - 26.6 - 4.21 - 0.494	http://www.lipidmaps.org/data/LMSDRecord.php?LMID=LMST04010051	7beta,12alpha-Dihydroxy-5beta-cholan-24-oic Acid		391.285	1	5.18457	0
5.18_391.2847m/z	LMST04010052		M-H	C24H40O4	36.7	0	-1.63632	85.4226	100 - 26.6 - 4.21 - 0.494	http://www.lipidmaps.org/data/LMSDRecord.php?LMID=LMST04010052	7beta,12beta-Dihydroxy-5beta-cholan-24-oic Acid		391.285	1	5.18457	0
5.18_391.2847m/z	LMST04010053		M-H	C24H40O4	36.7	0	-1.63632	85.4226	100 - 26.6 - 4.21 - 0.494	http://www.lipidmaps.org/data/LMSDRecord.php?LMID=LMST04010053	7alpha,12alpha-Dihydroxy-5alpha-cholan-24-oic Acid		391.285	1	5.18457	0
5.18_391.2847m/z	LMST04010054		M-H	C24H40O4	36.7	0	-1.63632	85.4226	100 - 26.6 - 4.21 - 0.494	http://www.lipidmaps.org/data/LMSDRecord.php?LMID=LMST04010054	7alpha,12beta-Dihydroxy-5alpha-cholan-24-oic Acid		391.285	1	5.18457	0
5.18_391.2847m/z	LMST04010055		M-H	C24H40O4	36.7	0	-1.63632	85.4226	100 - 26.6 - 4.21 - 0.494	http://www.lipidmaps.org/data/LMSDRecord.php?LMID=LMST04010055	7beta,12alpha-Dihydroxy-5alpha-cholan-24-oic Acid		391.285	1	5.18457	0
5.18_391.2847m/z	LMST04010056		M-H	C24H40O4	36.7	0	-1.63632	85.4226	100 - 26.6 - 4.21 - 0.494	http://www.lipidmaps.org/data/LMSDRecord.php?LMID=LMST04010056	7beta,12beta-Dihydroxy-5alpha-cholan-24-oic Acid		391.285	1	5.18457	0
5.18_391.2847m/z	LMST04010255		M-H	C24H40O4	36.7	0	-1.63632	85.4226	100 - 26.6 - 4.21 - 0.494	http://www.lipidmaps.org/data/LMSDRecord.php?LMID=LMST04010255	3alpha,19-Dihydroxy-5beta-cholan-24-oic Acid		391.285	1	5.18457	0
5.18_391.2847m/z	LMST04010288		M-H	C24H40O4	36.7	0	-1.63632	85.4226	100 - 26.6 - 4.21 - 0.494	http://www.lipidmaps.org/data/LMSDRecord.php?LMID=LMST04010288	3alpha,11beta-Dihydroxy-5beta-cholan-24-oic Acid		391.285	1	5.18457	0
5.18_391.2847m/z	LMST04010308		M-H	C24H40O4	36.7	0	-1.63632	85.4226	100 - 26.6 - 4.21 - 0.494	http://www.lipidmaps.org/data/LMSDRecord.php?LMID=LMST04010308	3alpha,7alpha,12alpha-Trihydroxy-5alpha-cholan-24-al		391.285	1	5.18457	0
5.18_391.2847m/z	LMST04010309		M-H	C24H40O4	36.7	0	-1.63632	85.4226	100 - 26.6 - 4.21 - 0.494	http://www.lipidmaps.org/data/LMSDRecord.php?LMID=LMST04010309	3alpha,7alpha,12alpha-Trihydroxy-5beta-cholan-24-al		391.285	1	5.18457	0
5.18_391.2847m/z	LMST04010352		M-H	C24H40O4	36.7	0	-1.63632	85.4226	100 - 26.6 - 4.21 - 0.494	http://www.lipidmaps.org/data/LMSDRecord.php?LMID=LMST04010352	6beta,7alpha-Dihydroxy-5beta-cholan-24-oic Acid		391.285	1	5.18457	0
5.18_391.2847m/z	LMST04010353		M-H	C24H40O4	36.7	0	-1.63632	85.4226	100 - 26.6 - 4.21 - 0.494	http://www.lipidmaps.org/data/LMSDRecord.php?LMID=LMST04010353	6beta,7beta-Dihydroxy-5beta-cholan-24-oic Acid		391.285	1	5.18457	0
5.18_391.2847m/z	LMST04010368		M-H	C24H40O4	36.7	0	-1.63632	85.4226	100 - 26.6 - 4.21 - 0.494	http://www.lipidmaps.org/data/LMSDRecord.php?LMID=LMST04010368	3alpha,11alpha-Dihydroxy-5beta-cholan-24-oic Acid		391.285	1	5.18457	0
5.18_391.2847m/z	LMST04010386		M-H	C24H40O4	36.7	0	-1.63632	85.4226	100 - 26.6 - 4.21 - 0.494	http://www.lipidmaps.org/data/LMSDRecord.php?LMID=LMST04010386	11beta,12beta-Dihydroxy-5beta-cholan-24-oic Acid		391.285	1	5.18457	0
5.18_391.2847m/z	LMST04010412		M-H	C24H40O4	36.7	0	-1.63632	85.4226	100 - 26.6 - 4.21 - 0.494	http://www.lipidmaps.org/data/LMSDRecord.php?LMID=LMST04010412	3alpha,5beta-Dihydroxycholan-24-oic Acid		391.285	1	5.18457	0
5.18_391.2847m/z	LMST04010428		M-H	C24H40O4	36.7	0	-1.63632	85.4226	100 - 26.6 - 4.21 - 0.494	http://www.lipidmaps.org/data/LMSDRecord.php?LMID=LMST04010428	6beta,12alpha-Dihydroxy-5beta-cholan-24-oic Acid		391.285	1	5.18457	0
5.18_391.2847m/z	LMST04010447		M-H	C24H40O4	36.7	0	-1.63632	85.4226	100 - 26.6 - 4.21 - 0.494	http://www.lipidmaps.org/data/LMSDRecord.php?LMID=LMST04010447	Avideoxycholic acid		391.285	1	5.18457	0
5.18_391.2847m/z	LMST04030211		M-H	C24H40O4	36.7	0	-1.63632	85.4226	100 - 26.6 - 4.21 - 0.494	http://www.lipidmaps.org/data/LMSDRecord.php?LMID=LMST04030211	3alpha,15alpha-dihydroxy-5beta-cholan-24-oic acid		391.285	1	5.18457	0
4.62_367.1584m/z	HMDB01032		M-H	C19H28O5S	38.3	4.34	-0.131859	87.1594	100 - 21.9 - 7.82 - 1.33 - 0.197	http://nonlinear.com/redirect/outbound?p=hmdb&param=HMDB01032	Dehydroepiandrosterone sulfate		367.158	1	4.62237	0
4.62_367.1584m/z	HMDB02833		M-H	C19H28O5S	37.8	1.91	-0.131859	87.1594	100 - 21.9 - 7.82 - 1.33 - 0.197	http://nonlinear.com/redirect/outbound?p=hmdb&param=HMDB02833	Testosterone sulfate		367.158	1	4.62237	0
4.62_367.1584m/z	HMDB13230		M-H	C19H28O5S	37.8	1.91	-0.131859	87.1594	100 - 21.9 - 7.82 - 1.33 - 0.197	http://nonlinear.com/redirect/outbound?p=hmdb&param=HMDB13230	Epitestosterone sulfate		367.158	1	4.62237	0
4.62_367.1584m/z	LMST05020010		M-H	C19H28O5S	37.8	1.91	-0.131859	87.1594	100 - 21.9 - 7.82 - 1.33 - 0.197	http://www.lipidmaps.org/data/LMSDRecord.php?LMID=LMST05020010	Dehydroepiandrosterone sulfate		367.158	1	4.62237	0
4.62_367.1584m/z	LMST05020032		M-H	C19H28O5S	37.8	1.91	-0.131859	87.1594	100 - 21.9 - 7.82 - 1.33 - 0.197	http://www.lipidmaps.org/data/LMSDRecord.php?LMID=LMST05020032	Testosterone sulfate		367.158	1	4.62237	0
6.31_452.2777m/z	HMDB11473		M-H	C21H44NO7P	36.7	0	-1.28819	84.8817	100 - 23.9 - 4.16 - 0.54	http://nonlinear.com/redirect/outbound?p=hmdb&param=HMDB11473	LysoPE(0:0/16:0)		452.278	1	6.30827	0
6.31_452.2777m/z	HMDB11503		M-H	C21H44NO7P	36.7	0	-1.28819	84.8817	100 - 23.9 - 4.16 - 0.54	http://nonlinear.com/redirect/outbound?p=hmdb&param=HMDB11503	LysoPE(16:0/0:0)		452.278	1	6.30827	0
6.31_452.2777m/z	LMGP01050001		M-H	C21H44NO7P	36.7	0	-1.28819	84.8817	100 - 23.9 - 4.16 - 0.54	http://www.lipidmaps.org/data/LMSDRecord.php?LMID=LMGP01050001	PC(13:0/0:0)		452.278	1	6.30827	0
6.31_452.2777m/z	LMGP02050002		M-H	C21H44NO7P	36.7	0	-1.28819	84.8817	100 - 23.9 - 4.16 - 0.54	http://www.lipidmaps.org/data/LMSDRecord.php?LMID=LMGP02050002	PE(16:0/0:0)		452.278	1	6.30827	0
2.80_379.1945m/z	HMDB14825		M-H	C21H29FO5	52.8	85.1	4.88661	84.6174	100 - 23.2 - 3.6 - 0.42	http://nonlinear.com/redirect/outbound?p=hmdb&param=HMDB14825	Fludrocortisone		379.194	1	2.80143	0
2.80_379.1945m/z	HMDB15397		M-H2O-H	C22H27FN4O2	53.2	84.3	1.30704	83.1138	100 - 25.6 - 3.57 - 0.353	http://nonlinear.com/redirect/outbound?p=hmdb&param=HMDB15397	Sunitinib		379.194	1	2.80143	0
2.80_379.1945m/z	LMST02030103		M-H	C21H29FO5	52.8	85.1	4.88661	84.6174	100 - 23.2 - 3.6 - 0.42	http://www.lipidmaps.org/data/LMSDRecord.php?LMID=LMST02030103	Fludrocortisone		379.194	1	2.80143	0
1.78_172.9914m/z	HMDB60015	*	M-H	C6H6O4S	38.3	0	0.117391	91.4536	100 - 7.51 - 5.58 - 0.369	http://nonlinear.com/redirect/outbound?p=hmdb&param=HMDB60015	Phenol sulphate		172.991	1	1.77705	0
7.99_1159.7140m/z	HMDB11929	*	M-H2O-H	C59H106N2O21	33.9	7.45	2.57421	65.1352	100 - 66.6 - 26.1 - 7.56 - 1.77 - 0.354	http://nonlinear.com/redirect/outbound?p=hmdb&param=HMDB11929	Ganglioside GM3 (d18:1/18:1(11Z))		1159.71	1	7.98703	0
7.62_505.2531m/z	HMDB28876		2M+FA-H	C10H18N2O4	36.9	0	3.44913	88.551	100 - 11.9 - 1.47 - 0.119	http://nonlinear.com/redirect/outbound?p=hmdb&param=HMDB28876	Hydroxyprolyl-Valine		505.253	1	7.62415	0
7.62_505.2531m/z	HMDB29128		2M+FA-H	C10H18N2O4	36.9	0	3.44913	88.551	100 - 11.9 - 1.47 - 0.119	http://nonlinear.com/redirect/outbound?p=hmdb&param=HMDB29128	Valyl-Hydroxyproline		505.253	1	7.62415	0
7.62_505.2531m/z	LMST03020081		M-H	C27H36F6O2	35.2	5.34	-3.0988	74.5193	100 - 29.7 - 4.66 - 0.512	http://www.lipidmaps.org/data/LMSDRecord.php?LMID=LMST03020081	(22E)-26,26,26,27,27,27-hexafluoro-25-hydroxy-22,23-didehydrovitamin D3 / (22E)-26,26,26,27,27,27-hexafluoro-25-hydroxy-22,23-didehydrocholecalciferol		505.253	1	7.62415	0
7.62_505.2531m/z	LMST03020088		M-H2O-H	C27H38F6O3	35.2	5.17	-2.99234	74.3272	100 - 29.8 - 4.88 - 0.576	http://www.lipidmaps.org/data/LMSDRecord.php?LMID=LMST03020088	26,26,26,27,27,27-hexafluoro-1alpha,24-dihydroxyvitamin D3 / 26,26,26,27,27,27-hexafluoro-1alpha,24-dihydroxycholecalciferol		505.253	1	7.62415	0
7.62_505.2531m/z	LMST03020089		M-H2O-H	C27H38F6O3	35.2	5.17	-2.99234	74.3272	100 - 29.8 - 4.88 - 0.576	http://www.lipidmaps.org/data/LMSDRecord.php?LMID=LMST03020089	26,26,26,27,27,27-hexafluoro-1alpha,25-dihydroxyvitamin D3 / 26,26,26,27,27,27-hexafluoro-1alpha,25-dihydroxycholecalciferol		505.253	1	7.62415	0
2.47_275.1287m/z	HMDB30555		M-H2O-H	C16H22O5	39.4	11.8	-0.495368	85.8044	100 - 17.7 - 2.51 - 0.259	http://nonlinear.com/redirect/outbound?p=hmdb&param=HMDB30555	Tocopheronic acid		275.129	1	2.46712	0
2.47_275.1287m/z	HMDB30764		M-H	C16H20O4	38.5	7.27	-0.527694	86.0294	100 - 17.7 - 2.29 - 0.221	http://nonlinear.com/redirect/outbound?p=hmdb&param=HMDB30764	Acetylpterosin C		275.129	1	2.46712	0
12.63_723.5944m/z	HMDB07587		M-H	C47H80O5	33.1	0	1.54408	67.3982	100 - 51.9 - 14.2 - 2.73 - 0.407	http://nonlinear.com/redirect/outbound?p=hmdb&param=HMDB07587	DG(20:5(5Z,8Z,11Z,14Z,17Z)/24:1(15Z)/0:0)		723.594	1	12.6319	0
12.63_723.5944m/z	HMDB07614		M-H	C47H80O5	33.1	0	1.54408	67.3982	100 - 51.9 - 14.2 - 2.73 - 0.407	http://nonlinear.com/redirect/outbound?p=hmdb&param=HMDB07614	DG(22:0/22:6(4Z,7Z,10Z,13Z,16Z,19Z)/0:0)		723.594	1	12.6319	0
12.63_723.5944m/z	HMDB07641		M-H	C47H80O5	33.1	0	1.54408	67.3982	100 - 51.9 - 14.2 - 2.73 - 0.407	http://nonlinear.com/redirect/outbound?p=hmdb&param=HMDB07641	DG(22:1(13Z)/22:5(4Z,7Z,10Z,13Z,16Z)/0:0)		723.594	1	12.6319	0
12.63_723.5944m/z	HMDB07642		M-H	C47H80O5	33.1	0	1.54408	67.3982	100 - 51.9 - 14.2 - 2.73 - 0.407	http://nonlinear.com/redirect/outbound?p=hmdb&param=HMDB07642	DG(22:1(13Z)/22:5(7Z,10Z,13Z,16Z,19Z)/0:0)		723.594	1	12.6319	0
12.63_723.5944m/z	HMDB07669		M-H	C47H80O5	33.1	0	1.54408	67.3982	100 - 51.9 - 14.2 - 2.73 - 0.407	http://nonlinear.com/redirect/outbound?p=hmdb&param=HMDB07669	DG(22:2(13Z,16Z)/22:4(7Z,10Z,13Z,16Z)/0:0)		723.594	1	12.6319	0
12.63_723.5944m/z	HMDB07697		M-H	C47H80O5	33.1	0	1.54408	67.3982	100 - 51.9 - 14.2 - 2.73 - 0.407	http://nonlinear.com/redirect/outbound?p=hmdb&param=HMDB07697	DG(22:4(7Z,10Z,13Z,16Z)/22:2(13Z,16Z)/0:0)		723.594	1	12.6319	0
12.63_723.5944m/z	HMDB07725		M-H	C47H80O5	33.1	0	1.54408	67.3982	100 - 51.9 - 14.2 - 2.73 - 0.407	http://nonlinear.com/redirect/outbound?p=hmdb&param=HMDB07725	DG(22:5(4Z,7Z,10Z,13Z,16Z)/22:1(13Z)/0:0)		723.594	1	12.6319	0
12.63_723.5944m/z	HMDB07754		M-H	C47H80O5	33.1	0	1.54408	67.3982	100 - 51.9 - 14.2 - 2.73 - 0.407	http://nonlinear.com/redirect/outbound?p=hmdb&param=HMDB07754	DG(22:5(7Z,10Z,13Z,16Z,19Z)/22:1(13Z)/0:0)		723.594	1	12.6319	0
12.63_723.5944m/z	HMDB07782		M-H	C47H80O5	33.1	0	1.54408	67.3982	100 - 51.9 - 14.2 - 2.73 - 0.407	http://nonlinear.com/redirect/outbound?p=hmdb&param=HMDB07782	DG(22:6(4Z,7Z,10Z,13Z,16Z,19Z)/22:0/0:0)		723.594	1	12.6319	0
12.63_723.5944m/z	HMDB07839		M-H	C47H80O5	33.1	0	1.54408	67.3982	100 - 51.9 - 14.2 - 2.73 - 0.407	http://nonlinear.com/redirect/outbound?p=hmdb&param=HMDB07839	DG(24:1(15Z)/20:5(5Z,8Z,11Z,14Z,17Z)/0:0)		723.594	1	12.6319	0
12.63_723.5944m/z	HMDB56110		M-H	C47H80O5	33.1	0	1.54408	67.3982	100 - 51.9 - 14.2 - 2.73 - 0.407	http://nonlinear.com/redirect/outbound?p=hmdb&param=HMDB56110	DG(22:0/0:0/22:6n3)		723.594	1	12.6319	0
12.63_723.5944m/z	HMDB56260		M-H	C47H80O5	33.1	0	1.54408	67.3982	100 - 51.9 - 14.2 - 2.73 - 0.407	http://nonlinear.com/redirect/outbound?p=hmdb&param=HMDB56260	DG(22:1n9/0:0/22:5n6)		723.594	1	12.6319	0
12.63_723.5944m/z	HMDB56265		M-H	C47H80O5	33.1	0	1.54408	67.3982	100 - 51.9 - 14.2 - 2.73 - 0.407	http://nonlinear.com/redirect/outbound?p=hmdb&param=HMDB56265	DG(22:1n9/0:0/22:5n3)		723.594	1	12.6319	0
12.63_723.5944m/z	HMDB56279		M-H	C47H80O5	33.1	0	1.54408	67.3982	100 - 51.9 - 14.2 - 2.73 - 0.407	http://nonlinear.com/redirect/outbound?p=hmdb&param=HMDB56279	DG(24:1n9/0:0/20:5n3)		723.594	1	12.6319	0
12.63_723.5944m/z	HMDB56343		M-H	C47H80O5	33.1	0	1.54408	67.3982	100 - 51.9 - 14.2 - 2.73 - 0.407	http://nonlinear.com/redirect/outbound?p=hmdb&param=HMDB56343	DG(22:2n6/0:0/22:4n6)		723.594	1	12.6319	0
12.63_723.5944m/z	LMGL02010282		M-H	C47H80O5	33.1	0	1.54408	67.3982	100 - 51.9 - 14.2 - 2.73 - 0.407	http://www.lipidmaps.org/data/LMSDRecord.php?LMID=LMGL02010282	DG(22:3(10Z,13Z,16Z)/22:3(10Z,13Z,16Z)/0:0)		723.594	1	12.6319	0
12.63_723.5944m/z	LMGL02010293		M-H	C47H80O5	33.1	0	1.54408	67.3982	100 - 51.9 - 14.2 - 2.73 - 0.407	http://www.lipidmaps.org/data/LMSDRecord.php?LMID=LMGL02010293	DG(22:1(13Z)/22:5(7Z,10Z,13Z,16Z,19Z)/0:0)[iso2]		723.594	1	12.6319	0
12.63_723.5944m/z	LMGL02010294		M-H	C47H80O5	33.1	0	1.54408	67.3982	100 - 51.9 - 14.2 - 2.73 - 0.407	http://www.lipidmaps.org/data/LMSDRecord.php?LMID=LMGL02010294	DG(22:0/22:6(4Z,7Z,10Z,13Z,16Z,19Z)/0:0)[iso2]		723.594	1	12.6319	0
12.63_723.5944m/z	LMGL02010295		M-H	C47H80O5	33.1	0	1.54408	67.3982	100 - 51.9 - 14.2 - 2.73 - 0.407	http://www.lipidmaps.org/data/LMSDRecord.php?LMID=LMGL02010295	DG(22:2(13Z,16Z)/22:4(7Z,10Z,13Z,16Z)/0:0)[iso2]		723.594	1	12.6319	0
12.63_723.5944m/z	LMGL03012649		M-H2O-H	C47H82O6	33.1	0	1.50664	67.2216	100 - 52 - 14.5 - 2.84 - 0.438	http://www.lipidmaps.org/data/LMSDRecord.php?LMID=LMGL03012649	TG(12:0/12:0/20:4(5Z,8Z,11Z,14Z))[iso3]		723.594	1	12.6319	0
12.63_723.5944m/z	LMGL03012705		M-H2O-H	C47H82O6	33.1	0	1.50664	67.2216	100 - 52 - 14.5 - 2.84 - 0.438	http://www.lipidmaps.org/data/LMSDRecord.php?LMID=LMGL03012705	TG(13:0/13:0/18:4(6Z,9Z,12Z,15Z))[iso3]		723.594	1	12.6319	0
12.63_723.5944m/z	LMGL03013221		M-H2O-H	C47H82O6	33.1	0	1.50664	67.2216	100 - 52 - 14.5 - 2.84 - 0.438	http://www.lipidmaps.org/data/LMSDRecord.php?LMID=LMGL03013221	TG(12:0/14:0/18:4(6Z,9Z,12Z,15Z))[iso6]		723.594	1	12.6319	0
12.63_723.5944m/z	LMGL03013248		M-H2O-H	C47H82O6	33.1	0	1.50664	67.2216	100 - 52 - 14.5 - 2.84 - 0.438	http://www.lipidmaps.org/data/LMSDRecord.php?LMID=LMGL03013248	TG(12:0/14:1(9Z)/18:3(6Z,9Z,12Z))[iso6]		723.594	1	12.6319	0
12.63_723.5944m/z	LMGL03013249		M-H2O-H	C47H82O6	33.1	0	1.50664	67.2216	100 - 52 - 14.5 - 2.84 - 0.438	http://www.lipidmaps.org/data/LMSDRecord.php?LMID=LMGL03013249	TG(12:0/14:1(9Z)/18:3(9Z,12Z,15Z))[iso6]		723.594	1	12.6319	0
4.97_573.3141m/z	HMDB31688	*	2M+FA-H	C12H24O6	37.2	0	2.49339	88.9761	100 - 13.5 - 2.07 - 0.198	http://nonlinear.com/redirect/outbound?p=hmdb&param=HMDB31688	Hexyl glucoside		573.314	1	4.97097	0
5.62_449.1753m/z	HMDB35062	*	M-H	C24H31ClO6	30.9	0	3.74249	58.6743	100 - 26.5 - 36.6 - 9.09 - 1.54 - 0.198	http://nonlinear.com/redirect/outbound?p=hmdb&param=HMDB35062	Arnamiol		449.175	1	5.6182	0
2.74_351.1634m/z	HMDB02759		M-H2O-H	C19H30O5S	53.6	80.8	-0.53028	87.8556	100 - 21.9 - 7.83 - 1.33 - 0.198	http://nonlinear.com/redirect/outbound?p=hmdb&param=HMDB02759	Androsterone sulfate		351.163	1	2.73715	0
2.74_351.1634m/z	HMDB06278		M-H2O-H	C19H30O5S	53.6	80.8	-0.53028	87.8556	100 - 21.9 - 7.83 - 1.33 - 0.198	http://nonlinear.com/redirect/outbound?p=hmdb&param=HMDB06278	5a-Dihydrotestosterone sulfate		351.163	1	2.73715	0
2.74_351.1634m/z	HMDB13232		M-H2O-H	C19H30O5S	53.6	80.8	-0.53028	87.8556	100 - 21.9 - 7.83 - 1.33 - 0.198	http://nonlinear.com/redirect/outbound?p=hmdb&param=HMDB13232	Etiocholanolone sulfate		351.163	1	2.73715	0
2.74_351.1634m/z	HMDB41918		M-H2O-H	C22H27ClN2O	49.2	77.9	0.0204365	68.1199	100 - 24.9 - 35.1 - 8.23 - 1.03	http://nonlinear.com/redirect/outbound?p=hmdb&param=HMDB41918	Lorcainide		351.163	1	2.73715	0
2.74_351.1634m/z	LMST05020001		M-H2O-H	C19H30O5S	53.6	80.8	-0.53028	87.8556	100 - 21.9 - 7.83 - 1.33 - 0.198	http://www.lipidmaps.org/data/LMSDRecord.php?LMID=LMST05020001	5alpha-androstane-3alpha-ol-17-one sulfate		351.163	1	2.73715	0
2.74_351.1634m/z	LMST05020023		M-H2O-H	C19H30O5S	53.6	80.8	-0.53028	87.8556	100 - 21.9 - 7.83 - 1.33 - 0.198	http://www.lipidmaps.org/data/LMSDRecord.php?LMID=LMST05020023	5a-Dihydrotestosterone sulfate		351.163	1	2.73715	0
4.63_397.2055m/z	HMDB15397	*	M-H	C22H27FN4O2	53.4	83.9	2.3559	86.1787	100 - 25.6 - 3.57 - 0.353	http://nonlinear.com/redirect/outbound?p=hmdb&param=HMDB15397	Sunitinib		397.205	1	4.6295	0
2.85_199.0069m/z	HMDB41785	*	M-H2O-H	C8H10O5S	44.2	31.7	-0.578118	90.0169	100 - 9.76 - 5.97 - 0.516	http://nonlinear.com/redirect/outbound?p=hmdb&param=HMDB41785	Tyrosol 4-sulfate		199.007	1	2.85145	0
4.69_449.2540m/z	HMDB10321		M-H2O-H	C25H40O8	36.7	0	-1.02751	84.6936	100 - 27.8 - 5.36 - 0.775	http://nonlinear.com/redirect/outbound?p=hmdb&param=HMDB10321	3,17-Androstanediol glucuronide		449.254	1	4.68665	0
4.69_449.2540m/z	HMDB10339		M-H2O-H	C25H40O8	36.7	0	-1.02751	84.6936	100 - 27.8 - 5.36 - 0.775	http://nonlinear.com/redirect/outbound?p=hmdb&param=HMDB10339	3-alpha-Androstanediol glucuronide		449.254	1	4.68665	0
4.69_449.2540m/z	HMDB10359		M-H2O-H	C25H40O8	36.7	0	-1.02751	84.6936	100 - 27.8 - 5.36 - 0.775	http://nonlinear.com/redirect/outbound?p=hmdb&param=HMDB10359	17-Hydroxyandrostane-3-glucuronide		449.254	1	4.68665	0
4.69_449.2540m/z	LMFA03010099		M-H2O-H	C25H40O8	36.7	0	-1.02751	84.6936	100 - 27.8 - 5.36 - 0.775	http://www.lipidmaps.org/data/LMSDRecord.php?LMID=LMFA03010099	18-acetoxy-PGF2alpha-11-acetate methyl ester		449.254	1	4.68665	0
4.69_449.2540m/z	LMST05010004		M-H2O-H	C25H40O8	36.7	0	-1.02751	84.6936	100 - 27.8 - 5.36 - 0.775	http://www.lipidmaps.org/data/LMSDRecord.php?LMID=LMST05010004	3alpha-androstanediol glucuronide		449.254	1	4.68665	0
4.69_449.2540m/z	LMST05010037		M-H2O-H	C25H40O8	36.7	0	-1.02751	84.6936	100 - 27.8 - 5.36 - 0.775	http://www.lipidmaps.org/data/LMSDRecord.php?LMID=LMST05010037	3,17-Androstanediol glucuronide		449.254	1	4.68665	0
4.69_449.2540m/z	LMST05010039		M-H2O-H	C25H40O8	36.7	0	-1.02751	84.6936	100 - 27.8 - 5.36 - 0.775	http://www.lipidmaps.org/data/LMSDRecord.php?LMID=LMST05010039	3-alpha-androstanediol glucuronide		449.254	1	4.68665	0
7.68_205.1595m/z	HMDB00560		M-H2O-H	C14H24O2	36.9	0	-1.11496	86.0922	100 - 15.5 - 1.53 - 0.113	http://nonlinear.com/redirect/outbound?p=hmdb&param=HMDB00560	5,8-Tetradecadienoic acid		205.16	1	7.68128	0
7.68_205.1595m/z	HMDB30426		M-H2O-H	C14H24O2	36.9	0	-1.11496	86.0922	100 - 15.5 - 1.53 - 0.113	http://nonlinear.com/redirect/outbound?p=hmdb&param=HMDB30426	Linalyl isobutyrate		205.16	1	7.68128	0
7.68_205.1595m/z	HMDB30427		M-H2O-H	C14H24O2	36.9	0	-1.11496	86.0922	100 - 15.5 - 1.53 - 0.113	http://nonlinear.com/redirect/outbound?p=hmdb&param=HMDB30427	Linalyl butyrate		205.16	1	7.68128	0
7.68_205.1595m/z	HMDB31015		M-H2O-H	C14H24O2	36.9	0	-1.11496	86.0922	100 - 15.5 - 1.53 - 0.113	http://nonlinear.com/redirect/outbound?p=hmdb&param=HMDB31015	Ethyl (2E,6Z)-dodecadienoate		205.16	1	7.68128	0
7.68_205.1595m/z	HMDB31737		M-H	C14H22O	37	0	-1.21239	86.3794	100 - 15.4 - 1.31	http://nonlinear.com/redirect/outbound?p=hmdb&param=HMDB31737	delta-Methylionone		205.16	1	7.68128	0
7.68_205.1595m/z	HMDB31738		M-H	C14H22O	37	0	-1.21239	86.3794	100 - 15.4 - 1.31	http://nonlinear.com/redirect/outbound?p=hmdb&param=HMDB31738	3-Methyl-4-(2,6,6-trimethyl-2-cyclohexen-1-yl)-3-buten-2-one		205.16	1	7.68128	0
7.68_205.1595m/z	HMDB32053		M-H2O-H	C14H24O2	36.9	0	-1.11496	86.0922	100 - 15.5 - 1.53 - 0.113	http://nonlinear.com/redirect/outbound?p=hmdb&param=HMDB32053	alpha-Terpineol butanoate		205.16	1	7.68128	0
7.68_205.1595m/z	HMDB32342		M-H2O-H	C14H24O2	36.9	0	-1.11496	86.0922	100 - 15.5 - 1.53 - 0.113	http://nonlinear.com/redirect/outbound?p=hmdb&param=HMDB32342	Isobornyl isobutyrate		205.16	1	7.68128	0
7.68_205.1595m/z	HMDB32397		M-H	C14H22O	37	0	-1.21239	86.3794	100 - 15.4 - 1.31	http://nonlinear.com/redirect/outbound?p=hmdb&param=HMDB32397	Methyl-delta-ionone		205.16	1	7.68128	0
7.68_205.1595m/z	HMDB32524		M-H2O-H	C14H24O2	36.9	0	-1.11496	86.0922	100 - 15.5 - 1.53 - 0.113	http://nonlinear.com/redirect/outbound?p=hmdb&param=HMDB32524	Terpinyl isobutyrate		205.16	1	7.68128	0
7.68_205.1595m/z	HMDB32528		M-H	C14H22O	37	0	-1.21239	86.3794	100 - 15.4 - 1.31	http://nonlinear.com/redirect/outbound?p=hmdb&param=HMDB32528	alpha-(p-(1,1,3,3-Tetramethylbutyl)phenyl)-omega-hydroxypoly(oxyethylene)		205.16	1	7.68128	0
7.68_205.1595m/z	HMDB35245		M-H	C14H22O	37	0	-1.21239	86.3794	100 - 15.4 - 1.31	http://nonlinear.com/redirect/outbound?p=hmdb&param=HMDB35245	1-(2,6,6-Trimethyl-2-cyclohexen-1-yl)-1-penten-3-one		205.16	1	7.68128	0
7.68_205.1595m/z	HMDB35631		M-H	C14H22O	37	0	-1.21239	86.3794	100 - 15.4 - 1.31	http://nonlinear.com/redirect/outbound?p=hmdb&param=HMDB35631	alpha-Irone		205.16	1	7.68128	0
7.68_205.1595m/z	HMDB36023		M-H	C14H22O	37	0	-1.21239	86.3794	100 - 15.4 - 1.31	http://nonlinear.com/redirect/outbound?p=hmdb&param=HMDB36023	Etaspirene		205.16	1	7.68128	0
7.68_205.1595m/z	HMDB36024		M-H	C14H22O	37	0	-1.21239	86.3794	100 - 15.4 - 1.31	http://nonlinear.com/redirect/outbound?p=hmdb&param=HMDB36024	10-Isopropyl-2,7-dimethyl-1-oxaspiro[4.5]deca-3,6-diene		205.16	1	7.68128	0
7.68_205.1595m/z	HMDB36424		M-H2O-H	C14H24O2	36.9	0	-1.11496	86.0922	100 - 15.5 - 1.53 - 0.113	http://nonlinear.com/redirect/outbound?p=hmdb&param=HMDB36424	Allyl undecylenate		205.16	1	7.68128	0
7.68_205.1595m/z	HMDB37814		M-H2O-H	C14H24O2	36.9	0	-1.11496	86.0922	100 - 15.5 - 1.53 - 0.113	http://nonlinear.com/redirect/outbound?p=hmdb&param=HMDB37814	2-Propenyl cyclohexanepentanoate		205.16	1	7.68128	0
7.68_205.1595m/z	HMDB38130		M-H	C14H22O	37	0	-1.21239	86.3794	100 - 15.4 - 1.31	http://nonlinear.com/redirect/outbound?p=hmdb&param=HMDB38130	1-(2,6,6-Trimethyl-1-cyclohexen-1-yl)-1-penten-3-one		205.16	1	7.68128	0
7.68_205.1595m/z	HMDB38246		M-H2O-H	C14H24O2	36.9	0	-1.11496	86.0922	100 - 15.5 - 1.53 - 0.113	http://nonlinear.com/redirect/outbound?p=hmdb&param=HMDB38246	Bornyl butyrate		205.16	1	7.68128	0
7.68_205.1595m/z	HMDB38259		M-H2O-H	C14H24O2	36.9	0	-1.11496	86.0922	100 - 15.5 - 1.53 - 0.113	http://nonlinear.com/redirect/outbound?p=hmdb&param=HMDB38259	Neryl butyrate		205.16	1	7.68128	0
7.68_205.1595m/z	HMDB38260		M-H2O-H	C14H24O2	36.9	0	-1.11496	86.0922	100 - 15.5 - 1.53 - 0.113	http://nonlinear.com/redirect/outbound?p=hmdb&param=HMDB38260	Geranyl 2-methylpropanoate		205.16	1	7.68128	0
7.68_205.1595m/z	HMDB39129		M-H2O-H	C14H24O2	36.9	0	-1.11496	86.0922	100 - 15.5 - 1.53 - 0.113	http://nonlinear.com/redirect/outbound?p=hmdb&param=HMDB39129	Goshuyic acid		205.16	1	7.68128	0
7.68_205.1595m/z	LMFA01030191		M-H2O-H	C14H24O2	36.9	0	-1.11496	86.0922	100 - 15.5 - 1.53 - 0.113	http://www.lipidmaps.org/data/LMSDRecord.php?LMID=LMFA01030191	Alepric acid		205.16	1	7.68128	0
7.68_205.1595m/z	LMFA01030251		M-H2O-H	C14H24O2	36.9	0	-1.11496	86.0922	100 - 15.5 - 1.53 - 0.113	http://www.lipidmaps.org/data/LMSDRecord.php?LMID=LMFA01030251	10Z,12E-tetradecadienoic acid		205.16	1	7.68128	0
7.68_205.1595m/z	LMFA01030252		M-H2O-H	C14H24O2	36.9	0	-1.11496	86.0922	100 - 15.5 - 1.53 - 0.113	http://www.lipidmaps.org/data/LMSDRecord.php?LMID=LMFA01030252	2E,4E-tetradecadienoic acid		205.16	1	7.68128	0
7.68_205.1595m/z	LMFA01030253		M-H2O-H	C14H24O2	36.9	0	-1.11496	86.0922	100 - 15.5 - 1.53 - 0.113	http://www.lipidmaps.org/data/LMSDRecord.php?LMID=LMFA01030253	3,4-tetradecadienoic acid		205.16	1	7.68128	0
7.68_205.1595m/z	LMFA01030254		M-H2O-H	C14H24O2	36.9	0	-1.11496	86.0922	100 - 15.5 - 1.53 - 0.113	http://www.lipidmaps.org/data/LMSDRecord.php?LMID=LMFA01030254	3Z,5E-tetradecadienoic acid		205.16	1	7.68128	0
7.68_205.1595m/z	LMFA01030255		M-H2O-H	C14H24O2	36.9	0	-1.11496	86.0922	100 - 15.5 - 1.53 - 0.113	http://www.lipidmaps.org/data/LMSDRecord.php?LMID=LMFA01030255	3Z,5Z-tetradecadienoic acid		205.16	1	7.68128	0
7.68_205.1595m/z	LMFA01030256		M-H2O-H	C14H24O2	36.9	0	-1.11496	86.0922	100 - 15.5 - 1.53 - 0.113	http://www.lipidmaps.org/data/LMSDRecord.php?LMID=LMFA01030256	5,8-tetradecadienoic acid		205.16	1	7.68128	0
7.68_205.1595m/z	LMFA01030257		M-H2O-H	C14H24O2	36.9	0	-1.11496	86.0922	100 - 15.5 - 1.53 - 0.113	http://www.lipidmaps.org/data/LMSDRecord.php?LMID=LMFA01030257	5Z,8Z-tetradecadienoic acid		205.16	1	7.68128	0
7.68_205.1595m/z	LMFA01030584		M-H2O-H	C14H24O2	36.9	0	-1.11496	86.0922	100 - 15.5 - 1.53 - 0.113	http://www.lipidmaps.org/data/LMSDRecord.php?LMID=LMFA01030584	3-tetradecynoic acid		205.16	1	7.68128	0
7.68_205.1595m/z	LMFA01030585		M-H2O-H	C14H24O2	36.9	0	-1.11496	86.0922	100 - 15.5 - 1.53 - 0.113	http://www.lipidmaps.org/data/LMSDRecord.php?LMID=LMFA01030585	4-tetradecynoic acid		205.16	1	7.68128	0
7.68_205.1595m/z	LMFA01030586		M-H2O-H	C14H24O2	36.9	0	-1.11496	86.0922	100 - 15.5 - 1.53 - 0.113	http://www.lipidmaps.org/data/LMSDRecord.php?LMID=LMFA01030586	5-tetradecynoic acid		205.16	1	7.68128	0
7.68_205.1595m/z	LMFA01030587		M-H2O-H	C14H24O2	36.9	0	-1.11496	86.0922	100 - 15.5 - 1.53 - 0.113	http://www.lipidmaps.org/data/LMSDRecord.php?LMID=LMFA01030587	6-tetradecynoic acid		205.16	1	7.68128	0
7.68_205.1595m/z	LMFA01030588		M-H2O-H	C14H24O2	36.9	0	-1.11496	86.0922	100 - 15.5 - 1.53 - 0.113	http://www.lipidmaps.org/data/LMSDRecord.php?LMID=LMFA01030588	7-tetradecynoic acid		205.16	1	7.68128	0
7.68_205.1595m/z	LMFA01030589		M-H2O-H	C14H24O2	36.9	0	-1.11496	86.0922	100 - 15.5 - 1.53 - 0.113	http://www.lipidmaps.org/data/LMSDRecord.php?LMID=LMFA01030589	8-tetradecynoic acid		205.16	1	7.68128	0
7.68_205.1595m/z	LMFA01030590		M-H2O-H	C14H24O2	36.9	0	-1.11496	86.0922	100 - 15.5 - 1.53 - 0.113	http://www.lipidmaps.org/data/LMSDRecord.php?LMID=LMFA01030590	9-tetradecynoic acid		205.16	1	7.68128	0
7.68_205.1595m/z	LMFA01030591		M-H2O-H	C14H24O2	36.9	0	-1.11496	86.0922	100 - 15.5 - 1.53 - 0.113	http://www.lipidmaps.org/data/LMSDRecord.php?LMID=LMFA01030591	10-tetradecynoic acid		205.16	1	7.68128	0
7.68_205.1595m/z	LMFA01030592		M-H2O-H	C14H24O2	36.9	0	-1.11496	86.0922	100 - 15.5 - 1.53 - 0.113	http://www.lipidmaps.org/data/LMSDRecord.php?LMID=LMFA01030592	11-tetradecynoic acid		205.16	1	7.68128	0
7.68_205.1595m/z	LMFA01030593		M-H2O-H	C14H24O2	36.9	0	-1.11496	86.0922	100 - 15.5 - 1.53 - 0.113	http://www.lipidmaps.org/data/LMSDRecord.php?LMID=LMFA01030593	12-tetradecynoic acid		205.16	1	7.68128	0
7.68_205.1595m/z	LMFA01030594		M-H2O-H	C14H24O2	36.9	0	-1.11496	86.0922	100 - 15.5 - 1.53 - 0.113	http://www.lipidmaps.org/data/LMSDRecord.php?LMID=LMFA01030594	13-tetradecynoic acid		205.16	1	7.68128	0
7.68_205.1595m/z	LMFA01030789		M-H2O-H	C14H24O2	36.9	0	-1.11496	86.0922	100 - 15.5 - 1.53 - 0.113	http://www.lipidmaps.org/data/LMSDRecord.php?LMID=LMFA01030789	3E,5Z-Tetradecadienoic acid		205.16	1	7.68128	0
7.68_205.1595m/z	LMFA01030897		M-H2O-H	C14H24O2	36.9	0	-1.11496	86.0922	100 - 15.5 - 1.53 - 0.113	http://www.lipidmaps.org/data/LMSDRecord.php?LMID=LMFA01030897	14:2(6,9)		205.16	1	7.68128	0
7.68_205.1595m/z	LMFA06000182		M-H	C14H22O	37	0	-1.21239	86.3794	100 - 15.4 - 1.31	http://www.lipidmaps.org/data/LMSDRecord.php?LMID=LMFA06000182	9Z,11E,13-Tetradecatrienal		205.16	1	7.68128	0
7.68_205.1595m/z	LMFA06000188		M-H2O-H	C14H24O2	36.9	0	-1.11496	86.0922	100 - 15.5 - 1.53 - 0.113	http://www.lipidmaps.org/data/LMSDRecord.php?LMID=LMFA06000188	3-oxo-13-Tetradecenal		205.16	1	7.68128	0
7.68_205.1595m/z	LMFA07010228		M-H2O-H	C14H24O2	36.9	0	-1.11496	86.0922	100 - 15.5 - 1.53 - 0.113	http://www.lipidmaps.org/data/LMSDRecord.php?LMID=LMFA07010228	9E,11-Dodecadienyl acetate		205.16	1	7.68128	0
7.68_205.1595m/z	LMFA07010231		M-H2O-H	C14H24O2	36.9	0	-1.11496	86.0922	100 - 15.5 - 1.53 - 0.113	http://www.lipidmaps.org/data/LMSDRecord.php?LMID=LMFA07010231	4E,10E-Dodecadienyl acetate		205.16	1	7.68128	0
7.68_205.1595m/z	LMFA07010232		M-H2O-H	C14H24O2	36.9	0	-1.11496	86.0922	100 - 15.5 - 1.53 - 0.113	http://www.lipidmaps.org/data/LMSDRecord.php?LMID=LMFA07010232	5E,7E-Dodecadienyl acetate		205.16	1	7.68128	0
7.68_205.1595m/z	LMFA07010234		M-H2O-H	C14H24O2	36.9	0	-1.11496	86.0922	100 - 15.5 - 1.53 - 0.113	http://www.lipidmaps.org/data/LMSDRecord.php?LMID=LMFA07010234	7E,9E-Dodecadienyl acetate		205.16	1	7.68128	0
7.68_205.1595m/z	LMFA07010235		M-H2O-H	C14H24O2	36.9	0	-1.11496	86.0922	100 - 15.5 - 1.53 - 0.113	http://www.lipidmaps.org/data/LMSDRecord.php?LMID=LMFA07010235	8E,10E-Dodecadienyl acetate		205.16	1	7.68128	0
7.68_205.1595m/z	LMFA07010236		M-H2O-H	C14H24O2	36.9	0	-1.11496	86.0922	100 - 15.5 - 1.53 - 0.113	http://www.lipidmaps.org/data/LMSDRecord.php?LMID=LMFA07010236	3E,5Z-Dodecadienyl acetate		205.16	1	7.68128	0
7.68_205.1595m/z	LMFA07010237		M-H2O-H	C14H24O2	36.9	0	-1.11496	86.0922	100 - 15.5 - 1.53 - 0.113	http://www.lipidmaps.org/data/LMSDRecord.php?LMID=LMFA07010237	5E,7Z-Dodecadienyl acetate		205.16	1	7.68128	0
7.68_205.1595m/z	LMFA07010239		M-H2O-H	C14H24O2	36.9	0	-1.11496	86.0922	100 - 15.5 - 1.53 - 0.113	http://www.lipidmaps.org/data/LMSDRecord.php?LMID=LMFA07010239	7E,9Z-Dodecadienyl acetate		205.16	1	7.68128	0
7.68_205.1595m/z	LMFA07010240		M-H2O-H	C14H24O2	36.9	0	-1.11496	86.0922	100 - 15.5 - 1.53 - 0.113	http://www.lipidmaps.org/data/LMSDRecord.php?LMID=LMFA07010240	8E,10Z-Dodecadienyl acetate		205.16	1	7.68128	0
7.68_205.1595m/z	LMFA07010246		M-H2O-H	C14H24O2	36.9	0	-1.11496	86.0922	100 - 15.5 - 1.53 - 0.113	http://www.lipidmaps.org/data/LMSDRecord.php?LMID=LMFA07010246	9Z,11-Dodecadienyl acetate		205.16	1	7.68128	0
7.68_205.1595m/z	LMFA07010249		M-H2O-H	C14H24O2	36.9	0	-1.11496	86.0922	100 - 15.5 - 1.53 - 0.113	http://www.lipidmaps.org/data/LMSDRecord.php?LMID=LMFA07010249	3Z,5E-Dodecadienyl acetate		205.16	1	7.68128	0
7.68_205.1595m/z	LMFA07010250		M-H2O-H	C14H24O2	36.9	0	-1.11496	86.0922	100 - 15.5 - 1.53 - 0.113	http://www.lipidmaps.org/data/LMSDRecord.php?LMID=LMFA07010250	5Z,7E-Dodecadienyl acetate		205.16	1	7.68128	0
7.68_205.1595m/z	LMFA07010252		M-H2O-H	C14H24O2	36.9	0	-1.11496	86.0922	100 - 15.5 - 1.53 - 0.113	http://www.lipidmaps.org/data/LMSDRecord.php?LMID=LMFA07010252	7Z,9E-Dodecadienyl acetate		205.16	1	7.68128	0
7.68_205.1595m/z	LMFA07010253		M-H2O-H	C14H24O2	36.9	0	-1.11496	86.0922	100 - 15.5 - 1.53 - 0.113	http://www.lipidmaps.org/data/LMSDRecord.php?LMID=LMFA07010253	8Z,10E-Dodecadienyl acetate		205.16	1	7.68128	0
7.68_205.1595m/z	LMFA07010255		M-H2O-H	C14H24O2	36.9	0	-1.11496	86.0922	100 - 15.5 - 1.53 - 0.113	http://www.lipidmaps.org/data/LMSDRecord.php?LMID=LMFA07010255	5Z,7Z-Dodecadienyl acetate		205.16	1	7.68128	0
7.68_205.1595m/z	LMFA07010256		M-H2O-H	C14H24O2	36.9	0	-1.11496	86.0922	100 - 15.5 - 1.53 - 0.113	http://www.lipidmaps.org/data/LMSDRecord.php?LMID=LMFA07010256	7Z,9Z-Dodecadienyl acetate		205.16	1	7.68128	0
7.68_205.1595m/z	LMFA07010257		M-H2O-H	C14H24O2	36.9	0	-1.11496	86.0922	100 - 15.5 - 1.53 - 0.113	http://www.lipidmaps.org/data/LMSDRecord.php?LMID=LMFA07010257	8Z,10Z-Dodecadienyl acetate		205.16	1	7.68128	0
7.68_205.1595m/z	LMFA07010590		M-H2O-H	C14H24O2	36.9	0	-1.11496	86.0922	100 - 15.5 - 1.53 - 0.113	http://www.lipidmaps.org/data/LMSDRecord.php?LMID=LMFA07010590	(E)-2-Hexenyl (E)-2-octenoate		205.16	1	7.68128	0
7.68_205.1595m/z	LMFA07010616		M-H2O-H	C14H24O2	36.9	0	-1.11496	86.0922	100 - 15.5 - 1.53 - 0.113	http://www.lipidmaps.org/data/LMSDRecord.php?LMID=LMFA07010616	(E)-3,7-Dimethyl-2,6-octadienyl butyrate		205.16	1	7.68128	0
7.68_205.1595m/z	LMFA07010626		M-H2O-H	C14H24O2	36.9	0	-1.11496	86.0922	100 - 15.5 - 1.53 - 0.113	http://www.lipidmaps.org/data/LMSDRecord.php?LMID=LMFA07010626	(Z)-3,7-Dimethyl-2,6-octadienyl butyrate		205.16	1	7.68128	0
7.68_205.1595m/z	LMFA07040046		M-H2O-H	C14H24O2	36.9	0	-1.11496	86.0922	100 - 15.5 - 1.53 - 0.113	http://www.lipidmaps.org/data/LMSDRecord.php?LMID=LMFA07040046	S-cucujolide III		205.16	1	7.68128	0
7.68_205.1595m/z	LMFA07040047		M-H2O-H	C14H24O2	36.9	0	-1.11496	86.0922	100 - 15.5 - 1.53 - 0.113	http://www.lipidmaps.org/data/LMSDRecord.php?LMID=LMFA07040047	R-cucujolide III		205.16	1	7.68128	0
7.68_205.1595m/z	LMPR0103860002		M-H	C14H22O	37	0	-1.21239	86.3794	100 - 15.4 - 1.31	http://www.lipidmaps.org/data/LMSDRecord.php?LMID=LMPR0103860002	(+)-Mayurone		205.16	1	7.68128	0
2.52_203.0824m/z	HMDB00926		2M+FA-H	C5H5N	39.1	0	-1.2738	96.8199	100 - 5.83 - 0.14	http://nonlinear.com/redirect/outbound?p=hmdb&param=HMDB00926	Pyridine		203.082	1	2.51712	0
2.52_203.0824m/z	HMDB00929		M-H	C11H12N2O2	37.8	0	-0.986667	89.9912	100 - 12.8 - 1.17	http://nonlinear.com/redirect/outbound?p=hmdb&param=HMDB00929	L-Tryptophan		203.082	1	2.51712	0
2.52_203.0824m/z	HMDB13609		M-H	C11H12N2O2	37.8	0	-0.986667	89.9912	100 - 12.8 - 1.17	http://nonlinear.com/redirect/outbound?p=hmdb&param=HMDB13609	D-Tryptophan		203.082	1	2.51712	0
2.52_203.0824m/z	HMDB13840		M-H	C11H12N2O2	37.8	0	-0.986667	89.9912	100 - 12.8 - 1.17	http://nonlinear.com/redirect/outbound?p=hmdb&param=HMDB13840	3-Hydroxymethylantipyrine		203.082	1	2.51712	0
2.52_203.0824m/z	HMDB14892		M-H	C11H12N2O2	37.8	0	-0.986667	89.9912	100 - 12.8 - 1.17	http://nonlinear.com/redirect/outbound?p=hmdb&param=HMDB14892	Ethotoin		203.082	1	2.51712	0
2.52_203.0824m/z	HMDB28848		M-H2O-H	C11H14N2O3	37.7	0	-0.906637	89.691	100 - 12.9 - 1.38 - 0.107	http://nonlinear.com/redirect/outbound?p=hmdb&param=HMDB28848	Glycyl-Phenylalanine		203.082	1	2.51712	0
2.52_203.0824m/z	HMDB28995		M-H2O-H	C11H14N2O3	37.7	0	-0.906637	89.691	100 - 12.9 - 1.38 - 0.107	http://nonlinear.com/redirect/outbound?p=hmdb&param=HMDB28995	Phenylalanyl-Glycine		203.082	1	2.51712	0
2.52_203.0824m/z	HMDB30396		M-H	C11H12N2O2	37.8	0	-0.986667	89.9912	100 - 12.8 - 1.17	http://nonlinear.com/redirect/outbound?p=hmdb&param=HMDB30396	(卤)-Tryptophan		203.082	1	2.51712	0
2.52_203.0824m/z	HMDB60533		M-H	C11H12N2O2	37.8	0	-0.986667	89.9912	100 - 12.8 - 1.17	http://nonlinear.com/redirect/outbound?p=hmdb&param=HMDB60533	Nirvanol		203.082	1	2.51712	0
2.52_203.0824m/z	HMDB60878		M-H	C11H12N2O2	37.8	0	-0.986667	89.9912	100 - 12.8 - 1.17	http://nonlinear.com/redirect/outbound?p=hmdb&param=HMDB60878	4-Hydroxyantipyrine		203.082	1	2.51712	0
2.52_203.0824m/z	HMDB60967		M-H	C11H12N2O2	37.8	0	-0.986667	89.9912	100 - 12.8 - 1.17	http://nonlinear.com/redirect/outbound?p=hmdb&param=HMDB60967	S-nirvanol		203.082	1	2.51712	0
5.63_459.2017m/z	HMDB06765		M-H2O-H	C25H34O9	36.5	1.12	-1.45425	82.9521	100 - 27.8 - 5.56 - 0.83 - 0.103	http://nonlinear.com/redirect/outbound?p=hmdb&param=HMDB06765	2-Methoxy-estradiol-17b 3-glucuronide		459.202	1	5.62533	0
5.63_459.2017m/z	HMDB10315		M-H2O-H	C25H34O9	36.5	1.12	-1.45425	82.9521	100 - 27.8 - 5.56 - 0.83 - 0.103	http://nonlinear.com/redirect/outbound?p=hmdb&param=HMDB10315	4-Hydroxyandrostenedione glucuronide		459.202	1	5.62533	0
5.63_459.2017m/z	HMDB11603		2M+FA-H	C10H13N3O2	38.6	0	4.80414	98.3684	100 - 12.1 - 1.09	http://nonlinear.com/redirect/outbound?p=hmdb&param=HMDB11603	4-(Methylnitrosamino)-1-(3-pyridyl)-1-butanone		459.202	1	5.62533	0
5.63_459.2017m/z	LMST05010009		M-H2O-H	C25H34O9	36.2	0	-1.45425	82.9521	100 - 27.8 - 5.56 - 0.83 - 0.103	http://www.lipidmaps.org/data/LMSDRecord.php?LMID=LMST05010009	2-Methoxy-estradiol-17beta 3-glucuronide		459.202	1	5.62533	0
5.63_459.2017m/z	LMST05010040		M-H2O-H	C25H34O9	36.2	0	-1.45425	82.9521	100 - 27.8 - 5.56 - 0.83 - 0.103	http://www.lipidmaps.org/data/LMSDRecord.php?LMID=LMST05010040	4-Hydroxyandrostenedione glucuronide		459.202	1	5.62533	0
4.64_399.2169m/z	HMDB30162		M-H	C24H32O5	36.2	0.81	-1.92913	82.2593	100 - 26.5 - 4.4 - 0.547	http://nonlinear.com/redirect/outbound?p=hmdb&param=HMDB30162	Nevskin		399.217	1	4.6438	0
4.64_399.2169m/z	HMDB35834		M-H	C24H32O5	36.2	0.853	-1.92913	82.2593	100 - 26.5 - 4.4 - 0.547	http://nonlinear.com/redirect/outbound?p=hmdb&param=HMDB35834	Lucidone B		399.217	1	4.6438	0
4.64_399.2169m/z	LMST04010362		M-H	C24H32O5	36.2	0.811	-1.92913	82.2593	100 - 26.5 - 4.4 - 0.547	http://www.lipidmaps.org/data/LMSDRecord.php?LMID=LMST04010362	3,7,12-Trioxo-5beta-chol-1-en-24-oic Acid		399.217	1	4.6438	0
4.64_399.2169m/z	LMST04010363		M-H	C24H32O5	36.2	0.811	-1.92913	82.2593	100 - 26.5 - 4.4 - 0.547	http://www.lipidmaps.org/data/LMSDRecord.php?LMID=LMST04010363	3,7,12-Trioxochol-4-en-24-oic Acid		399.217	1	4.6438	0
4.64_399.2169m/z	LMST04010364		M-H	C24H32O5	36.2	0.811	-1.92913	82.2593	100 - 26.5 - 4.4 - 0.547	http://www.lipidmaps.org/data/LMSDRecord.php?LMID=LMST04010364	3,7,12-Trioxochol-5-en-24-oic Acid		399.217	1	4.6438	0
4.64_399.2169m/z	LMST04010391		M-H	C24H32O5	36.2	0.811	-1.92913	82.2593	100 - 26.5 - 4.4 - 0.547	http://www.lipidmaps.org/data/LMSDRecord.php?LMID=LMST04010391	7alpha-Hydroxy-3,12-dioxochola-1,4-dien-24-oic Acid		399.217	1	4.6438	0
6.70_999.6424m/z	LMGP02070003	*	2M+FA-H	C24H48NO6P	39	0	0.333414	95.3948	100 - 27.1 - 4.76 - 0.628	http://www.lipidmaps.org/data/LMSDRecord.php?LMID=LMGP02070003	PE(P-19:1(12Z)/0:0)		999.642	1	6.69973	0
4.64_611.1120m/z	HMDB14574	*	M-H	C25H24N8O7S2	32.7	0.465	-2.64443	65.9628	100 - 32.1 - 15.5 - 3.79 - 0.922 - 0.17	http://nonlinear.com/redirect/outbound?p=hmdb&param=HMDB14574	Cefpiramide		611.112	1	4.63665	0
7.99_1091.7275m/z	HMDB10384		2M+FA-H	C26H54NO7P	55	86.2	1.65162	90.7883	100 - 29.4 - 5.6 - 0.801	http://nonlinear.com/redirect/outbound?p=hmdb&param=HMDB10384	LysoPC(18:0)		1091.73	1	7.98703	0
7.99_1091.7275m/z	HMDB11128		2M+FA-H	C26H54NO7P	55	86.2	1.65162	90.7883	100 - 29.4 - 5.6 - 0.801	http://nonlinear.com/redirect/outbound?p=hmdb&param=HMDB11128	LysoPC(0:0/18:0)		1091.73	1	7.98703	0
7.99_1091.7275m/z	LMGP01020046		2M+FA-H	C26H54NO7P	53.7	79.6	1.65162	90.7883	100 - 29.4 - 5.6 - 0.801	http://www.lipidmaps.org/data/LMSDRecord.php?LMID=LMGP01020046	PC(O-16:0/2:0)		1091.73	1	7.98703	0
7.99_1091.7275m/z	LMGP01050026		2M+FA-H	C26H54NO7P	55	86.2	1.65162	90.7883	100 - 29.4 - 5.6 - 0.801	http://www.lipidmaps.org/data/LMSDRecord.php?LMID=LMGP01050026	PC(18:0/0:0)		1091.73	1	7.98703	0
7.99_1091.7275m/z	LMGP01050076		2M+FA-H	C26H54NO7P	55	86.2	1.65162	90.7883	100 - 29.4 - 5.6 - 0.801	http://www.lipidmaps.org/data/LMSDRecord.php?LMID=LMGP01050076	PC(0:0/18:0)		1091.73	1	7.98703	0
7.99_1091.7275m/z	LMGP02050026		2M+FA-H	C26H54NO7P	54.9	85.7	1.65162	90.7883	100 - 29.4 - 5.6 - 0.801	http://www.lipidmaps.org/data/LMSDRecord.php?LMID=LMGP02050026	PE(21:0/0:0)		1091.73	1	7.98703	0
5.90_528.1768m/z	HMDB15595	*	M-H	C28H22F3N7O	35.8	0	0.511238	79.4313	100 - 33.1 - 5.53 - 0.62	http://nonlinear.com/redirect/outbound?p=hmdb&param=HMDB15595	Nilotinib		528.177	1	5.89537	0
1.04_135.0313m/z	HMDB00157		M-H	C5H4N4O	40.9	11	0.144908	93.8329	100 - 6.95 - 0.415	http://nonlinear.com/redirect/outbound?p=hmdb&param=HMDB00157	Hypoxanthine		135.031	1	1.04412	0
1.04_135.0313m/z	HMDB14581		M-H	C5H4N4O	40.8	10.3	0.144908	93.8329	100 - 6.95 - 0.415	http://nonlinear.com/redirect/outbound?p=hmdb&param=HMDB14581	Allopurinol		135.031	1	1.04412	0
1.04_135.0313m/z	HMDB31160		M-H	C5H12S2	36.3	0	3.58793	85.9293	100 - 7.15 - 9.26 - 0.577 - 0.262	http://nonlinear.com/redirect/outbound?p=hmdb&param=HMDB31160	1-Pentanesulfenothioic acid		135.031	1	1.04412	0
1.04_135.0313m/z	HMDB33053		M-H	C5H12S2	36.3	0	3.58793	85.9293	100 - 7.15 - 9.26 - 0.577 - 0.262	http://nonlinear.com/redirect/outbound?p=hmdb&param=HMDB33053	Ethyl propyl disulfide		135.031	1	1.04412	0
1.04_135.0313m/z	HMDB33054		M-H	C5H12S2	36.3	0	3.58793	85.9293	100 - 7.15 - 9.26 - 0.577 - 0.262	http://nonlinear.com/redirect/outbound?p=hmdb&param=HMDB33054	Ethyl isopropyl disulfide		135.031	1	1.04412	0
5.92_543.3041m/z	HMDB60531	*	2M+FA-H	C18H19N	35.3	0	4.79145	81.9198	100 - 20.1 - 1.9 - 0.114	http://nonlinear.com/redirect/outbound?p=hmdb&param=HMDB60531	Desmethylnortriptyline		543.304	1	5.9168	0
1.06_147.0449m/z	HMDB00375		M-H2O-H	C9H10O3	38.5	0	-1.57809	94.199	100 - 9.96 - 1.06	http://nonlinear.com/redirect/outbound?p=hmdb&param=HMDB00375	3-(3-Hydroxyphenyl)propanoic acid		147.045	1	1.0584	0
1.06_147.0449m/z	HMDB00563		M-H2O-H	C9H10O3	38.5	0	-1.57809	94.199	100 - 9.96 - 1.06	http://nonlinear.com/redirect/outbound?p=hmdb&param=HMDB00563	D-Phenyllactic acid		147.045	1	1.0584	0
1.06_147.0449m/z	HMDB00567		M-H	C9H8O2	38.5	0	-1.7701	94.4309	100 - 9.9 - 0.849	http://nonlinear.com/redirect/outbound?p=hmdb&param=HMDB00567	Cinnamic acid		147.045	1	1.0584	0
1.06_147.0449m/z	HMDB00748		M-H2O-H	C9H10O3	38.5	0	-1.57809	94.199	100 - 9.96 - 1.06	http://nonlinear.com/redirect/outbound?p=hmdb&param=HMDB00748	L-3-Phenyllactic acid		147.045	1	1.0584	0
1.06_147.0449m/z	HMDB00779		M-H2O-H	C9H10O3	38.5	0	-1.57809	94.199	100 - 9.96 - 1.06	http://nonlinear.com/redirect/outbound?p=hmdb&param=HMDB00779	Phenyllactic acid		147.045	1	1.0584	0
1.06_147.0449m/z	HMDB00930		M-H	C9H8O2	38.5	0	-1.7701	94.4309	100 - 9.9 - 0.849	http://nonlinear.com/redirect/outbound?p=hmdb&param=HMDB00930	trans-Cinnamic acid		147.045	1	1.0584	0
1.06_147.0449m/z	HMDB02072		M-H2O-H	C9H10O3	38.5	0	-1.57809	94.199	100 - 9.96 - 1.06	http://nonlinear.com/redirect/outbound?p=hmdb&param=HMDB02072	4-Methoxyphenylacetic acid		147.045	1	1.0584	0
1.06_147.0449m/z	HMDB02199		M-H2O-H	C9H10O3	38.5	0	-1.57809	94.199	100 - 9.96 - 1.06	http://nonlinear.com/redirect/outbound?p=hmdb&param=HMDB02199	Desaminotyrosine		147.045	1	1.0584	0
1.06_147.0449m/z	HMDB02229		M-H2O-H	C9H10O3	38.5	0	-1.57809	94.199	100 - 9.96 - 1.06	http://nonlinear.com/redirect/outbound?p=hmdb&param=HMDB02229	3-Phenoxypropionic acid		147.045	1	1.0584	0
1.06_147.0449m/z	HMDB05175		M-H2O-H	C9H10O3	38.5	0	-1.57809	94.199	100 - 9.96 - 1.06	http://nonlinear.com/redirect/outbound?p=hmdb&param=HMDB05175	Homovanillin		147.045	1	1.0584	0
1.06_147.0449m/z	HMDB29665		M-H2O-H	C9H10O3	38.5	0	-1.57809	94.199	100 - 9.96 - 1.06	http://nonlinear.com/redirect/outbound?p=hmdb&param=HMDB29665	Ethyl vanillin		147.045	1	1.0584	0
1.06_147.0449m/z	HMDB29817		M-H2O-H	C9H10O3	38.5	0	-1.57809	94.199	100 - 9.96 - 1.06	http://nonlinear.com/redirect/outbound?p=hmdb&param=HMDB29817	Ethyl salicylate		147.045	1	1.0584	0
1.06_147.0449m/z	HMDB31132		M-H2O-H	C9H10O3	38.5	0	-1.57809	94.199	100 - 9.96 - 1.06	http://nonlinear.com/redirect/outbound?p=hmdb&param=HMDB31132	3,4-Dihydroxyphenylacetone		147.045	1	1.0584	0
1.06_147.0449m/z	HMDB31725		M-H	C9H8O2	38.5	0	-1.7701	94.4309	100 - 9.9 - 0.849	http://nonlinear.com/redirect/outbound?p=hmdb&param=HMDB31725	(E)-3-(2-Hydroxyphenyl)-2-propenal		147.045	1	1.0584	0
1.06_147.0449m/z	HMDB32030		M-H2O-H	C9H10O3	38.5	0	-1.57809	94.199	100 - 9.96 - 1.06	http://nonlinear.com/redirect/outbound?p=hmdb&param=HMDB32030	Guaicyl acetate		147.045	1	1.0584	0
1.06_147.0449m/z	HMDB32138		M-H2O-H	C9H10O3	38.5	0	-1.57809	94.199	100 - 9.96 - 1.06	http://nonlinear.com/redirect/outbound?p=hmdb&param=HMDB32138	3,4-Dimethoxybenzaldehyde		147.045	1	1.0584	0
1.06_147.0449m/z	HMDB32573		M-H2O-H	C9H10O3	38.5	0	-1.57809	94.199	100 - 9.96 - 1.06	http://nonlinear.com/redirect/outbound?p=hmdb&param=HMDB32573	Ethylparaben		147.045	1	1.0584	0
1.06_147.0449m/z	HMDB32605		M-H2O-H	C9H10O3	38.5	0	-1.57809	94.199	100 - 9.96 - 1.06	http://nonlinear.com/redirect/outbound?p=hmdb&param=HMDB32605	Methyl 2-methoxybenzoate		147.045	1	1.0584	0
1.06_147.0449m/z	HMDB32639		M-H2O-H	C9H10O3	38.5	0	-1.57809	94.199	100 - 9.96 - 1.06	http://nonlinear.com/redirect/outbound?p=hmdb&param=HMDB32639	Methyl 4-methoxybenzoate		147.045	1	1.0584	0
1.06_147.0449m/z	HMDB32947		M-H	C9H8O2	38.5	0	-1.7701	94.4309	100 - 9.9 - 0.849	http://nonlinear.com/redirect/outbound?p=hmdb&param=HMDB32947	Di-2-furanylmethane		147.045	1	1.0584	0
1.06_147.0449m/z	HMDB33752		M-H2O-H	C9H10O3	38.5	0	-1.57809	94.199	100 - 9.96 - 1.06	http://nonlinear.com/redirect/outbound?p=hmdb&param=HMDB33752	3-(2-Hydroxyphenyl)propanoic acid		147.045	1	1.0584	0
1.06_147.0449m/z	HMDB34243		M-H2O-H	C9H10O3	38.5	0	-1.57809	94.199	100 - 9.96 - 1.06	http://nonlinear.com/redirect/outbound?p=hmdb&param=HMDB34243	Ipomeanine		147.045	1	1.0584	0
1.06_147.0449m/z	HMDB34993		M-H2O-H	C9H10O3	38.5	0	-1.57809	94.199	100 - 9.96 - 1.06	http://nonlinear.com/redirect/outbound?p=hmdb&param=HMDB34993	4-Methoxybenzyl formate		147.045	1	1.0584	0
1.06_147.0449m/z	HMDB35243		M-H	C9H8O2	38.5	0	-1.7701	94.4309	100 - 9.9 - 0.849	http://nonlinear.com/redirect/outbound?p=hmdb&param=HMDB35243	1-Phenyl-1,2-propanedione		147.045	1	1.0584	0
1.06_147.0449m/z	HMDB36626		M-H	C9H8O2	38.5	0	-1.7701	94.4309	100 - 9.9 - 0.849	http://nonlinear.com/redirect/outbound?p=hmdb&param=HMDB36626	3,4-Dihydro-2H-1-benzopyran-2-one		147.045	1	1.0584	0
1.06_147.0449m/z	HMDB40645		M-H2O-H	C9H10O3	38.5	0	-1.57809	94.199	100 - 9.96 - 1.06	http://nonlinear.com/redirect/outbound?p=hmdb&param=HMDB40645	3-Hydroxy-1-(4-hydroxyphenyl)-1-propanone		147.045	1	1.0584	0
1.06_147.0449m/z	HMDB40986		M-H	C9H8O2	38.5	0	-1.7701	94.4309	100 - 9.9 - 0.849	http://nonlinear.com/redirect/outbound?p=hmdb&param=HMDB40986	(E)-3-(4-Hydroxyphenyl)-2-propenal		147.045	1	1.0584	0
1.06_147.0449m/z	HMDB41611		M-H2O-H	C9H10O3	38.5	0	-1.57809	94.199	100 - 9.96 - 1.06	http://nonlinear.com/redirect/outbound?p=hmdb&param=HMDB41611	Ethyl 2-furanacrylate		147.045	1	1.0584	0
1.06_147.0449m/z	HMDB41683		M-H2O-H	C9H10O3	38.5	0	-1.57809	94.199	100 - 9.96 - 1.06	http://nonlinear.com/redirect/outbound?p=hmdb&param=HMDB41683	4-Hydroxyphenyl-2-propionic acid		147.045	1	1.0584	0
1.06_147.0449m/z	HMDB59969		M-H2O-H	C9H10O3	38.5	0	-1.57809	94.199	100 - 9.96 - 1.06	http://nonlinear.com/redirect/outbound?p=hmdb&param=HMDB59969	3-Methoxyphenylacetic acid		147.045	1	1.0584	0
2.48_319.1186m/z	HMDB15159		M-H	C17H20O6	50.5	64.2	-0.266787	88.7987	100 - 18.8 - 2.91 - 0.325	http://nonlinear.com/redirect/outbound?p=hmdb&param=HMDB15159	Mycophenolic acid		319.119	1	2.4814	0
2.48_319.1186m/z	HMDB30742		M-H	C17H20O6	44.5	34.2	-0.266787	88.7987	100 - 18.8 - 2.91 - 0.325	http://nonlinear.com/redirect/outbound?p=hmdb&param=HMDB30742	Helipyrone		319.119	1	2.4814	0
2.48_319.1186m/z	HMDB33444		M-H2O-H	C17H22O7	43.4	29	-0.252564	88.5675	100 - 18.9 - 3.13 - 0.366	http://nonlinear.com/redirect/outbound?p=hmdb&param=HMDB33444	15-Acetyl-4-deoxynivalenol		319.119	1	2.4814	0
2.48_319.1186m/z	HMDB36137		M-H2O-H	C17H22O7	42.2	22.5	-0.252564	88.5675	100 - 18.9 - 3.13 - 0.366	http://nonlinear.com/redirect/outbound?p=hmdb&param=HMDB36137	Acetyldeoxynivalenol		319.119	1	2.4814	0
2.48_319.1186m/z	HMDB37321		M-H	C17H20O6	41.2	17.5	-0.266787	88.7987	100 - 18.8 - 2.91 - 0.325	http://nonlinear.com/redirect/outbound?p=hmdb&param=HMDB37321	Oleacein		319.119	1	2.4814	0
2.48_319.1186m/z	HMDB39824		M-H2O-H	C17H22O7	48.5	54.2	-0.252564	88.5675	100 - 18.9 - 3.13 - 0.366	http://nonlinear.com/redirect/outbound?p=hmdb&param=HMDB39824	O-Acetylcyclocalopin A		319.119	1	2.4814	0
2.49_495.1505m/z	HMDB38680		M-H	C23H28O12	48.2	46.1	-0.633372	95.5081	100 - 25.7 - 5.62 - 0.88 - 0.119	http://nonlinear.com/redirect/outbound?p=hmdb&param=HMDB38680	Musabalbisiane A		495.15	1	2.48855	0
2.49_495.1505m/z	HMDB39026		M-H	C23H28O12	39	0.133	-0.633372	95.5081	100 - 25.7 - 5.62 - 0.88 - 0.119	http://nonlinear.com/redirect/outbound?p=hmdb&param=HMDB39026	(R)-Isobyakangelicin 3'-glucoside		495.15	1	2.48855	0
2.49_495.1505m/z	HMDB39069		M-H	C23H28O12	39	0.133	-0.633372	95.5081	100 - 25.7 - 5.62 - 0.88 - 0.119	http://nonlinear.com/redirect/outbound?p=hmdb&param=HMDB39069	(R)-Byakangelicin 3'-glucoside		495.15	1	2.48855	0
2.49_495.1505m/z	HMDB39070		M-H	C23H28O12	39	0.133	-0.633372	95.5081	100 - 25.7 - 5.62 - 0.88 - 0.119	http://nonlinear.com/redirect/outbound?p=hmdb&param=HMDB39070	(R)-Byakangelicin 2'-glucoside		495.15	1	2.48855	0
2.49_495.1505m/z	HMDB60491		M-H	C23H28O12	50	55.1	-0.633372	95.5081	100 - 25.7 - 5.62 - 0.88 - 0.119	http://nonlinear.com/redirect/outbound?p=hmdb&param=HMDB60491	Mycophenolic acid O-acyl-glucuronide		495.15	1	2.48855	0
2.49_495.1505m/z	HMDB60634		M-H	C23H28O12	48	45.5	-0.633372	95.5081	100 - 25.7 - 5.62 - 0.88 - 0.119	http://nonlinear.com/redirect/outbound?p=hmdb&param=HMDB60634	Mycophenolic acid glucuronide		495.15	1	2.48855	0
2.56_585.1193m/z	HMDB15229		2M+FA-H	C12H9F3N2O2	40	10.7	-3.90162	93.7824	100 - 13.9 - 1.3	http://nonlinear.com/redirect/outbound?p=hmdb&param=HMDB15229	Leflunomide		585.119	1	2.55928	0
2.56_585.1193m/z	HMDB60945		2M+FA-H	C12H9F3N2O2	40	10.7	-3.90162	93.7824	100 - 13.9 - 1.3	http://nonlinear.com/redirect/outbound?p=hmdb&param=HMDB60945	A771726		585.119	1	2.55928	0
7.02_462.2979m/z	HMDB10381		M-H2O-H	C23H48NO7P	35.2	0	-2.31143	78.6034	100 - 26.1 - 4.7 - 0.635	http://nonlinear.com/redirect/outbound?p=hmdb&param=HMDB10381	LysoPC(15:0)		462.298	1	7.01978	0
7.02_462.2979m/z	HMDB11129		M-H2O-H	C23H48NO7P	35.2	0	-2.31143	78.6034	100 - 26.1 - 4.7 - 0.635	http://nonlinear.com/redirect/outbound?p=hmdb&param=HMDB11129	LysoPE(0:0/18:0)		462.298	1	7.01978	0
7.02_462.2979m/z	HMDB11130		M-H2O-H	C23H48NO7P	35.2	0	-2.31143	78.6034	100 - 26.1 - 4.7 - 0.635	http://nonlinear.com/redirect/outbound?p=hmdb&param=HMDB11130	LysoPE(18:0/0:0)		462.298	1	7.01978	0
7.02_462.2979m/z	LMGP01050016		M-H2O-H	C23H48NO7P	35.2	0	-2.31143	78.6034	100 - 26.1 - 4.7 - 0.635	http://www.lipidmaps.org/data/LMSDRecord.php?LMID=LMGP01050016	PC(15:0/0:0)		462.298	1	7.01978	0
7.02_462.2979m/z	LMGP01080020		M-H2O-H	C23H48NO7P	35.2	0	-2.31143	78.6034	100 - 26.1 - 4.7 - 0.635	http://www.lipidmaps.org/data/LMSDRecord.php?LMID=LMGP01080020	PC(14:0/O-1:0)		462.298	1	7.01978	0
7.02_462.2979m/z	LMGP01080029		M-H2O-H	C23H48NO7P	35.2	0	-2.31143	78.6034	100 - 26.1 - 4.7 - 0.635	http://www.lipidmaps.org/data/LMSDRecord.php?LMID=LMGP01080029	PC(7:0/O-8:0)		462.298	1	7.01978	0
7.02_462.2979m/z	LMGP02050001		M-H2O-H	C23H48NO7P	35.2	0	-2.31143	78.6034	100 - 26.1 - 4.7 - 0.635	http://www.lipidmaps.org/data/LMSDRecord.php?LMID=LMGP02050001	PE(18:0/0:0)		462.298	1	7.01978	0
4.79_498.9298m/z	HMDB59586	*	M-H	C8HF17O3S	37.3	0	-0.838974	87.3644	100 - 9.58 - 5.54 - 0.466	http://nonlinear.com/redirect/outbound?p=hmdb&param=HMDB59586	Perfluorooctanesulfonic acid		498.93	1	4.7931	0
12.12_242.1760m/z	HMDB13286	*	M-H	C13H25NO3	37.5	0	-0.563258	87.9987	100 - 14.8 - 1.64 - 0.135	http://nonlinear.com/redirect/outbound?p=hmdb&param=HMDB13286	N-Undecanoylglycine		242.176	1	12.1197	0
11.33_415.2071m/z	HMDB06348		2M+FA-H	C9H15NO3	37.8	0	-4.14544	93.7307	100 - 10.4 - 1.1	http://nonlinear.com/redirect/outbound?p=hmdb&param=HMDB06348	Pseudoecgonine		415.207	1	11.3303	0
11.33_415.2071m/z	HMDB06548		2M+FA-H	C9H15NO3	37.8	0	-4.14544	93.7307	100 - 10.4 - 1.1	http://nonlinear.com/redirect/outbound?p=hmdb&param=HMDB06548	Ecgonine		415.207	1	11.3303	0
9.95_277.2172m/z	HMDB01388		M-H	C18H30O2	37.2	0	-0.550439	86.6075	100 - 19.9 - 2.28 - 0.193	http://nonlinear.com/redirect/outbound?p=hmdb&param=HMDB01388	Alpha-Linolenic acid		277.217	1	9.95013	0
9.95_277.2172m/z	HMDB03073		M-H	C18H30O2	37.2	0	-0.550439	86.6075	100 - 19.9 - 2.28 - 0.193	http://nonlinear.com/redirect/outbound?p=hmdb&param=HMDB03073	Gamma-Linolenic acid		277.217	1	9.95013	0
9.95_277.2172m/z	HMDB04667		M-H2O-H	C18H32O3	37.2	0	-0.516958	86.3809	100 - 20 - 2.5 - 0.235	http://nonlinear.com/redirect/outbound?p=hmdb&param=HMDB04667	13S-hydroxyoctadecadienoic acid		277.217	1	9.95013	0
9.95_277.2172m/z	HMDB04670		M-H2O-H	C18H32O3	37.2	0	-0.516958	86.3809	100 - 20 - 2.5 - 0.235	http://nonlinear.com/redirect/outbound?p=hmdb&param=HMDB04670	Alpha-dimorphecolic acid		277.217	1	9.95013	0
9.95_277.2172m/z	HMDB04701		M-H2O-H	C18H32O3	37.2	0	-0.516958	86.3809	100 - 20 - 2.5 - 0.235	http://nonlinear.com/redirect/outbound?p=hmdb&param=HMDB04701	9,10-Epoxyoctadecenoic acid		277.217	1	9.95013	0
9.95_277.2172m/z	HMDB04702		M-H2O-H	C18H32O3	37.2	0	-0.516958	86.3809	100 - 20 - 2.5 - 0.235	http://nonlinear.com/redirect/outbound?p=hmdb&param=HMDB04702	12,13-EpOME		277.217	1	9.95013	0
9.95_277.2172m/z	HMDB10223		M-H2O-H	C18H32O3	37.2	0	-0.516958	86.3809	100 - 20 - 2.5 - 0.235	http://nonlinear.com/redirect/outbound?p=hmdb&param=HMDB10223	9-HODE		277.217	1	9.95013	0
9.95_277.2172m/z	HMDB29796		M-H2O-H	C18H32O3	37.2	0	-0.516958	86.3809	100 - 20 - 2.5 - 0.235	http://nonlinear.com/redirect/outbound?p=hmdb&param=HMDB29796	(Z)-13-Oxo-9-octadecenoic acid		277.217	1	9.95013	0
9.95_277.2172m/z	HMDB29978		M-H2O-H	C18H32O3	37.2	0	-0.516958	86.3809	100 - 20 - 2.5 - 0.235	http://nonlinear.com/redirect/outbound?p=hmdb&param=HMDB29978	Avenoleic acid		277.217	1	9.95013	0
9.95_277.2172m/z	HMDB29998		M-H2O-H	C18H32O3	37.2	0	-0.516958	86.3809	100 - 20 - 2.5 - 0.235	http://nonlinear.com/redirect/outbound?p=hmdb&param=HMDB29998	12-Hydroxy-8,10-octadecadienoic acid		277.217	1	9.95013	0
9.95_277.2172m/z	HMDB30962		M-H	C18H30O2	37.2	0	-0.550439	86.6075	100 - 19.9 - 2.28 - 0.193	http://nonlinear.com/redirect/outbound?p=hmdb&param=HMDB30962	Calendic acid		277.217	1	9.95013	0
9.95_277.2172m/z	HMDB30963		M-H	C18H30O2	37.2	0	-0.550439	86.6075	100 - 19.9 - 2.28 - 0.193	http://nonlinear.com/redirect/outbound?p=hmdb&param=HMDB30963	Punicic acid		277.217	1	9.95013	0
9.95_277.2172m/z	HMDB30964		M-H	C18H30O2	37.2	0	-0.550439	86.6075	100 - 19.9 - 2.28 - 0.193	http://nonlinear.com/redirect/outbound?p=hmdb&param=HMDB30964	Linolenelaidic acid		277.217	1	9.95013	0
9.95_277.2172m/z	LMFA01020209		M-H	C18H30O2	37.2	0	-0.550439	86.6075	100 - 19.9 - 2.28 - 0.193	http://www.lipidmaps.org/data/LMSDRecord.php?LMID=LMFA01020209	16-methyl-6Z,9Z,12Z-heptadecatrienoic acid		277.217	1	9.95013	0
9.95_277.2172m/z	LMFA01030140		M-H	C18H30O2	37.2	0	-0.550439	86.6075	100 - 19.9 - 2.28 - 0.193	http://www.lipidmaps.org/data/LMSDRecord.php?LMID=LMFA01030140	3E,9Z,12Z-octadecatrienoic acid		277.217	1	9.95013	0
9.95_277.2172m/z	LMFA01030141		M-H	C18H30O2	37.2	0	-0.550439	86.6075	100 - 19.9 - 2.28 - 0.193	http://www.lipidmaps.org/data/LMSDRecord.php?LMID=LMFA01030141	gamma-Linolenic acid		277.217	1	9.95013	0
9.95_277.2172m/z	LMFA01030142		M-H	C18H30O2	37.2	0	-0.550439	86.6075	100 - 19.9 - 2.28 - 0.193	http://www.lipidmaps.org/data/LMSDRecord.php?LMID=LMFA01030142	6,10,14-octadecatrienoic acid		277.217	1	9.95013	0
9.95_277.2172m/z	LMFA01030143		M-H	C18H30O2	37.2	0	-0.550439	86.6075	100 - 19.9 - 2.28 - 0.193	http://www.lipidmaps.org/data/LMSDRecord.php?LMID=LMFA01030143	8Z,10E,12Z-octadecatrienoic acid		277.217	1	9.95013	0
9.95_277.2172m/z	LMFA01030144		M-H	C18H30O2	37.2	0	-0.550439	86.6075	100 - 19.9 - 2.28 - 0.193	http://www.lipidmaps.org/data/LMSDRecord.php?LMID=LMFA01030144	alpha-calendic acid		277.217	1	9.95013	0
9.95_277.2172m/z	LMFA01030145		M-H	C18H30O2	37.2	0	-0.550439	86.6075	100 - 19.9 - 2.28 - 0.193	http://www.lipidmaps.org/data/LMSDRecord.php?LMID=LMFA01030145	beta-calendic acid		277.217	1	9.95013	0
9.95_277.2172m/z	LMFA01030146		M-H	C18H30O2	37.2	0	-0.550439	86.6075	100 - 19.9 - 2.28 - 0.193	http://www.lipidmaps.org/data/LMSDRecord.php?LMID=LMFA01030146	Punicic acid		277.217	1	9.95013	0
9.95_277.2172m/z	LMFA01030147		M-H	C18H30O2	37.2	0	-0.550439	86.6075	100 - 19.9 - 2.28 - 0.193	http://www.lipidmaps.org/data/LMSDRecord.php?LMID=LMFA01030147	alpha-eleostearic acid		277.217	1	9.95013	0
9.95_277.2172m/z	LMFA01030148		M-H	C18H30O2	37.2	0	-0.550439	86.6075	100 - 19.9 - 2.28 - 0.193	http://www.lipidmaps.org/data/LMSDRecord.php?LMID=LMFA01030148	beta-eleostearic acid		277.217	1	9.95013	0
9.95_277.2172m/z	LMFA01030151		M-H	C18H30O2	37.2	0	-0.550439	86.6075	100 - 19.9 - 2.28 - 0.193	http://www.lipidmaps.org/data/LMSDRecord.php?LMID=LMFA01030151	9,12,14-octadecatrienoic acid		277.217	1	9.95013	0
9.95_277.2172m/z	LMFA01030152		M-H	C18H30O2	37.2	0	-0.550439	86.6075	100 - 19.9 - 2.28 - 0.193	http://www.lipidmaps.org/data/LMSDRecord.php?LMID=LMFA01030152	alpha-linolenic acid		277.217	1	9.95013	0
9.95_277.2172m/z	LMFA01030153		M-H	C18H30O2	37.2	0	-0.550439	86.6075	100 - 19.9 - 2.28 - 0.193	http://www.lipidmaps.org/data/LMSDRecord.php?LMID=LMFA01030153	Elaidolinoleic acid		277.217	1	9.95013	0
9.95_277.2172m/z	LMFA01030154		M-H	C18H30O2	37.2	0	-0.550439	86.6075	100 - 19.9 - 2.28 - 0.193	http://www.lipidmaps.org/data/LMSDRecord.php?LMID=LMFA01030154	10,12,14-octadecatrienoic acid		277.217	1	9.95013	0
9.95_277.2172m/z	LMFA01030155		M-H	C18H30O2	37.2	0	-0.550439	86.6075	100 - 19.9 - 2.28 - 0.193	http://www.lipidmaps.org/data/LMSDRecord.php?LMID=LMFA01030155	Pseudoeleostearic acid		277.217	1	9.95013	0
9.95_277.2172m/z	LMFA01030156		M-H	C18H30O2	37.2	0	-0.550439	86.6075	100 - 19.9 - 2.28 - 0.193	http://www.lipidmaps.org/data/LMSDRecord.php?LMID=LMFA01030156	10,12,15-octadecatrienoic acid		277.217	1	9.95013	0
9.95_277.2172m/z	LMFA01030339		M-H	C18H30O2	37.2	0	-0.550439	86.6075	100 - 19.9 - 2.28 - 0.193	http://www.lipidmaps.org/data/LMSDRecord.php?LMID=LMFA01030339	2E,9Z,12Z-octadecatrienoic acid		277.217	1	9.95013	0
9.95_277.2172m/z	LMFA01030341		M-H	C18H30O2	37.2	0	-0.550439	86.6075	100 - 19.9 - 2.28 - 0.193	http://www.lipidmaps.org/data/LMSDRecord.php?LMID=LMFA01030341	5,8,11-octadecatrienoic acid		277.217	1	9.95013	0
9.95_277.2172m/z	LMFA01030342		M-H	C18H30O2	37.2	0	-0.550439	86.6075	100 - 19.9 - 2.28 - 0.193	http://www.lipidmaps.org/data/LMSDRecord.php?LMID=LMFA01030342	5,9,12-octadecatrienoic acid		277.217	1	9.95013	0
9.95_277.2172m/z	LMFA01030343		M-H	C18H30O2	37.2	0	-0.550439	86.6075	100 - 19.9 - 2.28 - 0.193	http://www.lipidmaps.org/data/LMSDRecord.php?LMID=LMFA01030343	5Z,9Z,12E-octadecatrienoic acid		277.217	1	9.95013	0
9.95_277.2172m/z	LMFA01030344		M-H	C18H30O2	37.2	0	-0.550439	86.6075	100 - 19.9 - 2.28 - 0.193	http://www.lipidmaps.org/data/LMSDRecord.php?LMID=LMFA01030344	Pinolenic acid		277.217	1	9.95013	0
9.95_277.2172m/z	LMFA01030345		M-H	C18H30O2	37.2	0	-0.550439	86.6075	100 - 19.9 - 2.28 - 0.193	http://www.lipidmaps.org/data/LMSDRecord.php?LMID=LMFA01030345	7E,9Z,12Z-octadecatrienoic acid		277.217	1	9.95013	0
9.95_277.2172m/z	LMFA01030346		M-H	C18H30O2	37.2	0	-0.550439	86.6075	100 - 19.9 - 2.28 - 0.193	http://www.lipidmaps.org/data/LMSDRecord.php?LMID=LMFA01030346	7Z,9Z,12Z-octadecatrienoic acid		277.217	1	9.95013	0
9.95_277.2172m/z	LMFA01030347		M-H	C18H30O2	37.2	0	-0.550439	86.6075	100 - 19.9 - 2.28 - 0.193	http://www.lipidmaps.org/data/LMSDRecord.php?LMID=LMFA01030347	9E,11Z,13Z-octadecatrienoic acid		277.217	1	9.95013	0
9.95_277.2172m/z	LMFA01030348		M-H	C18H30O2	37.2	0	-0.550439	86.6075	100 - 19.9 - 2.28 - 0.193	http://www.lipidmaps.org/data/LMSDRecord.php?LMID=LMFA01030348	9E,12E,15Z-octadecatrienoic acid		277.217	1	9.95013	0
9.95_277.2172m/z	LMFA01030349		M-H	C18H30O2	37.2	0	-0.550439	86.6075	100 - 19.9 - 2.28 - 0.193	http://www.lipidmaps.org/data/LMSDRecord.php?LMID=LMFA01030349	9E,12Z,15E-octadecatrienoic acid		277.217	1	9.95013	0
9.95_277.2172m/z	LMFA01030350		M-H	C18H30O2	37.2	0	-0.550439	86.6075	100 - 19.9 - 2.28 - 0.193	http://www.lipidmaps.org/data/LMSDRecord.php?LMID=LMFA01030350	9E,12Z,15Z-octadecatrienoic acid		277.217	1	9.95013	0
9.95_277.2172m/z	LMFA01030351		M-H	C18H30O2	37.2	0	-0.550439	86.6075	100 - 19.9 - 2.28 - 0.193	http://www.lipidmaps.org/data/LMSDRecord.php?LMID=LMFA01030351	9Z,12E,15E-octadecatrienoic acid		277.217	1	9.95013	0
9.95_277.2172m/z	LMFA01030352		M-H	C18H30O2	37.2	0	-0.550439	86.6075	100 - 19.9 - 2.28 - 0.193	http://www.lipidmaps.org/data/LMSDRecord.php?LMID=LMFA01030352	9Z,12E,15Z-octadecatrienoic acid		277.217	1	9.95013	0
9.95_277.2172m/z	LMFA01030353		M-H	C18H30O2	37.2	0	-0.550439	86.6075	100 - 19.9 - 2.28 - 0.193	http://www.lipidmaps.org/data/LMSDRecord.php?LMID=LMFA01030353	9Z,12Z,15E-octadecatrienoic acid		277.217	1	9.95013	0
9.95_277.2172m/z	LMFA01030560		M-H	C18H30O2	37.2	0	-0.550439	86.6075	100 - 19.9 - 2.28 - 0.193	http://www.lipidmaps.org/data/LMSDRecord.php?LMID=LMFA01030560	11E-octadecen-9-ynoic acid		277.217	1	9.95013	0
9.95_277.2172m/z	LMFA01030561		M-H	C18H30O2	37.2	0	-0.550439	86.6075	100 - 19.9 - 2.28 - 0.193	http://www.lipidmaps.org/data/LMSDRecord.php?LMID=LMFA01030561	11Z-octadecen-9-ynoic acid		277.217	1	9.95013	0
9.95_277.2172m/z	LMFA01030562		M-H	C18H30O2	37.2	0	-0.550439	86.6075	100 - 19.9 - 2.28 - 0.193	http://www.lipidmaps.org/data/LMSDRecord.php?LMID=LMFA01030562	17-octadecen-9-ynoic acid		277.217	1	9.95013	0
9.95_277.2172m/z	LMFA01030741		M-H	C18H30O2	37.2	0	-0.550439	86.6075	100 - 19.9 - 2.28 - 0.193	http://www.lipidmaps.org/data/LMSDRecord.php?LMID=LMFA01030741	9E-Octadecen-12-ynoic acid		277.217	1	9.95013	0
9.95_277.2172m/z	LMFA01030742		M-H	C18H30O2	37.2	0	-0.550439	86.6075	100 - 19.9 - 2.28 - 0.193	http://www.lipidmaps.org/data/LMSDRecord.php?LMID=LMFA01030742	Crepenynic acid		277.217	1	9.95013	0
9.95_277.2172m/z	LMFA01030773		M-H	C18H30O2	37.2	0	-0.550439	86.6075	100 - 19.9 - 2.28 - 0.193	http://www.lipidmaps.org/data/LMSDRecord.php?LMID=LMFA01030773	octadeca-9Z,11E,14Z-trienoic acid		277.217	1	9.95013	0
9.95_277.2172m/z	LMFA01030775		M-H	C18H30O2	37.2	0	-0.550439	86.6075	100 - 19.9 - 2.28 - 0.193	http://www.lipidmaps.org/data/LMSDRecord.php?LMID=LMFA01030775	(R)-lamenallenic acid		277.217	1	9.95013	0
9.95_277.2172m/z	LMFA01030776		M-H	C18H30O2	37.2	0	-0.550439	86.6075	100 - 19.9 - 2.28 - 0.193	http://www.lipidmaps.org/data/LMSDRecord.php?LMID=LMFA01030776	(S)-lamenallenic acid		277.217	1	9.95013	0
9.95_277.2172m/z	LMFA01030777		M-H	C18H30O2	37.2	0	-0.550439	86.6075	100 - 19.9 - 2.28 - 0.193	http://www.lipidmaps.org/data/LMSDRecord.php?LMID=LMFA01030777	octadeca-11E,13E,15Z-trienoic acid		277.217	1	9.95013	0
9.95_277.2172m/z	LMFA01030778		M-H	C18H30O2	37.2	0	-0.550439	86.6075	100 - 19.9 - 2.28 - 0.193	http://www.lipidmaps.org/data/LMSDRecord.php?LMID=LMFA01030778	octadeca-9Z,11E,15Z-trienoic acid		277.217	1	9.95013	0
9.95_277.2172m/z	LMFA01030815		M-H	C18H30O2	37.2	0	-0.550439	86.6075	100 - 19.9 - 2.28 - 0.193	http://www.lipidmaps.org/data/LMSDRecord.php?LMID=LMFA01030815	Columbinic acid		277.217	1	9.95013	0
9.95_277.2172m/z	LMFA01030883		M-H	C18H30O2	37.2	0	-0.550439	86.6075	100 - 19.9 - 2.28 - 0.193	http://www.lipidmaps.org/data/LMSDRecord.php?LMID=LMFA01030883	Catalpic acid		277.217	1	9.95013	0
9.95_277.2172m/z	LMFA01080011		M-H2O-H	C18H32O3	37.2	0	-0.516958	86.3809	100 - 20 - 2.5 - 0.235	http://www.lipidmaps.org/data/LMSDRecord.php?LMID=LMFA01080011	7-Methoxy-9-methyl-4E,8E-hexadecadienoic acid		277.217	1	9.95013	0
9.95_277.2172m/z	LMFA01140020		M-H	C18H30O2	37.2	0	-0.550439	86.6075	100 - 19.9 - 2.28 - 0.193	http://www.lipidmaps.org/data/LMSDRecord.php?LMID=LMFA01140020	Gorlic acid		277.217	1	9.95013	0
9.95_277.2172m/z	LMFA02000035		M-H2O-H	C18H32O3	37.2	0	-0.516958	86.3809	100 - 20 - 2.5 - 0.235	http://www.lipidmaps.org/data/LMSDRecord.php?LMID=LMFA02000035	13R-HODE		277.217	1	9.95013	0
9.95_277.2172m/z	LMFA02000036		M-H2O-H	C18H32O3	37.2	0	-0.516958	86.3809	100 - 20 - 2.5 - 0.235	http://www.lipidmaps.org/data/LMSDRecord.php?LMID=LMFA02000036	9R-HODE		277.217	1	9.95013	0
9.95_277.2172m/z	LMFA02000037		M-H2O-H	C18H32O3	37.2	0	-0.516958	86.3809	100 - 20 - 2.5 - 0.235	http://www.lipidmaps.org/data/LMSDRecord.php?LMID=LMFA02000037	9(10)-EpOME		277.217	1	9.95013	0
9.95_277.2172m/z	LMFA02000038		M-H2O-H	C18H32O3	37.2	0	-0.516958	86.3809	100 - 20 - 2.5 - 0.235	http://www.lipidmaps.org/data/LMSDRecord.php?LMID=LMFA02000038	12(13)-EpOME		277.217	1	9.95013	0
9.95_277.2172m/z	LMFA02000054		M-H2O-H	C18H32O3	37.2	0	-0.516958	86.3809	100 - 20 - 2.5 - 0.235	http://www.lipidmaps.org/data/LMSDRecord.php?LMID=LMFA02000054	Avenoleic acid		277.217	1	9.95013	0
9.95_277.2172m/z	LMFA02000055		M-H2O-H	C18H32O3	37.2	0	-0.516958	86.3809	100 - 20 - 2.5 - 0.235	http://www.lipidmaps.org/data/LMSDRecord.php?LMID=LMFA02000055	10-keto-12Z-octadecenoic acid		277.217	1	9.95013	0
9.95_277.2172m/z	LMFA02000057		M-H2O-H	C18H32O3	37.2	0	-0.516958	86.3809	100 - 20 - 2.5 - 0.235	http://www.lipidmaps.org/data/LMSDRecord.php?LMID=LMFA02000057	2R-hydroxy-linoleic acid		277.217	1	9.95013	0
9.95_277.2172m/z	LMFA02000065		M-H2O-H	C18H32O3	37.2	0	-0.516958	86.3809	100 - 20 - 2.5 - 0.235	http://www.lipidmaps.org/data/LMSDRecord.php?LMID=LMFA02000065	10R-HODE		277.217	1	9.95013	0
9.95_277.2172m/z	LMFA02000066		M-H2O-H	C18H32O3	37.2	0	-0.516958	86.3809	100 - 20 - 2.5 - 0.235	http://www.lipidmaps.org/data/LMSDRecord.php?LMID=LMFA02000066	10S-HODE		277.217	1	9.95013	0
9.95_277.2172m/z	LMFA02000151		M-H2O-H	C18H32O3	37.2	0	-0.516958	86.3809	100 - 20 - 2.5 - 0.235	http://www.lipidmaps.org/data/LMSDRecord.php?LMID=LMFA02000151	9-HODE		277.217	1	9.95013	0
9.95_277.2172m/z	LMFA02000152		M-H2O-H	C18H32O3	37.2	0	-0.516958	86.3809	100 - 20 - 2.5 - 0.235	http://www.lipidmaps.org/data/LMSDRecord.php?LMID=LMFA02000152	Dimorphecolic acid		277.217	1	9.95013	0
9.95_277.2172m/z	LMFA02000153		M-H2O-H	C18H32O3	37.2	0	-0.516958	86.3809	100 - 20 - 2.5 - 0.235	http://www.lipidmaps.org/data/LMSDRecord.php?LMID=LMFA02000153	Densipolic acid		277.217	1	9.95013	0
9.95_277.2172m/z	LMFA02000154		M-H2O-H	C18H32O3	37.2	0	-0.516958	86.3809	100 - 20 - 2.5 - 0.235	http://www.lipidmaps.org/data/LMSDRecord.php?LMID=LMFA02000154	Coriolic acid		277.217	1	9.95013	0
9.95_277.2172m/z	LMFA02000155		M-H2O-H	C18H32O3	37.2	0	-0.516958	86.3809	100 - 20 - 2.5 - 0.235	http://www.lipidmaps.org/data/LMSDRecord.php?LMID=LMFA02000155	alpha-artemisic acid		277.217	1	9.95013	0
9.95_277.2172m/z	LMFA02000182		M-H2O-H	C18H32O3	37.2	0	-0.516958	86.3809	100 - 20 - 2.5 - 0.235	http://www.lipidmaps.org/data/LMSDRecord.php?LMID=LMFA02000182	6-HODE		277.217	1	9.95013	0
9.95_277.2172m/z	LMFA02000187		M-H2O-H	C18H32O3	37.2	0	-0.516958	86.3809	100 - 20 - 2.5 - 0.235	http://www.lipidmaps.org/data/LMSDRecord.php?LMID=LMFA02000187	beta-Dimorphecolic acid		277.217	1	9.95013	0
9.95_277.2172m/z	LMFA02000188		M-H2O-H	C18H32O3	37.2	0	-0.516958	86.3809	100 - 20 - 2.5 - 0.235	http://www.lipidmaps.org/data/LMSDRecord.php?LMID=LMFA02000188	9S-HODE		277.217	1	9.95013	0
9.95_277.2172m/z	LMFA02000189		M-H2O-H	C18H32O3	37.2	0	-0.516958	86.3809	100 - 20 - 2.5 - 0.235	http://www.lipidmaps.org/data/LMSDRecord.php?LMID=LMFA02000189	12R-HODE		277.217	1	9.95013	0
9.95_277.2172m/z	LMFA02000190		M-H2O-H	C18H32O3	37.2	0	-0.516958	86.3809	100 - 20 - 2.5 - 0.235	http://www.lipidmaps.org/data/LMSDRecord.php?LMID=LMFA02000190	13R-HODE		277.217	1	9.95013	0
9.95_277.2172m/z	LMFA02000217		M-H2O-H	C18H32O3	37.2	0	-0.516958	86.3809	100 - 20 - 2.5 - 0.235	http://www.lipidmaps.org/data/LMSDRecord.php?LMID=LMFA02000217	12-hydroxy-9-octadecynoic acid		277.217	1	9.95013	0
9.95_277.2172m/z	LMFA02000218		M-H2O-H	C18H32O3	37.2	0	-0.516958	86.3809	100 - 20 - 2.5 - 0.235	http://www.lipidmaps.org/data/LMSDRecord.php?LMID=LMFA02000218	12S-hydroxy-9-octadecynoic acid		277.217	1	9.95013	0
9.95_277.2172m/z	LMFA02000219		M-H2O-H	C18H32O3	37.2	0	-0.516958	86.3809	100 - 20 - 2.5 - 0.235	http://www.lipidmaps.org/data/LMSDRecord.php?LMID=LMFA02000219	12-hydroxy-10-octadecynoic acid		277.217	1	9.95013	0
9.95_277.2172m/z	LMFA02000227		M-H2O-H	C18H32O3	37.2	0	-0.516958	86.3809	100 - 20 - 2.5 - 0.235	http://www.lipidmaps.org/data/LMSDRecord.php?LMID=LMFA02000227	8S-HODE		277.217	1	9.95013	0
9.95_277.2172m/z	LMFA02000228		M-H2O-H	C18H32O3	37.2	0	-0.516958	86.3809	100 - 20 - 2.5 - 0.235	http://www.lipidmaps.org/data/LMSDRecord.php?LMID=LMFA02000228	13S-HODE		277.217	1	9.95013	0
9.95_277.2172m/z	LMFA02000265		M-H2O-H	C18H32O3	37.2	0	-0.516958	86.3809	100 - 20 - 2.5 - 0.235	http://www.lipidmaps.org/data/LMSDRecord.php?LMID=LMFA02000265	12-OxoOME(10E)		277.217	1	9.95013	0
9.95_277.2172m/z	LMFA02000266		M-H2O-H	C18H32O3	37.2	0	-0.516958	86.3809	100 - 20 - 2.5 - 0.235	http://www.lipidmaps.org/data/LMSDRecord.php?LMID=LMFA02000266	12-OxoOME(10Z)		277.217	1	9.95013	0
9.95_277.2172m/z	LMFA02000267		M-H2O-H	C18H32O3	37.2	0	-0.516958	86.3809	100 - 20 - 2.5 - 0.235	http://www.lipidmaps.org/data/LMSDRecord.php?LMID=LMFA02000267	12-OxoOME(9E)		277.217	1	9.95013	0
9.95_277.2172m/z	LMFA02000268		M-H2O-H	C18H32O3	37.2	0	-0.516958	86.3809	100 - 20 - 2.5 - 0.235	http://www.lipidmaps.org/data/LMSDRecord.php?LMID=LMFA02000268	12-OxoOME(9Z)		277.217	1	9.95013	0
9.95_277.2172m/z	LMFA02000276		M-H2O-H	C18H32O3	37.2	0	-0.516958	86.3809	100 - 20 - 2.5 - 0.235	http://www.lipidmaps.org/data/LMSDRecord.php?LMID=LMFA02000276	12,13-EpOME(9)		277.217	1	9.95013	0
9.95_277.2172m/z	LMFA02000280		M-H2O-H	C18H32O3	37.2	0	-0.516958	86.3809	100 - 20 - 2.5 - 0.235	http://www.lipidmaps.org/data/LMSDRecord.php?LMID=LMFA02000280	9,10-EpOME(12)		277.217	1	9.95013	0
9.95_277.2172m/z	LMFA02000282		M-H2O-H	C18H32O3	37.2	0	-0.516958	86.3809	100 - 20 - 2.5 - 0.235	http://www.lipidmaps.org/data/LMSDRecord.php?LMID=LMFA02000282	12S,13R-EpOME		277.217	1	9.95013	0
9.95_277.2172m/z	LMFA02000283		M-H2O-H	C18H32O3	37.2	0	-0.516958	86.3809	100 - 20 - 2.5 - 0.235	http://www.lipidmaps.org/data/LMSDRecord.php?LMID=LMFA02000283	9R,10S-EpOME		277.217	1	9.95013	0
9.95_277.2172m/z	LMFA02000287		M-H2O-H	C18H32O3	37.2	0	-0.516958	86.3809	100 - 20 - 2.5 - 0.235	http://www.lipidmaps.org/data/LMSDRecord.php?LMID=LMFA02000287	8R-HODE		277.217	1	9.95013	0
9.95_277.2172m/z	LMFA02010012		M-H2O-H	C18H32O3	37.2	0	-0.516958	86.3809	100 - 20 - 2.5 - 0.235	http://www.lipidmaps.org/data/LMSDRecord.php?LMID=LMFA02010012	(1R,2R)-3-oxo-2-pentyl-cyclopentaneoctanoic acid		277.217	1	9.95013	0
9.95_277.2172m/z	LMFA02010013		M-H2O-H	C18H32O3	37.2	0	-0.516958	86.3809	100 - 20 - 2.5 - 0.235	http://www.lipidmaps.org/data/LMSDRecord.php?LMID=LMFA02010013	(1S,2S)-3-oxo-2-pentyl-cyclopentaneoctanoic acid		277.217	1	9.95013	0
9.95_277.2172m/z	LMFA07010350		M-H	C18H30O2	37.2	0	-0.550439	86.6075	100 - 19.9 - 2.28 - 0.193	http://www.lipidmaps.org/data/LMSDRecord.php?LMID=LMFA07010350	10E,12E,14E-Hexadecatrienyl acetate		277.217	1	9.95013	0
9.95_277.2172m/z	LMFA07010352		M-H	C18H30O2	37.2	0	-0.550439	86.6075	100 - 19.9 - 2.28 - 0.193	http://www.lipidmaps.org/data/LMSDRecord.php?LMID=LMFA07010352	10E,12E,14Z-Hexadecatrienyl acetate		277.217	1	9.95013	0
9.95_277.2172m/z	LMFA07010353		M-H	C18H30O2	37.2	0	-0.550439	86.6075	100 - 19.9 - 2.28 - 0.193	http://www.lipidmaps.org/data/LMSDRecord.php?LMID=LMFA07010353	4E,6E,10Z-Hexadecatrienyl acetate		277.217	1	9.95013	0
9.95_277.2172m/z	LMFA07010354		M-H	C18H30O2	37.2	0	-0.550439	86.6075	100 - 19.9 - 2.28 - 0.193	http://www.lipidmaps.org/data/LMSDRecord.php?LMID=LMFA07010354	4E,6E,11Z-Hexadecatrienyl acetate		277.217	1	9.95013	0
9.95_277.2172m/z	LMFA07010360		M-H	C18H30O2	37.2	0	-0.550439	86.6075	100 - 19.9 - 2.28 - 0.193	http://www.lipidmaps.org/data/LMSDRecord.php?LMID=LMFA07010360	4E,6Z,10Z-Hexadecatrienyl acetate		277.217	1	9.95013	0
9.95_277.2172m/z	LMFA07010364		M-H	C18H30O2	37.2	0	-0.550439	86.6075	100 - 19.9 - 2.28 - 0.193	http://www.lipidmaps.org/data/LMSDRecord.php?LMID=LMFA07010364	13Z-Hexadecen-11-ynyl acetate		277.217	1	9.95013	0
9.95_277.2172m/z	LMFA07010370		M-H	C18H30O2	37.2	0	-0.550439	86.6075	100 - 19.9 - 2.28 - 0.193	http://www.lipidmaps.org/data/LMSDRecord.php?LMID=LMFA07010370	11Z,13E,15-Hexadecatrienyl acetate		277.217	1	9.95013	0
9.95_277.2172m/z	LMFA07010541		M-H	C18H30O2	37.2	0	-0.550439	86.6075	100 - 19.9 - 2.28 - 0.193	http://www.lipidmaps.org/data/LMSDRecord.php?LMID=LMFA07010541	(E,E)-3,7,11-Trimethyl-2,6,10-dodecatrienyl propionate		277.217	1	9.95013	0
[truncated: 6,505 more rows]
