# Supplementary material for: Individualized Dosage of Tacrolimus for Renal Transplantation Patients Based on Pharmacometabonomics
Source: Molecules. 2022 May 30;27(11):3517. doi: 10.3390/molecules27113517 (PMC9182099; doi:10.3390/molecules27113517)
Supplement: Supplementary file 1 [file molecules-27-03517-s001.zip › molecules-1710835-supplementary-2.xlsm]

## Sheet: POS.M
															Normalised abundance
															QC														2
Compound	Neutral mass (Da)	m/z	Charge	Retention time (min)	Chromatographic peak width (min)	Identifications	Anova (p)	q Value	Max Fold Change	Highest Mean	Lowest Mean	Isotope Distribution	Maximum Abundance	Minimum CV%	20191219-QC-1	20191219-QC-2	20191219-QC-3	20191219-QC-4	20191219-QC-5	20191219-QC-6	20191219-QC-7	20191219-QC-8	20191219-QC-9	20191219-QC-10	20191219-QC-11	20191219-QC-12	20191219-QC-13	20191219-QC-14	20191219-2-1	20191219-2-2	20191219-2-3	20191219-2-4	20191219-2-5	20191219-2-6	20191219-2-7	20191219-2-8	20191219-2-9	20191219-2-10	20191219-2-11	20191219-2-12	20191219-2-13	20191219-2-14	20191219-2-15	20191219-2-16	20191219-2-17	20191219-2-18	20191219-2-19	20191219-2-20	20191219-2-21
3.11_396.0429m/z		396.043	1	3.10723	0.490783	2	0	0	Infinity	1	4	100 - 23.2 - 12.4 - 1.62	1018.92	204.1	72.6218	50.4699	22.9393	7.93715	11.9526	0	0	0	0	0	0	0	0	0	0	1.42872	0	0	0	0	0	0	0	0	0	0	0	0	0	0	0	0	0	0	0
3.26_551.2092m/z		551.209	1	3.26368	0.185017	2	0	0	Infinity	1	QC	100 - 23.5 - 25.6 - 6.62	339.223	231.95	0	0	0	0	0	0	0	0	0	0	0	0	0	0	0	0	0	0	7.17491	663.067	6.19069	42.6686	0	0	0	0	3.96315	0.536394	6.0373	0	0	0	0	0	0
3.93_667.3149m/z		667.315	1	3.93233	0.234317	1	0	0	Infinity	2	4	100 - 22.7 - 4.15	312.195	217.29	19.4232	3.3345	4.66243	2.48628	2.43047	0	0	0	0	0	0	0	0	0	0	2.86279	1913.28	0	2035.83	0	0	15.4403	0	71.7103	0	123.375	0	0	2036.79	0	0	0	0	0	294.258
4.22_388.1694n	388.169	389.177	1	4.2238	0.2486	5	0	0	Infinity	2	4	100 - 8.71 - 0.0108	196.177	209.11	21.887	11.5314	8.49815	1.4724	1.95207	0	0	0	0	0	0	0	0	0	0	4.48142	878.325	0	1321.42	4.18254	0	7.95671	1.66548	85.8085	0	117.139	0	0	862.233	0	0	0	0	0	247.476
5.68_235.0338m/z		235.034	1	5.67538	0.277183	2	0	0	Infinity	1	4	100 - 11.6 - 0.628	151.01	37.02	3.80634	15.9575	16.4093	11.7647	11.7223	13.5426	13.343	16.8504	16.4597	16.8691	15.0687	19.3328	14.6685	18.9469	74.645	0	0	0	0	0	0	0	0	0	0	0	0	0	0	0	0	0	0	0	0
4.38_275.2112m/z		275.211	1	4.38023	0.220733	5	0	0	Infinity	1	4	100 - 13 - 0.177	127.41	50.79	0	34.7659	35.6268	46.022	57.6015	69.5635	78.3345	79.3632	84.8762	96.7902	96.5267	104.083	101.968	108.974	48.0639	63.4136	0	14.8516	152.99	101.704	46.0255	49.3671	171.979	0	0	0	0	0	0	0	0	0	0	0	0
5.02_977.4863m/z		977.486	1	5.02103	0.135017	1	0	0	Infinity	1	QC	100 - 46.6 - 9	93.751	186.52	0	0	0	0	0	0	0	0	0	0	0	0	0	0	0	0	0	0	0	17.2065	80.7869	29.7532	0	0	0	0	0	0	21.2127	0	0	0	0	0.363334	0
3.10_277.0395m/z		277.039	1	3.10008	0.526483	1	0	0	Infinity	1	QC	100 - 21	91.9582	566.8	0	0	0	0	0	0	0	0	0	0	0	0	0	0	0	0	0	0	0	10.4509	0	0	0	0	0	0	0	0	9.173	0	0	0	0	0	0
3.78_645.2705m/z		645.27	1	3.78302	0.212883	2	0	0	Infinity	2	4	100 - 21.8	85.1546	327.29	0	0	0	0	0	0	0	0	0	0	0	0	0	0	0	0	545.067	0	504.56	0	0	0	0	1.92043	0	17.3222	0	0	654.08	0	0	0	0	0	61.1967
3.46_465.1938m/z		465.194	1	3.46298	0.2486	2	0	0	Infinity	2	QC	100 - 50.5	84.4303	514.47	0	0	0	0	0	0	0	0	0	0	0	0	0	0	0	9.83836	11.0528	3.05857	7.98434	2645.67	0	0	2.05804	0	0	0	0	0	2351.68	0	0	0	0	0	0
3.26_757.0839m/z		757.084	1	3.26368	0.1493	1	0	0	Infinity	1	QC	100 - 26.3 - 5.88	83.7101	169.91	0	0	0	0	0	0	0	0	0	0	0	0	0	0	0	0	0	0	0	15.7773	0	14.4968	3.70549	0	0	0	0	0	0	0	0	0	0	0	0
4.38_829.4409m/z		829.441	1	4.38023	0.185017	5	0	0	Infinity	2	4	100 - 30.1 - 3.55	79.7801	318.99	0	0	0	0	0	0	0	0	0	0	0	0	0	0	0	0	623.174	0	1226.18	0	0	0	0	69.8054	0	85.7881	0	0	173.385	0	0	0	0	0	125.226
3.26_287.1452m/z		287.145	1	3.26368	0.19215	2	0	0	Infinity	1	QC	100	78.2343	178.47	0	0	0	0	0	0	0	0	0	0	0	0	0	0	0	0	0	0	0	278.089	6.51145	4.95034	0	0	0	2.25e-05	0	0	0	0	0	0	0	0	0
5.24_646.0315m/z		646.032	1	5.24107	0.262883	1	0	0	Infinity	2	1	100 - 19.3	68.4348	87.55	0	0	0	0	0	2.23183	0	4.43383	1.5344	0	3.12552	5.71154	15.7776	29.0249	0	0	0	0	0	0	0	0	0	0	0	0	0	0	0	0	0	0	0	0	0
4.78_553.5574m/z		553.557	1	4.77885	0.248617	1	0	0	Infinity	2	4	100 - 9.12	66.1217	171.37	1.73896	0	6.18789	6.63166	0	0	0	0	0	0	0	0	0	0	0	0	0	0	0	0	0	0	0	0	314.011	171.476	147.948	145.799	0	0	0	210.374	162.871	252.847	0
4.49_873.4670m/z		873.467	1	4.48738	0.1493	4	0	0	Infinity	2	QC	100 - 30.9	65.7692	318.39	0	0	0	0	0	0	0	0	0	0	0	0	0	0	0	0	531.539	0	1118.33	0	0	0	0	53.0931	0	75.2188	0	0	146.122	0	0	0	0	0	100.107
4.76_811.4903m/z		811.49	1	4.75743	0.0285833	8	0	0	Infinity	2	QC	100 - 1.22	59.5324	170.66	0	0	0	0	0	0	0	0	0	0	0	0	0	0	0	0	0	0	0	0	0	0	0	0	327.407	149.11	87.6806	91.7257	1.56701	0	0	153.341	97.2889	238.269	0
4.76_725.2837m/z		725.284	1	4.75743	0.1636	12	0	0	Infinity	2	4	100 - 26.2	57.2137	172.46	0	2.0566	0	0	0	0	0	0	0	0	0	0	0	0	0	0	0	0	0	0	0	0	0	0	389.956	132.5	144.216	105.882	0	0	0	157.758	120.744	317.332	0
5.11_618.0003m/z		618	1	5.10603	0.212883	1	0	0	Infinity	2	1	100 - 17.4 - 1.54	55.4946	84.54	0	0	0	2.03623	0	0	0	0	7.15648	5.19653	0	13.8721	15.4149	20.0444	0	0	0	0	0	0	0	0	0	0	0	0	0	0	0	0	0	0	0	0	0
4.08_378.1546m/z		378.155	1	4.08163	0.1986	19	0	0	Infinity	2	4	100 - 4.22	55.3267	283.87	1.81801	0	0	0	0	0	0	0	0	0	0	0	0	0	0	0	257.235	0	328.6	0	0	0	0	8.75424	0	27.7495	0.0288052	0	305.789	0	0	0	0	0	67.7765
2.92_333.1155m/z		333.116	1	2.9222	0.3136	2	0	0	Infinity	1	QC	100 - 7.44	54.0113	521.86	0	0	0	0	0	0	0	0	0	0	0	0	0	0	0	0	0	7.6868	0	1786.74	0	1.58814	0	0	0	0	0	0	788.937	0	0	0	0	0	0
4.44_418.1791m/z		418.179	1	4.44453	0.170733	1	0	0	Infinity	2	QC	100 - 20.1	48.778	403.37	0	0	0	0	0	0	0	0	0	0	0	0	0	0	0	0	176.26	0	109.241	0	0	0	0	26.065	0	0	0	0	97.7701	0	0	0	0	0	11.967
5.76_194.1171m/z		194.117	1	5.7604	0.0642833	16	0	0	Infinity	QC	4	100 - 2.22	41.6607	49.79	0	16.7778	20.348	22.2557	29.7121	37.1642	38.2913	41.2577	55.6953	52.2309	48.892	55.326	52.0428	59.8208	0	0	0	0	0	0	0	0	0	0	0	0	0	0	0	0	0	0	0	0	0
2.82_444.1860m/z		444.186	1	2.8229	0.185017	1	0	0	Infinity	1	QC	100 - 16.8	41.2818	200.58	0	0	0	0	0	0	0	0	0	0	0	0	0	0	0	0	0	0	0	0	0	0	0	0	0	0	0	0	0	0	0	0	0	0	0
4.59_631.8014m/z		631.801	1	4.59383	0.1493	1	0	0	Infinity	2	4	100 - 14.9	39.4281	260.66	0	0	0	0	0	0	0	0	0	0	0	0	0	0	0	0	395.034	0	97.3155	0	0	0	0	23.6554	0	38.0065	0	0	387.783	0	0	0	0	0	43.5071
4.67_700.2435m/z		700.244	1	4.67242	0.1636	5	0	0	Infinity	2	QC	100 - 36.6	39.4036	169.97	0	0	0	0	0	0	0	0	0	0	0	0	0	0	0	0	0	0	83.5012	15.4401	0	4.00288	0	57.8556	88.1438	6.4894	26.3447	0	0	0	0	36.4288	0	0	4.76467
4.94_809.2898m/z		809.29	1	4.94245	0.14215	3	0	0	Infinity	2	QC	100 - 32.5	39.0278	238.85	0	0	0	0	0	0	0	0	0	0	0	0	0	0	1.89402	0	14.6087	0	0	121.661	0	0	11.19	0	8.02903	1.62794	9.22815	1.29898	0	0	0	0	0	0	0
2.32_290.1593m/z		290.159	1	2.31785	0.1493	1	0	0	Infinity	1	QC	100 - 2.43	38.964	131.04	0	0	0	0	0	0	0	0	0	0	0	0	0	0	50.6381	25.9475	0	0	18.7576	127.293	38.6463	54.1563	13.5977	0	0	0	0	0	7.26334	0	0	0	0	0	0
1.05_324.1281m/z		324.128	1	1.05127	0.09215	3	0	0	Infinity	1	QC	100 - 10.2	34.5138	221.41	0	0	0	0	0	0	0	0	0	0	0	0	0	0	0	0	0	0	0	0	0	0	0	0	0	0	0	0	0	0	0	0	0	0	0
4.05_409.1460m/z		409.146	1	4.04592	0.291467	3	0	0	Infinity	1	QC	100 - 8.91	34.1246	289.31	0	0	0	0	0	0	0	0	0	0	0	0	0	0	91.545	121.635	0	346.362	0	654.73	46.0877	309.966	561.013	0	0	0	0	0	0	0	0	0	0	0	0
5.01_1037.3730m/z		1037.37	1	5.01388	0.135017	1	0	0	Infinity	1	QC	100 - 41.4	32.3598	242.74	0	0	0	0	0	0	0	0	0	0	0	0	0	0	0	52.6911	0	35.8965	32.8552	514.197	142.977	16.4	351.893	0	0	0	0	0	0	0	0	0	0	0	0
4.17_374.1532m/z		374.153	1	4.1745	0.1636	1	0	0	Infinity	2	QC	100 - 5.1	30.9322	448.96	0	0	0	0	0	0	0	0	0	0	0	0	0	0	0	0	133.405	0	79.207	0	0	0	0	1.96187	0	0	0	0	83.2595	0	0	0	0	0	4.06398
3.36_441.0433m/z		441.043	1	3.35653	0.149317	1	0	0	Infinity	1	3	100 - 6.15	29.333	167.33	1.47444	0	0	0	0	0	0	0	0	0	0	0	0	0	0	0	0	0	0	5.92497	0	0	0	0	0	0	0	0	3.89458	0	0	0	0	0	0
3.08_258.1096n	258.11	241.106	1	3.07865	0.15645	1	0	0	Infinity	1	QC	100 - 3.69	26.6809	247.51	0	0	0	0	0	0	0	0	0	0	0	0	0	0	0	48.118	0	0	53.2364	514.242	47.6916	120.234	7.16162	0	0	0	0	0	20.6511	0	0	0	0	0	0
4.94_191.1423m/z		191.142	1	4.9353	0.128583	20	0	0	Infinity	1	3	100 - 1.66	25.921	186.41	8.36081	3.84785	0	0	0	0	0	0	0	0	0	0	0	0	12.5132	45.075	0	85.9735	33.4614	198.143	149.33	93.0914	89.3207	0	0	0	0	0	0	0	0	0	0	0	0
4.71_398.2523m/z		398.252	1	4.71457	0.120733	1	0	0	Infinity	1	QC	100 - 11	25.7962	162.91	0	0	0	0	0	0	0	0	0	0	0	0	0	0	2.83415	5.0246	8.63965	0	4.891	192.165	35.1077	7.73525	14.8298	0	0	0	0	0	15.0501	0	0	0	0	0	0
1.05_229.1942m/z		229.194	1	1.05127	0.09215	4	0	0	Infinity	1	QC	100	25.6366	175.33	0	0	0	0	0	0	0	0	0	0	0	0	0	0	25.1481	8.75463	136.475	131.743	391.574	45.8113	58.047	372.3	49.0093	0	0	0	0	0	32.5295	0	0	0	0	0	0
5.31_425.1358m/z		425.136	1	5.30535	0.14215	3	0	0	Infinity	1	4	100 - 14.4	24.7705	74.72	0	0	0	0	5.06687	7.57033	2.01609	2.38176	9.32699	4.78889	7.63836	9.78056	14.4194	12.8396	0	0	0	0	0	0	0	0	0	0	0	0	0	0	0	0	0	0	0	0	0
3.06_360.2011m/z		360.201	1	3.05723	0.185017	1	0	0	Infinity	1	QC	100 - 7.16	24.6259	245.24	0	0	0	0	0	0	0	0	0	0	0	0	0	0	0	19.1454	0	0	0	242.144	2.32238	45.3895	20.5834	0	0	0	0	0	6.65635	0	0	0	0	0	0
4.65_297.2201m/z		297.22	1	4.65098	0.05715	13	0	0	Infinity	1	QC	100 - 7.91	22.9048	129.66	0	0	0	0	0	0	0	0	0	0	0	0	0	0	2.45675	0	0	13.2681	0	35.0823	7.85046	20.777	61.1893	0	0	0	0	0	0.0343567	0	0	0	0	0	0
4.64_680.2849m/z		680.285	1	4.64383	0.0857167	2	0	0	Infinity	1	QC	100 - 25.9	21.442	225.45	0	0	0	0	0	0	0	0	0	0	0	0	0	0	21.2785	6.34003	5.814	19.2658	13.2221	10.3518	82.5127	4.36835	194.896	0	0	0	0	0	6.87742	0	0.196921	0	2.087	0	0
1.05_387.1756m/z		387.176	1	1.05127	0.09215	1	0	0	Infinity	1	QC	100 - 13.3	19.9621	300.04	0	0	0	0	0	0	0	0	0	0	0	0	0	0	0	0	0	0	0	0	0	0	0	0	0	0	0	0	0	0	0	0	0	0	0
5.00_443.1452m/z		443.145	1	4.9996	0.127867	5	0	0	Infinity	4	QC	100 - 12.7	19.4793	182.84	0	0	0	0	0	0	0	0	0	0	0	0	0	0	0	0	0	2.96105	0	5.15587	2.43831	0	14.1327	4.72206	0	0	0	23.3168	14.3338	0	3.4698	0	0	0	35.8858
4.39_302.1953m/z		302.195	1	4.38738	0.127867	2	0	0	Infinity	1	QC	100 - 4.03	19.4001	183.41	0	0	0	0	0	0	0	0	0	0	0	0	0	0	0	12.878	0	0	5.76427	102.041	33.6174	35.7571	24.1825	0	0	0	0	0	50.0477	0	0	0	0	0	0
2.96_271.0559m/z		271.056	1	2.95792	0.1636	1	0	0	Infinity	1	QC	100 - 1.08	17.9161	167.92	0	0	0	0	0	0	0	0	0	0	0	0	0	0	90.3039	107.431	0.0216981	0	4.63686	287.132	225.156	116.471	0	0	0	0	0	0	0.0130104	0	0	0	0	0	0
1.04_318.1187m/z		318.119	1	1.04413	0.04285	2	0	0	Infinity	1	QC	100 - 24.1	17.2558	121.37	0	0	0	0	0	0	0	0	0	0	0	0	0	0	0	0	3.71785	0	2.82471	17.6857	0	2.94989	1.21587	0	0	0	0	0	0	0	0	0	0	0	0
2.68_460.2172m/z		460.217	1	2.68075	0.0993	1	0	0	Infinity	1	QC	100 - 11.7	17.0996	220.23	0	0	0	0	0	0	0	0	0	0	0	0	0	0	0	0	0	0	0	0	0	0	0	0	0	0	0	0	0	0	0	0	0	0	0
1.05_374.1073m/z		374.107	1	1.05127	0.0785667	5	0	0	Infinity	1	QC	100 - 13.5	17.0476	177.65	0	0	0	0	0	0	0	0	0	0	0	0	0	0	0	0	0	0	0	0	0	0	0	0	0	0	0	0	0	0	0	0	0	0	0
4.05_121.0281m/z		121.028	1	4.04592	0.249317	8	0	0	Infinity	1	QC	100 - 3.69	16.8872	509.79	0	0	0	0	0	0	0	0	0	0	0	0	0	0	0	0	0	0	0	0	0	1.5511	0	0	0	0	0	0	0	0	0	0	0	0	0
3.60_198.0522m/z		198.052	1	3.598	0.142167	2	0	0	Infinity	1	QC	100 - 0.269	16.1868	154.22	0	0	0	0	0	0	0	0	0	0	0	0	0	0	0	0	0	0	0	40.0649	19.4535	56.7987	8.70852	0	0	0	0	0	0	0	0	0	0	0	0
2.39_200.9847m/z		200.985	1	2.38858	0.170733	3	0	0	Infinity	1	QC	100 - 0.255	15.9892	217.44	0	0	0	0	0	0	0	0	0	0	0	0	0	0	0	0	0	0	0	21.4343	0	0	0	0	0	0	0	0	0	0	0	0	0	0	0
5.49_287.0759m/z		287.076	1	5.49037	0.142167	4	0	0	Infinity	QC	4	100 - 4.06	15.4509	64.26	0	1.62693	3.36987	0	1.99254	3.73264	8.63101	8.95932	10.0546	15.8862	11.8633	14.0769	21.9596	18.782	0	0	0	0	0	0	1.56825	0	0	0	0	0.994355	321.299	3.15575	0	0	6.87852	1.74549	7.69076	6.66692	5.2793
4.47_153.0907m/z		153.091	1	4.46597	0.170733	15	0	0	Infinity	1	QC	100 - 0.564	14.9095	195.14	0	0	0	0	0	0	0	0	0	0	0	0	0	0	0	0	0	0	0	14.9082	20.7679	7.12714	0	0	0	0	0	0	0	0	0	0	0	0	0
4.61_274.2005m/z		274.2	1	4.60812	0.135717	3	0	0	Infinity	1	QC	100 - 17.8	14.2599	547.06	0	0	0	0	0	0	0	0	0	0	0	0	0	0	0	0	0	0	1.07189	4.27656	0	9.8628	0	0	0	0	0	0	0	0	0	0	0	0	0
3.90_165.0905m/z		165.09	1	3.89662	0.156433	48	0	0	Infinity	1	QC	100 - 4.3	13.7351	277.55	0	0	0	0	0	0	0	0	0	0	0	0	0	0	0	17.5133	0	0	2.08725	343.64	30.4058	34.2962	0	0	0	0	0	0	11.7427	0	0	0	0	0	0
4.73_139.1114m/z		139.111	1	4.72885	0.170733	75	0	0	Infinity	1	QC	100	13.6921	157.17	0	0	0	0	0	0	0	0	0	0	0	0	0	0	0	1.43252	0	0	0	18.1676	0	6.56268	14.3241	0	0	0	0	0	0	0	0	0	0	0	0
2.80_211.0573m/z		211.057	1	2.80148	0.10645	1	0	0	Infinity	1	QC	100 - 1.28	12.4486	223.7	0	0	0	0	0	0	0	0	0	0	0	0	0	0	0	3.33506	10.3726	0	0	34.744	1.50154	0	11.913	0	0	0	0	0	0	0	0	0	0	0	0
1.06_199.0598m/z		199.06	1	1.05842	0.0921667	6	0	0	Infinity	1	QC	100 - 10.4	11.9717	124.16	0	0	0	0	0	0	0	0	0	0	0	0	0	0	4.38581	1.55985	0.0447258	2.07148	1.43979	24.075	2.16207	3.02284	5.56663	0	0	0	0	0	2.31239	0	0	0	0	0	0
4.94_354.1337m/z		354.134	1	4.94245	0.0643	30	0	0	Infinity	1	QC	100 - 1.44	11.4597	177.92	0	0	0	0	0	0	0	0	0	0	0	0	0	0	0	24.7795	0	0	5.96152	150.41	14.436	59.8413	0	0	0	0	0	0	44.0607	0	0	0	0	0	0
1.06_122.0239m/z		122.024	1	1.05842	0.0642833	4	0	0	Infinity	1	QC	100	11.1205	90.49	0	0	0	0	0	0	0	0	0	0	0	0	0	0	31.6527	1.43346	5.54974	2.84962	0	17.9132	2.17289	6.36918	6.25234	0	0	0	1.27775	0	0	0	0	0	0	0	0
4.64_311.1484m/z		311.148	1	4.64383	0.120733	8	0	0	Infinity	1	QC	100 - 8.28	10.9098	272.01	0	0	0	0	0	0	0	0	0	0	0	0	0	0	0	1.12913	0	0	0	0	0.0301717	0	0	0	0	0	0	0	0	0	0	0	0	0	0
1.04_268.1396m/z		268.14	1	1.04413	0.0707167	2	0	0	Infinity	1	QC	100	10.3672	160.06	0	0	0	0	0	0	0	0	0	0	0	0	0	0	0	0	0	0	0	5.57321	0	2.31134	0	0	0	0	0	0	0	0	0	0	0	0	0
4.91_125.0230m/z		125.023	1	4.90673	0.10715	8	0	0	Infinity	1	QC	100	9.77953	182.57	0	0	0	0	0	0	0	0	0	0	0	0	0	0	0	0	34.0868	0	0	31.0485	0	0	62.8002	0	0	0	0	0	0	0	0	0	0	0	0
2.25_139.0022m/z		139.002	1	2.25357	0.12145	1	0	0	Infinity	1	QC	100	7.94188	258.69	0	0	0	0	0	0	0	0	0	0	0	0	0	0	0	0	0	0	0	0	0	0	0	0	0	0	0	0	0	0	0	0	0	0	0
4.59_142.0650m/z		142.065	1	4.59383	0.0928667	1	0	0	Infinity	1	QC	100	7.23409	211.18	0	0	0	0	0	0	0	0	0	0	0	0	0	0	0	0	0	0	0	26.8505	0	0	4.92263	0	0	0	0	0	0.234944	0	0	0	0	0	0
1.06_365.1729m/z		365.173	1	1.05842	0.0714333	1	0	0	Infinity	1	QC	100 - 7.82	7.21675	285.39	0	0	0	0	0	0	0	0	0	0	0	0	0	0	0	0	0	0	0	36.5132	0	11.7295	0	0	3.70802	0	0	0	3.17354	0	0	0	0	0	0
4.94_181.0104m/z		181.01	1	4.9353	0.0714333	2	0	0	Infinity	1	QC	100	7.09815	200.53	0	0	0	0	0	0	0	0	0	0	0	0	0	0	0	5.1979	0	7.05072	0	67.5726	38.9597	19.8943	27.125	0	0	0	0	0	0	0	0	0	0	0	0
0.71_285.0238m/z		285.024	1	0.7098	0.05	3	0	0	Infinity	4	QC	100 - 4.2	6.88182	100.35	0	0	0	0	0	0	0	0	0	0	0	0	0	0	2.81186	0	0	0	0	0	0	0	0	7.40547	0	0	7.35606	0	0	0	0	0	0	15.4377	18.0928
4.89_172.0755m/z		172.076	1	4.8853	0.15645	4	0	0	Infinity	1	QC	100	6.6582	314.16	0	0	0	0	0	0	0	0	0	0	0	0	0	0	0	0	0	0	0	0.399487	0	81.6557	0	0	0	0	0	0	0	0	0	0	0	11.1993	0
4.94_179.1424m/z		179.142	1	4.94245	0.09285	76	0	0	Infinity	1	QC	100	5.98035	212.79	0	0	0	0	0	0	0	0	0	0	0	0	0	0	0	3.1167	0	10.367	0	60.644	46.164	13.6996	9.33921	0	0	0	0	0	0	0	0	0	0	0	0
1.04_150.0909m/z		150.091	1	1.03698	0.0921667	25	0	0	Infinity	1	QC	100 - 0.587	5.54049	246.58	0	0	0	0	0	0	0	0	0	0	0	0	0	0	0	0	0	0	0	12.0045	0	0	0.790965	0	0	0	0	0	0	0	0	0	0	0	0
1.05_115.0506m/z		115.051	1	1.05127	0.0993167	8	0	0	Infinity	2	QC	100	4.41584	141.01	0	0	0	0	0	0	0	0	0	0	0	0	0	0	0	0	4.42423	0	6.63296	2.63325	1.49193	3.40967	2.47833	0	6.3397	6.66155	0	0	9.00304	0	0	0	0	0	4.5884
3.72_135.0437m/z		135.044	1	3.71873	0.277183	32	0	0	273395	1	3	100	15.6418	203.59	1.46837	0	0	0	0	0	0	0	0	0	0	0	0	0	0	0	0	0	0	1.63804	0	0.0371228	0	0	0	0	0	0	0	0	0	0	0	0	0
4.79_669.2181m/z		669.218	1	4.786	0.1993	3	0	0	138630	2	QC	100 - 20.8	52.8281	171.11	0	0	0	0	0	0	0	0	0	0	0	0	0	0	0	0	0	0	0	0	0	0	0	0	224.49	95.9701	83.0446	85.8436	0	0	0	136.692	79.1389	178.013	0
5.68_233.0363m/z		233.036	1	5.67538	0.298617	1	0	0	46170.8	1	4	100 - 13.8	451.295	14.36	47.2866	68.6533	69.2028	67.3087	71.8279	79.3475	69.0949	79.6429	72.8877	75.5245	76.2667	65.9926	68.132	72.6979	295.758	0	0	0	0	0	0	0	0	0	0	0	0	0	0	0	0	0	0	0	0
4.30_206.1171m/z		206.117	1	4.29523	0.163583	7	0	0	44879.6	1	3	100 - 8.49	45.1358	65.68	0	0	2.26874	0	2.99829	5.87313	9.28661	9.42754	14.5811	9.04086	11.5557	15.123	12.895	20.0217	0	10.4548	0	0	0	26.304	6.50126	6.83573	57.4207	0	0	0	0	0	0	0	0	0	0	0	0
3.19_134.0596m/z		134.06	1	3.1858	0.1993	16	0	0	38087.8	1	3	100 - 1.55	19.7261	182.75	0	0	0	0	0	0	0	0	0	0	0	0	0	0	0	0	0	0	0	17.6936	1.33863	49.8792	2.64852	0	0	0	0	0	0	0	0	0	0	0	0
5.11_248.0881m/z		248.088	1	5.11318	0.12145	3	0	0	21381.1	2	4	100 - 2.58	25.482	180.47	1.69455	0	0	0	0	0	0	0	0	0	0	0	0	0.0500332	0	0	0	0	0	8.80306	0.9621	0	2.06245	0	84.4914	45.8665	214.467	79.6542	0	0	0	77.6188	73.747	126.07	0
5.25_248.1101m/z		248.11	1	5.2482	0.1143	1	0	0	20081.1	1	4	100 - 10.4	12.0047	244.58	0	0	0	0	0	0	0	0	0	0	0	0	1.5996	0	0	0	0	0	0	65.8173	0	0	10.2443	0	0	0	0.0753772	0	0	0	0	0	0	0	0
0.89_629.1525m/z		629.153	1	0.887683	0.433633	1	0	0	14751.9	4	QC	100 - 13.6 - 0.518	242.334	186.5	0	0	0.96921	0	0	0	0	0	0	0	0	0	0	0	537.083	303.887	17.5921	566.27	205.955	35.5682	61.8098	27.108	0	1.7104	29.3547	0	0	0	0	0	0	5.43485	6.55821	156.53	54.6572
4.29_415.1334m/z		415.133	1	4.28808	0.284333	1	0	0	14357.5	1	4	100 - 13.3 - 1.29	863.184	112.83	410.833	242.36	204.169	163.669	158.336	128.232	116.911	100.598	90.5667	95.5132	93.0934	58.1595	47.062	47.2979	2675.11	3700.42	85.1929	6164.89	1011.66	16260.6	9156.36	6265.41	5919.74	0	137.577	9.94746	56.0653	63.888	383.704	6.57424	25.1939	39.3484	0	0	9.18576
4.76_455.1354m/z		455.135	1	4.75743	0.163583	1	0	0	13658.5	1	QC	100 - 22.1	36.4066	467.72	0	0.0117668	0	0	0	0	0	0	0	0	0	0	0	0	10.1262	1.0922	0	0.484836	0	36.6214	71.1406	1.51527	0.202945	0	0	0	0	0	0.0130007	0	0	0	0	0	0
4.95_231.1370m/z		231.137	1	4.9496	0.10715	40	0	0	9023.09	1	QC	100 - 2.64	12.7378	197.43	0.0832896	0	0	0	0	0	0	0	0	0	0	0	0	0	0.435198	3.37346	0	15.3638	5.58488	59.5947	30.4483	10.9079	43.7349	0	0	0	0	0	0	0	0	0	0	2.38501	0
4.79_833.3461m/z		833.346	1	4.786	0.369333	1	0	0	8920.54	2	4	100 - 19.2 - 3.52 - 1.42	1393.73	95.74	656.368	697.036	672.925	618.397	575.431	540.009	483.056	403.635	336.259	355.512	330.504	193.457	180.702	150.403	0	0	0	0	0.0658301	0.612302	0	0	0	0	6951.74	3767.43	3520.07	3914.1	0	0	0	4737.21	4339.02	5843.48	0
3.63_579.2620m/z		579.262	1	3.62658	0.227183	3	0	0	6891.14	2	4	100 - 18.9 - 2.49	128.573	344.42	4.51873	0	0	0	0	0	0	0	0	0	0	0	0	0	0	0	805.44	0	722.32	0	0	0	0	3.04189	0	36.3564	0	0.0404613	1078.83	0	0	0	0	0	75.4782
4.76_705.3142m/z		705.314	1	4.76457	0.2129	2	0	0	6350.3	2	4	100 - 31.1 - 5.23	209.325	173.69	11.0466	27.211	13.9567	7.41239	2.22106	3.62314	3.2403	0	0	0	0	0	0	0	0	0	24.357	0	0	0	0	0	0	0	948.834	366.213	630.606	367.209	21.4582	0	0	839.518	418.049	1202.82	0
4.35_422.1811m/z		422.181	1	4.34523	0.170733	6	0	0	5739.33	2	4	100 - 5.91	72.0055	261.07	7.87021	1.65521	1.9721	0	0	0	0	0	0	0	0	0	0	0	0.0926901	0	319.696	0	506.086	1.31507	0.0124802	0.076105	0.363944	46.591	0	56.4846	0	0	288.17	0	0	0	0	0	110.439
3.02_393.1452m/z		393.145	1	3.01507	0.15645	1	0	0	5164.03	1	4	100 - 10.1	35.604	240.1	0	0	0	0	0	0	0	0	0	0	0	0	0	0	12.2815	134.612	0	54.0417	54.36	322.952	101.198	97.7802	61.1148	0.000748271	0	0	0	0	4.8343	0	0	0	0	0	0
4.76_341.0653m/z		341.065	1	4.75743	0.227183	16	0	0	4192.42	3	1	100 - 16.4	2409	64.09	1137.92	773.25	726.339	684.171	573.5	551.809	509.399	512.736	478.725	483.6	464.278	354.574	337.087	346.782	0	0	0	0	0	0	0	0	0	0.0707067	0	0.483419	0.244165	0.125343	10631.9	0	0.123115	0	6504.35	0	0.16917
4.78_408.1389m/z		408.139	1	4.77885	0.05715	1	0	0	4139.69	1	QC	100 - 16.6 - 8.07	17.54	188.81	0	0	0.018197	0	0	0	0	0	0	0	0	0	0	0	0	3.13096	0	18.7618	0	29.4109	272.038	48.2267	13.1821	0	0	0	0	0	0	0	0	0	0	0	0
4.86_389.1737m/z		389.174	1	4.85743	0.15645	47	0	0	3852.15	2	4	100 - 1.8	48.7548	117.27	0	4.42621	3.75876	0	0	0	0	0	0	0	0	0	0	0	27.5656	74.4826	83.3476	62.0169	95.2189	71.7816	43.8339	57.1295	41.9152	80.5789	82.583	104.961	96.8212	87.2956	49.013	0	0	81.0492	85.6674	46.6826	57.7296
2.31_218.0419m/z		218.042	1	2.3107	0.25575	2	0	0	3848.66	1	QC	100 - 4.19	54.4022	354.44	0	0	0	0	0	0	0	0	0	0	0	0	0	0	0	0	0	0	0	61.404	0	910.351	1.32804	0	0	0	0	0	0	0	0	0	0	0	0
4.74_1058.9433m/z		1058.94	1	4.74313	0.1636	1	0	0	3655.03	2	4	100 - 70.1 - 9.78 - 0.666	7368.35	172.71	2679.86	2153.85	1592.29	1225.93	735.559	488.422	417.04	290.317	215.603	175.122	167.517	23.538	5.7696	6.35441	0	0	0	0	0	0	0	0	0	0	54177.1	23458.8	32040.4	20376.1	0	0	0	24383.4	14294	41498.3	0
4.72_398.1535m/z		398.154	1	4.72172	0.120733	1	0	0	3323.43	3	QC	100 - 25.6 - 5.17	51.3138	174.09	0	0.0847181	0	0	0	0	0	0	0	0	0	0	0	0	0.691341	2.82351	0	0.0256299	0.10045	1.92438	1.29203	3.37176	2.17646	0	0	0.0729942	0	0	0	0	0	0	0	0	0
0.75_1161.4375m/z		1161.44	1	0.745517	0.04285	1	0	0	3291.3	1	QC	100 - 15.7	13.1811	196.17	0	0	0	0	0	0	0	0	0	0	0	0	0	0	0	0	0	14.4676	0	0	0	0.00674041	0	0	4.33492	0	0	0.297559	0	0	0	0	0	0	0
4.65_710.3970m/z		710.397	1	4.65098	0.192167	1	0	0	3186.1	2	4	100 - 40.5	270.369	192.03	99.4405	65.4291	44.0977	29.4588	8.67182	13.034	5.47887	0	0	0	3.78212	0	2.1528	0	7.05278	19.5554	2971.14	10.2282	1009.26	50.1478	6.54159	122.278	30.7786	96.3086	1.66784	172.144	0	0	3073.77	0	0	1.76165	0	0	328.274
4.96_195.1485m/z		195.149	1	4.96388	0.2136	12	0	0	2978.58	1	3	100 - 8.25	50.0933	72.24	0	0.835234	1.58103	1.69256	1.02738	3.01452	2.53837	5.83449	3.13138	3.42176	2.67261	9.46638	4.3859	2.4545	0.221029	0.0822134	0.505732	0	0	0.146852	0	0	0.585724	0	0.15385	0	0	0	0	0.0263494	0	0	0	9.43126	0
4.94_399.1388m/z		399.139	1	4.9353	0.440767	1	0	0	2855.67	1	4	100 - 15.5 - 1.62 - 0.0192	5313.52	49.7	6273.84	4234.35	4237.35	3909.48	3674.11	3550.47	3324.78	3559.88	3328.87	3464.46	3126.08	2640.38	2316.6	2495.57	13552.5	20155.7	737.393	30175	14793	37081.3	33462.3	27785.3	25218.3	183.859	2063.31	158.899	224.182	960.961	1304.17	81.5142	224.625	429.087	18.4575	44.1106	976.512
4.25_785.4146m/z		785.415	1	4.25237	0.163583	2	0	0	2512.27	2	4	100 - 27.2 - 3.31	106.512	305.75	4.55558	0	0	0	0	0	0	0	0	0	0	0	0	0	0	2.75027	816.044	0	1521.38	0	0	0	0	79.0345	0	112.936	0	0	289.525	0	0	0	0	0	156.838
4.21_400.1678m/z		400.168	1	4.2095	0.213583	2	0	0	2200.89	2	4	100 - 6.58	76.2887	271.46	0	0	0	0	0	0	0	0	0	0	0	0	0	0	0	0	339.326	0	476.153	0	0	2.09648	1.04519	38.189	0	56.8035	0	0	319.064	0	0	0	0	0	104.607
5.82_317.0950m/z		317.095	1	5.81755	0.2636	2	0	0	2002.83	4	2	100 - 13.3	56.8015	57.5	0	9.21346	8.8202	6.56204	9.61191	12.991	7.8548	1.90431	9.70602	2.00108	10.2047	3.07833	14.9826	4.62751	0	0	0	0	0	0	0	0	0	0	0	0	0	0	0	0	0	0	0	0	0
3.75_330.2269m/z		330.227	1	3.75445	0.334333	1	0	0	1903.74	1	QC	100 - 5.26	54.0201	215.7	0	0	0	0	0	0	0	0	0	0	0	0	0	0	0	27.3112	0	0	1.39913	290.053	65.5488	18.7224	56.6551	0	0	0	0	0	93.12	0	0	0	0	0	0
4.67_439.1868m/z		439.187	1	4.67242	0.0850167	6	0	0	1724.41	3	QC	100 - 11.5	16.1286	135.42	0	0.190661	9.81e-06	0	0.0309364	0	0	0	0	0	0	0	0	0	3.85105	0.550309	0.0264142	0.459592	0.0986022	2.65114	9.27176	1.46843	0.189448	0.194889	0	0.0267804	0	0.240376	0.048577	0.0492238	0	0.0821079	0	5.14e-05	0
3.30_589.2253m/z		589.225	1	3.2994	0.177167	1	0	0	1711.24	2	QC	100 - 16.6	31.0479	289.99	0.703664	0	0	0	0	0	0	0	0	0	0	0	0	0	128.72	64.6094	0	168.995	612.16	159.322	167.715	363.014	121.941	0	0	0	0	0	77.7556	0	0	0	0	0	0
2.65_304.1750m/z		304.175	1	2.64503	0.753667	1	0	0	1675.09	1	QC	100	85.5602	286.53	0	0	0	0	0	0	0	0	0	0	0	0	0	0	3.92797	40.3888	0	0	16.6237	1591.11	35.3058	29.8056	35.2634	0	0	0	0	0	35.052	0	0	0	0	0	0
4.77_417.2265m/z		417.226	1	4.77172	0.170733	21	0	0	1559.66	1	QC	100 - 19	33.675	282.31	0	0	0	0	0	0	0	0	0	0	0	0	0.16513	0	1.42632	1.23557	0	0	2.63751	9.66766	0	6.29963	4.84994	0	0	0	0	0	0	0	0	0.234746	0.0289044	1.09621	0
4.96_356.1983n	356.198	357.206	1	4.95673	0.270733	3	0	0	1554.82	1	3	100 - 16.8	470.719	49	1.35162	59.6679	50.2667	71.6718	67.2204	82.1269	111.096	101.031	105.104	92.327	103.863	129.514	127.635	155.68	31.4063	1.17898	3.5291	3.44968	444.083	343.227	140.655	24.0505	1298.97	0	0	0	0	0	0.969913	0	0	1.11716	0	15.0281	0
3.89_267.1222m/z		267.122	1	3.88947	0.170733	3	0	0	1532.05	1	QC	100 - 5.07	27.7305	197.98	0	0	0	0	0	0	0	0	0	0	0	0	0	0	0	23.0431	0	0	14.8947	469.674	57.6202	55.4157	7.8677	0	0	0	0	0	25.8008	0	0	0	0	0	0
3.17_291.1447m/z		291.145	1	3.17152	0.25645	2	0	0	1472.97	3	1	100 - 11.5 - 0.301	512.582	31.24	91.0314	276.846	305.202	280.219	328.026	322.589	329.636	338.819	337.414	394.197	321.101	369.35	333.125	381.07	0	0	0	0	28.0359	0	0	0	0	0	0	1.04272	0	0	0	0	0	0	0	0	0
4.72_272.2132n	272.213	255.21	1	4.72172	0.213583	4	0	0	1405.29	1	3	100 - 10.2	226.076	115.01	11.4923	6.38606	0	0.00746096	0.627997	0	0	0	0	0	0	0	0	0	184.143	176.201	0	92.1756	0	91.1874	210.861	39.7517	80.5934	0	0	0	0	0	0	0	0	0	0	0	0
4.46_203.0675m/z		203.068	1	4.45882	0.262883	1	0	0	1376.81	1	4	100 - 7.9	77.9828	333	2.63645	0	1.20035	0	0	0	0	0	0	0	0	0	0	0	0	0	0	55.0489	0	0	0	0	0	0	0	0	0	0	0	0	0	0	0	0	0
4.69_211.1327m/z		211.133	1	4.69383	0.206467	20	0	0	1347.9	1	QC	100	43.8381	85.97	1.31276	0	0	0	0	0	0	0	0	0	0	0	0	0	0.625375	5.89124	0	0.667085	8.38374	53.4636	15.0609	38.6732	26.5895	0	0	0	0	0	4.04762	0	0	0	0	0	0
2.99_335.0210m/z		335.021	1	2.9865	0.327183	1	0	0	1333.21	1	QC	100 - 7.41	73.2089	210.84	0	0	0	0	0	0	0	0	0	0	0	0	0	0	159.377	0	0	104.299	0	57.4544	0	42.1706	0	0	0	0	0	0	0	0	0	0	0	0	0
4.76_650.2598m/z		650.26	1	4.75743	0.163583	2	0	0	1268.26	2	QC	100 - 6.01	40.524	185.95	0.0035121	0	0	0	0	0	0	0	0	0	0	0	0	0	0	0	0.0052986	0	0.21069	0.157626	0	0	0	0.832262	174.491	63.0094	84.9526	49.9948	0.269962	0	0.134413	67.8931	52.4938	277.847	8.03598
4.76_605.0905m/z		605.09	1	4.75743	0.20575	22	0	0	1195.99	3	1	100 - 19.1 - 7.7 - 1.01	999.961	84.99	418.585	267.245	233.25	191.981	160.383	174.702	145.938	138.371	126.298	126.001	114.525	84.6415	91.4496	86.9061	0	0	0	0	0	0	0	0	0	0	0	0	0	6.14968	4291.91	0	0	0	2745.15	0	0
2.69_337.0866m/z		337.087	1	2.68788	0.177883	1	0	0	1162.69	1	4	100 - 7.5	116.557	191.24	23.19	2.5843	0	0	2.10023	0	0	0	0	0	0	0	0	0	156.143	7.54474	0	0	0	8.98701	6.47597	27.6281	0	0	0	0	0	0	11.4012	0	0	0	0	0	0
4.71_431.2385m/z		431.239	1	4.71457	0.0635833	2	0	0	1108.51	1	QC	100 - 8.2	36.8202	113.92	0	0	0	0	0	0	0	0	0	0	0	0	0	0	9.68171	17.7534	1.99366	0	0	3.12131	7.79865	0	0.952408	0	0	0	0	0	4.33252	0	0	0	0	0	0
3.61_509.2198m/z		509.22	1	3.61228	0.220033	4	0	0	1103.81	1	QC	100 - 15.1	76.6299	445.64	2.11601	0	0	0	0	0	0	0	0	0	0	0	0	0	0	9.09279	4.26099	0	6.87186	2914.12	0	4.82997	0	0	0	0	0	0	2256.16	0	0	0	0	0	0
5.01_389.1953m/z		389.195	1	5.00673	0.14215	34	0	0	1084.47	1	QC	100 - 14.4	39.5339	220.92	0	0	0	0	0	0	0	0	0	0	0	0	0	0	8.55792	3.34726	0	11.0142	135.588	204.218	37.5869	0	63.6353	0	0	0	0	0	0	0	0	0	0	0	0
4.63_338.1510m/z		338.151	1	4.62955	0.227883	2	0	0	981.874	4	3	100 - 17.2 - 2.45	212.979	50.91	0.112363	20.5441	22.7275	24.8573	26.5591	22.093	30.6608	21.8533	27.6336	36.4913	40.6964	37.2816	35.468	47.0276	2.91025	1.34865	5.97936	0.312688	0.863109	6.40232	5.34166	9.84276	1.6751	0	0	0	0	0	9.77405	0	0	0	0	0	0
4.47_523.2713m/z		523.271	1	4.46597	0.3486	6	0	0	973.09	2	4	100 - 12.6 - 0.325	561.892	189.16	153.291	105.497	73.9102	35.0209	25.8727	20.9756	17.8857	0	6.23546	1.81014	1.47742	0	0	0	0	106.329	4916	62.5293	2006.44	251.152	0	35.5025	4.90071	327.151	0.695764	468.758	0	0	5483.77	0.016924	0	1.90975	0	0	669.806
1.05_399.1202m/z		399.12	1	1.05127	0.0778667	1	0	0	875.738	1	QC	100 - 35.6	13.2765	145.24	0	0.894459	0	0	0	0	0	0	0	0	0	0	0	0	0	0	0	0	0	12.7724	0	0	4.62338	1.28839	0	0	0	0	0	0	0	0	0	0	0.135267
5.36_603.2151m/z		603.215	1	5.3625	0.0921667	1	0	0	875.039	1	QC	100 - 18.4	22.8761	178.72	0	0	0	0	0	0	0	0	0	0	0	0	0	0	71.8921	24.3281	10.4123	41.9175	21.0026	3.59144	0	0	37.2846	0	7.25396	0	0	0	3.253	0	0	0	0	0	0
4.81_186.0872m/z		186.087	1	4.81457	0.192167	9	0	0	872.206	2	4	100 - 64.8	26.3356	166.07	2.64211	0.752883	0.0774807	0	0	0	0	0	0	0	0	0	0	0	1.60271	1.57351	1.61439	0	53.4487	29.7415	1.68387	9.03753	47.0593	0	85.7288	36.9402	32.4694	31.176	0	0	0	42.6941	27.9882	68.2492	0
4.72_99.0551m/z		99.0551	1	4.72172	0.15645	3	0	0	860.278	4	1	100	16.7979	84.58	0	3.31513	4.76829	1.08642	0	1.13791	1.28827	0	2.54344	0	0	1.81878	2.14559	2.88922	0	0	0	0	0	0	0	0	0	0	0	0	0	0	0	0	0	0	0	0	0
4.76_1051.4347m/z		1051.43	1	4.75743	0.212883	1	0	0	839.294	2	4	100 - 49.4 - 18.8 - 3.14	661.874	178.21	117.527	128.033	108.632	60.5111	50.387	29.1189	17.0384	3.4428	9.84698	0	2.28646	0	0	0	0.0733668	0	0.582761	0.496622	74.9965	0	0.150826	6.688	0	0.482222	4415.04	1521.67	1524.83	1272.9	0.412326	0	0	1852.01	1422.57	3589.09	0.0265379
4.67_875.4825m/z		875.483	1	4.66527	0.227883	9	0	0	829.178	2	4	100 - 44.5	319.652	178.73	136.193	99.7123	66.7996	51.9405	27.3005	28.1205	27.2242	6.88681	0	12.3706	5.53063	0	0	0	24.0087	128.685	3798.96	125.499	1506.04	232.724	44.1291	366.878	130.519	96.5212	0	154.306	0	0	3943.59	0	0	0	0	0	391.665
0.85_268.0898m/z		268.09	1	0.852667	0.0850167	3	0	0	819.507	1	QC	100 - 1.95	17.1081	116.81	1.2232	0	0	0	0	0	0	0	0	0	0	0	0	0	0.0145836	0	0.084653	0.00508927	5.29168	2.07741	0.0776971	15.2854	15.1854	0	1.34544	0	0.00399481	0	57.9678	0	0	0.0106541	0.0208505	0	0
4.15_387.1619m/z		387.162	1	4.14592	0.19215	1	0	0	817.818	1	QC	100 - 8.83	40.5296	428.22	0	0	0	0	0	0	0	0	0	0	0	0	0	0	0	0	0	0	0	42.9088	56.6257	0	17.0175	0	0	0	0	0	0	0	0	0	0	0	0
4.56_440.1919m/z		440.192	1	4.55812	0.127867	1	0	0	791.978	2	QC	100 - 12.3	38.1779	243.01	0	0	0	0	0	0	0	0	0	0	0	0	0	0	0	0.706068	103.926	0	99.7082	0	0	0	0	26.45	0	1.82347	0	0	76.2976	0.553589	0	0	0	0	13.6099
4.99_187.1113m/z		187.111	1	4.98532	0.20645	14	0	0	749.102	1	4	100 - 2.84	35.5522	200.75	0	0	1.80285	0	0	0	0	0	0	0	0	0	0	0	4.12452	6.26118	0	0	85.5254	128.852	33.7952	6.31351	105.913	0	0	0	0.13522	0	0	0	0	0	0	10.6909	0
3.07_157.0854m/z		157.085	1	3.07152	0.177883	12	0	0	736.685	1	QC	100 - 3.5	34.002	193.51	0	0	0	0	0	0	0	0	0	0	0	0	0	0	0	61.1503	0	0	70.1127	509.789	71.077	128.407	17.3187	0	0	0	0	0	45.0876	0	0	0	0	0	0
3.95_227.1249m/z		227.125	1	3.95375	0.163583	1	0	0	730.58	1	QC	100 - 0.691	50.7809	97.96	0	1.76641	0	0	0	0	0	0	0	0	0	0	0	0	38.1421	14.6318	4.25273	0	0	66.8862	13.5153	33.4975	4.39273	0	0	0	0	0	0	0	0	0	0	0	0
4.94_231.1026m/z		231.103	1	4.9353	0.121433	11	0	0	722.44	1	QC	100 - 6.93	24.3718	182.96	1.99039	0	0	0	0	0	0	0	0	0	0	0	0	0	4.34606	30.0226	0	62.2197	22.6076	209.944	123.447	78.4943	98.0149	0	0	0	0	0	0	0	0	0	0	13.9857	0
4.66_809.4433m/z		809.443	1	4.65812	0.22075	6	0	0	714.612	2	4	100 - 33.5 - 4.75 - 2.03	904.571	140.32	508.267	347.244	285.1	243.576	208.914	189.582	180.65	113.382	72.0051	80.2992	81.9238	34.849	48.6126	31.4547	151.382	342.803	10726.9	308.412	4007.09	491.831	152.713	875.807	333.519	301.25	110.524	585.08	1.46693	2.07735	11026.2	0	0	0.413907	1.70339	8.95203	1177.61
4.66_776.9409m/z		776.941	1	4.65812	0.170733	2	0	0	688.686	2	4	100 - 19.6	94.7545	257.16	0	0	1.63716	0	0	0	0	0	0	0	0	0	0	0	0	0	1128.57	0	413.279	4.80166	0	28.417	3.17582	4.59693	0	23.3012	0	0	1179.52	0	0	0	0	0	63.5001
0.82_175.0576m/z		175.058	1	0.8241	0.120733	1	0	0	669.309	1	QC	100 - 0.53	15.2868	234.81	0	0	0	0	0	0	0	0	0	0	0	0	0	0	0	0	0.851842	0	13.6243	0	0	0.925685	2.24128	0	0	0	0	0	0.965186	0	0	0	0	0.0231774	0
3.27_100.0635n	100.064	83.0602	1	3.27082	0.15645	2	0	0	654.587	1	QC	100	27.5383	142.97	0	0	0	0	0	0	0	0	0	0	0	0	0	0	0	0	1.07332	0	0	62.9241	8.60783	15.3707	0	0	0	0	0	0	0	0	0	0	0	0	0
5.12_281.0895m/z		281.089	1	5.12033	0.3629	4	0	0	652.369	3	QC	100 - 15.4 - 0.897	848.344	135.28	7.27712	0.837299	2.3214	1.37263	0	1.23325	0.988606	0	0	0	0	0	0	0	39.733	17.9977	20.969	29.8416	30.6055	14.1519	7.59976	0	28.8771	7.56989	19.9331	1.73494	15.1039	0	4.36376	1.93781	0	4.37224	0	0	2.5282
5.82_261.0324m/z		261.032	1	5.81755	0.270733	4	0	0	627.433	4	2	100 - 11.3 - 3.28	153.2	32.78	5.62326	40.9041	41.168	41.6571	37.9592	49.3473	44.8215	49.8305	53.3088	54.9242	45.884	49.6062	50.6574	54.4688	0	0	0	0	0	0	0	0	0	0	0	0	0	0	0	0	0	0	0	0	0
4.12_741.3881m/z		741.388	1	4.11735	0.185017	2	0	0	623.642	2	4	100 - 25.6 - 3.19	122.626	283.1	3.08461	0	0	0	0	0	0	0	0	0	0	0	0	0	0	3.38351	1009.6	0	1765.61	0	0	0	2.2742	90.9905	0	137.082	0	0	397.495	0	0	0	0	0	225.957
4.59_470.2395m/z		470.24	1	4.58668	0.1493	2	0	0	615.19	2	4	100 - 10.3	194.958	181.22	83.1404	52.9268	31.3736	16.8732	20.3463	15.4594	13.2851	4.64214	5.60235	1.78387	6.06153	0	0	2.31679	7.96774	57.631	1336.03	3.01844	1751.29	51.879	0	16.2704	32.157	383.008	0	369.047	0	0	566.18	0	0	0	0	0	500.604
4.71_349.2360m/z		349.236	1	4.70742	0.199317	31	0	0	608.562	1	QC	100 - 17.2	100.658	113.36	0.000122936	1.07633	0	2.09293	0	0	0	0	0	0	0	0	0	0	17.3609	0	0.714656	0	0.0101487	127.054	38.1461	61.7961	90.5489	0	0	0	0	0	0.569212	0	0	0	0	4.05514	0.184524
1.04_215.0160m/z		215.016	1	1.04413	0.4622	1	0	0	606.459	1	2	100	1433.44	160.82	34.3059	33.5542	27.8111	21.5379	17.0926	12.3574	8.44602	2.01673	2.78137	0	0	0	0	0	49.979	11.6563	0	0	0	0	0	0	0	0	0	0	0	0	0	0	0	0	0	1.03486	2.53048
4.76_341.2220m/z		341.222	1	4.76457	0.30575	1	0	0	605.226	2	4	100 - 16.8 - 0.337	911.872	109.49	204.074	217.144	202.643	159.956	149.938	139.274	112.53	89.8518	87.6949	87.3562	86.9051	42.6911	55.0118	30.3198	124.404	42.4442	5.9644	38.9364	719.904	379.041	244.849	491.977	512.83	2.97121	4735.47	1901.84	2078.87	1838.86	54.6893	0.285658	0	2407.78	2007.8	4161.8	1.84983
4.37_426.2133m/z		426.213	1	4.3731	0.2136	3	0	0	604.311	2	4	100 - 8.06	194.904	191.2	78.5136	35.6682	19.3797	17.3598	7.0064	6.05547	8.11333	2.56089	2.57484	0	1.54334	1.26029	0	0	30.5465	43.8394	1389.26	0	2123.52	28.6093	0	0	23.2774	256.476	0	305.915	0	0	562.213	0	0	0	0	0	452.283
0.89_273.0820m/z		273.082	1	0.887683	0.106433	2	0	0	603.936	1	QC	100 - 4.65	14.7161	346.55	0	0	0	0	0	0	0	0	0	0	0	0	0	0	0	0	0	0	0	0.0878498	15.9967	0	21.4048	0	0	0	0	0	32.6745	0	0	0	0	0	0
5.00_370.1780n	370.178	371.185	1	4.9996	0.277883	3	0	0	583.062	1	3	100 - 19.8	424.963	31.53	58.9113	52.8182	57.8193	42.6566	50.5289	42.2365	40.5023	43.3854	39.9066	34.0393	41.8369	33.577	35.2854	39.3767	262.21	241.532	0	335.015	1588.01	2675.94	493.277	285.623	960.986	0	0	0	3.63729	0	0	0	0	0.00295877	0	0.0438154	0
4.65_721.3909m/z		721.391	1	4.65098	0.20645	2	0	0	566.719	2	4	100 - 28.2 - 3.39 - 0.427	2014.73	112.65	1329.4	911.571	813.194	703.26	606.506	575.753	512.813	467.929	378.473	396.391	339.019	215.984	183.652	156.905	376.604	681.785	22534.2	648.355	8919.16	909.971	347.466	1686.92	658.916	1100.79	3.45004	1773.43	0	0	22341.1	2.41634	0	11.0592	0	0	3440.72
3.02_128.0492m/z		128.049	1	3.02222	0.163583	1	0	0	559.94	1	4	100 - 1.76	48.1681	103.73	7.44405	1.43971	0	0	0	0	0	0	0	0	0	0	0	0	19.0792	18.6968	4.22444	37.1412	1.18816	77.0518	87.1712	9.2513	43.5245	0	0	0	0	0	4.26049	0	0	0	0	0	0
4.63_334.1259m/z		334.126	1	4.62955	0.163583	1	0	0	546.853	1	4	100 - 13.9 - 0.592	144.441	207.18	4.23803	10.0238	1.86328	1.8676	0	0	0	0	0	1.81172	0	0	0	0	0	1158.72	0	16.858	46.3062	109.315	593.189	29.4433	9.58723	0	0	0	0	0	640.92	0	0	0	0	0	0
3.41_463.1529m/z		463.153	1	3.41298	0.177883	1	0	0	540.594	2	4	100 - 18.8	63.9103	175.84	7.84591	0	0	0	0	0	0	0	0	0	0	0	0	0	0	0	330.064	0	0	0	0	0	0	59.2234	151.066	68.1507	70.3948	38.6324	361.579	11.6925	17.9813	53.3773	0	27.5	30.2507
3.85_338.1610m/z		338.161	1	3.85445	0.149317	4	0	0	532.872	2	4	100 - 1.3	17.9115	263.06	0	0	0	0	0	0	0	0	0	0	0	0	0	0	0	0	151.061	0	211.389	0	0	0	0	11.0182	0	26.1962	0	0	93.0338	0	0	0	0	0	24.4282
4.69_1043.9890m/z		1043.99	1	4.69383	0.15645	2	0	0	530.372	2	4	100 - 24.5 - 0.985	971.275	142.71	342.258	290.668	222.589	152.722	86.3105	54.6725	45.7925	22.9053	3.42631	3.25097	3.15803	0	0	0	207.119	0	1750.33	1321.23	1677.62	1894.46	567.49	435.133	1073.28	2981.52	3161.03	3121.85	2926.66	1616.12	866.084	0	0	1800.87	1097.9	1444.74	1427.28
4.94_173.0954m/z		173.095	1	4.94245	0.185017	14	0	0	527.596	1	3	100 - 0.255	20.9349	150.26	0.145854	0	0	0	0	0	0	0	0	0	0	0	0	0	4.46925	17.0413	0.198724	22.9265	39.5822	99.8167	53.0907	42.0762	68.2397	0	0	0	0	0	0	0	0	0	0	0.249227	0
4.59_917.4975m/z		917.498	1	4.58668	0.220033	4	0	0	522.424	2	4	100 - 38	97.0737	272.44	0	0	0	0	0	0	0	0	0	0	0	0	0	0	0	0	926.532	0	911.982	0	0	2.09095	0	65.0805	0	78.0547	0	0	606.598	0	0	0	0	0	149.471
1.05_115.0632n	115.063	116.07	1	1.05127	0.113583	5	0	0	521.479	1	QC	100	18.7686	62.03	0	0	0	0	0	0	0	0	0	0	0	0	0	0	10.99	4.08794	4.55296	18.8626	12.416	16.1605	5.58581	20.1691	8.91378	0	1.17817	0.775483	0.100181	0	2.60708	0	0	0.482278	0	1.03804	0
4.64_685.7061m/z		685.706	1	4.6367	0.185017	2	0	0	513.91	2	4	100 - 9.92	124.757	174.48	70.2282	55.7697	40.6149	26.9871	19.1663	27.1017	24.9417	18.6531	0	0	0	0	0	0	0	0	1156.02	0	397.769	0	0	3.74357	0	203.871	0	130.874	0	0	1115.77	0	0	0	0	0.142135	279.015
3.88_433.2361m/z		433.236	1	3.88233	0.170733	4	0	0	508.919	1	QC	100 - 10.9	22.7913	212.34	0	0	0	0	0	0	0	0	0	0	0	0	0	0	0	153.435	0	0	91.8576	498.16	39.8341	127.324	0	0	0	0	0	0	30.8679	0	0	0	0	0	0
1.06_126.0323n	126.032	127.04	1	1.05842	0.0714333	8	0	0	494.216	1	QC	100	15.3078	87.57	0	0	0	0	0	0	0	0	0	0	0	0	0	0.169189	1.93055	0	0	0	0	20.4812	1.08241	8.97503	7.85847	0	0	0	0	0	0	0	0	0	0	0	0
3.95_403.1569m/z		403.157	1	3.95375	0.177167	1	0	0	492.534	1	QC	100 - 6.2	77.9302	106.68	0	0	0	0	0	0	0	0	0	0	0	0	0	0	74.851	36.035	11.6882	5.38078	0	109.91	31.4311	65.6268	12.3956	0	0	0	0	0	0	0	0	0	0	0	0
3.99_697.3617m/z		697.362	1	3.98947	0.185017	10	0	0	472.838	2	4	100 - 24.6 - 3.02	125.969	245.83	19.6934	1.49822	0	0	0	0	0	0	0	0	0	0	0	0	0	11.86	1034.85	0	1681.76	12.0051	0	0	6.71622	85.1932	0	137.469	0	0	445.038	0	0	0	0	0	208.174
5.22_669.2170m/z		669.217	1	5.21963	0.40505	3	0	0	472.235	4	QC	100 - 25.7	65.6022	183.2	0	1.58469	3.23098	0	0	0	0	0	0	0	0	0	0	0	0	0	0	0	0	76.9271	27.9153	0	64.9922	67.3196	1.25295	8.44116	58.0984	12.3064	58.6961	0	5.91181	2.41958	3.71896	37.6734	43.6897
4.86_375.1415m/z		375.141	1	4.85743	0.0778667	3	0	0	463.143	1	QC	100 - 11.6	23.3205	377.4	0.0297223	0.110722	0.0727865	0	0	0	0	0	0	0	0	0	0	0	0	0	2.07138	0	0.214826	0	0.226646	58.8757	0.441312	1.16694	0.118272	0.35608	0.152165	0.764538	0.0378188	0	0.00185899	0	0	0	0.0421803
4.96_953.6092m/z		953.609	1	4.95673	0.15645	2	0	0	446.305	2	QC	100 - 58.1 - 15.7 - 2.37 - 0.215	1108.75	247.02	13.3976	5.68364	0	0	0	0	0	0	0	0	0	0	0	0	0	0	0	0	0	1.50403	1.64883	0.398792	0.00325448	0	0	68.0023	76.7626	3.49338	13.2076	44.1786	0	622.725	79.8499	60187.1	0
4.84_259.1299m/z		259.13	1	4.836	0.0993	7	0	0	441.662	1	QC	100 - 10.8	25.1019	130.24	0	0.00149282	0	0	0	0	0	0.0515963	0	0	0	0	0	0	26.4261	38.5038	2.89712	31.8665	6.62373	52.5141	0	5.25474	17.8822	2.83451	1.22288	0.386359	0.0266984	0	24.6101	0	0	0	0	0	0
5.26_291.1490m/z		291.149	1	5.25535	0.234317	1	0	0	441.306	1	3	100 - 18.2 - 1.64	400.994	147.62	100.389	59.1002	46.1763	40.1968	24.9263	22.914	25.1534	17.9471	17.0393	14.1569	19.8475	4.09238	6.81682	4.06737	11.9381	5.89098	8.3531	11.2927	11.8997	6.8669	2.01143	0.708872	13.4562	0	4.52038	0.000440688	5.43628	0	1.29925	0	0	0	0	1.12781	0
2.65_296.1487m/z		296.149	1	2.65217	0.163583	6	0	0	440.854	1	4	100 - 8.5	30.2228	194.43	7.67672	0	0	0	0	0	0	0	0	0	0	0	0	0	0	2.02695	442.72	0	17.9016	86.553	47.8251	136.056	84.7542	0	5.0039	11.6214	204.972	0	83.0371	0	0	0	0	0	0
4.94_415.1131m/z		415.113	1	4.9353	0.384317	3	0	0	438.711	1	4	100 - 13.4 - 4.61	393.643	38.07	397.027	277.906	281.967	234.713	221.316	219.467	229.236	221.927	218.109	224.011	217.328	173.484	149.308	181.633	874.485	1409.34	31.0915	1995.58	903.25	2265.27	2397.37	2029.58	1658.21	8.38979	128.731	0	0	50.0378	68.4835	0	7.00152	35.5478	0	7.40904	52.6561
3.88_652.9782m/z		652.978	1	3.88233	0.149317	1	0	0	436.531	1	QC	100 - 17.3 - 9.9	98.8874	217.44	0	0	0	0	0	0	0	0	0	0	0	0	0	0	0	15.4866	0	98.7756	0	75.9497	0	0	0	0	0	0	0	0	0	0	0	0	0	0	0
4.39_431.1462m/z		431.146	1	4.39453	0.127867	1	0	0	415.289	1	3	100 - 8.62	43.1262	116.7	0	0	0	2.23068	0	0	0	0	0	0	1.40932	0	0	0	0	19.8467	0	24.7591	1.83274	118.971	157.023	61.8953	22.6465	0	0	0	0	0	2.05937	0	0	0	0	0	0
3.19_399.1256m/z		399.126	1	3.19295	0.170733	1	0	0	415.128	1	QC	100 - 6.5	32.0568	178.02	0	0	0	0	0	0	0	0	0	0	0	0	0	0	41.6868	17.4385	0	0	7.40941	329.456	4.53045	0	6.33596	0	0	0	0	0	94.1719	0	0	0	0	31.3696	0
4.94_402.1816m/z		402.182	1	4.9353	0.291467	1	0	0	408.318	2	QC	100 - 24.8 - 1.57	91.364	394.03	0	4.3512	0	0	0	0	0.0337927	0	0	0	0	0	0	0	555.32	359.079	0.582356	2.94424	0	1.80168	2.69641	573.858	2.70772	0	0	0	0	0	0	0.138359	0	918.093	0	792.766	0
4.68_463.0906m/z		463.091	1	4.67955	0.149317	1	0	0	407.873	2	QC	100 - 11.6	69.5298	192.98	2.50827	0.229188	0.0161321	0.00223486	0.118828	0.0181037	0.206053	0.0100376	0	0	0	0.0727613	0.013254	0	0.207195	0.0708977	272.032	0	0	0.151896	0.176566	0	0.0757819	138.793	84.1177	34.1782	78.7599	121.595	273.091	57.771	58.6464	80.0254	0	27.1625	54.379
4.44_143.0812m/z		143.081	1	4.44453	0.40505	4	0	0	388.245	2	4	100 - 8.77 - 0.263	216.585	65.07	69.0596	53.6978	44.3284	38.9434	38.7614	37.6876	27.8384	33.3499	28.8024	28.5885	27.0685	15.6098	19.0133	14.2986	0	0	531.247	242.65	2813.01	0.825805	0	0	381.081	399.814	462.107	624.096	0	0	59.6612	0	0	0	0	0	382.194
4.64_575.1005m/z		575.1	1	4.64383	0.2129	1	0	0	375.903	3	1	100 - 19.3 - 3.74 - 0.18	1102.36	106.13	297.512	173.327	153.177	128.405	103.824	86.477	98.72	84.112	58.3741	76.7123	58.6222	45.0333	50.5863	46.1456	0	0	57.3342	0	18.6418	0	0	0	0	7.54527	0	4.17729	0	0	1551.86	0	0	0	1231.07	0	9.54803
4.09_342.0516m/z		342.052	1	4.08878	0.391467	1	0	0	359.011	1	4	100 - 12.2 - 3.75 - 0.227	765.663	74.31	178.748	127.143	107.398	83.8682	88.9538	77.7186	70.9222	67.5255	59.52	71.4525	72.2271	52.9702	43.2141	38.1937	0	0	0	0	0	0	0	0	0	0	0	0	0	0	0	0	6.04853	0	0	0	0
4.94_235.0601m/z		235.06	1	4.94245	0.0857333	3	0	0	354.205	1	QC	100 - 0.784	16.785	182.82	0	0	1.79079	0	0	0	0	0	0	0	0	0	0	0	4.39626	31.457	0	50.5812	20.5315	134.531	111.138	53.5471	62.824	0	0	0	3.11071	0	0	0	0	0	0	0	0
4.59_267.0705m/z		267.071	1	4.59383	0.1493	1	0	0	348.055	1	QC	100 - 14	24.7838	165.18	0	0	0	0	0	0	0	0	0	0	0	0	0	0	0	0	0	1.73121	0	79.7961	2.57674	0	31.462	7.08608	0	10.5061	3.11636	9.21416	0.904151	1.95904	0	11.9469	0	1.41085	0
5.36_681.2682m/z		681.268	1	5.35535	0.106433	44	0	0	347.574	1	QC	100 - 26.5	29.41	177.31	0	4.99229	0	0	0	0	0	0	0	0	0	0	0	0	0	2.64152	0	0	2.34442	0	9.18517	0	0	0	0	0	0	0	0	0	0	0.434799	0	0	0
4.12_382.1871m/z		382.187	1	4.11735	0.213583	10	0	0	342.954	2	4	100 - 6.06	138.727	209.6	35.2705	13.3226	7.99791	2.78958	2.23175	2.29198	1.74397	0	0	0	0	0	0	0	25.3968	30.4539	1002.68	0	1607.49	40.2566	0	0	27.7937	157.869	0	211.994	0	0	465.424	0	0	0	0	0	291.181
2.55_121.0281m/z		121.028	1	2.54502	0.1493	8	0	0	336.908	1	3	100 - 1.31	72.7092	126.07	11.5785	2.86621	2.53233	0.910999	0	0	0	0	0	0	0	0	0	0	0	0	0	0	0	146.837	1.21286	234.08	0	0	0	0	0	0	1.67418	0	0	0	0	0	0
4.80_852.3237m/z		852.324	1	4.80028	0.256467	1	0	0	335.857	2	4	100 - 73.5 - 4	83.7265	167.33	5.54298	0	3.2734	4.85869	3.00866	0	2.8592	0	0	0	0	0	0	0	0	0	0.144445	0	0	0	0	0	0	0	352.356	168.556	152.588	175.638	0.456023	0	0	265.885	227.474	365.49	0
3.78_329.0603m/z		329.06	1	3.78302	0.277183	3	0	0	329.363	1	3	100 - 7.93 - 0.289	418.62	167.14	152.671	82.7736	67.9454	57.8275	52.4912	37.8449	31.7189	15.6984	11.9281	19.7205	13.3196	1.89175	6.84902	1.64388	152.003	233.982	0	153.795	10.6542	1241.12	255.141	5.40495	33.923	0	0	0	0	0	75.7186	0	0	0	0	0	0
0.88_799.0010m/z		799.001	1	0.880533	0.1636	1	0	0	311.334	4	QC	100 - 15.5 - 11.5 - 1.71	259.984	87.12	0	22.9091	8.93684	3.6897	8.03803	0	0	0	0	0	0	0	0	0	826.889	531.618	100.994	722.034	403.62	192.392	228.447	119.992	12.4006	57.2327	147.232	32.5573	57.5309	0	0	4.39007	0	79.6424	74.9508	414.548	173.418
3.21_282.1696m/z		282.17	1	3.21367	0.4265	32	0	0	307.835	1	4	100 - 15.6 - 1.29	272.368	181.32	163.751	94.1495	68.1993	48.5774	39.9617	22.3874	25.8314	14.4714	12.8675	9.37141	8.05828	0	1.38204	0	0	0	0	0	0	0	0	0	0	0	0	0	0	0	0	0	0	0	0	0	0
1.06_358.1124m/z		358.112	1	1.05842	0.09285	4	0	0	307.415	1	4	100 - 14.4	9.2088	206.64	0.000547032	0.0911537	0.00864688	0.000991905	0.277452	0	0.00183614	0	0.0873006	0.360215	0.000682437	0	1.47386	0	0	0	0	0	0	0	0	0	0	0	0	0	0	0	5.20821	0	0	0	0	0	0
4.82_323.1995m/z		323.199	1	4.82172	0.120733	2	0	0	306.743	1	3	100 - 10.6	31.8551	157.98	0	0	0.863919	0	0	0	2.08165	2.23369	0	0	0	0	0	0	9.73321	1.06907	0.435587	0	183.179	83.3002	46.1047	47.1574	163.679	0	0.341588	0.0187363	0.449847	0	0.865152	0	0	0.138149	0	0.42344	0.000338745
3.35_414.0736n	414.074	397.07	1	3.3494	0.185017	1	0	0	303.579	1	3	100 - 15.1 - 0.637	153.832	180.99	5.70669	0	0	0	0	0	0	0	0	0	0	0	0	0	0	0	0	0	0	46.0431	0.229808	2.08903	0	0	0	0	0	0	22.8446	0	0	0	0	0	0
4.07_145.0492m/z		145.049	1	4.07448	0.120733	29	0	0	298.939	1	QC	100 - 0.483	16.4094	169.98	1.16418	1.02976	0	0	0	0	0	0	0	0	0	0	0	0	0	8.46086	0	0	7.64808	84.8378	26.062	22.4374	39.6352	0	1.42112	0	0	0	29.1503	0	0	0	0	0	0
4.81_143.0814m/z		143.081	1	4.81457	0.292167	4	0	0	298.657	1	4	100 - 8.5	589.323	59.46	610.062	438.887	405.795	366.497	332.857	315.153	309.675	323.722	289.36	295.936	269.574	207.595	211.87	198.172	5.39962	17.3018	5.38872	26.7115	48.9342	99.209	31.0036	28.8304	62.488	0	8.15574	3.02678	0.464255	0	37.2075	0	0	0	0	39.2274	4.6365
4.65_696.3754m/z		696.375	1	4.65098	0.1993	1	0	0	295.426	2	4	100	24.9419	271.85	0	0	0	0	0	0	0	0	0	0	0	0	0	0	0	0	262.793	0	40.8617	0	0	3.6196	0	1.04238	0	1.03652	0	0	265.493	0	0	2.10934	0	2.30169	25.1115
4.67_853.4702m/z		853.47	1	4.66527	0.220733	1	0	0	284.678	2	4	100 - 37.4 - 4.71	457.21	169.47	190.371	134.526	116.428	102.376	64.3008	70.9316	51.837	28.4587	5.16556	15.3089	0	0	0	0	26.5418	171.134	5434.92	152.792	2065.72	280.589	60.0632	455.598	169.408	144.04	0	228.382	0	0	5767.39	0	0	0	0	0	536.723
3.30_191.0577n	191.058	174.054	1	3.2994	0.234317	3	0	0	279.416	1	QC	100 - 0.392	58.4102	136.92	2.04169	0	0	0	0	0	0	0	0	0	0	0	0	0	0	0	180.64	2.85295	0	73.4708	30.7873	50.6276	53.3672	0	0	0	0	0	60.8851	0	0	0	0	0	0
0.84_241.0284m/z		241.028	1	0.838383	0.185017	1	0	0	269.088	1	QC	100 - 2.74	49.5037	242.89	0	3.28142	2.93936	0	0	0	0	0	0	0	0	0	0	0	13.3275	0	0	0	142.419	6.61678	25.6038	0	2.66199	0	0	0	0	0	37.9839	0	0	0	0	0	0
4.89_355.1900m/z		355.19	1	4.8853	0.24145	14	0	0	267.639	1	4	100 - 17	287.533	120.45	48.4298	33.0752	26.5239	19.4374	17.3454	9.46128	16.4738	7.79998	2.78165	6.66098	8.39281	0	4.51202	0	548.328	563.572	0	488.434	1885.98	1851.28	986.061	522.897	1997.86	0	0	0	0	0	1.95162	0	0	0	0	0	0
4.47_433.2031m/z		433.203	1	4.4731	0.285017	3	0	0	264.755	2	4	100 - 11	172.439	212.43	29.573	26.6111	1.60324	0	0	0	0	0	0	0	0	0	0	0	0	2.75438	700.124	0	1123.9	3.40846	0.288773	11.0225	1.06402	116.689	0	131.549	0	0	616.649	0	0	0	0	0	270.338
3.32_711.1627m/z		711.163	1	3.32082	0.185033	1	0	0	256.041	1	3	100 - 25.5 - 0.628	117.971	144.11	7.61069	0	0	0	0	0	0	0	0	0	0	0	0	0	0	0	0	0	0	152.223	0	0	0	0	0	0	0	0	0	0	0	0	0	0	0
2.64_348.0684m/z		348.068	1	2.63788	0.1993	1	0	0	248.755	1	3	100 - 10.9	93.4622	164.75	0	0	0	0	0	0	0	0	0	0	0	0	0	0	4.50944	0	0	0	0	84.2676	30.1466	5.87334	38.7048	0	0	0	0	0	0	0	0	0	0	0	0
4.76_343.0781m/z		343.078	1	4.75743	0.1986	2	0	0	247.195	3	1	100 - 18.2	598.053	38.33	110.127	77.3552	47.57	42.4546	35.6591	31.93	26.1573	32.3827	11.8457	26.5843	43.5171	29.9923	59.872	64.2532	1.95285	0.316037	4.96021	4.71001	1.12981	3.46603	2.60957	3.81355	0.644614	0.351696	2.95536	0.260736	0.16416	0.871308	2728.49	1.80295	1.82088	3.36497	1170.63	1.44016	2.2825
1.65_218.1383m/z		218.138	1	1.6492	0.185017	16	0	0	246.281	1	4	100 - 0.796	39.8768	159.44	12.1648	0.974058	0	0	0	0	0	0	0	0	0	0	0	0	0	13.1922	18.036	0	123.428	126.148	41.4475	219.817	45.4136	1.52126	1.71334	5.7343	66.5261	1.70986	52.3192	1.16138	1.55051	0	0	23.4422	8.70714
1.05_314.0837m/z		314.084	1	1.05127	0.09215	2	0	0	246.1	1	QC	100	36.2887	69.74	0	0	0	0	0	1.68329	0	0	0	0	0	0	0	0	23.3064	2.59146	13.231	25.2027	8.23403	32.7725	21.2274	26.7171	51.6338	0	0	0	0	0	10.7163	0	0	0	0	0	1.56106
3.00_365.1571m/z		365.157	1	3.00078	0.3629	2	0	0	243.692	3	2	100 - 9.84 - 5.3 - 0.358	462.96	145.58	264.89	84.045	73.0071	50.3561	49.0135	32.6664	27.4563	28.0659	28.4127	24.9701	24.8135	13.7628	15.1865	13.2537	67.418	32.8898	15.8431	0	8.21695	5.73564	2.77876	0	42.664	0	0	0	0	0	0	0	0	0	0	0	0
5.17_271.0628m/z		271.063	1	5.17033	0.1636	1	0	0	243.085	2	4	100 - 6.56 - 10.8	74.4801	51.45	0	24.6613	32.2594	43.2033	38.3025	47.9553	56.7218	59.1159	65.1411	70.7868	85.8187	82.5456	87.9059	102.567	0	0	15.3506	0	0	4.1956	0	0	0	28.3681	0	57.4388	311.417	34.6205	33.9754	52.6603	50.7474	88.7742	110.93	81.7808	50.8716
3.84_653.3355m/z		653.335	1	3.84018	0.185017	2	0	0	238.081	2	4	100 - 22.7 - 2.32	117.743	252.56	22.6242	0	0	0	0	0	0	0	0	0	0	0	0	0	8.77557	16.7113	1015.52	0	1607.19	2.99445	0	0	2.16632	77.8905	0	142.182	0	0	521.485	0	0	0	0	0	180.468
4.99_160.0887n	160.089	321.184	1	4.99245	0.3136	3	0	0	237.703	1	4	100 - 9.57 - 2.07	312.982	27.18	30.0139	42.516	35.1096	48.1615	42.862	38.1905	48.9272	44.6003	55.2159	38.5195	47.4942	56.6418	41.2963	71.0746	132.742	131.779	2.4852	144.692	481.755	857.427	334.617	160.655	780.861	0.675402	0.192235	0.566754	4.47104	0.280044	5.02959	0.401553	0.75206	1.19481	0.0748081	0.226958	1.31986
0.88_777.0183m/z		777.018	1	0.880533	0.170733	1	0	0	234.992	3	QC	100 - 16.4 - 9.12 - 3.25	357.679	90.07	0	30.6525	24.3164	10.1835	8.5681	0	0	0	0	0	0	0	0	0	994.491	699.841	102.884	961.817	484.334	220.374	292.812	148.416	14.5424	98.2422	197.623	28.8681	81.5412	0	0	6.68049	2.61977	103.055	92.8656	542.673	214.144
3.10_555.0527m/z		555.053	1	3.10008	0.377183	1	0	0	232.59	1	3	100 - 22 - 14.3	284.881	226.95	11.8233	1.69541	5.29535	0	0	0	0	0	0	0	0	0	0	0	155.12	0	0	141.155	5.35576	70.2683	10.0534	50.5945	8.72215	0	0	0	0	0	0	0	0	0	0	0	0
5.07_405.0585m/z		405.058	1	5.07032	0.1636	3	0	0	230.135	1	QC	100 - 5.5	28.0745	163.11	0	0	0	0	0	0	0	0	0	0	0	0	0	0	11.6174	50.9101	2.04164	131.283	0	25.3222	6.42711	1.59777	70.2261	0	13.2407	0	8.56961	0	24.4784	0	0	0	0	0	0
5.31_409.1619m/z		409.162	1	5.3125	0.199317	1	0	0	228.471	1	2	100 - 16.3 - 0.547	54.3525	58.42	0	6.30994	3.41805	7.85431	15.5877	23.9026	33.6977	30.1763	23.5128	39.2171	36.5253	23.1335	37.8802	50.0451	0	0	0	0	0	0	0	0	0	0	0	0	7.96394	0	0	0	0	0	0	0	0
4.64_393.2092m/z		393.209	1	4.64383	0.1493	2	0	0	220.545	2	4	100 - 12	96.7444	160.85	12.9927	8.34577	4.1642	4.79758	0.00295077	4.10653	8.17e-07	0	0	1.81077	0	0	0.0888144	0	0.460209	6.5748	980.09	1.09009	267.086	7.9277	0.256975	14.2397	7.89152	42.6003	0	41.1588	0	0	1162.1	0	0	0	0	0	73.128
4.35_411.1901m/z		411.19	1	4.34523	0.242167	1	0	0	218.367	2	4	100 - 8.61	184.485	197.25	40.7907	24.7694	21.2458	6.74876	4.89746	3.74633	0	0	0	0	0	0	0	0	0	27.2842	802.077	4.84152	1321.1	17.3988	0	38.0279	0	121.392	0	124.936	0	0	747.956	0	0	0	0	0	271.014
2.67_218.0419m/z		218.042	1	2.6736	0.341467	2	0	0	218.254	1	QC	100 - 4.56	100.064	254.2	3.03302	1.2284	0	0	0	0	0	0	0	0	0	0	0	0	0	0	0	0	0	65.4955	1.95497	2211.93	14.2468	0	0	0	0	0	0	0	0	0	0	0	0
3.34_77.0385m/z		77.0385	1	3.34225	0.263583	1	0	0	218.154	1	3	100 - 1.95	97.4042	140.46	23.7355	17.4925	6.56935	7.23808	1.95563	1.99993	1.604	0	3.41958	0	0	0	0	0	0	0	0	0	0	76.5449	0	17.564	7.28477	0	0	0	0	0	43.5773	0	0	0	0	0	0
2.89_309.1406m/z		309.141	1	2.8865	0.149317	2	0	0	213.012	1	QC	100 - 3.44	39.014	140.07	0	0	0	0	0	0	0	0	0	0	0	0	0	0	0	0	2.08819	0	0	185.683	18.4835	0	50.9355	0	0	0	0	0	36.8434	0	0	0	0	0	0
3.34_118.0649m/z		118.065	1	3.34225	0.199317	13	0	0	211.725	1	3	100 - 1.97	39.7078	140.93	9.02068	1.25322	0.676966	0	0	1.29073	0	0	0	0	0	0	0	0	0	0	0	0	0	35.3333	0	3.19549	0	0	0	0	0	0	17.8579	0	0	0	0	0	0
4.82_399.2135m/z		399.214	1	4.82172	0.177867	5	0	0	205.108	1	3	100 - 17.7 - 2.57	233.86	31.37	22.8398	48.0724	42.9753	40.1187	40.792	48.8156	53.7333	45.8824	56.4443	58.0487	50.3908	64.7586	68.6195	73.8855	185.673	38.2574	11.1322	74.3631	980.567	385.809	375.678	224.811	1535.03	0	0	0	36.532	0	0	0	0	0	0	2.91301	11.5755
4.94_763.2642m/z		763.264	1	4.9353	0.1	1	0	0	204.867	1	QC	100 - 32	72.3981	175.78	0	0	0	2.70816	0	0	0	0	0	0	0	0	0	0	43.8957	174.057	2.17741	299.022	65.7164	554.928	452.949	277.947	289.844	0	0	0	0	0	0	0	0	0	0	0	0
3.27_248.0913m/z		248.091	1	3.27082	0.270033	6	0	0	200.734	1	QC	100 - 8.55	72.4756	110.36	2.2068	0	0	0	0	0	0	0	0	0	0	0	0	0	20.2788	0	0	9.29524	0	174.457	22.1921	51.5771	36.7525	0	0	0	0	0	0	0	0	0	0	0	0
2.65_276.1802m/z		276.18	1	2.65217	0.163583	2	0	0	200.145	1	QC	100 - 3.69	17.1106	216.06	1.10895	0	0	0	0	0	0	0	0	0	0	0	0	0	0	28.6027	1.81694	0	128.203	100.628	14.2573	90.7428	78.0797	0	4.80984	0	0	0	50.8245	0	0	0	0	0	0
4.80_382.2585m/z		382.259	1	4.80028	0.142867	12	0	0	199.189	1	4	100 - 9.55	25.8714	171.21	0	0	2.84318	0	0	0	0	0	0	0	1.54967	0	0	0	0	1.51698	0.219989	0	1.98241	162.114	18.5141	5.48285	22.5646	1.39011	0.696938	0	0	0	53.8012	0	0	0	0	0	0
4.76_1077.9176m/z		1077.92	1	4.75743	0.1143	10	0	0	194.466	2	QC	72.4 - 100 - 37.9	64.8934	176.84	0	0	0	0	0	0	0	0	0	0	0	0	0	0	0	0	0	0	7.09109	0	0	0	0	0	321.44	139.861	127.624	79.1102	56.8861	0	0	153.811	156.982	350.391	0
2.91_156.0803m/z		156.08	1	2.90792	0.15645	3	0	0	191.753	1	3	100 - 6.72	59.5981	140.63	13.9531	6.81218	2.7661	0	1.39358	0	0	0	0	0	0	0	0	0	44.5915	14.7353	0	233.307	0	319.566	78.2895	0	154.512	0	0	0	0	0	70.9256	0	0	0	0	0	0
5.01_687.2274m/z		687.227	1	5.00673	0.185033	2	0	0	187.876	4	QC	100 - 39.4 - 2.45	68.57	174.74	0	0	5.68259	2.25368	4.20807	0	0	0	0	0	0	0	0	0	0	10.5907	0	20.9755	0	125.573	64.4597	0	153.585	18.8122	47.4642	13.7387	15.5522	39.6483	133.405	0	24.5013	0	6.28131	0	124.196
4.58_466.2072m/z		466.207	1	4.57955	0.135017	2	0	0	180.967	2	4	100 - 8.23	46.4523	250.53	2.22186	0	0	0	0	0	0	0	0	0	0	0	0	0	0	0	154.521	0	281.577	1.85515	0	0	0	37.2946	0	49.6791	0	0	128.702	0	0	0	0	0	98.1088
5.14_745.1583m/z		745.158	1	5.14175	0.10645	1	0	0	176.938	4	QC	100 - 21.8	18.9341	168.61	0	2.13374	1.6485	0	0	0	0	0	0	0	0	0	0	0	0	0	0	0	0	0	0	0	0	38.9364	0	0	22.8928	0	0	2.26513	0	0	0	0	0
2.94_316.1750m/z		316.175	1	2.9365	0.20575	2	0	0	176.183	1	4	100 - 8.63	112.755	274.42	3.8354	1.94761	0	0	0	0	0	0	0	0	0	0	0	0	0	193.427	0	0	164.509	1723.62	143.721	330.86	63.9515	0	0	0	0	0	82.6806	0	0	0	0	0	0
4.68_666.3122m/z		666.312	1	4.67955	0.09215	1	0	0	175.96	2	4	100 - 14.8	61.34	104.91	11.6272	14.6068	15.4738	14.0214	6.75782	9.9587	7.13067	3.77484	0.227938	0.387039	2.49476	0.620836	2.83918	0	73.4102	223.911	222.234	87.3529	42.9461	116.156	112.695	30.0175	120.722	60.7245	96.1274	146.636	63.7858	83.1641	191.091	0	0.00869898	67.9713	127.432	32.6578	83.6973
4.97_401.2330m/z		401.233	1	4.97102	0.15645	6	0	0	175.704	1	3	100 - 21.3 - 7.11	137.945	56.17	0	14.1054	9.12688	6.38999	18.3017	13.0259	20.2202	10.9124	10.0203	12.9643	16.4672	17.4495	17.0064	23.2132	3.1006	2.11352	0	0	0	0	0	4.25265	0	0	0	0	0	0	0	5.42064	0	6.57586	0	5.63722	0
3.69_609.3093m/z		609.309	1	3.69087	0.185017	1	0	0	174.687	2	4	100 - 20.9 - 1.41	80.3629	270.18	5.19671	0	0	0	0	0	0	0	0	0	0	0	0	0	0	4.40146	641.006	0	1018.37	0	0	0	6.53035	48.0399	0	97.0331	0	0	419.265	0	0	0	0	0	117.208
1.05_350.0846m/z		350.085	1	1.05127	0.113583	1	0	0	170.062	1	QC	100 - 7.12	30.1892	326.71	0	2.08736	0	0	0	0	0	0	0	0	0	0	0	0	0	0	1.44948	3.17527	2.53326	14.9228	10.8985	15.3226	16.2294	0	0	0	0	0	4.84002	0	0	0	0	0	0
3.29_492.9722m/z		492.972	1	3.2851	0.163583	2	0	0	168.592	1	3	100 - 8.3	73.3106	112.57	0	0	0	0	0	0	0	0	1.69635	0	0	1.72212	1.75566	0	0	2.35918	0	0	0	4.21253	9.00151	35.9214	100.822	0	0	0	0	0	5.47353	0	0	0	0	0	0
5.04_497.2145m/z		497.214	1	5.04175	0.185017	2	0	0	167.671	1	4	100 - 21.1 - 6.07	151.048	237.18	14.4693	2.16124	6.49918	0	0	0	0	0	3.18434	0	0	0	0	0	0	0	0	0	0.0365433	16.3699	0.00138576	0	52.3877	0	0	0	0	0	0.0415177	0	0	0	0	0.126852	0
1.05_174.0786n	174.079	157.075	1	1.05127	0.135017	2	0	0	165.96	1	QC	100 - 27.4	56.9076	77.05	0	6.99188	1.09266	0.00316876	0	0.0331403	0	0	0.121836	0	0.0247357	0.00188829	0	0	18.6037	17.9008	31.7226	19.3955	29.7729	362.487	176.332	23.0871	51.3836	0	0	0	32.9133	4.56075	17.2916	0	0	1.11e-05	0.000533168	0	0
3.34_105.0334m/z		105.033	1	3.34225	0.30645	4	0	0	164.893	1	3	100 - 4.8	401.539	108.17	116.169	77.3541	65.6716	53.3842	50.5604	44.5799	37.3045	33.3326	31.5389	24.9856	29.3263	21.0472	14.8987	14.5888	0	0	20.0477	13.0546	3.57413	345.314	22.906	87.0545	65.3578	0	0	0	0	0	194.804	0	0	0	0	0	0
4.71_254.0590m/z		254.059	1	4.70742	0.177867	1	0	0	159.493	4	1	100 - 20.4 - 2.89	424.129	18.95	116.594	243.59	226.647	210.681	205.24	208.942	223.913	216.698	183.508	226.922	224.898	208.688	191.404	206.936	0	4.3813	25.3814	0	0	0	0	2.15483	0	36.1143	26.0424	67.7557	117.986	37.7626	183.002	15.5853	47.5196	28.4764	78.9904	88.1063	72.0541
4.81_397.1992m/z		397.199	1	4.81457	0.1136	9	0	0	156.998	1	3	100 - 14.2	30.2694	132.02	2.09497	0	0	0	0	0	0	0	0	0	0	0	0	1.71649	109.559	78.5273	34.1854	47.9803	164.963	114.77	90.0001	93.4012	164.824	0	0	0	3.96486	0	0.703217	0	0	0	0	0	0
3.50_302.1959m/z		302.196	1	3.4987	0.170733	2	0	0	156.649	1	QC	100 - 4.83	43.4903	175.3	4.44275	0	0	0	0	0	0	0	0	0	0	0	0	0	0	18.1326	6.53427	0	35.7235	293.319	45.8972	81.3066	105.55	0	0	0	0	0	104.554	0	0	0	0	0	0
4.64_287.1467m/z		287.147	1	4.64383	0.0857167	2	0	0	156.149	2	QC	100 - 3.65	17.163	209.71	0	0	0	0	0	0	0	0	0	0	0	0	0	0	3.12417	0	139.164	4.36073	41.3567	8.17577	6.06722	0	0	5.41155	4.33654	0	2.17912	0	175.237	0	1.20464	0	0	0	2.82325
4.73_553.1907m/z		553.191	1	4.72885	0.2629	4	0	0	154.082	2	4	100 - 29.1 - 2.63	690.515	166.52	115.723	86.1915	61.297	35.1978	39.8122	43.0311	34.4152	29.5791	9.46423	8.5666	4.67577	2.22792	1.98395	4.24509	1348.26	2537.69	55.0067	7781.51	1170.54	14200.4	13135.2	20319.6	2834.23	1.18846	216.366	106.418	83.2057	103.358	456.665	38.7066	0	117.701	83.6656	187.02	14.4605
5.75_564.1687m/z		564.169	1	5.74612	0.0785667	6	0	0	153.207	4	2	100 - 17.8	17.7206	70	0	0	0	4.77453	2.0201	3.03421	13.4429	10.5415	5.46381	4.20049	8.3131	27.1782	20.4222	25.3526	0	0	0	0	0	0	0	0	0	0	0	0	0	0	0	0	0	0	0	0	0
1.05_288.0853m/z		288.085	1	1.05127	0.14215	4	0	0	152.915	1	QC	100 - 11.2	26.7525	265.41	0	1.24205	0	1.15627	4.96e-06	0	0	0	0.0831271	0	0	0	0	0	0.127287	0	1.85853	1.47459	0	0.79428	0.282228	1.01472	0.0158921	3.62482	0	0.0346114	0	0	3.28864	0	0	0	0	0	0.930623
4.67_1059.5821m/z		1059.58	1	4.66527	0.120733	1	0	0	150.544	2	4	100 - 1.26 - 0.724 - 0.0914	3440.35	166.31	1526.69	1131.32	756.952	600.399	444.548	265.497	226.324	165.952	106.555	85.8265	73.0615	14.8507	11.1138	0	0	0	813.346	0	593.975	0	0	0	0	40.7885	24969.8	10381.2	11303.2	8418.2	613.699	0	0	8615.85	6288.09	15745.9	114.309
5.03_413.0839m/z		413.084	1	5.02817	0.20645	1	0	0	146.705	3	1	100 - 13.3	172.571	48.21	0	57.5752	73.8405	86.5692	81.9963	92.1188	112.538	112.649	116.838	108.702	117.78	135.241	125.445	145.23	0	0	0	0	0	0	0	0	0	0	0	0	0	0	22.2221	0	0	0	767.018	0	0
4.60_793.4185m/z		793.419	1	4.60098	0.20645	2	0	0	146.158	2	QC	100 - 71	57.4471	141.19	0	0.510807	0	1.2466	0	0	0	0	0	0	0	0	0	0	0	0	305.168	0	82.8072	0	0	1.65943	0	3.35457	200.759	80.207	69.6849	53.0628	283.868	0	0	71.9412	71.9388	176.759	20.7299
4.86_446.2891m/z		446.289	1	4.85743	0.135033	1	0	0	145.569	2	QC	100 - 96.5	19.3983	141.75	1.88145	0.738798	0	0	0	0	0	0	0	0	0	0	0	0	0.478227	1.64542	0	0	0	3.21196	11.4718	0	2.37326	8.35236	0	9.79066	9.21188	0	6.25465	0	0	52.7668	0	852.402	0
0.87_95.0603m/z		95.0603	1	0.8734	0.149317	1	0	0	144.99	1	QC	100	12.0328	89.18	1.19259	0	0.724107	0.885182	0	0	0	0	0	0	0	0	0	0	29.8441	3.75218	27.7193	11.4971	4.24004	10.9439	7.65407	49.5222	18.5928	0	0	4.01485	0	0	10.0885	0	0	0	0	0	0
9.73_264.2449n	264.245	282.279	1	9.72945	0.2136	14	0	0	134.962	QC	4	100 - 13.5 - 0.246	228.652	51.95	0	55.4245	90.5628	116.581	165.621	188.874	212.34	249.589	273.803	280.041	281.071	254.824	355.923	344.254	0	0	0	0	0	3.32118	0	0	0	0	0	0	198.262	57.1477	0	0	35.1672	135.698	228.279	0	13.58
2.38_302.1601m/z		302.16	1	2.38143	0.17075	1	0	0	131.445	1	4	100 - 0.176	38.0522	164.58	33.2741	21.9017	5.84044	8.02638	7.7843	0	4.76111	3.66755	0	0	0	0	0	0	0	49.9784	0	0	0	207.843	6.50419	27.7477	17.0072	0	0	0	0	0	0	0	0	0	0	0	0
4.77_235.1302m/z		235.13	1	4.77172	0.284333	1	0	0	131.09	1	3	100 - 18.6	154.45	72.08	6.09109	6.24703	5.15334	1.40979	1.40591	1.91728	1.60135	0	0	1.08687	0	0	0.862369	0	101.448	65.767	30.0593	37.4448	23.4639	198.138	138.241	119.044	113.768	3.46072	0.564926	0	1.47227	0.312613	33.9475	0	0	0	0	0	4.60528
4.64_348.1783n	348.178	349.184	1	4.64383	0.256467	10	0	0	130.563	2	4	100 - 11.5	89.9512	188.11	2.9456	0.264208	2.74233	2.50724	0	1.2617	0	0	0	0	0	0	0	0	58.1702	1.90862	801.47	0	200.702	3.86229	0.0610553	6.23768	5.46082	20.3884	0	28.7495	0	0	988.753	0	0.263607	0	0	73.0946	52.5653
4.74_660.1837n	660.184	661.196	1	4.736	0.185017	2	0	0	130.083	3	QC	100 - 26 - 7.39	78.3096	273.88	4.60479	0	0	0	0	0	0	0	0	0	0	0	0	0	0	0	0	0	1.9667	0	0	0	0	4.78901	23.0153	6.33665	11.2154	3.2999	161.825	0	0	11.9801	82.4868	35.1272	0
4.72_347.2211m/z		347.221	1	4.72172	0.185033	29	0	0	127.228	1	QC	100 - 13.1	124.529	112.74	5.19088	0	4.24206	0	1.51869	0	0	0	0	0	0	0	0	0	68.1496	3.15026	1.04279	2.73248	0	97.4901	51.0301	62.4922	95.4418	0	0	0	7.22707	0	0	0	0	0	0	0	0
5.01_317.1162m/z		317.116	1	5.00673	0.05715	6	0	0	127.194	1	QC	100 - 3.15	25.7397	117.11	1.87064	3.65897	0	0	0	0	0	0	0	0	0	0	0	0	8.66399	31.4462	16.3961	70.5525	33.0814	162.465	79.5553	32.0144	86.9452	0	1.56768	0	0	0	4.43071	0	0	0	0	0	0
0.88_739.0628m/z		739.063	1	0.880533	0.348617	1	0	0	125.359	3	QC	100 - 14.7 - 7.1	423.141	96.34	8.13172	30.0307	21.5914	21.0578	5.43489	0	1.58272	0	0	0	0	0	0	0	1203.87	642.137	78.3064	695.376	477.672	275.074	195.809	130.229	58.1044	118.779	244.322	30.3334	65.6855	0	4.48961	8.0474	0	53.894	48.9305	740.867	370.157
4.64_343.2223m/z		343.222	1	4.64383	0.120733	3	0	0	123.73	1	QC	100 - 19.4	56.7599	166.01	2.78057	3.09452	0	0	0	0	0	0	0	0	0	0	0	0	0	49.335	1.88239	0	0	111.748	44.2256	254.508	30.1367	0.0466375	0	0	4.98511	0	17.1035	0	0	0	0	0	0
2.92_165.0546m/z		165.055	1	2.9222	0.2486	23	0	0	123.314	1	QC	100 - 31.3	47.562	227.78	0.573537	0	0	0	0	0	0	0	0	0	0	0	0	0	0.812832	0.0794068	24.4433	0.241215	17.1089	2.1391	0.48609	1.74469	0.779478	14.3737	5.31617	3.68729	0	2.84275	1.84315	0	0	0	0	0.0140488	0
2.88_224.0324m/z		224.032	1	2.87935	0.299317	2	0	0	122.903	1	QC	100 - 11.7	47.2585	319.11	2.56743	0	0	0	0	0	0	0	0	0	0	0	0	0	0	0	76.5795	0	0	1.63806	0	1.57236	326.181	0	0	0	0	0	32.445	0	0	0	0	0	0
4.80_525.2106m/z		525.211	1	4.80028	0.14215	1	0	0	122.028	1	QC	100 - 15.9	99.8077	92.11	5.85624	0	1.84818	0	0	0	0	0	0	0	0	0	0	0	38.9467	80.1459	11.1511	0	0.787905	15.3221	119.862	10.2617	13.9838	0.152378	1.17181	0	0.0682688	0	21.978	0	0.215666	0	0	24.9273	0
1.05_202.1176m/z		202.118	1	1.05127	0.0642833	1	0	0	121.819	1	QC	100	14.982	103.78	0	0.402626	2.69129	0	0	0	0	0	0	0	0	0	0	0	32.1582	0	0	9.05144	39.2254	49.7901	11.2376	73.593	50.6219	0	0	0	0	0	5.97604	0	0	0	0	0	0
5.26_300.1467m/z		300.147	1	5.25535	0.234317	5	0	0	120.652	1	QC	100 - 32.1 - 1.82	106.038	228.48	7.52398	0	0.80843	0	0	0	0	0	0	0.420374	0	0	0	0.387932	0	0	0	0	0	1.61779	0	0	0	0.0968591	0	0.313253	0	13.8308	0.622442	0	0	0	0	2.93757	0
3.26_567.1765m/z		567.176	1	3.26368	0.213583	4	0	0	120.522	1	QC	100 - 21.4 - 1.15	163.558	160.64	15.2897	0	0	0	0	0	0	0	0	0	0	0	0	0	4.44416	4.44611	0	0	0	468.935	64.2349	95.2357	0	0	0	0	0	0	0	0	0	0	0	0	0
4.63_961.5239m/z		961.524	1	4.62955	0.1493	3	0	0	119.54	2	QC	100 - 43.7 - 96.9 - 42.3	139.429	253.09	0	0	0	0	0	0	0	0	0	0	0	0	0	0	0	57.6288	1358.8	22.7652	1084.52	43.0667	13.7984	23.0603	28.8386	71.891	19.4181	150.508	9.75545	5.57587	1137.3	0	0	24.2976	8.9964	2.74649	212.589
4.96_185.0957m/z		185.096	1	4.96388	0.22075	2	0	0	119.447	1	4	100 - 12	78.4135	51.98	2.90994	13.2735	5.84242	9.86067	3.63495	4.38431	2.55634	3.73253	7.01651	10.3917	12.7691	11.9094	11.5397	8.73065	53.2167	62.6434	0	74.0295	199.164	293.717	204.406	101.121	246.459	0	0	1.60924	0.0111414	0	0	0	0	2.52884	0	6.60142	0
2.85_352.1476m/z		352.148	1	2.85148	0.277183	1	0	0	117.532	1	QC	100 - 6.83	38.1027	322.13	0	0	0	0	0	0	0	0	0	0	0	0	0	0	0	0	0	8.24909	85.3013	0	87.7812	34.7762	110.787	0	4.01402	0	0	0	203.96	0	0	0	0	0	0
6.51_537.2097m/z		537.21	1	6.50763	0.1493	1	0	0	117.474	3	1	100 - 16.8	25.8903	81.96	0	0	0.360986	0	2.7031	0	0	5.75336	9.72332	4.29596	0	7.64206	19.5945	25.415	0	0	0	0	0	0	0	0	0	0	0	0	0	0.0047881	0	0	0	0	0	0	0
4.69_411.1757m/z		411.176	1	4.69383	0.235017	1	0	0	117.04	1	QC	100 - 4.5	169.77	86.18	13.3392	8.484	5.97687	0	6.1449	0	0	0	0	0	0	0	0	0	75.9909	174.437	59.0436	63.3331	19.6323	218.675	86.8007	97.6708	128.358	23.5634	39.6808	56.2847	18.3238	12.1818	89.4238	0	0	36.379	35.4361	4.94072	14.0931
3.00_402.1818m/z		402.182	1	3.00078	0.398617	1	0	0	115.373	2	QC	100 - 26.3 - 0.726	164.28	261.62	10.0906	0	0	0	0	0	0	0	0	0	0	0	0	0	2761.15	1555.79	0	0	0	9.27245	2.16897	6648.15	18.41	0	0	0	0	0	2.41125	0	0	494.772	0	911.56	0
4.89_474.2106m/z		474.211	1	4.8853	0.298617	5	0	0	113.991	1	QC	100 - 72 - 6.67	115.595	176.02	10.9058	1.07556	1.39489	0	0	0	0	0	0	0	0	0	0	0	26.4483	16.1557	26.0737	20.9562	30.7613	240.562	37.5172	61.2737	53.5269	21.1095	2.24121	0	1.97825	0	18.3943	0	0	1.99245	0	1.81462	0
4.97_273.1072m/z		273.107	1	4.97102	0.120733	1	0	0	111.009	1	QC	100 - 31.2	28.9944	107.75	2.67172	0	1.3199	0	0	0	0	0	0	0	0	0	0	0	0	0	6.57097	1.82596	7.10006	0.077159	0.0380416	0.531862	0.588091	4.25331	1.71567	0	29.647	1.41369	1.43165	1.1246	0	0	0	0	0
5.12_257.2257m/z		257.226	1	5.12033	0.1636	3	0	0	108.425	1	QC	100 - 7.64	35.6276	230.38	2.31457	1.68232	0	0	1.69314	0	0	0	0	0	0	0	0	0	0	94.4202	0	18.4844	0	6.71324	0	4.55499	0	0	0	0	0	0	7.74841	0	0	0	0	0.24063	0
4.68_409.1633m/z		409.163	1	4.67955	0.09215	16	0	0	106.885	1	QC	100 - 4.57	70.9214	68.93	2.11581	1.01725	2.85777	2.10557	0	0	1.79597	0	0	0	1.42998	0	0	1.95602	66.6733	87.1001	10.3314	75.3635	28.0695	314.381	206.664	198.36	68.3213	20.4341	0	0	0	0	19.9552	0	0	0	0	2.38154	29.9691
4.71_323.1994m/z		323.199	1	4.71457	0.135017	2	0	0	104.965	1	QC	100 - 17.5 - 23.1 - 29.9 - 19	79.2779	116.23	3.3088	0.828706	2.77044	2.44341	3.41075	0.866938	0	0.144479	0.803257	0.104902	0.210259	0.133576	0.00456523	0.172724	129.556	41.5395	57.3823	27.4699	658.47	321.753	169.837	548.859	323.339	0.661435	1.5033	0.910875	11.7526	0.565078	77.5845	0.492846	2.48833	1.79738	1.62881	4.43131	6.63758
4.80_245.0780m/z		245.078	1	4.80028	0.127883	5	0	0	104.562	1	QC	100 - 15.4	47.9009	110.64	0	2.17025	0	0	0	0	0	0	0	0	0	0	0	0	52.4954	61.2037	14.0187	47.4502	0	116.653	77.9142	120.64	110.784	0	0	0	0	0	8.14212	0	0	0	0	0	0
4.38_188.0701m/z		188.07	1	4.38023	0.341467	8	0	0	104.242	1	4	100 - 8.49 - 0.116	83.8607	189.68	31.2326	15.9661	10.5788	4.4734	4.10562	0	5.07603	0	4.067	1.5689	0	0	0	0	0	0	109.311	9.90494	16.8377	15.4632	17.4028	32.3874	38.8386	0	3.5506	0	18.9686	1.42559	28.0237	0	0	0	0	0	1.20187
0.71_299.0397m/z		299.04	1	0.7098	0.0564333	1	0	0	103.58	2	QC	100 - 7.14	11.2347	78.45	0	0	0	0	0	0	0	0	0	0	0	0	0	0	1.67398	3.83274	7.12806	0	8.08186	0	0	6.21208	0	14.0694	4.99631	1.74753	13.2588	0	4.47479	6.89399	8.64851	1.31169	0	28.8035	24.3994
0.96_141.0655m/z		141.066	1	0.959117	0.0928667	10	0	0	103.494	1	4	100 - 0.703	13.1917	133.99	0.141577	0	0	0.00305969	0	0	0	0	0	0	0	0	0	0	14.0562	0	33.6663	13.5275	0.0139337	20.9165	28.7161	47.2951	17.6921	0.017172	0	19.7566	0	0	5.77947	0	0	0	0	6.21006	0
3.49_332.2062m/z		332.206	1	3.49155	0.270733	3	0	0	102.89	1	4	100 - 12.4 - 0.219	179.608	212.5	19.2388	2.88336	1.63137	0	0	0	0	0	0	0	0	0	0	0	31.6936	88.0558	10.1782	0	134.178	1554.74	112.762	116.277	131.095	0	13.6805	0	0	0	105.558	0	0	0	0	0	0
2.83_320.1883m/z		320.188	1	2.83005	0.127867	1	0	0	102.149	2	4	100 - 12.3 - 19.1 - 0.523	77.9954	33.82	10.76	16.7701	17.8903	16.4737	9.43591	8.98449	11.2966	8.98488	6.59545	10.7293	9.81369	9.36981	16.5819	16.5633	0	0	282.28	0	0	0	0	0	0	110.903	57.2657	31.4455	109.894	50.9178	40.8424	166.942	50.2983	81.9425	5.31418	131.827	45.7641
4.68_374.2529m/z		374.253	1	4.67955	0.127883	16	0	0	99.0034	1	3	100 - 20 - 1.05	102.344	133.05	22.1106	18.0854	2.0271	0	0	0	0	0	0	0	0	0	0	0	6.75672	98.5696	4.65433	3.69122	22.9811	292.256	90.4102	74.4622	54.1581	0	0	0	0	0	56.17	0	0	0	0	0	0
4.03_85.0282m/z		85.0282	1	4.02518	0.291467	14	0	0	98.2926	1	4	100	43.7216	164.48	5.56809	5.29684	1.0332	1.38627	0.781208	0.410589	0	0	0.771749	0	0	0	0	0	0	46.8801	2.35896	0	68.7132	166.199	41.0517	121.12	62.0935	0	2.24201	0	0	0	101.805	0	0	0	0	0	2.80834
4.75_356.1988n	356.199	357.207	1	4.75028	0.242167	3	0	0	97.945	1	QC	100 - 8.68	128.976	182.43	8.72275	2.90525	1.33045	0	0.0460731	0.0108736	0	0.00460278	0	0	0.00499522	0	0.0247405	0	305.299	153.974	58.5849	117.685	1336.68	819.128	437.124	766.608	1120.76	0.00348606	0.631106	0.105429	0.623131	0.00436813	135.326	0.00418461	0.081381	0	0	0	0
0.89_349.1105m/z		349.111	1	0.887683	0.177867	1	0	0	92.6407	1	QC	100 - 2.85	53.4295	115.15	4.79422	5.64216	0	0	0	1.5904	0	0	2.18671	0	0	0	0	0	28.2093	0	0	0	0	31.5242	17.6837	14.6208	90.6317	0	0	3.59062	0	0	43.0199	0	0	0	0	10.0082	6.26526
4.71_279.1656m/z		279.166	1	4.71457	0.5265	5	0	0	92.0509	1	3	100 - 83.5	607.918	114.14	92.4519	86.4838	82.3399	34.4097	18.6323	22.4302	13.8601	26.9553	11.0742	7.7747	14.2501	3.06548	15.6535	11.0551	726.856	722.448	20.2721	584.418	2292.33	2304.82	1284.35	925.634	2312.6	5.31545	6.05772	0.0846817	43.4596	9.29762	200.798	0	0.693967	0.0149332	0	0.910733	11.7232
4.79_447.2372m/z		447.237	1	4.786	0.227183	15	0	0	91.866	1	3	100 - 21.3 - 15.2	266.874	104.41	53.1324	29.6504	21.4983	16.228	6.92169	12.6568	6.84321	9.59466	5.16823	2.95036	8.91347	2.39523	5.19944	2.7512	231.19	241.942	45.3452	15.0876	9.24077	95.6194	166.8	58.7127	283.328	4.905	4.60469	4.44412	8.70721	2.53739	10.3134	7.3324	2.34694	6.10321	2.0609	42.1218	3.29483
2.72_302.1956m/z		302.196	1	2.71575	0.284333	2	0	0	90.7136	1	QC	100 - 4.42	69.8777	196.07	3.96324	0	0	0	0	0	0	0	0	0	0	0	0	0	0	38.6998	72.6842	0	32.5702	623.442	93.0124	19.4448	251.864	0	0	0	0	0	186.597	0	0	0	0	0	0
4.10_287.1247m/z		287.125	1	4.10307	0.22075	7	0	0	89.29	1	QC	100 - 3.46	80.6172	78.9	11.8901	1.48352	1.45871	0	0	0	0	0	0	0	0	0	0	0	51.0715	18.6328	5.56547	113.927	34.7776	152.081	67.322	26.315	48.2253	0	2.05153	0	0	0	21.1904	0	0	0	0	0	0
5.06_353.0968m/z		353.097	1	5.06318	0.213583	2	0	0	89.0532	1	4	100 - 17.6	149.538	121.48	24.816	13.0445	1.49628	0	1.63565	0	0	0	0	0	0	0	0	0	21.0841	151.231	450.892	343.365	45.5471	192.68	157.532	107.99	201.276	0	0	0	0.13674	0	289.172	0	0	0	0	0	4.30058
4.96_436.3056m/z		436.306	1	4.95673	0.0928667	3	0	0	88.0369	2	4	100 - 12.1	21.6254	154.77	0	9.27997	1.768	4.81612	1.79594	0	0	0	1.87959	0	0	0	2.16754	0	0	4.57642	21.266	0	0	59.3022	136.79	27.5764	5.87147	0	0.408648	35.0379	82.9688	0	90.9643	0	0	41.6376	0	0	41.4
5.03_759.2563m/z		759.256	1	5.02817	0.113583	7	0	0	87.8543	1	QC	100 - 28.2	56.6697	171.21	0	0	0	0	0	0	0	0	0	0	0	0	0	0	24.6621	0	500.656	0	69.1344	236.6	0	0	253.199	0	37.2334	0	60.9681	0	28.9385	0	0	0	0	0	0
3.35_224.0290m/z		224.029	1	3.3494	0.4129	2	0	0	87.4317	1	3	100 - 5.92 - 0.0578	1380.87	99.8	871.965	535.955	435.291	363.196	358.095	300.776	279.632	253.641	240.701	227.685	201.764	151.386	124.254	130.842	12.1969	39.8005	184.208	172.779	88.0895	1240.41	131.853	436.85	342.104	0	0	0	46.4412	0	1165.6	8.85653	0	0	0	0	0
3.91_307.1147m/z		307.115	1	3.9109	0.1493	1	0	0	86.7675	1	QC	100 - 3.73	94.2385	76.9	7.50891	3.03053	0	0	0	0	0	0	0	0	0	0	0	0	90.824	85.4948	3.26996	90.5675	46.8449	290.909	150.949	101.369	170.447	0	0	0	0	0	23.5631	0	0	0	0	0	0
3.31_510.1222m/z		510.122	1	3.30653	0.2629	14	0	0	86.7223	1	3	100 - 18.3 - 0.463	412.176	99.35	205.404	82.9321	51.3194	31.5433	17.0191	5.34235	4.25698	0	0	0	0	0	0	0	0	0	6.94374	37.2585	0	802.639	60.9981	207.654	94.0493	0	0	0	0	0	163.26	0	0	0	0	0	0
0.85_265.0808m/z		265.081	1	0.845533	0.0850167	2	0	0	85.8684	1	3	100 - 4.64 - 3.46	63.8241	111.78	11.5848	2.03732	0	1.83192	0	0	0	0	2.14907	0	0	0	0	0	18.4738	21.1707	81.3318	72.729	93.48	200.259	79.4288	292.802	133.93	0	1.26584	0	0	0	13.0473	0	0	0	0	0	0
4.67_914.4998n	914.5	897.497	1	4.66527	0.213583	1	0	0	85.5104	2	4	100 - 31 - 4.97	219.167	183.72	40.4791	39.1209	28.3514	10.298	4.38241	0	0	5.56007	0	0	5.42712	0	0	0	4.77364	39.6675	2313.47	29.5265	917.254	113.94	8.297	198.585	58.0703	23.5248	0	68.0226	0	0	2511.16	0	0	0	0	0	207.064
4.94_296.1601m/z		296.16	1	4.94245	0.1993	5	0	0	84.8794	1	4	100 - 22.1 - 2.61	144.513	100.37	29.7561	9.86162	2.63492	0	0	0	0	0	0	0	0	0	0	0	117.395	180.525	194.478	217.656	160.197	704.83	300.809	191.397	396.752	243.131	0.441978	6.30565	277.201	1.10929	121.254	0	0	0	0	1.63628	235.172
4.75_281.1771m/z		281.177	1	4.75028	0.45505	2	0	0	83.7823	1	3	100 - 12.6	712.18	71.85	130.454	116.048	92.2693	65.1071	55.9008	49.101	55.6808	44.5635	46.137	24.5971	45.8469	31.3719	30.5589	35.4893	643.857	454.918	228.83	422.82	1706.13	1406.85	931.831	1357.79	1593.06	14.8986	0	0	36.6421	0	256.823	0	0	0	0	47.6364	14.9503
3.63_599.1672m/z		599.167	1	3.63372	0.1493	4	0	0	83.0839	2	QC	100 - 18.3	19.9068	197.93	0	0	1.51837	0	0	0	0	0	0	0	0	0	0	0	0	0	40.4541	0	0	0	0	0	0	10.0526	0	0	21.945	96.7629	0	0	30.6718	0	0	0	27.3156
3.17_415.2087m/z		415.209	1	3.17152	0.192167	1	0	0	81.0358	1	3	100 - 18.6 - 0.313	140.739	95.05	60.0337	25.9738	13.7147	3.86771	10.9211	15.2425	9.30619	3.195	7.92665	11.4803	5.32932	12.1795	6.00961	10.2875	846.8	744.047	46.2039	1010.78	1068.81	982.393	1202.97	1296.08	609.767	0	0	0	18.0698	0	166.941	0	0	0	0	0	2.11623
3.24_881.2687m/z		881.269	1	3.24225	0.1993	2	0	0	80.1185	1	QC	100 - 36 - 2.71	192.102	150.31	20.8522	0	0	0	0	0	0	0	0	0	0	0	0	0	0	3.82448	0	4.14783	0	769.628	167.244	147.316	5.65753	0	0	0	0	0	0	0	0	0	0	0	0
3.97_301.1362m/z		301.136	1	3.96805	0.135017	1	0	0	79.3885	2	4	100 - 8.96	74.0276	46.82	1.00812	18.7278	6.31955	17.4587	14.713	18.7969	16.1525	11.054	7.61753	17.929	14.707	21.1652	19.4251	22.5899	0	0	59.3543	6.7603	1.17894	3.98522	0	0.761786	0.599986	101.242	138.807	74.0693	107.668	79.5394	148.301	75.4008	72.9233	211.595	0	74.0539	104.865
3.28_273.9546m/z		273.955	1	3.27797	0.191467	1	0	0	78.846	1	3	100	56.553	53.21	0	19.6794	11.6282	9.76331	17.0389	12.5083	24.1932	21.899	33.2883	37.2871	27.3752	39.5397	22.5001	43.9964	2.41919	15.8584	0	0	1.62809	19.8009	39.2197	58.7546	88.3724	0	0	0	0	0	24.5754	0	0	0	0	0	0
4.95_175.1118m/z		175.112	1	4.9496	0.170733	30	0	0	77.3981	1	QC	100	19.7394	123.34	0.0517192	2.62206	0.817221	0	0.458373	0	0	0	0	0	0	0	0	0	1.67173	0	0.840875	14.5743	11.4567	80.0876	36.6134	34.5437	34.9406	0.0573447	0	0.0655564	0.773098	0	1.73427	0	0	0	0	3.92841	0
1.05_167.0333m/z		167.033	1	1.05127	0.0714333	7	0	0	77.2598	1	QC	100 - 2.33	19.6323	82.5	0.165398	0.0304479	2.46995	0	0.672966	0.487972	0.0722958	0	0	0.134885	0	0	0	0	0.624271	4.54135	0	3.77133	1.20363	11.1653	6.10097	1.25165	5.87998	0.444366	0	0	0	0.0485348	10.2085	0	0.00741349	0	0.0370242	0.0275534	0.55154
4.64_817.7856m/z		817.786	1	4.64383	0.1493	3	0	0	76.9536	2	4	100 - 4.53	34.4152	225.29	4.48011	2.07136	0.0361268	2.73078	0	0	0	0	0	0	0	0	0	0	0	0	475.82	0	127.797	0	0	15.0381	2.58408	12.9028	0.662514	8.53334	0.12685	0.981987	401.58	0	0	1.06742	1.30837	0	56.3196
4.76_263.0892m/z		263.089	1	4.76457	0.15645	1	0	0	76.8312	1	QC	100 - 37.3 - 3.78	118.355	122.27	5.87289	0.298541	1.96657	0	0	0	0	1.64335	0	0	0	0	0	0	184.108	31.1214	277.775	84.2708	21.3015	491.915	41.0018	83.5204	350.405	0	0	0	0	0	42.827	0	0	0	0	0	0
4.64_520.2667n	520.267	503.263	1	4.64383	0.15645	3	0	0	75.4575	2	4	100 - 12.8	786.283	88.99	658.775	506.229	447.424	435.615	392.541	374.963	341.255	326.346	261.383	278.646	232.48	162.873	144.128	132.019	254.868	523.651	7200.27	442.455	2256.65	723.803	315.011	1041.32	408.121	549.746	7.49017	859.134	15.6552	0.695898	7887.82	8.72673	3.75638	9.08895	3.29283	8.05614	1527.7
1.05_367.1483m/z		367.148	1	1.05127	0.0714333	4	0	0	75.3985	1	QC	100 - 7.89	50.4247	64.44	0	3.78968	1.64967	2.44267	0	1.71235	0	0	0	0	0	0	0	0	26.2621	18.0267	10.3707	30.842	28.0973	62.5894	33.9912	51.9434	55.0304	0	0	0	0	0	30.9991	0	0	0	0	0	0
4.67_824.4634n	824.463	842.476	1	4.66527	0.177883	6	0	0	75.3641	2	QC	100 - 33.6 - 10.3	107.841	287.25	1.32125	2.66655	1.1589	0.972831	2.98667	0.98445	1.10043	0.938129	0.972263	0.319864	2.60163	0.186399	1.05751	0.125982	0	0	1182.42	0	414.121	0	0	28.152	0	0	6.51654	15.6865	1.63917	4.1247	1220.8	0	0	1.40087	6.4825	9.84825	36.9482
3.83_286.1068m/z		286.107	1	3.83303	0.2636	21	0	0	74.9818	1	QC	100 - 20.9	66.6935	262.56	3.99994	0	0	0	0	0	0	0	0	0	0	0	0	0	0	0	0	0	0	25.155	0	0	1.1741	0	4.72765	0	0	27.4639	64.9356	0	0	4.4558	0	0	0
4.69_425.1425m/z		425.143	1	4.69383	0.127883	22	0	0	74.9392	1	QC	100 - 1.09	51.4675	69.01	2.95229	3.44529	1.9087	1.07486	0.316468	4.03729	1.98657	0.795716	0.0330389	0.311618	0.0285628	0.616731	0	0.0772508	2.57141	5.3575	0.724578	1.14984	0	66.8905	3.06835	5.8104	8.19157	3.51798	1.926	2.34454	2.33528	2.59131	6.512	8.29477	3.27587	3.70366	2.93897	1.17987	0.291278
11.51_468.3570m/z		468.357	1	11.5082	0.15645	1	0	0	74.3079	QC	2	100 - 22.3	109.831	58.82	0	15.3568	27.377	35.2786	68.4111	52.5074	85.9157	107.732	112.801	106.347	92.4766	103.478	117.933	130.999	0	0	0	0	0	0	0	0	0	0	0	0	0	0	0	0	1.24282	4.30386	0	0	1.63556
4.71_217.0829m/z		217.083	1	4.70742	0.120733	5	0	0	73.9336	1	QC	100 - 12.7	12.4295	175.76	0.876867	0.0204267	0.112233	0	0.189502	0.223262	0.437849	0.795172	0.181374	0.0855031	0	0.00291441	0.881449	0.332987	0.424399	0.594007	20.5816	0.250014	3.75525	1.85883	0.954996	0.520612	0.812	0.298265	0.194405	0	0	0.249586	14.0009	0	0	1.01902	0	0	0
0.75_941.3192m/z		941.319	1	0.745517	0.05715	1	0	0	73.4658	1	QC	100 - 8.17	30.0543	101.38	0	0	2.85616	0	2.89362	0	0	0	0	0	0	0	0	0	2.84981	3.6679	0	0	0	4.35962	3.93807	0	0	1.93935	3.82529	2.48909	0	0	16.5895	2.50465	3.17037	0	3.09528	8.51992	0
4.79_315.1243m/z		315.124	1	4.79315	0.185033	51	0	0	73.2344	1	QC	100 - 7.52	75.5439	138.83	3.85043	3.59967	1.01634	0.880602	0.317851	1.21075	0.259095	0.441425	1.029	1.41158	1.50987	0.0170509	0.00205699	0.118288	0	31.5892	147.219	17.1655	16.5647	43.9647	19.8947	14.933	69.8414	4.02339	1.5446	15.2816	7.48637	23.6747	27.9488	0	29.7528	6.97973	17.378	5.93786	23.4007
0.87_141.0655m/z		141.066	1	0.86625	0.0993	10	0	0	72.2811	1	4	100 - 0.477	26.3629	93.1	4.179	1.39981	1.61585	1.6875	0	0	0	0	0	0	0	0	0	0	90.8418	24.8769	34.6549	44.0301	9.74418	22.2828	8.11536	165.09	30.5694	0	0	28.0414	0	0	7.83652	0	0	0	0	0	1.47529
4.76_314.0783m/z		314.078	1	4.75743	0.220033	2	0	0	72.2724	3	1	100 - 27.3 - 2.69 - 0.258	1366.5	68.22	602.479	393.03	369.936	310.507	286.359	280.923	266.507	248.306	217.005	235.788	217.68	176.654	164.891	159.016	4.01195	3.11766	68.9087	22.0628	0.91091	4.1298	73.7866	16.1803	8.14934	6.19122	0.00132336	2.06882	27.3294	16.0226	5895	0	0	0	3410.45	5.22002	11.8623
2.33_180.0874m/z		180.087	1	2.325	0.113583	18	0	0	71.9419	1	3	100	18.9462	84.7	0	0	0	0	0	0	0	0	0	0	0	0	0	0	6.78451	11.6913	14.8801	4.3452	6.96228	37.4463	30.4746	41.5948	32.8582	0	0	0	0	0	12.1679	0	0	0	0	0	0
6.01_831.4586m/z		831.459	1	6.00972	0.0850167	5	0	0	70.9597	QC	1	100	16.7786	73.34	0	12.1775	6.14991	4.67506	4.28175	4.34157	14.1762	9.01207	21.6089	9.80293	4.84972	14.1166	11.0988	5.09624	0	0	0	0	0	0	0	0	0	0	0	0	0	0	0	0	0	0	0	0	0
3.83_535.1420m/z		535.142	1	3.82588	0.277183	14	0	0	70.9059	2	QC	100 - 21.1	62.4419	173.09	4.88835	3.15576	0	0	0	0	0	0	0	0	0	0	0	0	0	0	0	24.9135	17.0683	161.523	0	28.5408	1.99741	102.602	85.3311	0	116.406	108.122	56.4895	0	0	1.45522	0	4.59508	0
1.05_334.1057m/z		334.106	1	1.05127	0.0778667	1	0	0	69.6167	1	QC	100 - 24.1	26.7603	90.4	0	1.70947	0.87629	0	1.13455	0	1.78133	0	0	3.01664	0	0	0	0	20.4001	0	13.5249	14.3338	7.01289	13.6347	8.77859	36.3824	27.3927	0	0	0	0	0	14.8105	0	0	0	0	1.39591	0
5.02_751.3283m/z		751.328	1	5.02103	0.156433	1	0	0	69.4757	1	3	100 - 31.7 - 11.5 - 1.74	132.158	141.82	43.0546	19.4154	6.02822	7.17623	0	0	0	0	0	0	0	0	0	0	0	5.80679	211.508	4.88592	18.2281	171.327	98.2324	33.7841	127.936	0	0	0	2.57369	0	148.763	0	0	0	0	0	0
5.14_723.1771m/z		723.177	1	5.14175	0.127867	3	0	0	69.0163	4	QC	100 - 26.5 - 4.97	57.5358	170.15	4.15451	7.93418	1.69073	1.70585	0	0	0	0	0	0	0	0	0	0	0	0	0	0	0	0	0	0	0	117.255	0	0	101.544	0	0	9.81074	1.74551	0	0	6.9848	0
1.04_100.0217m/z		100.022	1	1.04413	0.0635833	6	0	0	68.9349	4	QC	100	3.97714	101.02	0	0	2.53312	0	0	0	0.321741	0	0	0	0	0	0	0	24.8717	11.6171	15.891	25.9354	5.71954	5.18417	10.2117	17.9725	12.7959	1.55277	6.82523	0	0	0	0	0	0	2.48512	0.96453	6.43701	5.10266
5.02_475.1617m/z		475.162	1	5.02103	0.127867	3	0	0	66.3981	1	QC	100 - 7.08	21.6322	170.42	2.05624	0	0	0	0	0	0	0	0	0	0	0	0	0	15.1291	4.95592	153.909	0	7.39544	85.6897	15.6479	0	76.9539	0	18.9703	0	19.9282	0	5.76855	0	0	0	0	0	0
5.13_440.3364m/z		440.336	1	5.12747	0.15	1	0	0	65.6775	1	3	100 - 16.9	22.7898	71.44	0	13.9706	5.77757	5.88684	2.84811	4.41509	3.79719	6.48785	10.4666	5.70607	4.11718	0	13.1401	8.8624	0	0	0	0	0	55.3119	0	0	4.42524	2.06823	0	16.6053	101.97	0	52.5795	8.10438	0	0	0	0	65.659
3.26_605.1312m/z		605.131	1	3.26368	0.1636	1	0	0	65.5105	1	QC	100 - 20.8	72.8741	131.81	6.56743	0	0	0	0	0	0	0	0	0	0	0	0	0	0	0	0	0	0	208.866	45.7033	64.3383	0	0	0	0	0	0	0	0	0	0	0	0	0
4.62_619.3168m/z		619.317	1	4.6224	0.17075	1	0	0	64.692	2	4	100 - 23.1 - 38.4	244.266	164.38	147.366	128.212	80.2371	74.6983	51.876	69.6299	39.5219	20.3346	17.1786	15.1349	15.5105	4.25828	8.14976	2.89952	386.036	125.704	2145.8	47.5798	784.811	128.411	48.6751	247.895	94.5567	202.248	1.41558	304.179	0	0	2156.22	5.30355	0	3.88915	86.8533	3.61933	466.605
4.97_367.1404m/z		367.14	1	4.97102	0.1493	1	0	0	64.5449	1	QC	100 - 2.05	47.1155	78.75	1.12604	8.18267	3.84793	2.16562	2.41662	0	0	0	0	0	0	0	0	0	48.9947	8.74644	29.667	25.0398	35.3396	130.384	49.7168	2.03716	81.1371	0	18.9114	4.00464	8.40461	2.46145	7.20339	0	2.42864	2.57296	0	0.808082	2.41732
4.64_518.2732m/z		518.273	1	4.64383	0.227883	3	0	0	63.6887	2	4	100 - 3.35	488.895	90.79	438.768	342.185	317.168	295.278	260.073	244.603	225.737	212.344	180.551	197.274	184.758	125.074	107.767	94.3244	180.714	331.512	4815.24	304.272	1497.76	308.775	183.451	694.605	287.872	366.042	54.8006	512.675	0.0181577	0	5371.63	0.163307	17.3718	18.6498	0	0	957.78
3.26_247.1029m/z		247.103	1	3.26368	0.2486	2	0	0	63.2871	1	QC	100	79.637	86.59	9.55615	3.84561	0	0	0	0	0	0	0	0	0	0	0	0	1.63329	19.9465	2.85766	3.04455	0	132.627	37.7052	56.0055	58.6041	0	0	0	0	0	1.48688	0	0	0	0	0	0
3.29_259.0751m/z		259.075	1	3.29225	0.177867	3	0	0	62.8641	1	QC	100	37.1552	100.86	1.70014	1.73443	1.46773	0	0	0	0.438592	0	0	0	0	0	0	0	0	3.30325	0	0	0	67.771	17.4859	19.3821	4.00035	0	0	0	0	0	0	0	0	0	0	0	0
4.77_431.2086m/z		431.209	1	4.77172	0.163583	13	0	0	61.5556	1	QC	100 - 16.8 - 6.79	109.359	107.7	0	0	0	0	0.0716001	0.0334323	0.000929692	0	0.188476	2.45123	0.333209	0.0645537	0.086913	1.64204	0	12.0363	0	0	27.9646	5.46983	0	8.94166	33.7174	0	0	0	0.328582	0	11.1577	0	0	0	0	0	0
4.74_119.0851m/z		119.085	1	4.74313	0.4765	26	0	0	60.3162	1	QC	100	74.4211	60.88	10.9021	3.77584	4.04292	0	0	1.51354	2.53615	0	0	0	1.30096	0	0	1.16975	3.05386	17.4659	32.6823	9.28762	28.1332	172.825	64.6326	65.7886	63.3358	0	1.11581	0.842253	6.78231	0	41.1152	0	0	1.12861	0	20.0621	0
4.64_391.1336m/z		391.134	1	4.6367	0.490783	1	0	0	59.3999	1	3	100 - 11.4	210.911	162.52	79.7767	46.8034	43.8256	28.8669	25.2259	27.337	17.0804	12.2666	3.48482	19.3459	0	1.5921	0	0	4.24033	178.02	0	0	0	215.454	70.935	9.15829	0.0896821	0	0	0	0.229198	0	58.76	0	0	0	0	0	0
4.62_477.2309m/z		477.231	1	4.6224	0.192167	1	0	0	59.3519	2	4	100 - 24.6	95.1727	197.78	19.5614	24.2275	10.9845	0	0	4.38275	0.682409	0	0	0	0	0	0	0	7.90832	67.8574	360.949	5.42156	435.512	381.097	9.58899	113.187	22.2295	122.178	0	129.007	1.23295	0	287.006	0	0	0	0	0	222.325
3.27_242.0784m/z		242.078	1	3.27082	0.2629	1	0	0	58.8884	1	4	100 - 14.8	167.87	103.57	43.1531	20.119	15.907	4.2756	3.78525	1.40828	0	0	1.10824	0	0	0	0	0	30.3092	28.9399	8.78607	34.8436	0	357.973	111.462	136.019	50.254	0	0	0	0	0	9.2373	0	0	0	0	0	0
4.79_223.0964m/z		223.096	1	4.786	0.15645	18	0	0	58.8106	1	QC	100 - 1.99	32.1726	111.85	4.91793	0.696465	1.30266	0.387715	1.79e-05	0.513428	0	0.00457499	0	0.0129885	0.075091	0	0	0	34.9261	2.3605	14.4345	0.14786	39.1654	78.1066	0.617584	18.9681	72.4772	0.0421418	1.02385	0.0607455	0.270217	0.0610132	3.80805	0.102847	0.726162	0.506431	0.327336	0.225994	0.373339
2.72_254.1347m/z		254.135	1	2.71575	0.362883	1	0	0	58.7239	1	4	100 - 9.31 - 1.55	251.186	212.36	81.245	27.7168	17.3927	8.50169	7.12367	0	3.05529	1.32247	0	0	0	0	0	0	85.9171	0	12.9576	0	0	3020.62	441.912	0	0	0	0	0	100.084	55.7771	0	0	0	0	0	0	0
4.76_455.2631m/z		455.263	1	4.75743	0.0857167	2	0	0	57.7326	2	4	100 - 28.3 - 0.151	88.2111	160.89	10.293	11.0397	15.194	14.541	7.35188	7.86504	3.8413	1.51536	1.14869	4.82472	0	0.0252211	0	0	75.9397	78.3394	86.8806	3.5033	2.44844	24.7401	0.610191	2.45261	107.726	0	403.655	163.157	194.237	166.762	4.01534	0	0	218.564	197.124	374.644	0
6.77_1001.6931m/z		1001.69	1	6.77052	0.10715	1	0	0	57.3349	QC	1	100 - 35.8	64.7499	53.09	0	42.577	37.2707	64.0706	68.9789	77.6422	66.3181	70.0656	45.8097	84.8	81.2795	81.1663	91.0108	61.4609	0	0	0	0	0	0	0	0	0	0	0	32.0084	5.50838	12.6694	0	0	22.7538	20.2801	26.6542	42.1809	34.2856
0.85_83.0601m/z		83.0601	1	0.845533	0.085	3	0	0	56.3468	2	QC	100 - 0.51	6.15286	105.94	2.36824	0.0292569	0	0	0	0	0	0	0	0	0	0	0	0	0	0	8.24057	1.35402	0.0690966	0	2.18766	10.552	0	7.68023	1.74538	0.69811	9.06486	0	0	1.63783	14.5399	0	0	16.8824	3.93258
4.71_321.1811m/z		321.181	1	4.71457	0.1636	8	0	0	56.2711	2	QC	100	59.4827	139.73	3.44152	0	0	0.113783	0.00313247	0	0.00185698	0	0.132414	0.0183402	0.018322	0.0718037	0.11468	0	36.1955	28.1083	20.3064	0.00370703	722.457	184.627	44.344	169.875	170.685	114.696	71.385	16.4918	132.419	9.97084	13.1473	0	5.33473	6.61118	0	35.4381	4.68918
4.74_203.1064m/z		203.106	1	4.74313	0.177883	5	0	0	55.9174	1	QC	100	60.691	80.45	2.87393	1.35012	3.57685	0	0	0	0	0	0	0	0	0	0	0	52.1839	45.7398	31.1536	48.3746	60.741	94.6818	12.8343	36.7681	95.1597	4.99114	0.746529	1.3833	7.93225	2.68401	19.8021	0	0.0108432	0	0	0	0
1.05_157.1098n	157.11	158.128	1	1.05127	0.0857167	2	0	0	55.3893	1	QC	100 - 13.5	36.5175	100.33	3.85506	1.47943	0	0	0	1.44767	1.36513	0	0	1.50999	0	0	0	0	88.235	5.30744	0	23.2752	33.8512	190.296	63.303	93.2743	81.5682	0	2.32541	0	7.35791	0	15.6619	0	0	0	0.703316	0	0
4.66_839.4438m/z		839.444	1	4.65812	0.192167	1	0	0	54.7514	2	QC	100 - 66 - 26.6	104.56	192.66	4.82727	3.96849	0	1.32813	4.58022	0	0	0	0	0	0	0	0	0	0	5.41927	1172.55	4.17455	421.741	14.6286	0	77.7869	0	10.34	42.5064	17.1371	8.47685	0.0122208	1263.81	0	0	8.72634	0	33.5422	98.7683
4.75_373.0912m/z		373.091	1	4.75028	0.2129	34	0	0	54.6735	3	1	100 - 16.7 - 0.837 - 2.82	1085.97	83.22	503.29	340.403	303.58	281.188	235.034	213.065	213.617	193.053	151.771	178.919	175.144	109.642	110.998	104.236	0.363922	0.708147	101.859	7.45962	0.798526	5.52782	4.34144	4.549	0.318514	17.9538	1.72836	11.6163	51.4167	22.4722	3539.02	1.7889	12.5895	4.97942	4350.82	13.2947	18.8604
4.64_369.1518m/z		369.152	1	4.6367	0.533633	5	0	0	54.238	1	3	100 - 12.9	1026.13	122.13	335.933	204.937	171.537	136.934	115.346	104.799	99.7178	95.1473	83.0177	77.2083	70.507	46.5624	33.4549	37.012	148.2	700.709	36.5661	12.2484	10.9903	1093.13	279.057	137.987	52.6795	0	2.55573	0	1.3234	0.261717	212.257	0	0	0	0	0.445155	0
3.26_84.0443m/z		84.0443	1	3.26368	0.2629	3	0	0	53.7528	1	4	100 - 0.421	122.777	108.32	41.8879	22.7314	13.1311	11.3194	4.48622	3.02366	2.60057	1.16658	1.41448	0.974303	2.34855	0	0	0	37.2145	39.4417	18.544	34.5518	0.000163083	287.478	100.565	126.013	50.5137	0	0	0	0.961845	0	12.2997	0	0.930555	0	0	0	0
5.56_474.3568m/z		474.357	1	5.5611	0.334333	12	0	0	53.558	QC	4	100 - 19.7	61.8895	52.18	0	17.0011	33.4762	40.177	41.2933	57.8425	49.2307	58.5558	58.7155	65.1848	67.0571	64.8029	69.5439	86.6567	0	0	0	0	0	89.5361	0	12.7924	55.1424	7.35823	0	1.71438	96.5814	0	88.9708	18.0696	0	0.31475	7.43677	20.5622	312.905
3.56_388.2336m/z		388.234	1	3.56228	0.220733	3	0	0	53.4986	1	4	100 - 17.5 - 1.05	134.832	54.41	0	15.7585	14.8662	12.9845	26.9707	13.4173	33.1695	17.7514	25.9821	25.1775	33.2168	29.4459	22.4609	30.8058	0	0	0	0	42.0682	0	27.6037	0	80.5565	0	0	0	0	0	0	0	0	0	0	0	0
4.79_317.1350m/z		317.135	1	4.79315	0.163583	2	0	0	52.823	1	4	100 - 6.7	130.328	196.81	23.4868	16.8834	13.1299	12.6124	3.26623	2.25152	6.52821	0	0	0	0	0	0	0	33.1879	104.071	292.08	152.741	36.7265	164.768	133.166	79.4122	110.598	3.15006	1.06147	1.01012	0	1.22123	157.887	0	0	0	0.379558	0	0
3.48_348.0927m/z		348.093	1	3.48442	0.192167	1	0	0	52.7767	1	3	100 - 7.63	82.629	141.49	22.8734	5.14952	1.73965	0	0	0	0	0	0	0	0	0	0	0	106.667	65.6626	56.3195	20.5016	0	485.317	220.042	92.8599	183.626	0	0	0	0	0	1.96608	0	0	0	0	0	0
3.26_595.1751m/z		595.175	1	3.25653	0.2486	1	0	0	52.3225	1	4	100 - 21.9 - 2.59	1305.88	101.76	524.43	136.084	74.9277	32.1305	23.6114	2.92185	1.14277	0	0	0	0	0	0	0	293.114	356.797	77.2274	379.199	9.7836	4085.68	1686.1	1627.75	398.638	0	0	0	5.98663	0	44.4761	0	0	0	0	0	0
4.96_253.1576m/z		253.158	1	4.95673	0.22075	6	0	0	51.5981	1	3	100 - 10.6	86.1602	38.89	7.39419	13.7948	15.0413	15.1656	11.6928	12.9489	14.0427	12.1892	15.5491	12.8984	15.1969	10.2423	13.2829	24.1852	0	2.33232	0.242144	11.0612	103.099	157.853	47.6502	16.3778	211.909	0	0	2.0264	7.03698	0	0.329684	0	0	8.94955	0	100.438	0
3.28_643.3312m/z		643.331	1	3.27797	0.15645	2	0	0	51.5894	2	QC	100 - 10.4	33.5102	137.42	1.61946	7.27282	0	0	0	0	0	0	0	0	0	0	0	0	0	3.30343	0	0	0	0	0	0	0	97.0211	9.35956	0	2.74922	0	4.45993	0	5.34978	7.81178	13.3704	3.22595	2.14656
4.60_170.0596m/z		170.06	1	4.60098	0.220033	2	0	0	51.5277	1	3	100 - 9.29	229.984	80.87	45.7368	37.2224	32.1133	24.5877	20.8522	15.4442	18.6274	20.8576	9.41826	17.5303	13.2644	2.99894	6.32579	1.49695	0	85.0361	0	81.2248	0	778.489	49.4517	91.9235	329.966	0	0	0	1.51974	0	59.892	0	0	0	0	0	0
4.02_201.1117m/z		201.112	1	4.01805	0.15645	45	0	0	51.509	1	4	100 - 3.22	51.3398	181.48	22.3946	11.6718	12.5524	0	2.46662	2.85017	2.22614	0	0	0	0	0	0	0	0	62.4625	0	0	100.871	145.476	36.7234	187.496	46.3502	0	2.50784	0	0	0	119.799	0	0	0	0	0	14.883
3.46_452.0734m/z		452.073	1	3.45585	0.150017	3	0	0	51.3098	3	QC	100 - 12.7	32.1008	211.78	0	0	0	0	0	0	0	0	0	0	0	0	0	0	0	0	0	0	0	0	0	0	0	0	0	0	0	0	0	0	0	0	0	0	0
4.67_181.0838m/z		181.084	1	4.67242	0.0642833	1	0	0	51.2398	1	QC	100 - 7.77	8.86958	169.02	1.50756	0.457399	0.562811	0	0	0	0	0	0	0	0	0	0	0	2.18103	0	2.30235	4.11937	4.59293	0	8.14822	4.28688	1.12468	1.37538	2.04165	0.417092	1.0113	0.0169001	2.76476	0	0.34505	0	0	0.429087	0.194832
0.91_196.9841m/z		196.984	1	0.909117	0.177883	1	0	0	50.793	1	QC	100 - 0.213	55.273	84.53	0	1.03127	4.44037	2.45375	2.08087	0	2.77519	0	0.665921	0	0	0	0	0	6.07143	6.7643	0	14.5396	2.10399	54.4289	26.3351	33.565	41.1279	0	0	0	0	0	39.2663	0	0	0	0	0	0
3.27_275.0469m/z		275.047	1	3.27082	0.220033	2	0	0	50.1066	1	4	100 - 3.18	90.8696	76.16	45.6534	22.1394	5.46416	3.54784	5.12081	1.78682	2.17596	0	0	0	0	0	0	0	39.5889	39.0854	20.6162	37.166	0	176.946	103.872	110.155	47.6382	0	0	0	0	0	9.35361	0	0	0	0	0	0
4.76_311.0547m/z		311.055	1	4.75743	0.185033	16	0	0	49.9064	3	1	100 - 12.8	281.97	79.49	102.202	72.7057	67.1796	48.2302	49.7344	42.3611	48.9283	36.6224	32.1962	36.0223	37.9806	25.983	27.6014	20.7849	0	0	0	0	0	0	0	0	0	0	0	0	0	0	1129.45	0	0	0	640.231	0	0
1.06_322.0900n	322.09	323.106	1	1.05842	0.10715	1	0	0	49.775	1	4	100 - 0.529	49.6447	184.74	2.72869	3.86958	3.19273	2.07123	0	0	0	1.9904	2.44845	0	0	0	0	0	26.7917	22.0079	16.5379	21.1655	15.276	48.478	39.5775	45.8532	37.5963	0	1.82059	0	0	0	30.7959	0	0	0	0	0	0
5.68_138.9944m/z		138.994	1	5.67538	0.284317	1	0	0	48.2213	1	3	100	34.9882	74.4	0.172041	1.10403	1.30933	0.33873	2.5165	2.57201	0.805665	3.5117	1.24282	0.164344	1.21096	2.2682	2.06832	4.84727	18.7463	0.0152446	0	0	0	0.949723	0.51336	0	0	0.416569	0	0.462561	0	0.389113	0	0	0	0.996463	0	0	0
4.75_136.0755m/z		136.075	1	4.75028	0.192167	19	0	0	47.8184	4	1	100 - 4.42	160.132	23.52	94.7378	77.9859	75.8827	76.3389	71.1843	70.1295	70.2438	77.3171	65.813	70.4902	74.9912	62.5797	56.6753	60.9415	1.19296	6.78376	0	6.11555	16.0779	3.90734	5.44115	3.7002	6.09484	2.70895	2.69902	5.2776	3.4871	1.89136	0.805448	0	0.21225	5.13862	5.65291	1.7956	2.49894
4.65_817.4383m/z		817.438	1	4.65098	0.185017	2	0	0	47.521	2	4	100 - 59.3 - 14.6	196.231	185.92	74.1691	45.118	29.1362	19.7361	11.498	7.39838	3.79792	3.8505	0	2.39633	0	0	0	0	207.84	248.997	2131.53	61.7475	606.203	227.766	100.716	226.416	229.868	61.8957	129.064	128.433	41.9482	26.7952	1973.93	0	0	43.6768	48.1912	88.63	220.083
2.74_120.0443m/z		120.044	1	2.74433	0.199317	8	0	0	47.4207	1	4	100	57.1073	102.5	10.9466	0	0	0.557159	0	0	0	0	0	0	0	0	0	0	0	0	60.8452	0	5.3461	115.651	0	89.325	8.3458	0	0	0	0	0	68.0389	0	0	0	0	0	0
9.71_201.1600m/z		201.16	1	9.70873	0.135017	3	0	0	47.3949	QC	4	100 - 4.28	26.7287	56.1	0	7.70814	11.7737	17.4107	23.5135	13.3653	19.9293	27.4524	23.7089	24.2424	26.4204	22.1973	34.1944	32.7177	0	0	4.24548	0	0	2.67758	0	1.23742	4.7018	0	0	3.17794	0.620677	0	7.08637	1.13177	1.79711	0.387659	0	3.25256	8.26253
4.01_627.3199m/z		627.32	1	4.0109	0.142167	1	0	0	47.3257	1	QC	100 - 18	21.9311	261.61	6.51818	0	1.58537	0	0	0	0	0	0	0	0	0	0	0	135.002	153.256	142.978	66.3784	44.1607	321.115	39.1376	142.565	175.53	3.16229	0	0	0	0	329.024	0	0	0	0	0	0
1.06_290.1591m/z		290.159	1	1.05842	0.106433	1	0	0	46.8586	1	QC	100 - 5.89	108.334	98.29	7.11481	16.53	10.05	6.20013	7.04879	2.35704	2.22671	0	2.93677	0	0	0	0	0	122.903	103.025	19.6811	61.4312	111.976	379.679	116.072	128.659	58.7279	0.0394675	2.02513	0	0	0	66.2239	0	0	0	0	0	3.50235
4.81_398.0779m/z		398.078	1	4.81457	0.45505	1	0	0	46.7857	2	4	100 - 19.6 - 12.5 - 1.56 - 0.288	2286.76	49.94	2096.26	1527.72	1466.06	1320.02	1244.12	1246.89	1146.7	1159.2	1087.69	1127.65	1035.02	870.772	838.669	820.294	8.5048	16.3175	381.234	81.61	5.88376	16.8457	165.238	22.8591	17.4342	202.487	1275.81	2928.59	285.897	1.00646	140.644	106.052	348.8	68.6145	34.3162	16.0196	19.7004
4.80_493.1688m/z		493.169	1	4.80028	0.2493	3	0	0	46.6412	1	4	100 - 16 - 6.29	518.001	154.48	111.768	65.5005	63.3657	44.6466	36.7456	21.9347	22.4274	15.0818	9.21484	14.2538	12.1896	2.19049	5.1974	8.34577	42.2551	298.285	1324.35	411.795	160.717	353.4	330.15	289.668	179.913	2.3329	1.92702	2.949	12.3251	2.89985	602.98	2.18425	2.44904	2.94609	1.31994	0.412634	1.91313
3.26_129.0656m/z		129.066	1	3.26368	0.284317	12	0	0	45.9633	1	4	100	237.858	103.54	83.8753	51.3318	41.5982	21.0284	19.4817	15.1495	10.9681	9.92924	3.37654	2.54375	3.00476	0	0	0	73.4503	81.0136	42.6145	90.5904	15.9046	562.369	201.797	231.313	104.346	0	1.43099	0	7.2558	0	36.346	0	0	0	0	0	0
3.26_362.1507m/z		362.151	1	3.25653	0.30575	3	0	0	45.5033	3	4	100 - 19.6 - 1.67 - 0.145	4375.8	62.8	1172.77	941.52	807.463	668.732	633.263	522.781	499.917	496.421	438.513	484.537	391.986	362.715	321.179	324.605	0	0	0	0	0.00193538	1.90642	3.55e-05	0	0.506072	0	0	0	0	0	0	0	0	0	0	0	0
4.76_402.2842m/z		402.284	1	4.75743	0.20645	2	0	0	45.2685	1	4	100 - 12.1	91.1857	136.89	19.1663	3.16576	6.67815	0	1.72304	0	0	0	0	0	0	0	0	0	0	45.7112	5.80742	0	52.5612	301.058	88.277	38.4251	33.9878	0	0	0	15.9077	0	41.8891	0	0	0	0	0	0
0.74_943.3032m/z		943.303	1	0.738367	0.0357167	1	0	0	45.0606	4	QC	100	5.42155	102.64	0	0	0	0	2.28262	0	0	0	0	0	0	0	0	0	0	0	0	3.59263	0	0	0	0	0	0	11.1455	0	0	2.40794	1.81664	2.22378	0	0	0	8.77565	0
5.14_663.2359m/z		663.236	1	5.14175	0.142167	3	0	0	44.8282	4	QC	100 - 35.9	91.4501	192.77	4.03101	14.3415	2.82195	0	0	0	0	0	0	0	0	0	0	0	0	0	0	7.74936	0	2.82492	7.67235	0	1.04221	210.509	0	7.92673	217.454	0	0	18.483	0	2.96869	4.47664	71.535	0
3.26_91.0541m/z		91.0541	1	3.26368	0.291467	5	0	0	44.4477	1	4	100	126.877	92.57	49.9082	34.9414	26.2112	16.5669	13.0023	11.696	12.0045	3.47004	6.35605	4.1246	2.51626	1.17608	1.08141	0	50.2844	49.4672	26.0286	61.4077	4.91544	278.491	117.941	129.672	61.528	0	0	0	6.51872	0	20.4846	0	1.03838	0	0	0	0
4.75_533.2432m/z		533.243	1	4.75028	0.12145	1	0	0	44.2887	1	4	100 - 19.3	154.304	107.44	45.4096	30.6344	28.8768	24.4794	23.0906	10.7648	13.253	11.3138	7.01514	9.64861	0	0	0	0	266.166	166.892	277.399	186.491	847.622	648.699	357.688	484.539	784.795	0	0	2.67589	0	0	384.164	4.58363	0	0	0	0	49.4704
4.77_459.2148m/z		459.215	1	4.77172	0.25645	2	0	0	44.2288	1	3	100 - 16.1	434.504	134.4	107.833	71.0359	65.5934	40.2206	15.2446	24.3033	10.0877	6.98936	0	20.3574	2.1304	0	1.15167	6.14143	72.0635	66.5289	347.949	12.4623	57.5313	201.831	85.3747	257.692	100.59	5.94761	0	0	2.07207	0	298.336	0	0	0	0	2.93464	24.011
2.93_135.0549m/z		135.055	1	2.92935	0.220733	2	0	0	44.218	1	QC	100 - 2.69	50.4448	112.89	5.02474	0	0	0	2.65744	0	0	0	0	0	0	0	0	0	0	0.0350925	254.523	0	0	110.322	0	70.4761	0	0	0	0	0	0	104.244	0	0	0	0	0	0
5.23_477.1731m/z		477.173	1	5.23392	0.284333	2	0	0	43.4658	1	QC	100 - 33.2	81.0067	137.18	3.54973	5.13403	4.573	1.96063	0	5.62316	0	0	0	0	0	0	0	0	0	4.40203	4.62328	12.0267	7.5514	28.2607	37.7868	3.31364	19.9307	22.7267	8.01631	31.6055	21.654	44.2629	28.0265	0	7.63955	4.32021	9.83593	23.4501	0
4.88_435.1723m/z		435.172	1	4.87817	0.234317	3	0	0	43.419	1	3	100 - 10.5	227.77	103.08	24.5049	19.7793	14.9679	6.22459	1.32951	3.28157	1.61883	1.23005	2.11426	1.94279	3.89176	0	0	0	196.866	281.558	193.483	210.531	210.891	393.155	254.48	206.076	358.825	9.64171	15.5658	35.7254	9.74693	2.66355	109.167	2.71179	0	2.32043	16.3445	12.6919	7.46113
4.64_680.3440n	680.344	663.341	1	4.6367	0.391467	1	0	0	43.2671	2	4	100 - 45.1 - 11.8	312.318	155.64	186.857	140.9	98.1309	74.0434	54.9278	63.5243	51.5207	51.5001	23.96	33.0715	22.5528	7.75926	14.2494	2.53181	408.11	103.416	2759.32	40.5825	936.744	128.936	31.7781	216.683	89.8519	210.589	0	322.999	0	0	2768.37	0	0	0	69.3561	0	584.329
9.92_450.2994m/z		450.299	1	9.92162	0.10645	7	0	0	41.7263	QC	1	100 - 22.8	35.2775	58.47	0	2.45733	0	12.055	22.9378	23.7207	27.9773	37.3989	34.9859	31.7791	35.8093	50.9841	59.3911	57.1557	0	0	0	0	0	0	0	0	0	0	0	0	0	0	0	0	0	0	0	0	19.6571
4.91_289.0552m/z		289.055	1	4.90673	0.113583	1	0	0	41.5264	2	4	100 - 4.87	32.5667	60.62	0	3.30054	7.10112	5.06879	9.73277	7.64454	9.10642	10.6689	14.4283	12.0607	11.2956	20.042	15.9947	23.3135	0	0	44.594	0	0	0	6.41289	0	0	66.8787	25.7912	51.6364	40.2354	30.0731	22.863	37.3337	21.758	71.4746	2.8496	25.892	17.208
3.63_267.1307m/z		267.131	1	3.63372	0.163583	2	0	0	41.4936	1	3	100 - 2.73	66.3225	101.97	21.8954	2.87549	3.69711	0	0	0	0	0	0	0	0	0	0	0	9.84335	25.3382	1.88673	5.00081	62.161	233.346	32.6784	120.309	22.668	0	8.87255	0	0	0	105.508	0	0	0	0	0	0
3.21_204.0782n	204.078	409.148	1	3.21367	0.227883	2	0	0	40.8885	1	4	100 - 7.59	26.0876	164.15	5.86013	1.3304	1.44846	0.184647	0.919374	0.405867	0.197376	0.719265	0.329532	0.0388576	0.502418	0.000585231	0	0.202321	37.6105	66.3274	2.66373	91.8128	0.365927	730.114	115.927	58.5953	72.8555	0	0	0	0	0	2.84573	0	0	0	0	0.554866	0
2.82_321.1304m/z		321.13	1	2.81577	0.45575	3	0	0	40.5711	3	2	100 - 7.98 - 16.9	256.088	124.92	162.297	45.0299	34.8991	19.6996	14.1483	5.85861	11.7611	3.85961	2.09767	6.05287	1.90618	0	1.88192	3.52809	44.8718	3.07544	4.83036	78.7777	0	203.965	15.6547	10.3712	35.3035	0	0	0	0	0	4.99022	0	0	0	0	0	0
4.75_296.0697m/z		296.07	1	4.75028	0.2129	3	0	0	40.0985	4	1	100 - 13.5 - 4.12	1849.66	32.27	1096.33	948.36	889.968	863.951	786.359	773.588	779.609	818.025	720.665	756.785	740.447	660.95	592.886	641.073	0	0	0	0	0	7.59691	0.000177098	0	0	0.370127	0	17.1004	10.4543	66.2528	4.21921	0	0.00594948	0	0	0	0
5.03_107.0491m/z		107.049	1	5.02817	0.0993	14	0	0	39.8758	1	QC	100	7.1533	138.18	2.02564	0.764113	0.705431	0.142039	0	0	0.00193227	0	0.0659048	0	0.00568178	7.66e-06	0	0	4.19762	0	46.2131	0	8.49946	25.4478	1.95252	0	29.8796	0.611257	4.78564	0	7.73513	0	3.32722	0.0983333	0	0	0	0	0.00862111
4.92_287.0577m/z		287.058	1	4.92102	0.113583	6	0	0	39.6022	2	4	100 - 11.1	134.094	42.49	0	55.2182	70.5682	63.9628	74.2747	73.3336	81.3022	82.8374	91.1438	94.309	100.172	109.394	102.107	119.373	0	0	194.234	5.94952	0	0	71.8811	10.6812	0	252.974	119.037	209.79	158.881	130.029	112.588	155.055	87.4783	285.335	53.1968	136.523	118.073
4.66_328.2109m/z		328.211	1	4.65812	0.177883	4	0	0	39.5755	1	3	100 - 58.1	155.488	112.75	35.123	28.975	14.9735	6.96683	1.39713	5.28663	7.06418	0	2.57411	1.72124	0	0	0	0	21.955	96.7785	126.768	12.4493	75.7151	528.371	298.652	156.09	235.788	0	6.57644	1.50531	2.50491	0	286.867	0	0	0	0	0	0
5.01_197.1163m/z		197.116	1	5.01388	0.0921667	6	0	0	39.0004	1	QC	100	8.42232	120.12	2.78309	0	0	0	0	0	0	0	0	0	0	0	0	0	2.01202	0	40.8683	0	5.50617	12.7994	0	0	23.398	0	10.5973	0	9.0534	0	4.36167	1.063	0	0	1.64571	6.73059	0
4.76_406.0645m/z		406.064	1	4.76457	0.234333	1	0	0	38.909	1	4	100 - 13.8	270.012	44.77	0	70.6441	72.0873	79.2417	76.3077	69.4238	78.7223	72.1265	63.5436	68.7562	70.7805	55.5596	44.6714	47.7883	11.6668	0.344712	108.84	92.7166	0	0	208.197	20.3998	0	0	78.9502	407.414	0	0	1.16771	0	46.4536	0	0	7.25653	0
3.26_136.0754m/z		136.075	1	3.26368	0.291467	19	0	0	38.7915	1	4	100 - 5.06	434.54	106.98	148.624	100.652	73.4784	58.9788	56.9978	39.2385	36.7703	32.3798	25.5995	28.2815	20.4977	10.2501	6.504	8.17489	136.444	136.966	88.366	161.582	36.3748	1024.49	372.397	412.066	176.711	0	3.54928	0	43.2822	0	76.9115	1.30137	19.4982	0	0	0	0
5.02_773.3117m/z		773.312	1	5.02103	0.185017	1	0	0	38.7795	1	3	100 - 28.6	136.176	135.18	64.0013	28.9395	26.6065	13.2337	2.16275	0	0	0	0	2.59605	0	0	0	0	0	7.9019	258.514	0	10.539	50.6586	55.8887	10.387	72.1381	0	0	0	21.7958	0	179.678	0	0	15.3368	0	17.2619	0
0.85_335.0946m/z		335.095	1	0.852667	0.15645	4	0	0	38.6215	1	QC	100 - 2.73	59.6124	78.63	4.10568	11.4703	7.17475	3.59439	5.98288	1.6791	1.97549	0	0	0	0	0	0	1.62414	29.2069	6.9457	9.71236	21.2103	23.9082	57.7022	10.7703	29.9387	55.1866	1.87745	13.8187	0	0	0	76.3869	0	0	0	0	0	10.628
4.89_390.2038n	390.204	373.201	1	4.8853	0.298617	6	0	0	38.4367	1	4	100 - 15 - 16.4	514.095	87.85	94.775	78.3969	56.9746	31.5216	35.2081	25.99	23.8843	23.9969	23.2721	10.6996	21.2364	9.69402	14.5622	15.6053	924.485	869.548	51.1614	697.839	3097.32	2985.52	1481.23	771.529	3339.83	37.2116	1.96907	8.0663	39.5482	41.2316	6.61803	2.75979	1.81751	0	2.55825	0	6.4994
2.39_325.0766m/z		325.077	1	2.38858	0.277883	2	0	0	38.0723	1	4	100 - 4.99	92.6437	190.03	21.8971	10.5657	0	0	0	0	0	0	0	0	0	0	0	0	18.7808	9.38013	1608.46	0	0	123.656	116.386	237.981	152.561	0	4.04357	0	26.344	0	99.9104	0	0	0	0	0	0
4.69_499.2108m/z		499.211	1	4.69383	0.163583	5	0	0	37.5336	1	QC	100 - 11.6	114.18	117.03	19.739	6.77955	9.10379	8.88151	7.50001	19.6349	7.42867	4.30621	0	3.28822	0	0	0	2.2543	138.102	99.4454	65.8472	12.8783	187.315	373.372	93.3392	156.707	190.613	10.4814	10.5095	38.837	41.8083	20.4886	60.842	0	0	19.0669	46.0104	15.9001	33.3154
2.69_281.0992m/z		281.099	1	2.68788	0.170733	2	0	0	37.5092	1	QC	100 - 1.67	76.9337	69.26	6.69272	2.1821	1.58385	1.04591	0	0	0	0	0	0	0	0	0	0	70.3848	39.2108	45.5297	55.7529	59.2647	156.952	45.6067	106.681	117.893	0	0	0	0	0	35.7738	0	0	0	0	0	0
5.10_655.2371m/z		655.237	1	5.0989	0.185017	3	0	0	37.0352	4	QC	100 - 28.9 - 0.694	136.41	128.45	6.76941	27.7897	5.7705	11.1852	7.17323	10.7759	6.15783	0.698881	6.02278	2.01246	1.10205	1.55513	2.71546	4.34478	0	23.3654	4.31437	77.5606	3.38053	171.902	111.912	13.0522	179.278	52.985	63.1261	42.9063	30.4345	103.188	161.957	4.25777	65.93	12.0478	45.3848	26.8211	173.156
4.69_593.3319m/z		593.332	1	4.6867	0.192167	5	0	0	34.9703	1	QC	100 - 25.4 - 35.8	123.533	184.94	12.0951	17.8306	10.5609	9.24165	2.15986	0	0	0	0	0	0	0	0	0	88.1826	98.8736	252.873	66.9746	52.1725	301.506	150.085	265.577	115.795	7.67622	12.42	3.11719	1014.59	84.8164	281.183	66.2672	16.2847	2.84741	0	10.6357	29.917
1.57_153.0655m/z		153.066	1	1.57062	0.192167	3	0	0	34.4561	1	3	100 - 0.322	41.1353	123.12	10.0414	2.16073	0	0	0	0	0	0	0	0	0	0	0	0	153.517	0	34.7986	6.52868	10.3212	144.942	11.7167	23.8572	46.944	0	2.14689	0	62.4282	0	0	0	0	0	0	0	0
4.84_362.1166m/z		362.117	1	4.84315	0.199317	5	0	0	34.4223	1	4	100 - 15 - 2.9	251.66	43.08	0.162831	136.225	134.175	152.26	147.624	167.923	172.165	197.081	195.599	211.967	219.1	237.734	225.442	255.466	0	0	0	0.101692	852.384	0	16.0909	0.63803	0	8.52777	0	1.38731	3350.63	170.598	265.242	1.69894	2.83497	3.63571	338.292	587.694	307.792
4.96_277.1579m/z		277.158	1	4.96388	0.170733	2	0	0	34.2507	1	3	100 - 50	55.7304	82.5	4.70052	2.25416	8.63297	0.0173577	0.315001	1.37322	1.65155	0	0	1.8282	0	2.04259	0	0	22.8463	18.5642	1.94644	7.12534	112.914	128.465	37.342	22.1162	115.314	0	1.64995	0	7.86248	0	8.43146	0	0	0	0	98.5864	0
2.46_173.0802m/z		173.08	1	2.46002	0.327183	24	0	0	34.1339	1	4	100 - 1.96	143.755	125.32	93.9231	31.2949	21.5443	15.3697	6.27094	2.56982	0	1.7532	0	0	1.35065	0	0	0	0	100.341	256.574	0	223.298	503.567	195.955	358.276	100.821	5.34364	29.9306	46.5553	130.801	67.3399	578.797	13.993	16.0921	0	13.3636	33.4613	133.563
0.74_1019.2795m/z		1019.28	1	0.738367	0.0357167	1	0	0	33.815	3	QC	100	9.69435	63.87	0	0	0	3.29448	0	3.27026	0	0	0	2.43686	0	0	0	0	4.3655	11.7597	0	3.90079	5.02321	11.5577	4.74766	5.01153	5.86375	7.19692	13.8552	4.83786	3.10479	1.9272	0	8.91272	2.17153	4.89586	0	13.9547	7.78485
4.71_575.2468m/z		575.247	1	4.71457	0.15645	1	0	0	33.6871	1	QC	100 - 19.4	148.362	165.75	21.657	16.9827	10.0919	8.87911	8.82842	10.5571	4.49323	6.4856	0	0	0	0	0	0	730.271	498.003	168.079	289.636	876.239	748.133	965	2099.7	1164.66	0	0	10.5969	11.9926	0	251.635	117.829	0	3.24027	11.9738	1.46533	47.4112
4.71_238.0836n	238.084	477.174	1	4.71457	0.192167	3	0	0	33.3969	1	QC	100 - 13	349.807	79.51	48.1969	37.102	20.5507	3.52534	3.47634	2.86105	3.10803	0	0	0.0109441	0.00442651	0	0.0209609	0	472.016	229.739	302.07	138.658	247.669	298.824	203.056	287.574	269.529	122.342	89.6669	58.9376	121.488	57.3142	76.6005	23.2393	58.0306	50.7841	7.59358	66.8527	86.8629
1.05_276.1433m/z		276.143	1	1.05127	0.106433	4	0	0	33.2662	1	QC	100 - 7.25	91.0588	96.43	6.66241	13.7772	9.16085	7.86627	7.20898	3.59952	0	1.83433	1.67164	2.19702	2.0635	0	0	0	56.9861	78.1088	19.0349	68.6332	50.7375	218.065	83.7722	104.622	101.002	8.42287	2.36268	4.11238	10.5346	0	39.9977	0	0	0	0	13.5803	25.0639
4.68_97.1010m/z		97.101	1	4.67955	0.113583	27	0	0	33.215	1	3	100 - 0.425	16.4298	160.07	2.95044	1.67765	0	2.6158	0	0	0	0	0	0	0	0	0	0	0	12.1088	5.33267	0	3.08968	83.5767	35.9885	18.6573	42.737	0	1.23449	0	1.90367	0	36.9796	0	0	0	0	0	0
2.87_161.0476n	161.048	162.055	1	2.8722	0.391467	5	0	0	33.1733	1	4	100 - 6.66	404.858	84.52	142.503	50.1552	38.8149	16.0685	18.6343	9.39802	7.76126	2.33714	2.10744	3.51049	1.61999	0	2.48583	0.691603	27.8536	48.4913	499.896	131.917	201.752	544.48	268.307	902.185	222.731	5.50119	0	2.69897	2.86656	55.1342	252.359	27.4876	3.41431	6.23646	4.03059	5.68233	18.8259
4.82_439.1927m/z		439.193	1	4.82172	0.206467	1	0	0	33.0209	1	3	100 - 13	290.629	74.6	61.0369	42.0249	17.2701	8.13846	4.04144	0.776832	0.107495	0.00629401	0.517492	0	0	0.00936301	0	0	166.944	363.917	226.099	241.936	75.7864	273.261	316.926	302.861	159.554	1.81516	14.045	11.7086	24.8672	0	148.11	0	0	0.252942	0	0.00349614	0
4.06_535.1423m/z		535.142	1	4.0602	0.20645	14	0	0	33.0038	2	QC	100 - 15.9	58.4579	151.83	7.65767	5.37364	0	0	0	0	0	0	0	0	0	0	0	0	0	0	0	21.7733	25.0303	103.973	0	35.4081	10.879	113.472	103.068	5.36402	103.286	139.858	83.0303	0	0	3.33388	56.7896	9.66136	4.46158
10.43_512.5033m/z		512.503	1	10.4338	0.320033	2	0	0	32.6959	QC	3	100 - 19	195.424	45.6	94.3865	19.7995	37.0337	51.7941	78.5616	181.216	182.964	208.423	270.677	248.545	242.597	197.808	271.63	299.673	88.8534	0	0	0	0	0	0	0	0	0	0	0	0	0	0	0	0	0	0	0	1.51725
4.84_451.1922m/z		451.192	1	4.84315	0.135017	1	0	0	32.5778	1	3	100 - 10.9	179.72	58.99	56.2268	17.7419	11.1129	14.7749	4.39528	4.7183	0	0	2.13296	5.81874	2.2623	0	0	0	34.875	58.3717	154.073	153.377	73.8037	286.88	190.922	162.557	177.264	0	11.5883	0	0	0	108.392	0	0	0	0	0	0
4.82_245.1508m/z		245.151	1	4.82172	0.1993	6	0	0	32.5105	1	3	100 - 2.44	135.187	77.98	29.7781	23.5179	5.63674	8.19945	0	0	1.06878	0	0	0	0	0	0	0	117.726	309.498	64.957	160.187	26.3297	160.519	148.742	129.808	51.9571	1.26598	27.1407	15.5173	16.4553	0	59.9229	0	0	0	0	2.5247	9.82573
4.72_252.1077m/z		252.108	1	4.72172	0.213583	4	0	0	32.3519	1	4	100 - 17.3	53.0199	166.18	14.7026	9.73363	7.63083	10.2684	5.99679	6.17675	1.97636	1.56616	0.414753	1.78096	0.813227	0.00286416	0	0.0407649	53.5576	82.0471	16.0854	118.185	34.8058	1452.56	859.317	162.16	264.115	0	1.71354	0.349695	0.214029	0.134262	70.0294	0	0	0.0516873	0	0	0
4.69_565.2632m/z		565.263	1	4.69383	0.277183	1	0	0	32.1446	1	3	100 - 22.9	2701.58	74.88	576.244	423.473	407.01	360.21	307.069	313.515	325.316	271.672	229.097	233.737	213.761	169.308	150.998	128.444	1881.9	756.92	425.824	823.947	541.867	2504.22	1670.47	1759.4	2267.6	190.505	143.643	179.122	77.5486	163.464	457.166	70.2703	1.79452	119.071	122.563	34.2058	154.001
4.86_437.1976m/z		437.198	1	4.86458	0.284317	23	0	0	31.2352	1	3	100 - 10.3	205.224	73.41	35.4835	21.3842	14.2146	13.6711	3.40088	0	2.36874	0	3.72378	0	5.33785	0	5.29017	2.45779	28.9541	87.3026	416.577	58.7682	49.6239	221.928	101.006	77.5612	165.572	0	0	3.84211	4.23813	0	263.689	0	0	0	0	3.05566	25.3501
5.33_442.3523m/z		442.352	1	5.33392	0.1493	2	0	0	31.0562	1	3	100 - 21.7	24.6569	61.39	0	9.44146	10.7188	6.21264	7.71411	17.991	10.1534	6.82333	13.2737	14.7014	22.6485	11.8666	18.2502	27.4567	0	0	0	0	1.95165	36.4157	0	15.7804	4.68196	7.90551	0	24.8667	75.7223	7.60381	51.2601	19.5702	0	0	0	3.87277	80.7273
0.85_90.0548m/z		90.0548	1	0.852667	0.185017	10	0	0	30.7458	2	QC	100	14.3238	131.96	0	1.96173	0	0	0	0	0	0	0	0	0	0	0	0	0	0	0	0	0	0	0	1.01288	0	8.008	7.84633	0	11.6434	41.8083	0	12.2806	1.05074	18.1917	32.1824	43.7749	0
4.74_121.0646m/z		121.065	1	4.74313	0.185017	23	0	0	30.534	1	QC	100 - 0.428	60.511	86.43	7.57109	4.16637	1.27532	1.37571	0.673189	0.011934	7.07e-05	0	0	0	0.0227211	0.06778	0.0890684	0.265899	56.608	27.3378	19.5475	54.4398	58.5677	134.835	67.8446	68.0755	67.3419	15.0832	2.6306	1.9176	9.78398	4.7115	18.44	0	3.4082	3.54321	0.000953102	0.531057	2.95455
1.06_173.0441m/z		173.044	1	1.05842	0.0642833	4	0	0	30.119	1	3	100	15.7116	76.12	1.93958	3.66257	1.75836	5.06657	0	0.146654	0.10768	0.421047	0.135674	0	1.46374	1.56684	0.0797891	0.00696903	11.411	8.43038	6.29521	9.16592	8.36548	21.7056	20.5679	19.4157	20.0978	0	0	0	0	0	12.6433	0	0	0	0	0	0
4.65_175.0957m/z		175.096	1	4.65098	0.0643	9	0	0	29.8225	2	QC	100 - 1.29	9.45123	217.8	0	1.63532	0	0	0	0	0	0	0	0	0	0	0	0	1.68234	0	71.5243	6.33609	30.9054	28.7125	6.16444	17.4028	2.77657	4.92017	2.2141	3.0392	0.809023	0	85.153	0.728171	0	1.32259	0	0	2.41428
4.94_296.0942m/z		296.094	1	4.9353	0.15645	1	0	0	29.7852	4	QC	100 - 22.7	49.985	169.95	7.98437	7.55604	1.03089	1.75789	4.45065	1.73364	2.25978	1.37228	3.67888	0.696207	1.44087	0	0	0	0	0	5.65655	0	2.54762	1.96187	10.455	5.25696	5.35099	3.76673	3.78188	1.7141	6.1039	3.85201	5.95338	0	0	0	2.19118	0	0.022051
4.81_421.1110m/z		421.111	1	4.80743	0.127867	10	0	0	29.2063	1	QC	100 - 7.59	91.8768	118.08	12.0363	11.2289	7.7628	0	0	0	1.4216	0	0	0	1.36319	0	0	0	153.153	111.87	25.1932	31.2513	8.94766	50.2479	187.906	167.979	106.163	0	3.51897	0	0	0	28.5009	0	0	0	0.137106	0	0
4.63_492.2530m/z		492.253	1	4.62955	0.15645	1	0	0	28.8767	2	4	100 - 25.1	152.912	166.81	117.084	60.7887	40.4331	29.5434	25.5303	40.895	18.712	12.7658	6.03876	13.8814	2.82307	2.8269	2.88933	1.65924	94.2502	103.741	910.392	102.893	789.201	105.715	31.2094	93.6154	72.981	331.754	16.7855	338.482	2.83816	0	522.469	17.9504	11.928	5.99226	0	0	454.35
3.04_187.0961m/z		187.096	1	3.04293	0.284317	2	0	0	28.4531	1	4	100 - 4.46	97.4612	128.79	62.628	30.6808	13.1427	4.06213	4.05821	1.84797	0	1.0469	0	0	0	0	0	0	0	90.2529	133.469	0	344.149	313.835	97.0827	577.407	129.753	5.24623	9.50583	24.5473	111.4	23.1347	410.768	0	3.49913	0.773629	4.76353	13.277	48.9944
4.78_667.3677m/z		667.368	1	4.77885	0.128583	1	0	0	28.4499	1	QC	100 - 32.1	84.1815	94.17	8.74125	6.80693	10.1421	4.60859	4.54164	0	0	0	0	0	0	0	0	0	72.7805	40.7708	97.5528	67.9576	71.5559	203.417	42.7011	194.057	68.0061	14.9902	19.7232	15.6276	6.00086	0	183.756	7.53609	1.48033	8.35056	5.12987	0	15.0996
4.83_571.2512m/z		571.251	1	4.82887	0.127883	1	0	0	28.3313	1	QC	100 - 20.9	48.5589	107.66	8.70915	1.80232	2.79217	6.70614	0	0	0	0	0	0	0	0	0	0	212.205	46.2839	0	22.0417	39.8776	53.4778	133.931	54.2622	29.8322	0	59.1651	20.3663	29.5494	33.3728	2.25845	19.4794	0	29.3806	10.5611	41.4796	0
6.09_529.3119m/z		529.312	1	6.09473	0.121433	2	0	0	27.8721	QC	4	100	7.16735	79.4	0	1.35548	2.14241	1.2478	6.91043	6.20546	5.55114	2.71161	11.181	3.46153	0	0	5.92477	12.1838	0	0	0	0	0	0	0	0	0	0	0	4.9152	2.5268	16.6407	0	0	5.21006	0	2.32141	10.3268	3.35897
4.94_463.1914m/z		463.191	1	4.9353	0.1986	1	0	0	27.8689	1	QC	100 - 10.2	142.14	65.89	28.5515	21.6707	4.58574	3.09296	0.0221	1.28019	4.26524	0	0	1.49539	0	0	0	0.809384	99.3506	65.3522	627.71	124.727	62.8253	131.471	109.918	240.62	93.7785	0	1.12659	0.583671	16.8991	0.291811	48.068	0.29894	0	0.122237	0	3.58836	1.98083
5.36_647.1823m/z		647.182	1	5.3625	0.0850167	2	0	0	27.4067	1	QC	100 - 14.1	33.3231	137.17	6.67383	1.42207	0.781932	0	0	0	0	0	0	0	0	0	0	0	110.891	35.2276	15.9181	85.2509	48.0597	16.5419	3.75324	0	60.6258	0.848765	28.7295	2.27192	3.4659	2.73309	15.2398	0.0974385	0	1.5127	2.39456	2.75789	9.32155
3.98_279.1295m/z		279.129	1	3.97518	0.15645	5	0	0	26.8946	1	QC	100 - 3.21	33.6862	53.96	0.837634	1.88923	0.908971	0.253501	0.667801	0.762343	0.327642	1.41298	0.514586	1.77824	1.24263	1.0965	0.720992	1.84157	9.79608	0.387569	1.17807	41.6333	0.589116	25.7638	0.532925	21.3306	15.9348	0.776011	0.590722	0.421173	0.43568	0.223353	0.786909	0.535085	0.674641	0.917343	0.851814	0.355602	0.701234
4.39_146.0597m/z		146.06	1	4.39453	0.285017	4	0	0	26.8553	1	4	100 - 6.03	41.539	188.93	19.5979	17.3558	6.4333	1.76713	3.714	2.17297	0	0	0	0	0	0	0	0	0	0	108.199	16.354	17.6798	11.5695	24.834	32.5358	40.8663	3.09049	5.47303	0	26.108	0	29.2699	0	1.04393	0	0	0	1.49006
4.76_641.2569m/z		641.257	1	4.75743	0.327183	4	0	0	26.7617	2	4	100 - 12 - 0.215	1870.16	114.33	565.092	605.296	550.517	444.635	402.891	325.328	315.474	274.945	225.704	240.348	221.488	131.932	108.009	88.0739	0	0.0429293	60.6193	14.711	669.04	65.7903	0	2.53245	2.13023	351.924	9919.9	4289.93	4763.36	4164.04	3.9121	37.1379	90.1525	5199.05	4342.83	8293.91	72.2371
3.22_407.1889m/z		407.189	1	3.22082	0.2136	6	0	0	26.5597	1	QC	100 - 10.3	70.6	216.78	15.8906	6.16215	2.46551	3.41605	0	0	0	0	0	0	0	0	0	0	193.398	253.019	188.493	27.7387	91.3548	1078.41	25.4446	30.771	204.846	0	0	9.63115	0	0	208.276	0	0	0	0	0	0
4.75_231.1016m/z		231.102	1	4.75028	0.142867	11	0	0	26.4787	1	QC	100 - 26.9 - 2.19	75.9416	68.99	7.22291	9.02544	9.66995	6.11416	1.46332	2.83123	2.50952	0	0	0	1.89248	0	0.79927	0.994794	48.6311	76.7869	31.6798	69.5266	28.0338	224.047	16.7072	51.0643	161.629	0.506873	3.22428	0.896703	4.30041	1.54695	32.5246	29.4428	0.0406965	5.86597	2.65461	0	0
4.91_166.0627n	166.063	167.07	1	4.90673	0.241467	23	0	0	26.4268	1	4	100 - 8.99	157.553	103.15	59.1081	38.1096	20.8064	21.8971	10.8623	9.1845	6.43251	2.54826	1.93773	0	3.84239	0	1.42696	0	138.896	48.9961	748.593	51.1393	116.085	590.376	197.406	49.5674	782.038	30.6286	44.0511	8.31886	83.8939	0	118.658	28.3708	1.84323	6.28571	10.2709	101.831	15.8217
3.26_406.1143m/z		406.114	1	3.25653	0.320033	4	0	0	26.2273	3	1	100 - 15.1	111.358	98.87	0	1.79408	0	1.03504	0	0	2.49347	2.09257	0	2.89474	1.78072	4.27408	4.16825	3.99973	0	0	0	0	0	0	0	0	0	0	0	0	0	0	0	0	0	0	0	0	0
1.01_151.0248m/z		151.025	1	1.00912	0.0493	2	0	0	25.1994	1	QC	100	5.00322	86.28	0	0	1.91844	0	0	0	0	0	0	1.53589	0	0	0	0	4.14752	0	0	0	0	0	0	2.53011	1.05018	0	1.39801	0	0	0	0	0	0	0	0	0	0
12.62_324.3255m/z		324.325	1	12.6248	0.2129	12	0	0	25.0892	QC	1	100 - 13	191.471	53.47	0	34.0477	59.3564	84.1571	124.142	144.589	151.52	183.473	226.737	209.07	216.853	228.072	264.753	306.008	0	0	0	0	0	0	0	0	0	0	0	4.59295	3.68847	2.4041	3.46149	0.710939	0	101.312	19.3638	3.70465	0
6.01_1107.6457m/z		1107.65	1	6.00972	0.09215	2	0	0	25.0589	QC	1	100 - 68	54.5759	57.6	0	23.3125	40.7654	27.0501	35.111	67.5461	41.2105	70.935	54.4611	55.1692	58.1872	42.0271	50.4474	32.7859	0	0	0	0	0	0	0	0	0	0	0	0	0	0	0	0	3.37241	0	0	5.38552	2.08212
4.68_463.1573m/z		463.157	1	4.67955	0.1993	1	0	0	24.7858	1	QC	100 - 39.4 - 4.09 - 0.0638	1745.66	97.16	320.731	219.256	181.805	145.263	108.883	110.076	91.6508	56.6381	44.9634	46.1718	35.4716	18.8909	21.2492	10.3311	1346.57	1467.41	473.327	1343.66	67.6618	2992.33	1104.93	1339.15	958.97	109.102	140.987	149.031	110.574	128.045	353.301	26.5969	72.8189	57.3632	113.007	60.623	112.883
3.69_539.2674m/z		539.267	1	3.69087	0.220733	1	0	0	24.7057	1	4	100 - 15.8	72.5899	219.92	21.4664	8.53975	0	0	0	0	0	0	0	0	0	0	0	0	215.773	245.942	250.685	45.3656	55.344	1100.8	41.6372	87.9195	253.354	1.72768	0	0	0	0	680.751	0	0	4.92189	0	0	0
4.69_572.3090m/z		572.309	1	4.6867	0.127867	6	0	0	24.7013	1	QC	100	49.4006	74.76	0	12.8012	7.77854	0	0	0	3.17928	0	0	0	0	0	0	0	18.367	74.4538	23.3995	17.7664	36.3175	209.736	62.4119	46.7289	51.9797	7.25039	9.76409	6.72136	0	5.55477	59.5747	31.2416	16.0136	9.99649	6.94172	2.04983	3.55635
4.74_127.1115m/z		127.111	1	4.736	0.177883	93	0	0	24.6167	1	3	100 - 0.681	36.9726	137.86	12.6477	6.55227	3.89849	7.34307	0	3.06989	3.23341	1.66739	0	0	0	0	0	1.30186	0	28.7908	2.6343	0	45.8829	124.545	37.4593	55.2421	31.8411	0.980401	1.86411	0	0	0	87.5109	1.00059	0	0	0	0	0
5.01_272.2134n	272.213	255.21	1	5.01388	0.540783	4	0	0	24.4528	1	3	100 - 10.8	507.835	96.63	191.322	130.834	103.227	85.9115	64.4234	63.3331	73.173	55.1681	40.3817	52.6696	44.1531	26.356	30.3358	32.4228	21.547	237.095	175.791	398.069	93.1056	585.06	1042.54	584.208	317.115	5.92508	0	28.047	107.808	0	491.743	0	0	0	0	24.4448	5.92552
4.71_817.2925m/z		817.293	1	4.70742	0.127867	4	0	0	24.3742	2	QC	100 - 36.6 - 8.18	393.795	122.05	90.8642	55.3149	4.64959	0.0205038	0.0665188	0.373517	0	0	0	0	0	0	0	0	0	0	108.785	20.7818	1780.91	132.065	0	6.73778	5.63151	874.882	395.983	180.115	720.556	197.572	4.93892	46.4287	170.527	180.481	55.2443	252.436	152.74
4.55_509.1625m/z		509.162	1	4.55097	0.170733	1	0	0	24.3296	1	QC	100 - 8.93	111.551	88.99	28.4841	9.25795	6.42744	1.22357	0	0	0	0	0	0	0	0	0	0	62.8454	49.9792	207.853	133.976	347.641	263.315	206.013	265.312	153.586	32.1837	36.114	2.79435	5.23715	0	110.083	4.28936	10.9331	1.95951	0	0	1.065
3.26_130.0499m/z		130.05	1	3.26368	0.440783	19	0	0	23.9947	1	4	100 - 3.98 - 0.533 - 0.0494	3243.96	93.42	1330.82	780.65	632.537	523.673	443.18	373.508	342.291	308.004	284.044	265.135	238.385	166.949	144.214	143.864	1302.87	1268	757.634	1522.03	335.186	8394.9	3188	3638.6	1697.44	20.0128	163.2	78.8709	313.344	0	580.857	85.1891	211.612	42.8505	9.9797	89.1428	46.098
5.17_476.2760m/z		476.276	1	5.17033	0.37005	7	0	0	23.9874	2	QC	100 - 18.9	84.0473	196.25	12.788	5.4707	4.79587	2.00671	2.25845	0	0	0	0	0	0	0	0	0	0	0	0	0	32.7545	0	0	0	0	123.538	7.64208	144.364	63.1162	67.7182	16.2656	40.1637	10.4026	190.821	88.8686	247.643	42.195
1.05_151.0610m/z		151.061	1	1.05127	0.09215	9	0	0	23.6885	1	3	100	55.4054	48.33	17.9399	14.1048	14.6273	7.73738	9.72532	6.68113	9.42893	4.53339	7.59975	9.36395	7.16752	6.47514	5.30398	9.53623	53.2	40.4329	37.4555	46.2842	35.1006	85.3351	67.0666	82.6253	64.4623	0	6.824	0	0	1.08692	41.6827	0	0.536574	2.20095	0	3.66761	4.00336
3.45_254.0590m/z		254.059	1	3.4487	0.198617	1	0	0	23.4947	3	QC	100 - 8.65	35.7435	175.26	8.52699	2.44269	0	0	0	0	0	0	0	0	0	0	0	0	0	0	0	0	0	0	0	0	0	0	0	0	0	0	0	0	0	0	0	0	0
0.87_462.9639m/z		462.964	1	0.8734	0.177867	5	0	0	22.8781	3	QC	100 - 0.339	116.994	51.77	0.330947	41.6602	31.8578	25.9397	17.3248	4.80305	3.36926	3.52583	5.7582	7.56857	4.56742	3.0795	1.17474	2.78463	147.201	109.955	13.6706	92.1079	29.5046	54.7562	41.0434	24.4794	14.0424	78.6108	142.428	22.6598	49.5149	1.8555	16.5546	27.3542	26.7131	18.7434	48.4787	157.488	129.119
5.01_777.4038m/z		777.404	1	5.00673	0.220733	3	0	0	22.7542	2	QC	100 - 34.5	71.4889	178.17	23.262	9.61121	5.80448	0	0	0	0	0	0	0	0	0	0	0	4.03499	0	139.119	53.9763	51.4133	277.926	54.5358	40.9925	10.233	75.9002	51.1339	0	158.5	79.1191	14.1903	0	77.6929	1.38533	11.5727	0	85.8313
4.71_384.1722m/z		384.172	1	4.71457	0.22075	2	0	0	22.5312	3	QC	100 - 47.1 - 14.5 - 10.6	62.6864	135.79	0	0	1.80349	6.83951	0	0	2.67127	0	0	0	0	1.74772	0	7.17029	8.37204	0	1.26799	0	0	12.0868	116.721	0	1.99379	0	0	0	0	0	2.57017	0	1.93258	0	0	0	0
4.66_315.1288m/z		315.129	1	4.65812	0.120733	2	0	0	22.4626	1	3	100 - 6.86 - 9.11	145.178	84.41	38.8718	21.7469	18.7607	11.161	14.6083	9.30709	4.74934	7.35765	6.14894	6.27578	0.843882	3.70887	1.45985	4.55827	38.3419	82.1584	137.237	93.6519	3.60774	238.634	115.135	112.441	106.2	9.59694	24.7285	10.7557	0	6.60712	147.76	7.65551	2.11935	6.46955	2.74586	0	1.72493
4.64_459.2369m/z		459.237	1	4.6367	0.15645	6	0	0	22.1234	2	4	100 - 8.85 - 13.1 - 4.06 - 2.91 - 0.549	454.473	84.36	331.305	260.901	233.957	210.108	186.315	239.596	166.209	161.535	132.444	142.846	119.485	101.814	70.0433	72.6122	121.471	251.25	3916.69	131.251	1140.59	775.958	119.172	441.059	198.872	369.495	5.45608	536.662	7.7354	2.83989	3997.14	3.2833	1.43764	5.97621	0	1.54703	859.605
5.25_446.3259m/z		446.326	1	5.2482	0.220033	15	0	0	22.0948	QC	4	100 - 21	47.9531	48.85	0.00356553	28.354	30.5315	40.2626	43.4693	45.8149	43.0921	45.657	46.7842	54.9485	48.7868	57.7752	53.0614	62.821	0	0	0	0	0	66.3994	2.65279	7.33525	52.331	3.30499	0	24.4605	98.5786	28.7445	89.2268	7.49797	1.23137	2.27908	33.3144	15.4988	118.978
5.14_695.1793m/z		695.179	1	5.14175	0.127867	5	0	0	21.6704	4	1	100 - 28.7	87.0647	151.32	39.3248	42.9051	22.0724	16.7679	5.56071	2.45344	2.96609	0	0	0	0	0	0	0	0	0	0	36.8413	0	0	11.1907	0	0	236.178	0	16.6831	284.687	11.4242	0	41.5645	25.4288	0	23.7696	23.9185	0
9.71_177.1603m/z		177.16	1	9.70873	0.142167	4	0	0	21.6504	QC	4	100 - 2.4	36.0126	53.44	0	13.0698	20.3838	19.725	27.6027	23.2197	34.2262	45.6163	41.3389	38.4135	37.1646	27.7113	46.6467	35.6055	0	0	2.21707	0	0	3.29788	0	9.98191	2.90587	0	0	11.7722	11.9461	0.814321	9.73541	1.09654	2.32974	19.7664	2.25687	7.13174	10.937
5.18_665.2434m/z		665.243	1	5.18462	0.227883	2	0	0	21.6097	4	QC	100 - 24.7 - 0.742	190.24	99.6	8.11909	33.4838	33.5676	44.5465	27.0293	18.4376	18.4852	16.2393	12.6321	14.1647	12.6053	4.57934	6.87734	0	0	36.1269	0	88.8188	0	102.46	103.133	0	155.496	203.773	78.2896	100.611	80.2484	180.514	269.299	10.5663	130.104	46.1702	64.3431	90.7266	276.953
6.01_1159.1318m/z		1159.13	1	6.00972	0.09215	2	0	0	21.1564	QC	1	100 - 2.38	31.3477	54.94	0	9.966	22.7679	18.7876	16.362	28.414	26.1661	29.6824	37.5795	36.5546	31.0087	35.459	23.8133	31.0735	0	0	0	0	0	0	0	0	0	0	0	7.09965	0	0	0	0	0	0	0	3.69934	0
5.03_77.0385m/z		77.0385	1	5.02817	0.1493	1	0	0	21.0475	1	QC	100	8.68062	110.9	0.741537	0.808581	0.883283	0.899808	0	0	0	0	0	0	0	0	0	0	1.62799	0.904184	41.3063	0	6.5318	25.9335	1.32487	0	30.2847	0	10.2026	0	10.2392	0.842411	6.49061	1.49313	0	0	0	0	0
4.96_303.1732m/z		303.173	1	4.95673	0.220733	2	0	0	20.8581	1	4	100 - 21.1 - 16.4	83.8021	66.51	0.623093	6.82538	0.704396	1.60992	0.125329	2.67323	0.185332	1.70303	2.10415	0.584975	5.7247	1.71233	7.41446	6.70138	0.00569335	0.358294	0.0522267	1.66295	14.2411	60.9674	2.60876	0.391729	96.4892	1.25629	0.972173	0.0496481	16.2676	0.492292	22.0884	20.0754	0.712596	4.53062	0.0110365	125.915	0.399517
9.47_484.4711m/z		484.471	1	9.46657	0.270033	1	0	0	20.8223	QC	2	100 - 15.2	181.248	56.29	0	1.94935	14.3174	55.0367	105.206	104.948	158.083	174.192	197.5	228.41	223.248	227.459	263.268	285.29	0	0	0	0	0	0	0	0	0	0	0	0	0	0	5.63722	0	0	0	0	1.79021	6.50417
9.92_434.2684m/z		434.268	1	9.92162	0.2636	6	0	0	20.6978	QC	1	100 - 24	233.892	53.43	0	34.9892	78.7261	85.1534	161.03	163.071	182.235	243.01	261.34	267.184	243.198	298.519	339.937	322.385	0	0	0	0	0	0	0	0	0	1.68519	0	0	18.926	0	0	4.83777	7.69536	2.21417	0	19.1808	124.384
4.68_125.0959m/z		125.096	1	4.67955	0.1636	82	0	0	20.557	1	3	100 - 0.943	52.5724	102.14	22.1672	13.4668	7.90653	5.4627	3.50326	5.30974	2.95736	0	1.88653	0	0	0	0	0	0	32.6152	46.984	5.40316	5.00322	191.925	73.3703	60.8608	85.5031	0	9.89259	3.31341	0	0	92.5545	1.26523	0	0	0	0	0
4.79_841.3320m/z		841.332	1	4.79315	0.27005	1	0	0	20.4105	2	QC	100 - 80.6 - 17.5	284.24	155.1	39.7641	64.1191	45.7987	46.5435	18.1168	41.4054	31.8909	9.10181	16.3747	6.00077	13.007	0	0	2.05719	0.885343	0	0.475436	0.412475	14.343	13.0218	0	0	0.412184	2.48579	1178.37	584.365	605.058	600.09	3.75052	0	9.69078	768.366	694.301	1337.84	6.26216
0.73_985.2867m/z		985.287	1	0.731233	0.0428667	1	0	0	20.2102	4	QC	100	8.23516	73.48	0	1.64755	1.64077	0	2.22989	3.20266	0	2.61302	5.13931	0	0	0	0	0	13.5166	9.81501	0	0	1.98769	5.43203	0	0	7.06637	9.09712	5.95187	0	0	5.14356	0	0	0	0	3.16535	5.45165	3.84206
0.82_175.1183m/z		175.118	1	0.81695	0.0850167	2	0	0	19.9875	2	QC	100 - 0.318	6.81023	99.23	0	2.16707	1.75894	0	0	0	0	0	0	0	0	0	0	0	0	0	5.13147	0	0	0	0	0	0	14.6629	8.45588	0	2.05284	0	0.216149	6.29659	17.1829	0	0	13.8581	6.89176
2.46_232.1538m/z		232.154	1	2.46002	0.377183	6	0	0	19.8264	1	4	100 - 6.19	357.563	124.17	256.729	85.2342	75.0597	44.1887	35.5816	16.754	17.0973	14.3389	9.53361	8.66542	4.32696	0	1.27238	0	2.12885	269.841	730.145	10.5617	620.432	712.641	350.294	1054.12	273.632	31.5473	108.044	143.294	297.091	189.472	1563.02	57.1546	62.4348	8.81668	9.49686	73.963	317.237
0.74_977.2948m/z		977.295	1	0.738367	0.0357167	1	0	0	19.8177	4	QC	100	7.37541	85.5	0	2.23519	0	0	0	0	0	0	0	0	0	0	0	0	5.97199	0	0	0	0	0	0	0	0	7.21751	16.3935	2.70887	5.27758	0	3.16408	2.04739	1.68028	1.97738	0	7.708	0
6.73_811.4899m/z		811.49	1	6.72767	0.0993	8	0	0	19.7595	QC	1	100 - 23.3	32.5242	80.93	0	6.4489	9.83203	20.2274	5.08038	12.7743	22.9975	22.9563	18.7497	18.2462	21.4665	18.6652	30.3996	24.3234	0	0	0	0	0	0	0	0	0	0	0	3.36856	0	38.1082	0	0	10.9371	0	29.233	0	0
4.69_451.1611m/z		451.161	1	4.6867	0.291467	3	0	0	19.6586	1	QC	100 - 9.64	236.938	57.7	18.1882	8.05071	6.95816	0.749351	1.62559	27.8527	3.11279	3.0596	2.78477	2.56403	4.19748	6.98645	5.41217	4.69644	181.39	151.053	81.0356	90.608	28.2026	524.236	73.7648	181.1	77.4256	7.18132	6.66239	10.8083	3.6064	4.27101	21.5692	5.80469	4.37103	4.65927	2.72843	1.94687	20.872
4.67_1055.3188m/z		1055.32	1	4.66527	0.05	1	0	0	19.5517	2	QC	100 - 20.7	56.2869	147.83	13.9871	13.1183	0	2.97593	0	0	0	0	0	0	0	0	0	0	0	0	8.97477	0	3.2403	0	0	4.54548	0	22.7595	23.0889	3.61885	16.3266	3.44573	3.05496	11.8495	15.0169	10.847	0	5.8004	0
9.45_398.2319m/z		398.232	1	9.44513	0.135717	17	0	0	19.4148	QC	3	100 - 14.2	37.5218	58.64	0	1.52092	1.2836	8.64078	16.8901	18.1959	29.1526	22.9141	27.3235	41.6065	47.1815	45.4394	55.7854	58.7244	0	0	0	0	0	0	0	0	0	0	0	0	0	0	0	0	0	0	0	0	0
4.73_166.0989n	166.099	149.096	1	4.72885	0.206467	37	0	0	19.2822	1	3	100 - 4.98	207.257	59.01	70.7576	68.7034	55.8861	48.9674	44.8791	42.1377	41.4967	36.3474	37.9821	36.0629	30.9906	20.3468	24.631	27.4674	182.514	357.439	167.023	328.935	184.393	1272.69	492.721	398.399	597.87	2.13752	24.7152	17.8593	7.9289	5.07412	386.546	17.4305	3.56623	5.9763	1.43548	1.48124	1.43925
1.01_558.0017m/z		558.002	1	1.00912	0.10645	1	0	0	18.8006	3	QC	100 - 18	27.7009	59.1	1.77526	5.10708	14.9831	6.68258	6.52488	1.69945	2.34287	5.19202	0	1.33225	0	0	0	0	23.4607	5.64275	2.98378	14.269	7.81526	2.30452	7.92256	0	12.4056	9.89356	10.129	3.01907	3.36855	1.92094	4.65649	2.28333	0.251218	1.98291	0	16.8603	25.463
4.65_191.0611n	191.061	209.115	1	4.65098	0.142167	1	0	0	18.7158	1	QC	100 - 90.1	61.807	63.54	5.13941	1.61012	2.42643	3.72504	0	32.5742	0.576767	0	1.53466	0	0.115917	0	0	1.54173	23.3961	34.8294	75.6063	0.178113	14.1623	58.1186	22.1493	56.1314	34.0046	18.9308	17.3497	5.58393	6.51681	6.00933	75.6915	13.7383	4.05803	17.4526	4.67252	2.9449	25.3583
4.79_375.1787m/z		375.179	1	4.79315	0.1143	8	0	0	18.6172	1	QC	100 - 8.34 - 1.73	109.831	69.04	30.7238	15.8686	14.6826	1.8725	1.3753	3.10191	1.35766	0	0	0	0	0	0	0	155.267	90.8626	184.326	45.3781	340.904	228.302	124.272	232.088	307.832	46.8697	27.3942	24.7422	20.285	21.3313	21.1634	0	20.1891	0	0	0	38.6576
0.74_1045.2808m/z		1045.28	1	0.738367	0.0357167	22	0	0	18.4828	4	QC	100	10.1245	68.12	2.1607	3.96496	0	2.60208	0	6.00829	0	0	0	0	3.71055	0	0	0	7.58633	11.6728	0	0	0	0	0	7.27562	0	4.33223	14.4923	0	0	5.11756	7.95051	3.72664	2.83979	4.521	11.6688	14.7965	9.94977
4.84_328.1164m/z		328.116	1	4.836	0.227883	3	0	0	18.07	1	4	86.8 - 100 - 0.23	131.277	74.67	0.324794	4.24563	8.13511	2.39978	1.57528	4.65788	1.51795	2.70162	4.51634	12.6191	10.9399	8.32086	23.5771	25.9601	28.8115	47.2817	26.5852	4.83775	0	85.2084	0	33.8366	45.9404	0	0	0.482234	0	264.672	72.3188	0	0	0	11.5423	0	0
5.35_365.3199m/z		365.32	1	5.34822	0.120733	14	0	0	18.0026	2	QC	100 - 21.2	15.6322	232.32	5.26811	0	0	0	1.63438	0	0	0	0	0	0	0	0	0	0	0	14.1129	0	0	6.70863	0	0	0	1.71326	31.9001	24.9572	21.2817	18.611	23.1937	0	19.1566	8.69614	22.8013	2.30493	12.5617
4.73_300.2162m/z		300.216	1	4.72885	0.185033	1	0	0	17.9686	1	4	100 - 32.9	291.538	68.58	94.691	73.5628	63.2098	55.0617	43.7913	47.1329	43.1978	35.6613	31.9002	31.1051	32.0176	24.9724	28.7743	25.8789	50.1098	132.526	31.7019	44.3462	189.315	478.309	176.891	275.059	286.598	0	17.0922	75.0773	20.6314	0.62532	124.038	4.70312	0	0	0	0	0
4.69_283.2026m/z		283.203	1	4.69383	0.113583	2	0	0	17.9669	1	3	100 - 19.7 - 1.51	54.3754	82.95	0	0	0	0	0	1.68305	0	4.42622	2.56249	6.30813	11.2877	4.53109	9.16274	15.7936	2.53451	7.35333	343.897	0	114.339	79.1947	19.2267	77.9976	34.249	0	0	6.51849	0	2.0066	342.861	0	0	2.5206	4.97818	0	7.35471
4.68_803.4442m/z		803.444	1	4.67955	0.0778833	1	0	0	17.7638	2	QC	100 - 10.4	19.1813	180.06	7.30916	8.82377	0.286452	0.789949	0.0978015	0.566913	0.0173554	2.36257	1.2332	0	0.545786	0	0	0	8.20391	41.258	201.761	4.46586	16.7209	0	5.77875	5.84599	21.3345	4.20918	9.50455	18.5809	3.49989	8.59335	122.008	0	0	10.5145	7.14528	39.7404	52.1131
6.12_452.3729m/z		452.373	1	6.1233	0.341467	35	0	0	17.5322	QC	4	100 - 19.3	228.69	46.49	0	134.757	147.826	190.998	185.737	227.424	226.198	261.994	223.503	261.271	247.527	259.907	262.008	301.959	0	1.96103	0	0	24.9448	175.032	36.3151	60.0572	87.9258	181.606	0	76.4111	186.263	63.9013	367.139	63.9641	1.73965	13.4606	110.428	67.6835	762.765
4.94_277.1072m/z		277.107	1	4.9353	0.15645	11	0	0	17.4966	1	3	100 - 5.76	99.0325	128.46	47.715	13.5001	21.0284	10.1766	7.92479	0	3.24931	0	0	1.60364	0.712101	0.0805247	0	0	98.0784	153.367	13.8464	233.129	136.256	554.737	406.505	270.291	266.464	0	3.17996	0	0.88393	0.944808	23.4674	0	0	0	0	0	0
5.08_541.2776m/z		541.278	1	5.07747	0.120717	2	0	0	17.4834	1	QC	100 - 27.1	27.6898	179.16	5.40693	8.62233	1.56801	0	1.5265	0	0	0	0	0	0	0	2.83713	0	0	0	2.58673	115.743	18.305	6.61133	5.23084	0	1.21542	0	0	4.84127	5.35437	4.80283	0	18.024	2.01053	2.42874	0	0	0
6.41_1025.6534m/z		1025.65	1	6.40763	0.127867	1	0	0	17.4822	QC	1	100	32.0134	72.03	0	14.7431	2.01344	23.6784	8.17805	17.5418	23.5856	0	8.2876	10.7668	23.7208	14.2852	57.4357	32.9688	0	0	0	0	0	0	0	0	0	0	0	2.30546	0	0	0	0	3.24119	0	0	8.28142	0
4.89_413.1893m/z		413.189	1	4.8853	0.40505	3	0	0	17.4436	1	4	100 - 14 - 41.6	461.898	28.02	61.7453	87.7732	86.2602	103.456	98.4244	113.353	115.518	146.035	136.127	148.757	153.034	149.354	138.31	153.59	814.997	919.78	276.215	515.588	1591.24	1807.96	1109.73	705.085	2044.78	9.92255	0.0303825	0	64.7955	58.7427	6.69568	0	22.5101	0	3.16603	65.7045	65.1045
4.58_455.2160m/z		455.216	1	4.57955	0.120733	1	0	0	17.3872	2	QC	100 - 16.5 - 17.1	139.064	209.57	40.793	18.9665	17.3245	2.5273	0	7.05088	0	0	0	0	0	0	0	0	37.0871	36.353	541.59	34.044	890.869	63.2594	33.7614	42.0809	44.9803	137.621	10.6114	127.552	3.25599	0	450.289	11.4711	10.8291	6.91863	1.76166	0	206.385
4.80_153.1270m/z		153.127	1	4.80028	0.206467	198	0	0	17.33	1	3	100 - 1.79	54.8816	43.36	5.10487	14.5296	9.20418	15.1697	10.9713	12.3402	10.0335	3.00761	5.84582	3.87598	5.20433	5.99377	8.27997	3.57374	0	33.5139	0	0	53.7935	159.779	76.8821	49.086	40.1222	2.11692	13.1536	3.91288	0	0	109.392	0	0	0	0	0	0
4.94_300.2444n	300.244	283.241	1	4.9353	0.135733	4	0	0	17.1582	1	QC	100 - 15.4	64.4652	115.3	13.3695	7.91074	3.60864	1.74235	1.11316	1.79423	1.01067	0	0	0	0	0	3.77571	1.92996	6.33303	0	23.3986	59.5191	0	48.7984	27.8813	1.64409	0	3.35761	1.51843	16.0569	4.61562	0	9.38854	1.34018	1.51055	0	0	7.61891	0.00574003
6.01_811.4798m/z		811.48	1	6.00972	0.0993	2	0	0	16.8274	QC	1	100 - 0.156	59.2207	51.47	0	46.7128	55.7901	55.4784	48.4057	62.7087	56.3345	54.1948	61.4109	56.9311	61.5536	43.8791	52.7331	58.7091	0	0	0	0	0	0	0	0	0	2.74944	0	6.42257	0	0	0	0	3.19327	0	0	0	0
4.93_551.2535m/z		551.253	1	4.92817	0.242167	1	0	0	16.786	1	QC	100 - 27 - 23.6	238.642	90.18	97.8944	48.0213	41.4325	14.4367	14.2875	3.78802	0	3.32931	0	0	0	0	0	0	92.9589	66.3148	151.339	241.026	96.6096	598.57	388.221	195.74	220.013	72.1088	19.5365	44.8901	81.6356	72.0824	91.0654	219.797	4.13843	5.13327	0	2.20326	55.3072
1.05_308.0732n	308.073	291.07	1	1.05127	0.135033	1	0	0	16.7769	1	3	100 - 22.5 - 1.63	84.5177	129.92	14.9613	17.4899	13.5157	9.88959	12.0189	8.11045	9.58148	4.63378	8.04032	6.46216	2.3721	0	0	0	176.662	98.4116	114.533	1840.4	0	40.3742	10.546	56.7172	380.21	5.09941	2.11117	0	0	0.0388489	6.81021	1.88983	8.35925	0	0	0	3.76721
4.94_441.2088m/z		441.209	1	4.94245	0.30575	1	0	0	16.5102	1	QC	100 - 15 - 6.73	639.454	79.7	177.362	131.45	114.483	74.8822	54.4057	38.2389	35.7865	28.9353	17.4278	22.7359	16.0749	0	1.71574	2.19649	515.487	326.829	3104.77	670.666	369.482	341.781	455.037	1093.55	412.941	14.8934	47.0762	11.7653	97.303	0	274.966	0	0	0	0	0	70.3139
4.82_461.1574m/z		461.157	1	4.82172	0.25575	2	0	0	16.3771	1	QC	100 - 61.5	112.922	74.63	39.9327	24.5576	11.5376	19.8533	2.69516	3.83468	3.1288	0	0	3.80904	5.32443	0	1.78244	0	9.56584	93.7793	52.8888	133.86	84.2925	242.752	256.95	77.5423	113.507	185.205	93.0299	73.6983	315.84	23.8715	54.8054	5.02672	1.45047	10.6469	0	14.0464	51.6912
4.86_486.2800m/z		486.28	1	4.86458	0.0850167	1	0	0	16.3565	2	QC	100 - 20.7	48.1802	135.7	24.8514	12.7297	7.11599	0	1.36195	0	1.21663	2.35188	0	0	0	0	0	0	0	0.317827	6.45573	0	10.5814	28.6006	1.83041	0	6.52561	45.2608	1.60364	37.4216	14.0915	1.19557	33.8426	6.66068	1.11919	96.4148	9.10751	1731.81	2.23587
4.98_392.2787m/z		392.279	1	4.97817	0.235017	7	0	0	16.3009	1	3	100 - 15	92.5896	42.73	0	39.1451	47.6438	40.9446	48.8018	38.5117	40.0234	48.1166	39.9796	36.8067	59.4579	44.4999	52.595	61.1147	0	0	0	0	17.2415	304.263	29.2197	85.1429	83.7806	0	3.73443	1.77791	17.5296	1.03395	165.496	7.61751	0	0	0	0	3.70286
4.01_260.1851m/z		260.185	1	4.0109	0.2136	5	0	0	16.1809	1	4	100 - 8.89 - 0.0712	220.84	112.32	107.804	66.0078	62.852	47.6601	33.6585	35.4934	28.4187	18.4898	23.2081	21.733	16.3672	9.90766	11.4812	12.8095	0	293.171	44.4298	29.1541	500.615	625.97	161.309	896.576	196.042	11.9922	39.9925	13.5929	14.4408	13.1604	542.132	15.5498	0	0	0	3.09315	82.1182
4.66_299.0821n	299.082	300.089	1	4.65812	0.127883	1	0	0	16.1667	2	4	100 - 20.9 - 16.5 - 8.24	191.294	49.08	0	60.1561	52.0378	45.847	59.3659	73.6891	85.2093	73.5246	76.7497	87.5419	88.7231	96.6651	114.288	119.549	0.339953	40.748	264.308	46.014	2.14432	19.1916	28.8488	37.7528	38.8382	245.414	185.043	471.049	472.324	185.088	137.568	119.465	352.62	179.82	32.169	375.643	295.672
5.03_93.0334m/z		93.0334	1	5.02817	0.113583	7	0	0	15.889	1	QC	100	12.8346	126.86	2.98367	2.31092	1.27239	1.08967	0	0	0	0	0	0	0	0	0	0	9.88025	4.07445	77.6195	0	12.5547	46.6901	3.0338	0	58.3203	2.25957	14.9489	0	21.4225	0	12.4606	2.09857	0	0	2.34484	0	1.16746
4.64_601.2674m/z		601.267	1	4.6367	0.0785833	2	0	0	15.8571	1	QC	100 - 23.6	48.3355	111.98	5.3398	29.695	7.56249	2.52171	0	0	1.88184	0	0	0	0	0	0	0	0	16.2509	63.9898	38.8559	22.7004	78.6776	35.5008	11.5227	73.1581	29.1642	5.56832	8.60466	0	13.8798	89.9261	1.57063	27.7285	0	2.27519	0	32.3828
8.66_509.3790m/z		509.379	1	8.66288	0.341483	1	0	0	15.8013	QC	1	100	49.5936	53.18	0	24.9896	33.869	27.9931	40.8437	27.8338	50.1229	52.8169	27.33	57.3451	57.15	57.132	71.5737	62.6666	0	0	0	0	0	0	0	0	0	0	0	33.7452	12.7666	32.9869	2.6377	16.2941	39.8294	41.1722	14.7675	37.4835	73.4824
3.60_563.1693m/z		563.169	1	3.598	0.29145	3	0	0	15.6672	2	1	100 - 21.8 - 3.72 - 0.0675	466.786	130.18	324.473	178.233	137.261	90.3345	79.9189	54.6361	59.4602	33.9766	21.506	32.519	21.933	2.66938	4.01026	0	0	0	2461.99	0	9.08649	0	0	0	0	600.073	0	103.572	814.075	809.527	0.322346	0	585.938	0	151.542	295.078	724.537
0.87_412.9726m/z		412.973	1	0.8734	0.42005	1	0	0	15.4416	4	QC	100 - 5.88 - 8.47	772.888	60.27	161.743	220.189	214.768	198.916	165.732	127.228	106.522	73.6778	63.5507	29.2691	33.4651	0	1.46973	0	1190.22	1457.51	1161.65	2636.85	1894.24	817.571	1410.08	1366	307.215	362.591	477.718	280.279	442.506	139.306	110.794	206.858	179.494	729.259	535.674	704.856	427.013
5.03_117.0696m/z		117.07	1	5.02817	0.120733	15	0	0	15.4079	1	QC	100 - 8.44	15.7689	92.28	7.64588	4.18665	1.2245	0	0	0	0	0	0	0	0	0	0	0	7.5608	9.10682	62.5063	0	13.1762	59.6163	13.9569	0	47.4879	1.48459	11.1216	0	19.7712	0.946525	5.59453	0	0	0	2.2932	2.31869	0
4.69_255.1125m/z		255.113	1	4.6867	0.185033	5	0	0	15.3442	1	QC	100 - 18.4 - 26.6 - 1.06	94.5367	73.7	29.6282	12.9171	21.5495	10.7448	5.56699	4.18613	3.21698	0	1.31542	0.174676	0.106821	0	0.197612	0.446039	1.29523	2.16155	60.1901	28.3102	106.105	113.152	16.5423	39.9006	48.1279	88.2619	61.0045	39.5622	74.3742	56.5724	49.0765	21.7295	43.9071	37.2398	15.9255	44.3533	71.9317
0.82_608.5673m/z		608.567	1	0.81695	0.163583	1	0	0	15.3349	1	QC	100	54.7522	55.03	15.3445	10.4396	8.86006	7.29001	4.00289	6.39618	0	0	0	0	0	0	0	0	4.05952	10.5351	15.2747	3.36622	9.55935	7.23381	9.30268	8.15452	9.8036	19.4952	28.1017	14.8445	7.91396	6.34477	30.9356	11.6221	15.46	5.52516	10.2025	7.3074	10.1707
4.96_429.2390m/z		429.239	1	4.96388	0.455767	3	0	0	15.2888	1	3	100 - 44.4 - 19.3 - 4.01	3487.92	10.78	1055.03	1250.93	1201.05	1165.67	1066.67	1043.37	1162.36	1160.76	1159.52	1166.17	1128.95	1075.81	989.189	1087.45	190.362	206.183	118.918	164.713	113.852	489.61	1134.76	638.502	340.691	178.698	172.813	545.234	715.402	365.453	554.93	434.08	280.481	1014.64	532.187	4748.8	36.3848
2.92_290.1360m/z		290.136	1	2.9222	0.2136	1	0	0	14.9857	1	3	100 - 5.49	44.29	73.8	2.82097	0	0	0	0	0	0	1.56055	0	0	22.053	26.6852	15.0667	33.0997	0	0	27.0673	0	0	0	0	0	0	9.35515	0	0	0	11.2982	0	0	0	0	0	0	0
3.06_363.1620m/z		363.162	1	3.06437	0.249317	1	0	0	14.8497	1	4	100 - 7.17	40.1902	100.08	10.9071	0	0	0	1.83254	1.77082	0	0	3.76173	0	0	2.30723	0	0	178.162	150.536	133.295	15.0975	49.6243	335.337	8.80584	42.6134	190.721	0	0	2.89462	0	0	60.2786	0	0	0	0	0	0
4.91_453.3568m/z		453.357	1	4.91388	0.212883	32	0	0	14.8279	2	QC	100	26.1694	201.95	14.6417	9.14315	0	0	0	0	0	0	0	0	0	0	0	0	0	0	84.781	0	10.4896	3.15756	0	2.86626	0	7.86255	53.3032	48.1644	41.7399	5.06278	36.5792	0	24.7957	5.52981	1.38102	3.98593	26.2201
1.05_170.0808m/z		170.081	1	1.05127	0.113583	37	0	0	14.8077	1	4	100 - 19.4 - 3.03	60.4664	57.64	16.3415	16.7223	17.2371	9.21291	5.59842	7.59506	7.8789	1.25677	4.50484	0	1.14471	2.77941	2.91961	1.13128	57.157	51.83	102.574	122.361	227.364	101.239	76.6282	215.739	55.9346	4.08128	18.905	12.357	10.5688	3.79	55.9389	1.31441	9.44321	2.02596	0	1.8513	16.0026
2.68_156.0803m/z		156.08	1	2.68075	0.142167	3	0	0	14.7425	1	QC	100 - 11.3	41.3611	137.14	17.9056	7.22228	2.5994	2.36065	2.47482	0	1.11253	0	0	0	0	0	0	0	23.4512	44.7304	0	37.208	11.548	262.29	58.405	0	101.814	105.499	16.4378	147.686	59.4666	12.7211	135.96	43.687	0	20.4615	4.41711	51.0167	94.0855
5.03_95.0853m/z		95.0853	1	5.02817	0.476483	30	0	0	14.5889	1	QC	100	48.6439	77.82	15.5841	7.82453	12.5461	2.35919	6.0766	0.713714	1.08117	1.17529	0	0	2.58925	0	0	0	21.7579	16.485	116.045	4.27673	36.4897	101.872	21.4741	3.35854	82.4771	10.2506	28.5726	1.08875	32.2551	3.79807	31.274	10.2151	0	5.32585	8.00209	2.66923	5.16751
4.73_465.1962m/z		465.196	1	4.72885	0.10645	3	0	0	14.5469	1	QC	100 - 4.1	108.749	87.51	28.849	15.9407	8.09966	7.12538	8.67673	9.22013	4.70554	4.71616	1.51353	0	3.68939	3.82044	1.14458	0	24.1991	214.07	89.9499	161.569	0	287.089	52.0802	45.0578	137.733	10.5692	9.07755	25.7913	20.1484	25.0226	41.177	0.775072	2.14632	4.39018	29.9191	1.55422	13.208
1.05_132.0243n	132.024	150.057	1	1.05127	0.0993	1	0	0	14.4764	1	QC	100 - 1.89	28.7878	62.73	4.19702	9.82217	6.55869	4.59384	1.77847	6.90123	2.76264	0	2.46534	0.308701	4.47272	0	1.3502	0	4.18245	5.23248	17.3521	8.71617	9.46403	12.8297	1.44478	49.0107	10.1605	14.8154	1.73623	10.0857	29.4913	14.7922	21.3894	12.009	20.6151	3.6246	4.33002	16.1623	15.3207
0.75_879.2781m/z		879.278	1	0.752667	0.0642833	1	0	0	14.4583	QC	2	100 - 12.1	16.9962	68.35	0	3.65897	0	2.62551	5.72122	0	7.44884	4.44134	10.7691	19.3292	13.8839	24.365	14.4817	21.9504	0	0	0	0.469588	0	0	0	0	0	0	0	0	0	0	0	0	0	0	0	0	0
0.89_293.0974m/z		293.097	1	0.887683	0.817967	1	0	0	14.4344	4	QC	100 - 6.54	1819.16	74.74	359.759	534.412	510.973	435.268	380.831	308.654	245.578	181.788	153.716	146.664	109.313	30.9984	23.4658	1.07704	3913.88	3175.56	1359.44	4438.67	2764.02	1556.53	2059.63	1457.4	668.471	961.89	1303.96	543.306	912.764	343.63	319.446	458.082	405.333	982.724	1009.32	2061.39	1285.04
4.79_505.2390m/z		505.239	1	4.79315	0.32005	4	0	0	14.4334	1	3	100 - 18.3 - 44.8	1463.46	77.01	341.468	235.565	220.522	187.329	137.216	136.911	127.056	103.29	65.755	78.7117	68.5272	47.4206	43.5058	24.6153	832.047	1649.29	477.966	696.219	529.784	1491.26	1236.01	639.751	957.274	203.266	80.4079	73.3064	149.801	87.6915	471.003	36.4952	39.6162	115.746	85.9279	125.302	38.5835
4.84_549.2638m/z		549.264	1	4.836	0.42005	5	0	0	14.308	1	QC	100 - 24.6 - 44 - 1.32	777.205	86.06	239.014	166.171	150.205	108.983	57.4874	60.3707	45.8085	36.3226	31.0284	13.9253	7.79209	2.39976	4.68077	5.98868	1981.63	797.121	308.452	673.342	1112.88	1740.55	1401.39	865.551	901.563	61.8553	141.844	73.808	216.071	164.242	416.024	385.622	21.3827	39.1567	41.1744	24.8764	80.025
6.51_179.1426m/z		179.143	1	6.51478	0.106433	75	0	0	14.2578	4	2	100 - 2.19	9.56513	65.23	0	6.33284	3.1369	5.41508	5.75988	4.26785	2.2651	4.78451	0	2.04753	2.59694	2.56323	2.83023	2.75833	0	3.57866	0	0	0	0	0	0	1.2803	0	0	0	0	0	0	0	0	1.53914	0	0	0
4.30_695.1798m/z		695.18	1	4.29523	0.4272	5	0	0	14.2471	2	QC	100 - 22.8 - 2.87 - 0.125	643.101	113.39	217.786	169.531	112.681	84.0897	54.1738	32.116	17.0648	4.31773	4.78485	3.57386	1.68907	0	0	0	0	0	508.754	385.491	3587.32	922.934	91.9291	210.236	39.8658	872.546	529.487	263.239	1045.96	90.5368	368.185	80.7781	108.444	156.221	48.9964	268.902	319.655
5.13_513.2551m/z		513.255	1	5.12747	0.242167	2	0	0	14.2411	1	QC	100 - 14.6	180.519	146.78	92.701	31.4143	16.0457	5.48498	6.98751	0.721833	3.54554	0.457635	0.00616818	0.537712	1.06582	0.0325056	0.855444	0.0159309	7.01875	291.622	112.426	41.1767	10.3261	59.4196	27.6145	62.2035	19.1352	0.764324	0	0.185202	52.6094	0.430795	50.8067	0.383715	0.373254	1.53469	0.0778058	0.140806	3.29561
2.69_163.0361m/z		163.036	1	2.68788	0.156433	2	0	0	14.0277	1	QC	100 - 1.35	39.0208	122.71	10.7146	11.0559	4.42255	4.85345	2.54875	1.23129	1.0896	0	0	0	0	0	0	0	0	1.81234	0	12.0121	4.64598	112	13.4435	27.6729	24.7314	1.56984	0	2.53171	3.84856	76.0858	1.56189	34.2808	5.63764	14.639	1.14121	3.90833	28.3691
4.79_551.2325m/z		551.232	1	4.79315	0.27075	2	0	0	13.9456	1	QC	100 - 27	669.18	63.86	204.35	161.227	104.145	82.3335	36.5596	31.861	31.9984	20.6761	17.9616	0.708726	7.21569	0	4.32101	2.62815	1503.69	647.717	963.641	769.661	2296.97	1881.86	1169.79	1722.85	1318.93	131.92	105.675	85.1153	131.61	121.517	785.813	58.8564	62.7526	24.6244	19.6271	13.7852	150.638
9.73_95.0854m/z		95.0854	1	9.72945	0.10645	30	0	0	13.9447	QC	4	100	28.2761	49.8	0	10.9454	19.542	15.5791	24.8818	20.2374	32.249	36.7154	32.6178	33.8449	32.3796	33.9848	38.9545	35.9791	0	0	6.73662	0	0	4.42999	0	1.23955	5.72288	0.951802	0	6.83459	11.8719	4.06242	10.4325	0.691276	3.34191	8.09755	1.26336	7.19096	9.88409
4.76_200.0368m/z		200.037	1	4.76457	0.177883	1	0	0	13.925	1	4	100 - 6.46 - 3.17	127.249	41.29	0	33.63	35.7642	34.7417	36.256	43.4336	43.7605	45.8028	48.552	49.1005	46.2178	47.6271	51.0828	55.6782	0	0	61.3209	0	3.86758	2.54204	58.3451	0	0	8.61411	86.0166	274.321	3.5012	2.21289	3.03662	8.46678	32.7159	1.59882	3.9155	3.50491	7.51839
4.91_283.1897m/z		283.19	1	4.91388	0.270033	2	0	0	13.9058	1	3	100 - 6.31 - 0.566	169.25	24.25	21.0274	68.3734	58.0108	63.3955	52.7065	51.2956	44.6893	49.4559	46.2891	48.6645	50.5538	50.6549	52.0884	58.0071	0.109837	51.0682	36.6281	2.64282	58.4989	363.063	117.872	150.283	117.875	17.5777	34.8959	18.8431	2.94419	0	209.266	2.03562	0.974756	0	0	27.8102	45.0034
5.99_1194.6313m/z		1194.63	1	5.98828	0.0993	1	0	0	13.7892	QC	1	100 - 48.2 - 6.44	74.1603	52.3	0	44.8012	45.1179	55.509	52.9125	59.4593	69.3061	78.7845	77.092	55.3421	92.5602	68.1804	73.9137	73.4585	0	0	0	0	0	0	0	0	0	0	0	21.2887	0	5.21345	0	0	0	29.7221	0	34.236	3.00413
8.65_530.3583m/z		530.358	1	8.6486	0.305767	5	0	0	13.7629	QC	1	100	57.8379	51.22	0	33.8539	45.2055	34.7743	53.0281	41.8201	57.5149	45.0511	61.1871	66.785	72.7793	63.06	70.8681	61.2656	0	0	0	0	0	0	0	0	0	11.0891	0	44.7183	13.6091	25.2444	3.45948	23.3449	38.3665	45.2704	19.1894	31.3494	79.4987
5.01_285.2055m/z		285.206	1	5.00673	0.135017	68	0	0	13.7498	1	3	100 - 8.47	52.9772	40.93	0	31.4239	26.6555	18.7299	21.7479	19.6051	24.2861	14.6028	19.6423	11.283	20.4364	24.562	28.5879	23.1636	0	4.86391	0	0	7.241	123.319	11.5868	19.519	49.1346	6.64714	7.90213	3.88867	0	0	64.0894	1.07787	0	0	0	0	18.3161
9.56_452.5182m/z		452.518	1	9.55872	0.540767	6	0	0	13.669	QC	3	100 - 23.3	172.157	82.69	2.58742	12.8365	9.88539	11.1063	29.1857	25.2332	34.2129	50.2428	50.1685	48.4565	75.4753	103.676	149.261	155.492	0	0	2.53013	0	1.89624	2.0755	0	1.81426	0	0	1.43263	1.56743	0	0	1.59767	1263.12	0	17.9604	1.62524	0	3.39216
5.69_450.3568m/z		450.357	1	5.68968	0.327183	52	0	0	13.6309	QC	4	100 - 21.6 - 0.232	430.783	43.89	0	293.621	329.273	375.036	379.74	442.669	438.528	496.405	496.908	516.191	539.276	546.705	509.775	545.244	0	49.9931	0.0895179	0	55.1703	495.344	235.317	299.447	316.85	289.569	3.9566	197.596	619.588	157.793	611.38	165.002	74.8375	66.0569	329.614	200.179	1176.93
4.77_302.2315m/z		302.231	1	4.77172	0.241467	2	0	0	13.5185	1	4	100 - 9.91 - 0.154	187.339	47.4	54.5753	53.9377	46.374	47.3133	36.5658	31.927	40.5707	32.1367	26.4709	22.5771	34.6462	16.7786	26.3075	25.1445	0	77.5697	27.7591	10.9668	135.33	212.706	59.2634	89.6725	132.416	1.21914	5.26121	30.5659	8.22221	2.13556	128.368	1.23772	0	0	0	0	0
4.71_275.0338n	275.034	276.041	1	4.71457	0.192167	1	0	0	13.4629	4	1	100 - 11.1 - 8.79	959.948	75.36	553.403	721.262	597.63	507.097	342.754	284.342	287.624	216.044	183.011	186.103	195.013	126.883	109.824	115.827	133.167	0	375.686	300.566	293.339	442.589	298.804	367.187	277.404	345.921	250.806	235.72	328.222	244.259	212.181	243.315	278.057	222.367	173.452	199.747	262.306
0.89_315.0798m/z		315.08	1	0.894817	0.832233	2	0	0	13.4363	4	QC	100 - 9.08 - 1.3 - 0.0179	28716.3	67.43	5999.48	8876.62	9027.9	7739.77	6710.93	5020.56	3887.99	3143.36	2363.27	2184.06	1735.07	590.061	398.319	233.659	61481.2	46334.4	21927.3	66701.3	42776.5	26043.9	31521.1	22694.9	10133.9	19424.9	24906.5	8461.42	16132.4	5558.3	5592.06	8164.63	8133.48	14900.8	17687.9	34330.8	25947.1
1.00_587.0091m/z		587.009	1	1.00197	0.234317	1	0	0	13.313	4	QC	100 - 14 - 5.8	119.803	58.98	26.8342	39.8159	33.5861	20.1434	16.9497	10.8557	5.20704	2.97862	3.45935	0	0	0	0	0	181.311	148.01	54.0193	203.831	165.009	113.969	85.7695	107.533	89.7029	75.8146	73.5699	26.5585	58.579	12.85	10.0233	17.9874	4.14832	30.9269	54.6613	119.129	85.3016
6.41_495.3920n	495.392	991.788	1	6.41477	0.0714333	1	0	0	13.2842	QC	1	100 - 0.652	119.664	60.09	0	199.11	175.057	271.081	132.038	195.586	266.022	168.912	169.641	194.123	267.824	37.2022	188.085	147.478	0	0	0	0	0	0	0	0	0	29.4816	0	93.3177	14.3588	170.971	0	0	77.0665	170.749	108.421	61.1811	106.668
0.89_132.0654m/z		132.065	1	0.887683	1.03155	17	0	0	13.2459	4	QC	100 - 3.05	3072.4	68.96	652.117	865.845	867.097	779.012	694.47	551.781	488.482	399.963	312.553	291.912	255.616	77.5629	55.9092	38.3214	6043.84	4882.74	2225.01	7026.55	4434.89	2495.74	3283.71	2368.21	1101.34	1663.59	2177.58	938.7	1499.44	687.026	617.621	836.914	761.345	1721.32	1808.25	3697.33	2265.66
4.59_567.2926m/z		567.293	1	4.59383	0.441467	2	0	0	13.2433	2	4	100 - 24 - 12 - 0.289	1743.3	109.96	1015.07	672.199	620.991	511.928	424.036	455.956	383.206	322.021	268.152	282.763	218.259	130.938	120.799	82.011	855.506	771.403	15745	912.64	6253.07	1357.26	784.575	1282.36	2131.1	1258.28	104.28	1607.93	79.8851	74.3308	16148.2	255.672	118.875	145.872	117.991	68.8954	2446.98
6.01_1182.5949m/z		1182.59	1	6.00972	0.10645	1	0	0	13.1723	QC	1	100 - 45.7	42.7392	66.22	0	14.3427	18.6078	18.7219	9.91812	30.0172	40.1267	25.2806	26.9732	20.5188	42.927	10.2507	37.875	53.4856	0	0	0	0	0	0	0	0	0	0	0	6.87517	0	0	0	0	0	4.23115	3.39382	3.89313	3.98059
5.02_145.0646m/z		145.065	1	5.02103	0.127867	17	0	0	13.153	1	QC	100 - 1.84	21.8092	100.31	8.54403	2.85578	3.1495	2.69577	0	1.07269	1.7187	0	0	0	0	0	0	0	16.4901	8.57963	89.4618	5.44338	31.9723	91.2094	24.5952	3.8551	76.1991	2.58349	23.4231	0	26.2049	0	18.9478	3.96744	0	0	3.08337	1.10967	7.33601
5.26_332.2217m/z		332.222	1	5.26248	0.15645	16	0	0	13.0793	2	QC	100 - 17.1	25.6824	189.93	12.6113	3.16487	1.7885	3.42075	1.75465	0	1.74603	0	0	0	2.81862	0	0	0	0	0	0	0	0	0	0	0	0	11.0702	0	32.6259	17.1959	7.37766	4.93072	19.2972	1.89377	40.6158	45.6874	312.979	0
4.98_288.2892m/z		288.289	1	4.97817	0.227867	38	0	0	13.0728	QC	4	100 - 12.7 - 0.444	2173.21	46.01	70.4543	1143.46	1344.17	1540.23	1661.85	1813.2	1915.63	2254.35	2330.91	2377.39	2335.04	2571.77	2444.37	2898.24	25.6269	55.343	77.3978	99.0232	91.8282	177.057	73.4491	132.58	81.6784	214.684	155.262	89.3905	174.492	127.904	118.085	131.735	155.419	219	142.409	282.395	468.093
4.72_157.0494m/z		157.049	1	4.72172	0.192167	6	0	0	12.8939	1	4	100 - 5.81	61.203	103.95	17.3366	20.6981	14.3207	12.9765	8.22956	5.84094	4.03397	8.36556	0.117541	4.57711	0	0	3.79056	0	1.64718	37.6026	68.8849	44.8227	51.8732	274.979	128.191	57.5756	134.4	0	17.1702	7.3272	4.72685	0	168.889	3.03651	0	0	0.560712	0	0.129484
1.04_311.0402m/z		311.04	1	1.04413	0.0993167	1	0	0	12.7109	1	QC	100 - 7.04 - 13.3	80.1522	150.87	25.6577	21.5425	13.9125	11.3454	9.28644	13.6818	5.98988	4.70867	3.44762	0	3.27391	0	0	1.15053	113.932	105.477	234.03	479.875	79.4676	322.902	249.633	385.709	383.553	45.4908	36.7227	0	0	0	49.6039	0	0	0	0	0	0
4.79_439.1222m/z		439.122	1	4.786	0.334333	1	0	0	12.5622	1	QC	100 - 16.8 - 7.86	255.927	110.43	74.5572	65.1918	42.9857	41.7847	14.5533	10.5205	12.2798	10.6727	18.0959	4.82447	2.00018	7.1214	4.71157	10.6764	575.708	100.788	339.225	153.35	241.827	749.629	274.126	286.547	580.656	31.0312	57.0191	2.88753	57.8397	6.94166	46.8213	3.99647	0	1.76257	0	0.881447	2.06402
1.06_248.1485m/z		248.149	1	1.05842	0.0993	1	0	0	12.5604	1	QC	100 - 1.33	36.4533	100.85	13.6812	9.00063	8.13568	2.0952	2.91988	0	0	1.59802	6.38706	1.55549	1.45425	0	0	0	15.2335	118.163	2.5127	4.03856	88.0932	277.886	41.9027	100.28	79.2096	18.429	30.9822	0	4.92587	0	36.3425	2.80233	0	0	0	0	10.5538
5.21_316.3204m/z		316.32	1	5.21248	0.25645	33	0	0	12.2281	QC	4	100 - 15.5	543.944	54.83	7.81095	171.245	200.429	275.649	307.291	343.078	404.165	465.853	512.008	528.069	525.56	587.152	577.252	678.944	0	0	0	0	1.6089	19.7584	0	2.39636	3.30377	28.8302	6.50308	14.7171	26.5704	6.09818	2.78102	14.6463	41.4436	45.7441	22.08	87.8176	106.626
4.85_269.1760m/z		269.176	1	4.85028	0.170733	17	0	0	12.149	1	3	100 - 6.77	85.7439	29.37	6.33701	27.003	23.7289	23.977	17.357	19.2136	21.0932	14.2566	18.1289	18.8256	11.2809	9.97029	23.2054	23.9927	0	46.3568	13.7062	2.86817	100.115	145.8	130.956	99.7934	158.918	0	27.9846	14.9334	4.03316	2.52378	69.3479	0	0	1.33133	0	3.24861	6.83665
1.00_799.0031m/z		799.003	1	1.00197	0.09215	1	0	0	12.1186	4	QC	100 - 17.5 - 4.55	137.073	51.46	53.9511	59.9425	38.4298	26.2453	18.3423	0	2.65612	0	0	0	0	0	0	0	250.145	224.371	71.9281	316.76	268.137	223.652	133.143	175.214	177.755	114.154	138.677	40.4804	92.3159	5.57042	14.1897	2.49254	2.11218	37.6185	45.3191	155.705	143.898
5.02_262.0812n	262.081	263.089	1	5.02103	0.192167	3	0	0	12.0083	1	QC	100 - 10.3 - 0.0667	479.883	135.43	213.474	127.844	77.4033	60.2346	29.9559	23.3479	23.9468	13.8252	19.3056	12.9508	11.2191	0	1.76531	0	367.763	135.273	4112.41	67.4642	587.753	1494.88	249.489	61.1096	1867.55	109.366	464.894	17.2453	629.145	31.0944	379.58	130.417	9.60757	49.2641	109.916	2.23144	115.949
0.89_279.0575m/z		279.058	1	0.887683	0.20645	1	0	0	11.9926	4	QC	100 - 0.171	107.096	54.28	4.89215	39.9675	29.1324	24.8397	22.0531	18.7396	12.1693	8.25061	6.65361	6.16984	5.62634	4.89913	3.0011	7.67509	166.003	111.287	43.4447	173.917	108.301	76.0059	77.2466	79.4967	26.6654	50.3875	67.5683	26.333	51.3677	7.55049	6.84303	17.5779	16.5842	54.4873	47.2292	133.425	89.9574
0.89_160.0601m/z		160.06	1	0.887683	1.2873	10	0	0	11.8721	4	QC	100 - 4.6 - 0.0552	12849.9	63.12	2950.02	3974.14	3988.93	3532.04	3183.94	2436.78	2057.28	1788.56	1383	1314.35	1100.83	465.001	371.418	238.934	28091.5	22903	10919.4	32111.3	20670	11822.3	15561.6	11056.1	5050.25	8001.41	10280.4	4294.67	7110.13	2900.64	2551.81	3701.96	3446.08	7862.09	8125.98	16250	10640.8
4.89_533.2707m/z		533.271	1	4.8853	0.1493	3	0	0	11.8641	1	QC	100 - 17.6	171.15	76.36	70.706	52.0236	37.4619	19.0001	8.05467	8.54703	10.3618	6.84508	2.20334	2.89163	0	5.24507	1.70424	1.96662	44.7012	79.8092	53.758	114.858	124.08	377.392	221.412	101.273	103.845	24.8388	5.16853	26.5826	82.0039	0	82.7892	1.99425	2.34666	1.53247	0	0	0
0.73_389.0210m/z		389.021	1	0.731233	0.0643	1	0	0	11.8251	2	QC	100 - 1.81	28.6546	44.83	13.5496	8.78483	7.81622	8.8592	4.16245	3.39071	1.34427	0	0	0	0	0	0	0	8.56122	6.89436	13.3343	3.93539	11.743	2.07286	0	13.6806	2.62825	35.5105	23.7618	12.731	29.1354	16.1835	22.8733	38.9777	38.1605	5.55487	11.4883	54.2685	53.9754
0.88_381.0255m/z		381.025	1	0.880533	0.5758	2	0	0	11.8031	3	QC	100 - 7.25 - 0.0883	3198.11	49.7	816.411	1189.13	1111.03	1001.95	835.977	638.347	513.227	380.419	265.549	269.965	207.132	58.3082	24.4894	18.3707	5313.62	4245.78	1878.16	4677.59	3032.27	2513.61	2621.24	1981.58	1188.58	2591.59	3747.64	1262.59	2023.37	817.438	914.541	1166.26	1185.59	1619.44	2024.85	4874.91	3701.31
0.88_478.9385m/z		478.938	1	0.880533	0.2486	1	0	0	11.7763	3	QC	100 - 0.588	260.761	35.22	75.9156	125.34	102.92	82.3234	58.9849	33.5276	8.6996	7.34863	4.59028	0	0	0	0	0	385.324	341.181	189.221	444.291	287.961	228.191	265.723	219.624	147.266	201.934	293.39	123.092	176.638	49.3232	28.9291	97.0127	80.3433	149.642	184.095	318.41	241.387
6.57_997.6245m/z		997.625	1	6.57122	0.135017	1	0	0	11.7409	QC	4	100 - 37 - 0.718	111.634	46.7	0	103.366	109.192	94.8653	117.62	136.994	123.663	108.907	111.364	113.046	121.399	96.5084	121.964	136.886	0	0	0	0	0	0	0	0	0	22.4719	0	74.698	103.182	236.107	73.6964	3.11614	104.162	51.5232	166.651	107.871	73.0076
4.39_118.0648m/z		118.065	1	4.38738	0.242167	13	0	0	11.6525	1	4	100 - 2.94	30.8239	173.06	18.1392	7.74285	9.05398	6.2489	1.24721	1.10641	0	1.44801	1.59646	0	0	0	0	0	3.03044	1.49428	136.783	24.9023	33.4258	15.6467	37.1097	33.9001	56.2794	2.34044	4.8562	1.64624	32.9309	1.69744	39.6066	0	1.08965	1.01976	0	4.49495	5.97976
4.86_591.3171m/z		591.317	1	4.86458	0.20645	2	0	0	11.6102	3	QC	100 - 23.9 - 25.9 - 5.72 - 0.938	239.626	112.24	97.999	83.3322	57.6554	25.8035	14.4498	9.41039	6.87675	1.9205	2.17757	2.19812	0	0	1.06715	0	55.7389	27.1294	220.235	164.684	103.95	359.685	28.9342	12.8843	62.2923	52.3617	90.9469	145.796	688.551	152.198	277.089	71.661	70.4416	47.634	23.7141	78.1863	230.995
5.14_285.1112m/z		285.111	1	5.14175	0.192167	46	0	0	11.5251	4	1	100 - 11.9 - 0.184	295.855	39.79	200.675	208.711	186.88	182.681	156.314	159.803	145.961	140.971	127.189	131.124	136.925	112.21	101.816	107.357	21.8444	0.278567	0.152006	270.304	61.0543	3.21422	164.266	5.98243	0.0799584	618.648	10.2597	155.379	621.499	159.761	3.27596	245.123	191.515	91.5278	210.798	250.242	41.3832
5.08_311.2205m/z		311.22	1	5.07747	0.142167	27	0	0	11.4926	1	3	100 - 10.5	78.5735	38.15	2.13681	40.9375	37.2284	41.498	37.7956	36.3859	30.2698	36.5088	37.4194	37.2602	48.1277	42.2145	39.465	53.668	0	0.0695337	0.311821	1.656	2.94487	107.394	15.8582	23.0107	40.4319	9.61692	9.42433	9.48555	0.0157683	0	88.353	0	0	2.0868	0	0.187973	26.686
5.15_103.0540m/z		103.054	1	5.1489	0.127883	8	0	0	11.4259	4	1	100 - 0.12	18.1899	88.52	13.1289	13.1428	9.66071	9.17254	3.48479	5.32039	4.98306	3.43711	0	3.21327	2.89837	1.23301	0	3.46352	0	0	0	17.6605	2.93984	0	4.42801	0	0	39.1502	0	3.60059	38.4372	4.52557	0	11.3507	8.3852	1.66711	7.90521	13.8628	0
4.25_681.2003m/z		681.2	1	4.24522	0.242167	2	0	0	11.3421	2	QC	100 - 18.6	60.954	160.91	27.2075	7.73467	9.72493	0	0	2.67346	0	0	0	0	0	0	0	0	0	0	22.9411	0	503.354	178.685	0	0	3.34272	288.175	55.0644	1.50461	89.6667	0	23.7487	3.94007	0	32.3386	0	15.6444	0
3.10_246.1695m/z		246.169	1	3.10008	0.327183	12	0	0	11.1771	1	4	100 - 7.03 - 0.0429	278.855	80.94	177.882	98.9044	89.8091	60.0323	49.0443	33.6908	33.5666	17.3607	18.4108	15.0841	6.06663	1.39605	1.66086	0	32.5088	273.996	401.52	57.6804	1150.25	1035.54	303.04	1893.43	352.408	58.6536	77.556	106.434	363.833	111.073	1299.67	40.061	54.1751	13.7901	34.7823	96.0852	186.167
4.91_366.2635m/z		366.263	1	4.90673	0.20575	19	0	0	11.1323	1	3	100 - 18.5	227.322	30.68	17.7142	101.568	113.919	97.798	99.2459	88.7358	88.9831	97.563	107.034	106.554	105.807	99.6471	92.5248	102.525	0	53.1381	14.5527	0	43.0922	888.283	105.693	91.9946	186.836	38.3488	51.761	40.4828	26.551	6.67521	359.767	6.36898	4.2241	18.6233	2.11525	32.6912	29.9397
4.71_175.0759m/z		175.076	1	4.71457	0.120733	18	0	0	11.0334	2	QC	100 - 31.2	24.829	83.73	13.5211	5.78528	5.36247	2.09823	2.73027	0	0	0	0	0	0	0	0	0	3.31934	11.7546	58.3854	10.3581	83.9861	91.7609	32.8071	48.6947	27.6112	34.6049	28.8398	14.893	34.0259	14.4225	37.445	8.94423	7.7064	8.91923	1.68836	5.17185	15.8571
6.22_1037.6560m/z		1037.66	1	6.21547	0.135017	6	0	0	10.8708	QC	1	100 - 45.9 - 59.2 - 16 - 4.2 - 0.0642	408.994	46.83	0	328.276	426.545	486.913	449.752	480.768	476.592	472.764	382.521	429.776	476.971	413.506	406.798	478.791	0	0	0	0	0	0	0	0	0	71.3879	0	137.641	39.2389	102.27	3.42835	10.5852	120.232	159.021	98.8981	170.452	122.902
0.95_150.0769m/z		150.077	1	0.951967	0.0642833	4	0	0	10.8679	1	QC	100	12.2577	37.52	5.77978	1.65773	1.24837	0	1.3484	1.45279	1.27156	0	0	1.82682	0	0	0	0	17.1513	14.0909	14.7147	16.3756	15.2643	16.6495	5.16379	18.9906	14.4444	0	9.52585	6.55493	1.46833	0	3.35183	0	0.987655	6.84155	0	4.24515	3.66388
4.69_166.0869m/z		166.087	1	4.6867	0.135017	20	0	0	10.7822	1	QC	100 - 44.9 - 6.29	86.0508	48.05	29.7659	18.4652	7.79708	5.97404	8.81333	33.2338	0.979776	2.06442	0	3.49681	0	0	0	0.760627	60.1384	48.9725	87.6604	57.0076	44.0484	149.692	160.413	100.623	90.3048	19.8106	20.4798	29.1857	40.8439	38.6777	107.974	12.6907	8.03058	24.9185	1.39764	7.92502	33.7815
0.75_877.8026m/z		877.803	1	0.745517	0.0850167	27	0	0	10.7437	3	QC	100	25.638	44.53	8.60031	9.39574	1.80857	5.03718	0	0	0	2.57844	0	0	0	0	0	0	24.4727	22.814	2.54551	20.8421	8.54893	20.3372	7.28272	19.7018	20.5491	24.9237	30.6006	8.71515	28.9276	20.5985	31.7153	26.7075	7.87079	0	4.41191	26.6176	16.6081
3.16_393.2093m/z		393.209	1	3.15723	0.419333	2	0	0	10.6984	3	2	100 - 16.1 - 1.95 - 0.143	5006.35	58.26	5296.72	2323.37	1985.2	1688.38	1642.1	1433.62	1306.43	1254.35	1172.51	1240.59	1100.04	930.725	803.428	895.611	3086.5	2759.04	1906.25	539.328	1262.42	1141.32	1172.45	400.149	2443.84	196.613	222.009	228.262	246.839	202.573	576.781	511.906	225.868	371.443	320.33	246.515	177.844
5.10_633.2557m/z		633.256	1	5.0989	0.30575	1	0	0	10.6525	4	QC	100 - 30.5 - 4.4 - 0.176	3340.53	41.8	397.144	680.468	573.374	580.35	494.64	436.211	426.051	408.585	354.111	353.599	374.707	285.67	244.662	242.012	298.834	1012.54	359.433	1900.29	258.427	2311.85	2157.23	264.63	3088.25	1885.33	1410.26	1271.28	917.973	2655.14	4316.11	306.275	1884.04	669.58	1243.24	1203.81	4540.78
0.75_1181.3714m/z		1181.37	1	0.752667	0.0357167	1	0	0	10.5911	QC	4	100 - 16.3	19.2619	58.62	0	3.36092	3.8471	0	11.9816	12.3888	22.7789	7.84012	17.7487	17.3485	21.3548	24.5036	22.2005	25.3593	0	0	0	10.7307	0	0	0	0.212239	0	0	3.9288	8.5534	0	0.0374574	0	0	0	2.93117	2.81383	0	3.51023
9.45_149.0229m/z		149.023	1	9.44513	0.142867	4	0	0	10.5589	QC	2	100 - 3.2	54.3418	52.14	0	13.5275	21.8592	29.0571	38.1113	36.4498	51.929	60.5619	60.3277	63.1401	67.5137	66.2146	84.9496	86.3994	0	0	0	0	0	0	0	0	0	0	0	0	0	1.52626	1.43291	0	0	1.60778	0	0	0
3.54_495.2410m/z		495.241	1	3.54085	0.1993	4	0	0	10.5445	1	QC	100 - 13.1 - 21.7	91.335	208.94	39.0711	17.697	8.92031	0	0	0	0	0	0	0	0	0	0	0	337.563	350.653	302.149	30.6589	87.1986	1228.22	81.2565	43.9573	338.091	0	0	0	0	0	529.881	2.60013	0	6.30787	1.59221	0	0
5.14_176.0470n	176.047	159.044	1	5.14175	0.220733	7	0	0	10.5059	4	1	100 - 7.27	596.55	39.96	431.867	408.445	377.145	365.156	305.496	289.895	274.485	265.997	249.432	264	257.113	245.878	201.737	208.113	92.9617	0	94.2606	536.62	183.384	49.5506	350.852	30.8954	16.9871	1312.25	76.1759	284.473	1232.07	302.822	18.422	501.276	367.071	180.722	392.384	506.989	108.698
5.14_320.1259n	320.126	303.123	1	5.14175	0.2636	3	0	0	10.4758	4	1	100 - 14.2 - 1.28	5530.17	47.79	4846.08	4472.91	3907.46	3793.44	3273.02	3065.88	2957.3	3045.1	3072.03	2892.46	2757.84	2263.09	2078.42	2268.66	1203.3	65.6039	1176.71	6189.81	2211.97	578.921	3757.77	388.157	237.698	12935.3	914.552	3323.28	12590.4	3671.84	282.451	5322.72	4172.26	2100.17	4304.6	5177.56	1240.81
4.94_257.2259m/z		257.226	1	4.9353	0.177883	3	0	0	10.4025	1	QC	100 - 14.4	155.504	90.76	96.2792	48.9337	39.6031	27.734	19.4466	4.47525	8.90848	8.21383	0	4.16857	3.56913	3.0948	0.132742	2.36266	53.4595	12.3594	113.944	194.5	16.2106	134.488	92.2739	24.196	40.7736	21.7589	0	57.7461	67.303	4.07817	85.942	0.504011	20.945	0	0	11.1256	33.6095
0.75_193.0345m/z		193.034	1	0.752667	0.0357167	13	0	0	10.3828	4	QC	100 - 0.211	13.124	41.98	1.52896	10.571	4.7834	5.25282	0	0	1.71521	3.04522	0	0	0	0	0	0	0	0	5.27495	0	1.92108	3.53315	0	15.8328	1.33656	12.4398	5.27968	8.67157	21.5915	3.80655	6.95601	6.29327	14.139	3.43671	12.0054	17.7192	19.7029
4.91_291.1703m/z		291.17	1	4.90673	0.127883	4	0	0	10.3704	1	QC	100 - 2.49	102.35	92.81	70.1228	15.6731	13.2413	15.0117	8.31049	9.20674	2.6059	6.64386	4.86311	5.1038	5.43266	0	0	0	272.685	82.231	77.3055	84.8913	446.162	234.058	124.364	93.2013	261.759	0	29.8547	4.00088	11.3119	2.62968	20.1539	0	0	2.88937	0	2.10703	11.0905
1.06_135.0295m/z		135.029	1	1.05842	0.0642833	6	0	0	10.3664	3	QC	100	8.28329	121.45	5.47249	0.0245844	3.45371	1.39226	0	0.0805838	0.109102	0	0	0	0	0	0	0.00960064	15.4523	0.00495858	0	0.595742	0	0.613807	0	2.32737	0.245897	0	0	0	0	0	0	0.019198	0	0	0	0	0
5.14_275.1275m/z		275.127	1	5.14175	0.2636	8	0	0	10.3201	4	1	100 - 12.6 - 0.711	1603.92	42.88	1223.7	1173.25	1059.35	987.46	847.856	819.994	806.072	792.586	789.298	763.748	734.521	620.83	555.962	639.949	325.947	13.0679	286.813	1557.89	563.024	152.945	987.757	98.5112	56.9568	3576.38	233.759	839.548	3456.65	932.471	69.4425	1414.83	1066.36	535.033	1157.97	1392.26	321.761
5.03_93.0697m/z		93.0697	1	5.02817	0.135017	9	0	0	10.3103	1	QC	100 - 0.059	19.8516	96.68	9.68406	5.14197	4.86686	1.26123	0	1.55279	0	0	0	0	0	0	0	0	20.2307	6.31256	95.0906	0	24.7265	53.3121	11.4228	0	65.2281	5.24977	24.0287	0	23.3857	2.44139	16.9253	8.72027	0	1.3506	6.86961	0	4.80513
4.68_499.2592m/z		499.259	1	4.67955	0.142167	1	0	0	10.2261	2	QC	100 - 13	103.275	113.84	50.9143	38.1207	22.7403	17.4389	8.87569	23.2505	18.7059	4.31596	0	3.29166	0	0	0	3.25704	109.282	143.19	336.879	72.1103	418.452	266.046	116.679	210.633	124.155	123.881	46.4075	170.631	37.3573	42.8103	291.597	6.93872	1.95788	41.2432	61.6639	27.6294	217.147
0.76_822.7948m/z		822.795	1	0.7598	0.0928667	5	0	0	10.098	1	QC	100 - 31.9	36.2557	60.68	11.2033	7.18014	3.06652	0.925529	6.46794	1.76346	8.37815	4.13959	3.58853	8.46163	6.07335	0	2.66671	2.48935	68.6855	41.1442	6.73922	33.4538	48.9648	25.6865	19.4059	9.08252	22.1221	28.0489	30.4444	9.61167	4.8084	12.1131	13.5084	20.9882	13.3988	6.85724	14.7748	37.0961	29.4351
4.85_155.1426m/z		155.143	1	4.85028	0.163583	149	0	0	10.0857	1	3	100 - 2.05	40.2478	38.33	1.69707	19.8049	16.8375	11.1354	7.98244	13.6617	12.5309	5.66503	10.2307	13.6361	8.13944	8.8125	17.2512	14.7502	0	11.1718	1.75853	0	21.092	77.2058	10.3745	20.9706	25.3505	1.25668	6.1322	1.19256	3.14561	0	77.3783	0	0	0	0	0	9.47526
1.05_132.1013m/z		132.101	1	1.05127	0.0785667	16	0	0	9.95498	1	QC	100 - 2.72	65.1408	83.15	19.6994	18.1608	17.1699	14.551	12.2005	15.2047	11.1539	7.08201	9.61489	3.89207	6.44047	0	3.87423	4.01101	8.97219	5.2135	21.3976	19.5074	27.0348	70.7503	24.9052	56.1329	18.2521	7.56704	8.45029	3.43981	3.103	1.35105	26.5387	7.36354	1.59603	0	0	3.44793	7.84613
5.14_343.1653m/z		343.165	1	5.14175	0.15645	6	0	0	9.86844	4	1	100 - 4.99	108.493	84.38	88.0557	92.7246	68.002	63.261	30.8158	32.0254	36.3246	8.79032	9.97792	21.3587	15.3865	0	3.64778	8.41166	0	0.402609	0	100.185	0	0.00302841	69.1075	0.0130242	7.00175	330.442	0	54.3131	283.56	48.8395	0	129.134	67.739	1.9556	80.5043	137.855	0
4.65_944.5200m/z		944.52	1	4.65098	0.185017	6	0	0	9.81614	1	QC	100 - 35 - 0.127	224.151	225.15	10.1293	7.69724	25.2476	2.7156	7.24751	7.82491	6.68848	0	1.57109	0	0	0	0	0	139.873	275.983	140.341	187.756	17.6368	130.479	171.416	51.1836	182.717	120.08	181.726	220.956	125.815	121.485	152.073	0	0	134.662	178.344	87.5088	106.527
5.14_207.0650m/z		207.065	1	5.14175	0.27075	11	0	0	9.80399	4	1	100 - 8.45 - 0.534	3299.85	44.29	2839.66	2631.72	2380.52	2308.16	2007.54	1945.52	1777.49	1876.71	1827.96	1773.97	1683.69	1448.58	1282.75	1429.47	785.11	51.1071	690.95	3572.48	1310.7	359.598	2504.12	238.711	130.305	7253.23	529.835	1865.82	7061.38	2144.4	147.61	3050.3	2373.13	1257.09	2580.79	3162.99	744.149
5.18_647.2361m/z		647.236	1	5.18462	0.277883	10	0	0	9.76679	4	QC	100 - 28 - 45 - 9 - 0.237	369.912	56.82	37.6684	98.6564	91.5509	82.1066	51.8063	50.5548	48.8996	19.4535	22.918	18.3745	41.156	6.33173	20.56	20.7101	17.0611	71.3765	5.45316	133.241	7.71309	239.93	181.615	5.04695	372.829	207.99	161.513	184.289	90.427	317.76	541.198	45.2509	218.6	82.4959	168.414	221.192	535.21
9.79_443.2045m/z		443.205	1	9.7866	0.100017	3	0	0	9.76472	1	3	100 - 7.34	19.4633	87.85	0	0	0	5.48276	0	0	0	0	3.37527	3.52171	3.4102	0	13.6839	16.231	0	0	0	0	0	12.1911	0	0	0	0	0	0	0	0	0	0	0	0	0	0	0
1.05_244.1474n	244.147	262.163	1	1.05127	0.10645	2	0	0	9.76042	1	QC	100 - 1.69	64.8783	67	24.8672	21.6276	16.943	10.3113	8.87517	8.24787	11.8527	2.62884	6.15329	5.53146	6.55437	0.105742	0.339222	0.95644	36.3078	54.8319	120.084	66.0319	69.1117	146.117	59.0443	84.0912	88.9444	7.06248	26.5458	30.9786	27.9423	5.52135	85.3364	9.04042	1.97585	7.38486	19.2863	33.3901	41.2406
5.92_1003.5785m/z		1003.58	1	5.924	0.0993	6	0	0	9.75914	QC	4	100 - 42.5 - 8.15	59.9603	49.39	0	38.5207	57.4967	56.5437	56.5144	88.9472	69.1204	51.1933	64.1789	64.3329	60.1741	64.454	72.174	90.5066	0	0	0	0	0	0	0	0	0	0	0	16.1541	26.1054	14.7532	4.14032	0	17.066	8.97396	2.81669	94.57	12.8228
4.68_232.1282m/z		232.128	1	4.67955	0.120733	2	0	0	9.69711	1	QC	100 - 34.2	50.4442	55.33	20.9593	18.0601	9.51591	4.58641	10.2092	20.1621	1.0793	0	1.6193	0	0	0	0	0	22.1278	45.1916	73.4423	6.24074	30.5162	118.854	37.6048	61.2027	45.9017	14.7479	22.1104	13.8371	4.95359	6.7964	78.5019	14.4554	7.25891	25.3458	7.74862	11.5402	26.4253
6.02_1138.6370m/z		1138.64	1	6.01687	0.0993	2	0	0	9.66596	QC	2	100 - 20.4	40.7396	55.55	0	19.0555	34.2672	29.061	37.7429	46.4611	29.1358	43.0524	36.0231	47.9639	33.7166	29.1072	40.3826	54.5371	0	0	0	0	0	0	0	0	0	3.34424	0	0	0	0	0	0	0	0	0	2.27715	0
0.78_404.8224m/z		404.822	1	0.781233	0.0714333	1	0	0	9.53432	1	QC	100	23.1036	43.06	8.27434	10.4392	4.35869	7.66042	4.67492	1.87652	4.21088	0	2.75029	2.40219	0	0	0	0	10.9498	2.06299	0	3.46455	0	1.26714	2.13792	0	7.31753	20.1082	19.7138	10.5123	10.4487	10.6743	12.4601	11.7667	11.9915	6.07147	8.40348	9.91966	18.0802
5.14_229.0467m/z		229.047	1	5.14175	0.20645	2	0	0	9.46687	4	1	100 - 7.24	422.124	33.99	283.3	269.289	251.245	238.463	199.36	200.571	195.938	173.445	173.373	183.463	189.5	148.033	154.455	162.737	68.9127	0	79.7523	355.707	120.783	30.0978	250.515	15.14	13.5236	801.818	52.3173	191.342	853.577	199.876	7.4321	320.701	230.123	111.336	281.934	364.598	71.5235
4.77_356.2439m/z		356.244	1	4.77172	0.2136	6	0	0	9.45594	1	3	100 - 16.7	284.589	44.94	89.118	83.056	65.1721	67.7373	57.3405	53.9424	56.6196	43.2652	56.3933	48.2812	41.588	33.4204	53.4657	34.9978	40.164	157.529	69.9228	68.0351	255.849	890.38	530.301	406.376	373.367	12.113	56.5916	21.3818	52.3262	7.28309	305.99	1.23067	0	9.00853	0	9.40361	21.3842
0.79_296.0657m/z		296.066	1	0.788383	0.242167	2	0	0	9.41792	2	QC	100 - 3.63	58.7234	78.36	22.2489	22.7596	15.3213	16.8994	11.1781	6.1695	3.6118	2.31894	4.04419	2.85478	3.89467	0	3.43727	0	0	0	11.8124	0	0	9.07549	9.08938	3.50293	23.594	78.9237	18.5693	39.186	133.299	101.875	21.884	65.6705	41.2361	36.6342	92.6389	113.802	107.061
4.73_251.1276m/z		251.128	1	4.72885	0.227883	5	0	0	9.39946	1	3	100 - 13.5	533.859	44.57	204.092	184.256	176.479	153.307	148.226	143.866	137.715	136.703	125.205	133.679	121.16	97.6631	79.4639	91.4943	194.208	423.564	621.162	431.883	479.711	2646.01	1125.07	649.492	1310.79	54.9806	131.653	91.7019	84.1431	19.923	1278.85	88.9572	50.0921	47.4722	27.9473	67.1236	60.1353
5.01_489.2478m/z		489.248	1	5.00673	0.25645	4	0	0	9.39716	1	4	100 - 39.6 - 17.1 - 0.037	1226.39	113.45	628.065	424.188	357.877	251.115	254.623	203.204	185.535	148.95	150.099	130.45	141.855	74.7436	79.7539	83.478	25.8615	825.08	941.308	631.043	270.975	1436.41	1295.28	818.506	939.614	100.645	92.4335	378.184	424.067	218.085	993.1	292.551	117.707	721.048	345.49	3921.38	43.7904
5.49_387.2500m/z		387.25	1	5.49037	0.192167	2	0	0	9.39173	QC	4	100 - 13.6	84.3892	45.05	0	51.6734	67.4397	66.0276	74.1691	78.9509	75.8061	99.368	88.3224	94.044	95.0375	100.779	88.3567	108.475	0	0	0	0	5.78719	131.985	7.48947	15.0764	76.0626	76.4733	0	12.3723	85.3759	10.2509	128.767	20.0571	9.61117	3.06872	19.2138	8.30087	201.339
4.91_195.1009m/z		195.101	1	4.90673	0.14215	21	0	0	9.32085	1	QC	100 - 4.46	71.6493	73.92	39.7582	33.5523	23.1411	8.74652	9.52022	3.46741	4.6687	0	0.000521032	0.055561	0	0.585317	2.04969	0	53.245	38.7351	38.6991	87.942	83.7263	102.506	92.4701	46.5176	94.4512	3.16113	12.2161	1.97436	0.0484163	1.39358	19.6276	0.971201	1.76199	0.209949	0.136561	39.196	0.22454
6.01_820.4665m/z		820.466	1	6.00972	0.120733	1	0	0	9.31924	QC	1	100 - 31.9 - 1.39	169.653	47.08	0	119.077	139.036	178.539	146.368	185.998	162.351	185.04	171.954	184.168	197.821	198.002	166.67	194.378	0	0	0	0	0	0	0	0	0	32.7981	0	45.4223	0	16.3451	0	0	9.44155	31.0237	2.59412	53.2776	22.8449
5.03_113.0232m/z		113.023	1	5.02817	0.142167	17	0	0	9.26824	1	QC	100	26.0164	113.04	14.539	9.40573	6.60402	4.36673	0	0	1.19943	0	0	0	0	0	0	0	28.3322	15.7606	148.571	1.60258	34.6743	86.9668	21.3918	2.10326	97.6336	6.9095	34.3334	0.863146	40.2273	0	23.5037	11.3269	1.10357	1.62904	9.9118	0	10.0659
4.67_1115.6354m/z		1115.64	1	4.66527	0.15645	1	0	0	9.03977	2	4	100 - 59.7 - 10.5	266.228	108.15	58.1482	84.6631	84.4042	91.1804	100.355	120.942	142.712	32.1536	34.0815	45.4673	33.1675	11.1976	14.5456	14.4382	933.444	1472.73	560.381	799.041	291.08	424.285	683.382	238.974	664.355	291.699	477.589	634.872	309.016	325.044	690.359	0	0	439.408	679.999	236.153	386.29
0.96_98.0962m/z		98.0962	1	0.959117	0.0928667	2	0	0	9.00691	1	QC	100 - 0.412	34.8152	82.44	13.687	10.0241	10.4283	9.27326	9.42613	4.85405	8.08726	4.78116	3.34541	1.34733	1.0299	0	1.24334	1.39692	38.982	13.1301	47.4388	73.9902	26.3287	46.6175	23.0683	49.5365	29.3766	0	11.9001	4.47793	0	10.6733	28.8252	0	4.83543	0	0	1.02505	13.2942
5.26_372.2662n	372.266	355.263	1	5.25535	0.440783	23	0	0	8.95981	3	1	100 - 23.6 - 0.315 - 0.0129	3635.77	103.05	4401.02	2723.58	2349.57	2156.48	1749.52	1578.8	1416.88	1409.64	1273.85	1204.99	1139.9	720.357	675.864	663.606	20.2087	25.5432	555.476	0	0	3.88239	38.7779	18.8019	4.62994	99.9741	86.0784	659.827	38488.7	148.562	54.2778	80.2172	568.014	94.1128	29.5633	819.234	101.326
5.55_500.1301m/z		500.13	1	5.55395	0.3129	1	0	0	8.9464	1	3	100 - 7.62	66.5127	57.27	0	11.1244	24.0205	13.7505	20.0194	28.2318	38.5745	42.4834	40.4138	25.4936	44.7917	48.1859	67.7372	67.125	0	0	0	0	0	49.9202	63.9378	75.7639	0	101.236	0	26.1334	0	0	83.9223	0	0	0	0	3.41035	1.72721
5.47_448.3415m/z		448.342	1	5.46893	0.30575	41	0	0	8.91458	QC	4	100 - 22.7 - 3.07	998.514	41.43	9.57828	725.531	825.033	960.946	949.078	1033.25	1043.59	1222.34	1138.43	1278.88	1226.27	1220.43	1217.42	1252.27	0	221.942	3.09446	0	168.996	1843.28	585.054	984.584	1120.92	800.745	52.8663	888.181	2231.29	318.753	2060.02	622.516	265.349	213.729	464.596	545.648	3272.22
4.78_336.2154m/z		336.215	1	4.77885	0.220033	5	0	0	8.91343	1	4	100 - 33.1	142.033	84.54	39.9876	55.7637	47.7588	36.4335	37.0246	24.5309	23.8814	22.4023	17.957	9.34798	13.089	9.81652	8.07241	7.24481	20.3116	118.418	85.4273	13.1812	281.401	663.691	211.214	142.317	433.315	23.5295	30.4803	12.9682	39.372	5.0654	306.953	38.1475	8.149	29.2543	10.3968	106.07	10.6304
5.01_601.2656m/z		601.266	1	5.01388	0.20645	2	0	0	8.90888	4	QC	100 - 25.8 - 0.629	94.2644	108.9	48.8877	54.8606	32.4357	18.2742	11.9766	10.5607	7.86588	3.21689	1.88343	0	0	0	0	0	0	104.184	28.5448	223.057	3.52434	222.715	138.717	2.56681	304.455	94.7579	89.2601	45.081	19.2254	94.7946	158.782	99.997	165.411	14.872	8.81383	94.0246	178.872
4.71_215.1057m/z		215.106	1	4.71457	0.142167	9	0	0	8.80539	2	QC	100 - 19.6	41.1657	75.67	24.7887	17.011	13.6539	5.54168	0	0	4.8443	0	0	0	0	0	0	0	2.68943	0	46.9654	20.1913	139.915	103.545	20.2547	46.223	31.7502	72.6774	53.0629	28.7227	65.7852	26.0363	20.267	21.5882	31.1747	27.0778	8.74385	35.265	31.0565
4.75_236.0483m/z		236.048	1	4.75028	0.1493	1	0	0	8.7982	4	1	100 - 4.67 - 5.8 - 4.58	61.3702	25.21	25.0358	26.5702	20.6057	17.6424	20.9491	20.9673	19.7269	11.6991	23.2503	16.6939	19.1458	7.3221	20.5912	18.9461	1.99212	0	0	37.1465	0	0.188931	89.4303	2.32687	0	0	0	0	0	0	1.59308	0	0	0	0	0	0
9.69_155.0853m/z		155.085	1	9.69445	0.22075	4	0	0	8.60349	QC	4	100	30.0533	58.85	0	16.6662	18.1653	17.8508	21.8845	15.5719	23.7015	31.099	30.8507	21.834	19.5941	8.85925	27.0576	16.6786	0	1.40158	31.5181	0	0	16.886	1.4522	23.4371	23.9869	3.6918	0	21.9451	15.7494	6.64167	24.0422	11.7983	4.72141	11.807	2.16896	1.87705	6.7778
0.78_280.0918m/z		280.092	1	0.781233	0.277183	1	0	0	8.56368	2	QC	100 - 3.06	115.452	69.15	32.1711	43.1348	30.9388	25.02	15.2442	10.9246	10.9354	11.4186	8.10727	6.94951	9.23042	1.99842	8.54006	8.63776	3.27283	1.84221	11.216	1.82355	2.05505	19.2365	15.1275	5.10065	33.8196	160.545	50.0097	67.2704	218.981	183.563	72.3391	140.77	76.3949	49.3408	137.992	238.457	253.234
4.71_553.2758m/z		553.276	1	4.71457	0.1636	1	0	0	8.49387	1	4	100 - 14.9 - 30.7	179.263	104.76	77.7754	57.648	40.1793	38.3713	31.9755	119.099	22.947	28.754	15.5418	21.1719	10.5564	10.8922	15.2991	6.4112	414.08	206.104	778.903	56.4763	1601.74	574.477	186.908	676.101	361.373	80.5354	14.9062	85.9185	28.0934	5.1518	806.793	98.401	1.37464	4.21324	86.2999	4.33177	169.505
4.72_310.2007m/z		310.201	1	4.72172	0.242167	9	0	0	8.45358	1	3	100 - 15.6	3076.58	52.88	1422.47	1231.51	1168.27	1094.07	922.546	880.173	878.662	866.392	739.458	768.595	750.011	600.057	524.503	556.975	716.159	2819.51	4767.5	2945.23	2881.51	15160.4	5541.94	3592.18	9266.03	337.806	880.735	682.836	658.981	262.494	8550.62	522.217	312.863	359.321	219.261	419.001	334.51
4.75_312.2164m/z		312.216	1	4.75028	0.241467	7	0	0	8.42028	1	3	100 - 53.7	889.637	42.77	381.614	388.762	371.219	319.321	290.022	281.123	269.154	273.745	223.753	250.544	237.381	197.924	196.411	190.759	176.84	780.255	546.106	240.576	881.585	3417.38	1276.98	944.933	1028.06	83.4883	1040.18	500.941	549.03	442.911	1804.25	81.6882	55.5615	563.612	445.449	818.173	106.363
4.86_403.3199m/z		403.32	1	4.85743	0.142167	11	0	0	8.33396	2	QC	100 - 16.4	49.4025	112.28	36.7354	20.3501	16.4633	7.83969	4.13368	1.94972	0	1.81365	0	0	0	0	0	0	23.5145	0	70.7804	2.69784	49.7831	61.3171	15.0443	16.8914	14.3655	47.7642	89.0542	59.2962	77.9017	57.6226	67.5447	16.5417	35.6139	61.3045	45.6829	33.4208	33.0933
4.91_480.2111m/z		480.211	1	4.91388	0.32075	2	0	0	8.31387	1	QC	100 - 69.3 - 3.66	276.8	71.74	168.096	114.614	70.3668	51.8326	30.409	32.496	15.3735	9.56052	5.99729	2.61226	0.140012	0	0.341271	0.616041	133.512	128.885	329.839	120.216	390.877	562.207	327.934	351.064	482.622	170.77	100.521	164.814	302.546	191.168	232.796	86.6864	109.216	185.992	124.006	145.073	107.673
4.86_384.2742m/z		384.274	1	4.85743	0.150017	16	0	0	8.28942	1	3	100	137.357	17.79	30.8719	62.2097	59.9167	47.931	42.4974	54.0548	48.6924	57.6656	43.7043	51.7593	50.1441	51.9986	44.0508	43.3522	0	89.1292	65.2701	9.216	98.6018	464.098	64.6282	101.924	110.33	54.274	69.6073	36.3977	41.292	1.66726	220.903	4.9421	0	0	2.36062	0	38.5903
4.93_557.2705m/z		557.271	1	4.92817	0.227183	1	0	0	8.28899	1	QC	100 - 27.6 - 11.3	389.98	83.55	216.115	117.128	113.715	82.5142	84.0919	45.614	59.8202	52.1937	53.5455	38.9399	36.9718	20.314	6.81547	16.1613	141.721	93.599	346.926	356.096	64.308	462.449	183.327	58.6926	121.059	158.554	47.0617	169.874	214.688	77.1657	222.075	31.6496	87.5959	2.28154	0.586726	18.3463	104.581
4.71_247.0963m/z		247.096	1	4.71457	0.113583	6	0	0	8.28582	2	QC	100 - 4.85	36.1541	69.53	20.0755	17.7459	8.15066	5.33701	1.22133	1.40412	0	0	0	0	0	0	0	0	10.9279	0.0381637	49.899	27.2885	111.952	161.826	30.4118	39.996	49.1205	62.1411	46.5589	28.3629	59.7748	23.7312	13.7703	19.682	29.4801	25.2068	10.0048	38.1143	32.1789
4.39_130.0648m/z		130.065	1	4.38738	0.334333	7	0	0	8.27013	1	4	100 - 6.43	65.3534	102.92	38.7031	25.4267	22.247	18.6827	6.47494	5.13501	12.3805	3.49732	5.89211	5.57258	1.21334	2.23644	0	1.99047	3.96797	2.52452	237.187	32.2437	47.8119	26.0194	49.1823	62.7834	68.2771	14.3899	20.1164	10.6804	48.1792	6.53226	60.8568	0	5.99731	10.2671	0	11.4266	13.2967
4.71_496.1583n	496.158	514.192	1	4.70742	0.327183	6	0	0	8.23482	2	QC	100 - 23.7 - 3.61 - 0.162	2391.16	83.83	1499.01	904.57	620.182	396.583	248.519	178.209	174.714	89.2311	47.1013	44.0047	24.2677	7.00189	9.49204	7.18339	127.502	63.0708	2363.42	1100.25	8784.1	2033.94	365.142	817.387	701.068	5946.61	2474.61	1433.59	4604.46	1746.95	526.694	1062.64	1965.68	1405.8	524.418	1877.31	2056.16
9.71_269.2258m/z		269.226	1	9.70873	0.199317	34	0	0	8.23102	QC	4	100 - 13.9	760.41	48.71	0	343.429	471.449	562.135	674.2	691.905	815.488	1029.66	1000.73	1025.72	945.644	824.752	1099.94	1013.37	6.9028	29.3834	252.429	27.6639	24.6499	168.426	17.0838	224.151	187.586	68.6418	12.9238	221.114	206.035	108.722	261.958	142.357	161.703	302.454	126.096	286.844	424.622
4.92_417.3355m/z		417.336	1	4.92102	0.177883	102	0	0	8.21308	2	QC	100 - 17.9	67.7461	129.1	46.2612	30.2138	15.6688	11.6704	11.9153	3.52148	5.81337	0	2.01861	0	1.54548	0	0	0	3.21017	0	219.132	0	28.4115	46.6685	4.1096	23.2364	6.38962	49.0896	160.279	140.579	94.1363	42.7127	91.6034	14.4432	51.7841	32.7829	47.6753	14.4625	93.092
6.00_572.2943m/z		572.294	1	5.99543	0.14215	1	0	0	8.16918	QC	1	100 - 17.6	61.9071	51.22	0	38.1548	41.8659	42.9098	47.8822	51.3934	58.5875	59.3833	46.0757	49.2432	58.017	50.4339	67.5285	71.0288	0	0	0	0	0	0	0	2.96384	0	5.23359	0	27.7945	0	18.275	0	3.08575	9.43558	15.4881	4.46619	23.6966	0
5.40_593.3330m/z		593.333	1	5.3975	0.220733	5	0	0	8.15853	1	QC	100 - 26.1 - 10.6 - 1.87	153.933	178.81	103.023	41.5241	35.1693	21.6685	14.4077	11.2901	6.33504	0	3.45114	0	0	0	0	0	32.5576	17.7893	0	36.4537	0	1381.59	669.828	13.7564	239.462	0	0	0	608.24	228.715	0	12.81	43.6154	0	0	0	0
4.74_229.1427m/z		229.143	1	4.74313	0.220733	47	0	0	8.08377	1	3	100 - 7.3 - 2.26	423.203	49.19	182.999	150.276	136.27	126.904	114.032	107.964	97.8138	100.785	87.0024	96.232	94.0581	71.4433	72.8041	72.5092	15.6391	301.565	134.656	59.9027	430.175	1369.69	379.31	628.959	347.59	54.355	96.7775	50.0008	46.5586	38.1432	889.097	18.8557	4.18265	6.051	1.82693	17.6497	124.297
5.40_454.1718m/z		454.172	1	5.3975	0.120717	19	0	0	7.9931	QC	1	100 - 7.98	12.6066	71.66	0	0	0	0	0	0	5.63029	6.78302	15.6764	10.7093	13.1754	6.128	19.501	13.6224	0	0	0	0	0	0	0	0	0	0	0	0	0	0	0	0	0	0	0	0	0
0.76_1149.1940m/z		1149.19	1	0.7598	0.0642833	1	0	0	7.98375	QC	2	100 - 47.3	34.7019	79.74	0	0	0	0	8.53575	4.39269	9.4668	8.82471	3.11121	2.18164	18.005	13.965	28.0367	37.1281	0	2.85897	6.67497	0.0302112	0	0	0	11.2963	0	0	1.11944	0	1.36176	2.49829	0.0213193	0	0	2.87687	2.32947	0	0
0.72_84.0806m/z		84.0806	1	0.71695	0.0857167	4	0	0	7.95743	2	QC	100	16.6484	43.96	6.35927	7.82989	5.80569	7.72884	3.28032	2.50616	6.26066	2.36464	1.57154	0	2.01329	0	0	0	3.44393	3.26197	14.1768	8.30196	7.86387	1.51953	0	13.8756	2.73614	18.3489	10.8047	11.2404	19.3967	11.7985	19.7847	15.5489	24.2022	0.946779	8.42492	27.8275	26.4673
4.68_692.3861m/z		692.386	1	4.67955	0.163583	2	0	0	7.88611	2	QC	100 - 20.2 - 10.7 - 4.02	120.195	41.3	72.0136	44.5567	44.7179	27.0291	16.6879	21.3368	20.754	5.938	2.67497	4.61573	0	0	4.41229	0	62.3612	141.683	638.784	61.0152	53.3775	63.9108	83.6654	148.682	103.59	123.961	53.2569	77.1757	33.0578	56.277	605.002	120.564	89.6085	103.101	73.0891	40.4452	88.3402
4.68_227.1272m/z		227.127	1	4.67955	0.163583	7	0	0	7.85778	1	3	100 - 8.2	891.98	76.83	462.328	324.613	296.194	246.028	226.695	207.834	199.611	184.944	156.677	168.802	157.862	126.195	116.164	113.065	131.011	747.363	756.401	397.817	519.754	4828.33	1911.87	1446.88	2307.7	96.2753	284.425	295.005	204.646	88.9626	1951.59	163.326	61.5211	78.4036	68.9471	97.1726	109.434
1.06_159.0648m/z		159.065	1	1.05842	0.106433	12	0	0	7.83419	1	4	100	46.9666	85.82	28.7372	25.2209	18.433	16.4828	18.6087	13.6474	16.2028	10.7498	8.92194	9.94263	10.0965	6.62567	7.1405	5.95962	0	30.2284	32.5708	0	81.8959	83.8853	50.8595	177.185	39.3613	1.40176	8.26632	31.5018	86.3101	20.8743	66.1687	19.4371	14.0401	15.7043	20.5119	34.6292	33.0419
6.02_819.4601m/z		819.46	1	6.01687	0.10645	1	0	0	7.82518	QC	1	100	43.7659	49.31	0	36.6608	23.4828	47.6773	39.5563	39.2281	42.2584	46.5402	47.2425	50.0087	43.9613	46.5507	39.0156	47.464	0	0	0	0	0	0	0	0	0	8.64052	0	10.8451	8.29883	0	0	0	0	0	0	8.15298	2.84828
4.64_597.3089m/z		597.309	1	4.6367	0.370033	3	0	0	7.80476	2	4	100 - 33.5 - 9.87	285.804	104.11	134.293	134.63	91.5297	84.5133	64.5615	133.164	80.8805	53.2525	44.7067	51.0948	51.7023	31.2251	30.0352	27.8227	570.579	306.119	2298.45	53.7316	771.876	147.93	125.945	209.78	190.246	254.622	19.4464	281.192	34.6774	23.5738	2168.01	174.375	20.5825	8.96166	107.915	5.28955	461.008
9.71_91.0539m/z		91.0539	1	9.70873	0.25575	5	0	0	7.79859	QC	4	100	25.1443	49.72	0	13.0303	15.7568	20.8414	21.8626	15.9883	22.5641	32.9787	26.3854	30.3548	24.4603	22.0946	33.3639	25.262	0	0	8.16977	0	1.26783	5.38796	0	11.659	13.467	3.18875	1.28314	11.5016	10.388	3.31692	16.877	4.31142	5.2302	11.2016	2.31732	8.88358	7.28692
5.03_121.0646m/z		121.065	1	5.02817	0.1493	23	0	0	7.75011	1	QC	100 - 0.279	34.2924	89.32	12.361	18.2708	12.074	12.3402	3.61777	1.57755	7.94572	6.43011	6.30074	5.95239	3.15692	1.13479	2.17022	1.06826	36.7243	10.199	138.221	5.96768	52.0753	109.925	35.4016	12.9898	114.124	10.7985	32.0883	6.68988	51.6476	6.53266	22.6897	11.78	1.77315	6.24752	10.3995	0.613616	10.7778
9.70_183.1162m/z		183.116	1	9.70158	0.199317	2	0	0	7.74859	QC	4	100 - 17.5	41.6955	60.17	0.0201776	26.6811	31.5162	15.7175	25.9982	21.2217	34.8813	47.3488	37.9291	40.8713	30.8902	9.6148	43.3678	18.0819	1.45798	1.36291	36.922	9.13e-05	1.89197	18.87	1.58618	33.6005	24.9608	1.84003	0	28.2917	29.0867	12.4678	27.0444	17.4665	5.71812	18.8132	3.0635	7.85332	4.09602
4.71_126.0678n	126.068	144.101	1	4.71457	0.41935	19	0	0	7.74365	1	4	100 - 37.8 - 9.1	283.475	72.62	105.5	91.1942	86.3235	58.4735	57.8035	51.408	46.3662	36.1956	39.4186	23.7617	35.7102	28.0411	23.1047	24.1469	23.2221	136.195	102.968	66.4286	201.539	712.821	314.951	274.904	298.523	32.5535	65.5057	36.7743	44.1491	9.39167	307.461	11.8308	9.3263	12.5726	2.71448	67.0168	25.2463
0.88_84.0805m/z		84.0805	1	0.880533	0.0850167	4	0	0	7.72001	1	4	100 - 0.378	46.358	95.44	25.0158	22.1181	18.265	16.9034	14.5287	6.1699	9.55594	5.20479	5.85671	8.31579	4.25334	4.99088	3.14356	3.85506	21.8409	18.8905	9.06833	90.7767	43.9528	117.529	108.908	95.051	12.916	0.984165	11.3295	21.0855	0	1.01593	4.5553	0	0	10.1694	0	22.6185	0.892629
4.67_204.0863m/z		204.086	1	4.67242	0.1136	7	0	0	7.70969	2	QC	100 - 5.13	62.9598	75.91	40.2895	31.7864	22.6424	14.8437	12.1735	10.0017	4.03624	0	0	1.50282	1.13706	0	0	0	17.8309	14.05	44.2595	65.5096	170.337	144.127	25.6292	109.044	44.5003	103.826	105.796	29.135	61.2788	23.0852	25.0609	33.6472	33.1157	56.9306	16.9377	37.5788	54.7312
4.69_301.1151m/z		301.115	1	4.6867	0.0707333	10	0	0	7.69333	2	QC	100 - 34	60.9846	61.75	1.83424	14.5674	13.258	17.269	14.6407	2.13337	16.9599	6.82085	15.1863	12.2737	9.07629	5.79945	5.68574	4.53583	9.25578	3.34565	24.5437	6.751	0	22.1064	10.4014	0	32.6319	72.4179	34.7415	85.2646	117.48	87.0963	95.0279	9.69209	80.3489	22.3579	30.0726	123.381	152.892
5.26_252.1592m/z		252.159	1	5.25535	0.135017	5	0	0	7.56146	2	QC	100 - 13.9	27.2421	163.31	20.9183	14.5223	10.6459	5.05282	2.99757	3.43661	0	1.88905	0	2.00591	1.70103	0	0	0	0.483231	0.698199	0	0	0	0	2.56049	0	0.579699	15.8134	4.42562	33.0897	27.999	8.60712	8.49859	22.575	4.26209	40.9391	39.5944	290.407	0
2.49_126.0910m/z		126.091	1	2.48858	0.262883	20	0	0	7.56009	1	4	100 - 0.0957	60.7183	97.72	66.6826	16.7529	12.7822	10.5166	3.8913	2.3786	2.88562	2.38373	0	3.84494	2.58616	1.15905	0.964463	1.22772	40.5411	47.1241	83.7581	89.672	115.586	79.3771	3.39516	105.432	148.178	10.6422	82.4504	12.8535	12.2253	40.0347	123.647	17.4798	0	39.8195	1.40378	18.0277	49.2681
1.05_241.1542m/z		241.154	1	1.05127	0.582933	2	0	0	7.5258	1	4	100 - 7.95 - 0.137	1321.9	51.92	617.629	461.869	402.078	313.573	269.854	229.061	221.052	198.309	205.457	202.989	173.261	130.815	114.107	115.177	1695.82	1029.6	2429.02	3149.37	5048.83	2420.64	1716.62	4043.13	2070.49	218.753	595.938	349.147	412.669	205.882	1144.36	87.1655	148.84	265.128	146.528	334.42	354.415
4.86_561.3402m/z		561.34	1	4.85743	0.170733	7	0	0	7.52465	2	QC	100 - 32.7 - 2.66	96.7397	93.33	66.524	49.2878	33.4505	18.5552	13.5541	10.8162	4.30941	5.63801	4.44689	2.87923	0	0	0	0	62.7817	10.204	228.704	14.7708	133.385	227.196	37.8772	39.9881	39.6877	86.1709	149.427	121.521	132.28	98.8001	224.58	24.5882	48.8005	139.361	64.3091	97.7929	39.867
7.20_471.2842m/z		471.284	1	7.20485	0.185017	5	0	0	7.43221	QC	1	100 - 13 - 4.8	79.3214	50.22	0	58.2521	74.8645	68.9961	91.7526	76.2387	65.2406	64.9191	51.743	81.4234	93.6477	87.0142	72.4786	94.1321	0	0	0	0	0	0	0	0	0	18.6573	2.14912	42.1575	52.3295	61.9719	17.8233	38.8053	57.5982	54.3389	30.4997	35.0361	93.126
4.97_409.1488m/z		409.149	1	4.97102	0.177883	5	0	0	7.39269	1	QC	100 - 11 - 0.77	121.359	84.61	53.8229	71.1442	62.0256	49.3023	32.0172	20.774	24.7749	21.0879	18.465	22.7018	14.9879	0.493553	2.02699	4.21484	219.663	49.0098	131.215	58.0918	149.772	215.712	27.4945	17.0678	279.825	33.7178	113.628	53.9642	46.3342	44.2394	76.5787	12.442	17.8051	60.5016	14.6053	10.0129	32.1388
4.99_368.2791m/z		368.279	1	4.98532	0.177883	16	0	0	7.36114	1	3	100 - 16.9	2231.3	26.64	310.258	1152.43	1180.69	1184.91	1130.65	1173.72	1116.35	1203.03	1186.12	1249.44	1249.15	1226.7	1101.74	1198.99	10.9777	631.372	124.882	166.946	543.068	6003.34	955.596	1134.16	1443.56	736.444	610.378	413.522	385.683	137.617	3558.19	202.039	78.1402	126.504	100.877	143.347	627.599
1.05_141.0786n	141.079	142.086	1	1.05127	0.15645	3	0	0	7.32261	1	4	100 - 9.87	370.293	69.51	158.928	128.799	117.312	108.841	96.5708	79.4063	78.5773	69.5711	72.9872	73.8697	60.8975	41.8204	39.8598	44.422	454.533	299.036	978.911	1087.47	2229.46	572.461	597.125	1952.67	465.191	72.3756	210.902	126.413	110.334	61.4514	459.483	30.2039	52.3979	65.1121	38.1667	100.065	127.727
5.18_195.1006m/z		195.101	1	5.17747	0.177883	21	0	0	7.31447	1	QC	100 - 1.54	64.6454	73.72	31.6857	21.9388	19.4841	15.281	10.5933	7.04589	7.39271	8.04366	6.38776	5.03858	4.48612	2.70766	4.28877	3.76805	79.1688	14.1377	151.02	33.6481	67.1424	80.3265	48.5238	15.3051	143.46	15.6806	77.3375	6.12632	45.0107	7.48412	31.6099	15.6866	8.0526	21.5316	5.38356	9.65707	5.41162
5.20_574.2422m/z		574.242	1	5.1989	0.490783	1	0	0	7.30343	2	QC	100 - 23 - 3.57	1095.73	92.23	603.838	382.404	341.108	296.133	228.942	193.09	185.359	143.798	143.242	120.033	130.5	38.7133	48.1719	42.8111	32.1646	0	38.5421	0	675.078	227.224	53.2651	36.8492	19.9453	1497.49	518.216	1644.01	802.372	1621.26	462.612	699.23	373.748	3852.36	1079.08	1482.84	701.366
5.03_194.0939n	194.094	195.101	1	5.02817	0.25645	20	0	0	7.28896	1	QC	100 - 9.94	186.899	86.12	108.541	86.0944	59.0479	50.5661	36.197	23.9445	24.5357	17.9586	13.9603	11.1481	13.4513	4.58614	4.11448	0.878716	183.607	92.5956	716.715	59.1065	230.964	513.049	150.082	47.5272	523.813	70.7833	204.732	18.753	227.279	34.0986	153.858	81.7882	17.7957	43.5493	68.0968	174.977	72.2254
1.05_220.0364m/z		220.036	1	1.05127	0.0993	1	0	0	7.24649	2	QC	100 - 14.7 - 1.91	85.6072	43.86	51.3347	37.7472	32.516	18.1168	16.7127	12.648	6.05	2.76887	0	0	0	0	1.38726	0	10.0625	27.4115	33.0329	4.03649	73.4617	28.6089	11.0122	68.7519	20.6076	75.5382	45.5593	81.8067	175.427	97.0569	30.16	134.3	133.899	94.8884	112.543	177.37	106.863
4.71_207.1013m/z		207.101	1	4.70742	0.234333	16	0	0	7.23447	1	QC	100 - 2.8	248.475	81.55	127.68	82.5134	56.5226	29.0534	13.6792	10.4167	8.01595	13.7083	20.2689	14.4689	12.3416	17.7277	6.2783	13.7649	128.713	52.6432	237.331	114.179	753.259	300.429	595.679	76.9354	175.342	435.935	291.484	167.989	396.304	168.616	63.601	88.2087	149.97	135.056	35.8125	181.981	154.627
4.74_288.2162m/z		288.216	1	4.736	0.235033	3	0	0	7.2247	1	3	100 - 14.4 - 0.718	2197.43	58.72	1165.46	937.535	857.361	784.109	678.623	609.352	620.03	604.797	533.096	546.448	539.001	426.727	380.126	392.239	164.239	1930.87	832.337	462.714	2614.2	7814.43	2443.51	3890.01	1900.74	312.643	570.07	302.479	307.374	251.075	5318.34	161.312	78.4973	85.9154	70.1572	139.9	786.56
9.78_487.2309m/z		487.231	1	9.77947	0.100017	5	0	0	7.19147	1	3	100 - 5.68	15.5497	89.08	0	0	0	0	2.50118	0	0	0	0	0	3.28423	6.84573	31.2059	25.877	0	0	0	0	0	3.24521	0	0	0	0	0	0	0	0	0	0	0	0	0	0	0
4.80_338.2322m/z		338.232	1	4.80028	0.163583	7	0	0	7.19101	1	4	100 - 33.6	266.015	27.3	91.7651	117.668	125.106	100.787	76.7907	77.3953	74.8104	78.4235	72.6901	74.8688	84.3256	70.1679	72.7394	71.8245	13.7381	253.076	126.669	21.0728	467.044	1302.07	549.097	314.56	533.579	64.3478	98.1314	77.1914	128.11	26.0902	843.766	85.8534	31.3589	43.6784	36.8966	93.5435	144.024
0.75_943.7864m/z		943.786	1	0.752667	0.04285	5	0	0	7.16248	1	QC	100	47.7438	20.16	13.6304	23.5481	12.9258	14.3125	24.0141	17.7338	6.85316	9.94648	5.80561	17.2804	7.75368	0	0	0	44.9095	42.6439	31.432	47.2836	42.949	27.2271	56.8638	33.255	32.2357	31.636	40.1313	19.4361	35.6569	24.2336	33.3721	48.9593	23.9571	24.2702	36.9265	55.6063	35.6735
4.68_286.2009m/z		286.201	1	4.67955	0.177883	7	0	0	7.14155	1	3	100 - 14.2	4476.81	81.24	2941.82	2034.04	1801.65	1660.39	1386.02	1270.86	1234.39	1160.98	1013.87	1034.24	933.817	736.467	640.115	675.155	822.744	4581.44	4696.35	2547.12	3173.11	22790.1	10430.8	8205.68	11806.1	603.077	1746.23	1833.07	1218.91	486.136	10097.2	986.449	387.131	459.311	436.064	576.324	618.358
4.74_188.0815m/z		188.082	1	4.74313	0.227883	1	0	0	7.05766	4	1	100 - 24.3	302.878	19.48	161.602	161.32	154.92	146.84	131.574	148.454	128.999	141.84	134.665	143.11	134.787	108.075	110.295	117.772	20.7897	33.5237	55.469	5.0602	93.9026	84.9385	10.4837	49.5388	80.7552	28.1945	55.6542	18.6704	26.3993	16.3894	45.1329	13.9067	10.4143	39.1819	8.28631	25.9727	29.485
5.03_127.0393m/z		127.039	1	5.02817	0.0993	20	0	0	7.02672	1	QC	100 - 4.08	23.2408	91.34	14.3438	13.9407	8.05163	8.20888	0	1.61707	0	0	0	0	0	0	0	0	16.8964	12.2808	89.8995	4.78516	35.7458	65.6164	16.3744	1.68562	59.3361	10.3178	31.2676	3.4679	39.0353	1.52069	23.5437	9.60212	0	10.3187	8.94463	6.39144	11.865
5.07_394.2942m/z		394.294	1	5.07032	0.25645	8	0	0	6.96615	1	3	100 - 18.7 - 70.9	341.96	38.58	5.50199	225.719	221.919	239.506	220.058	221.063	245.094	243.908	246.508	277.917	273.578	266.943	254.46	284.013	0	63.2308	16.05	0	94.0929	807.191	155.267	255.466	214.881	118.316	57.0979	120.481	305.024	43.0001	518.633	57.6734	9.42497	21.9508	18.4856	389.492	187.726
4.71_519.3811m/z		519.381	1	4.70742	0.142167	1	0	0	6.96351	2	QC	100	2318.95	79.29	1718.26	903.188	423.388	133.721	19.8053	15.5617	0	0	0	0	0	0	0	0	0	0	3240.62	884.555	8291.8	2010.09	76.7193	746.042	557.335	6784.75	4077.6	2508.59	5780.9	2620.3	294.853	1370.88	2638.27	1908.1	361.624	2532.68	2513.13
6.22_496.4015m/z		496.401	1	6.2226	0.10645	3	0	0	6.94873	QC	1	100	109.7	45.8	0	150.061	128.757	127.3	151.898	194.476	173.611	155.749	127.646	155.23	135.679	147.257	117.192	114.018	0	0	0	0	0	0	0	0	0	62.9311	0	110.004	73.8606	138.119	87.255	33.5929	107.215	170.543	121.076	60.2714	106.718
1.06_377.0679m/z		377.068	1	1.05842	0.0428667	1	0	0	6.89503	2	QC	100 - 9.94	20.7832	62.7	16.3086	13.273	4.04241	0	4.44807	0	6.26304	0	0	2.61542	0	0	0	0	0.981951	0.5925	3.95823	0.231582	0.17144	6.18226	5.36741	16.9735	0.852612	49.7896	21.4663	19.3928	33.6987	24.6812	14.91	34.6946	44.4717	15.6877	27.1274	30.3852	32.7382
5.36_269.1120m/z		269.112	1	5.3625	0.156433	5	0	0	6.87164	1	QC	100 - 4.14	119.429	65.37	73.0418	45.9259	41.3384	29.3913	32.3354	15.6684	27.9786	16.4449	13.5562	12.5972	16.9125	3.97754	2.4046	3.14757	252.258	133.093	112.311	219.963	168.714	84.6123	57.3244	65.9539	173.708	20.1235	123.75	29.201	80.9976	14.2457	59.8894	13.165	4.77864	43.0385	1.40391	2.23125	40.8952
6.02_271.1426m/z		271.143	1	6.024	0.127883	2	0	0	6.83022	QC	1	100	4.48833	81.42	0	3.24305	0	1.12927	1.74454	1.78434	1.17373	0	0	0	3.24949	5.09662	3.64489	9.35207	0	0	2.45994	0	0	0	0	0	0	2.06719	0	0	0	0	0	0	0	0	0	0	0
4.75_133.0525n	133.052	267.121	1	4.75028	0.177883	6	0	0	6.81843	1	QC	100 - 4.46 - 2.09	222.871	61.15	63.3447	57.7902	49.319	39.2717	34.2144	31.8148	32.9652	23.5074	25.9207	32.1544	22.4267	22.332	24.4306	24.5187	135.746	125.835	80.9009	106.871	111.323	258.835	172.989	170.122	196.868	31.4113	33.2107	14.5228	26.9929	4.44026	49.6849	2.27078	6.8299	7.49849	0	5.44863	11.8101
0.88_144.1016m/z		144.102	1	0.880533	0.4122	23	0	0	6.79418	1	3	100 - 6.18	5961.21	75.62	3865.32	3059.86	2833.12	2627.87	2422.29	2225.8	1943.95	1992.74	1843.29	1946.66	1699.73	1264.62	936.44	995.324	3823.53	3547.29	1578.78	11785.2	7186.2	16974.6	15707.8	13344.6	1640.04	751.536	2953.18	2872.64	658.733	672.077	1189.01	190.658	429.076	2025.6	250.643	2112.42	782.475
9.72_531.2727m/z		531.273	1	9.72232	0.177883	2	0	0	6.78482	QC	4	100 - 23.6 - 0.134	145.742	57.56	0	3.19275	16.7125	39.7146	75.266	96.5845	107.525	132.319	192.53	197.16	170.391	162.595	241.596	224.675	0	0	0.0268265	0	0	0	0	0	0	0	0.000695687	0	0	0	2.90886	0	0	18.5681	0	0	27.1586
0.80_380.7670m/z		380.767	1	0.795517	0.0785833	1	0	0	6.75617	1	QC	100	26.2905	24.39	22.4372	11.8758	13.0843	7.49437	6.11171	0	2.58513	2.21352	4.27466	2.99844	0	0	0	0	14.9873	7.98684	15.9702	9.74926	17.2134	14.045	24.7712	25.4776	22.3424	18.5747	29.1828	17.976	17.2593	14.446	19.1207	14.7822	16.7074	17.0085	14.6256	18.5705	16.1443
4.74_190.0966m/z		190.097	1	4.74313	0.170733	1	0	0	6.72097	4	2	100 - 14.7	98.9407	18.84	37.7918	40.8527	42.1205	33.8419	35.4246	32.181	40.2779	42.1406	32.6161	34.037	26.9668	23.8326	28.589	37.5469	4.19867	5.93364	0	5.97782	4.00933	69.6347	18.9745	10.9295	40.0785	0	0	0	0.199674	0	4.78401	0	0	0	0	0	1.24662
4.71_77.0384m/z		77.0384	1	4.71457	0.113583	1	0	0	6.69262	2	QC	100	22.8487	64.82	18.1449	12.5699	10.2819	6.23487	2.41303	0	1.39358	0.88149	0	0	0	0	0	0	5.23424	3.72539	26.5809	14.809	69.2	60.5653	19.7481	31.9763	24.4439	37.332	35.3262	16.896	39.7986	20.4725	16.5772	17.1019	19.8689	18.7388	8.91707	22.9358	20.3007
4.25_179.0698m/z		179.07	1	4.25237	0.2986	25	0	0	6.69254	1	QC	100 - 12.3	113.227	102.35	78.1822	58.0768	38.7669	30.3987	20.3986	13.5152	15.0577	2.98519	1.49853	0	1.35283	0	0	1.81347	49.222	48.8725	277.358	15.779	109.481	519.55	75.1423	2.80547	211.513	49.5719	72.1407	5.50211	151.766	12.574	106.284	57.7741	7.50025	25.1113	60.3591	0.954602	22.1482
0.75_1020.2693m/z		1020.27	1	0.752667	0.04285	1	0	0	6.67492	1	QC	100 - 47.1	16.1467	51.4	6.2802	4.19548	6.63285	1.75762	0	0	0	2.89093	0	4.03066	0	0	0	1.89684	13.5852	4.48355	0	5.05929	0	2.41989	0	6.06113	5.17036	5.38617	13.321	12.1998	7.72002	6.71164	9.05299	17.666	10.0615	2.85247	7.46729	10.1218	5.30958
7.99_1169.6477m/z		1169.65	1	7.9871	0.15645	2	0	0	6.65713	QC	1	100 - 61 - 17.9	134.347	52.93	0	81.4967	91.7148	87.8957	142.866	123.984	138.972	110.47	118.983	140.329	159.715	116.763	181.337	159.837	0	0	0	0	0	0	0	0	0	0	0	43.9264	0	69.7044	96.6138	0	213.012	147.358	90.5494	75.6612	141.176
4.92_342.2641m/z		342.264	1	4.92102	0.227167	5	0	0	6.55898	1	3	100 - 14.9 - 0.645	1730.95	19.98	385.493	901.729	875.876	899.387	848.432	802.661	848.984	882.097	869.237	888.355	901.541	898.019	803.306	915.187	35.8978	693.402	224.433	235.152	639.071	4950.78	1730.69	1558.75	1182.38	538.191	656.957	463.015	200.281	120.739	3043.93	169.004	67.0776	104.499	83.2833	109.668	739.864
5.02_299.1382m/z		299.138	1	5.02103	0.235033	1	0	0	6.53468	4	QC	100 - 10.9 - 8.52	232.972	79.19	105.02	108.422	90.8541	77.7226	60.2592	42.8044	44.4595	29.495	29.8392	23.1239	21.1856	12.5483	14.2189	11.9755	21.7233	192.82	87.7294	291.026	43.8035	464.14	411.145	88.4071	540.894	183.722	156.229	112.188	154.32	266.747	266.558	47.0756	246.606	82.643	99.098	144.638	323.014
5.36_251.1274m/z		251.127	1	5.3625	0.1493	5	0	0	6.45244	1	QC	100 - 7.9 - 2.25 - 0.0635	145.385	68.55	99.7198	59.9287	44.0683	45.23	29.4614	31.7007	26.0592	12.2667	16.4784	17.3788	16.314	4.54881	8.0502	2.35352	333.657	180.753	186.936	292.96	210.109	118.768	66.1933	66.3572	237.953	29.8538	149.373	40.1977	114.966	14.8967	76.7182	20.3668	10.3517	58.8979	5.07036	26.662	46.565
14.25_691.3977m/z		691.398	1	14.2464	0.348617	2	0	0	6.45021	QC	3	100 - 31.7 - 6.04	182.168	59.15	0	0	5.92656	32.3521	75.244	101.933	167.591	219.292	255.333	264.609	181.114	144.209	213.024	213.949	0	0	0	0	0	0	0	0	0	0	0	0	0	0	0	0	0	0	0	0	0
9.70_141.0696m/z		141.07	1	9.70158	0.2486	4	0	0	6.42564	QC	4	100 - 60	103.132	52.18	0	68.0474	77.2477	53.7225	67.7038	67.7915	80.8979	118.085	95.3796	95.0945	95.3858	58.0993	88.353	67.689	0	6.93191	83.8075	4.84727	6.17927	53.076	5.28727	72.5203	71.748	24.9209	2.53509	74.5874	56.5766	26.6869	79.1121	32.7545	27.3248	44.3389	12.8477	19.7049	36.4363
0.72_220.9341m/z		220.934	1	0.724083	0.0785833	1	0	0	6.42074	3	QC	100 - 0.384	171.606	31.76	91.921	86.652	66.863	63.3423	47.9345	38.1791	33.4517	28.4711	21.4804	21.3641	12.8381	5.65682	8.83932	8.96232	234.347	168.898	105.411	185.843	141.96	123.906	157.49	111.82	113.008	199.379	211.773	73.941	120.159	72.2297	86.5509	182.21	91.1254	82.4449	131.977	195.451	178.871
4.94_265.1760m/z		265.176	1	4.94245	0.32005	1	0	0	6.36387	1	QC	100 - 45.7 - 8.47	469.48	62.25	225.098	161.576	133.055	122.142	88.8518	77.669	77.5357	75.6763	65.1708	53.3991	65.4527	47.7668	38.3731	41.9404	406.398	427.388	2503.33	529.675	531.972	527.654	511.715	738.766	595.303	32.5996	69.2979	38.9184	205.442	42.1406	234.825	120.31	61.632	43.803	29.6181	164.933	105.644
5.21_454.2922m/z		454.292	1	5.21248	0.497917	9	0	0	6.35855	2	QC	100 - 22.7 - 1.36 - 0.163	2636.93	89.24	1490.11	979.014	870.507	777.112	613.703	519.009	465.426	370.03	348.196	358.704	335.089	202.267	168.874	158.301	147.108	0	121.608	26.5528	1357.38	524.67	179.444	90.6922	64.7176	3933.83	1267.09	3840.21	2968.56	3905.78	976.261	1603.42	860.261	9988.97	2557.96	4113.46	1428.76
0.75_913.2734m/z		913.273	1	0.752667	0.0785833	2	0	0	6.32062	QC	3	100 - 22.3	40.2161	55.64	2.05818	3.61877	10.7682	15.3418	17.7136	28.1883	18.2933	25.81	39.1419	53.0119	41.7961	55.8575	45.0011	64.7344	0	0	2.12794	0	0	0	0	0	9.73463	1.46225	5.90318	5.5567	3.8689	7.5051	0	4.21437	0	1.74888	0	1.38582	1.21271
1.05_228.1465n	228.147	229.154	1	1.05127	0.7108	4	0	0	6.31495	1	4	100 - 10.3 - 0.531 - 0.0398 - 0.00311	9779.32	73.63	5919.09	4392.25	4112.73	3692.67	3268.65	2797.11	2550.69	2458.63	2336.46	2429.84	2031.74	1438.47	1225.89	1190.27	14140.7	10314.4	29787.5	30733.1	69281.1	17585.3	18146.5	57462.3	14899.4	2620.64	6081.15	3848.49	4220.28	2177.11	13190.2	1191.33	2064.16	2224.69	1442.58	3812.45	3965.62
4.65_177.1118m/z		177.112	1	4.65098	0.235017	14	0	0	6.30574	2	QC	100 - 3.01 - 0.55	152.627	77.75	59.6696	45.1831	32.3127	31.3725	22.5055	56.1396	26.6748	13.5105	5.38321	14.0123	14.085	5.92165	6.3729	7.04199	108.794	178.932	1124.38	84.4763	382.001	280.79	151.492	174.545	118.849	73.5524	27.685	71.869	1.70549	20.0102	1320.54	34.9601	15.3467	54.9861	22.9377	4.88487	135.581
4.25_193.0854m/z		193.085	1	4.25237	0.291467	23	0	0	6.26655	1	QC	100 - 4.28	102.291	108.57	78.4306	52.0578	41.1161	25.0675	23.1239	14.9437	8.28648	5.81464	4.24283	3.21283	0	0	0	0	53.4712	59.1031	276.991	9.84828	119.986	535.529	70.3551	3.75615	198.286	56.5463	67.7049	5.46221	142.951	11.5605	98.2001	60.7205	1.49432	26.0493	58.6391	1.69743	15.5533
4.69_85.0282m/z		85.0282	1	4.69383	0.412917	14	0	0	6.24677	1	3	100 - 1.24	876.549	38.35	411.476	375.297	372.808	331.578	312.926	289.209	278.01	271.498	266.916	277.018	251.675	211.621	201.166	203.956	100.662	733.563	554.846	330.747	931.237	3509.64	1413.15	1107.85	1577.92	144.845	315.278	215.098	178.412	89.3457	2092.89	110.45	54.8252	75.4127	51.3582	103.2	216.27
4.69_694.1716m/z		694.172	1	4.69383	0.149317	4	0	0	6.18941	2	QC	100 - 82.7 - 19 - 2.01	425.452	65.12	352.473	237.494	193.594	123.634	95.7685	70.0472	47.9522	26.582	8.6504	14.0672	0	0	0	0	0	0	441.713	217.204	1344.65	235.969	30.1609	162.279	120.301	959.77	550.895	344.505	722.559	466.425	126.515	314.306	459.847	396.438	185.897	438.167	447.835
4.74_416.1697m/z		416.17	1	4.74313	0.0857167	20	0	0	6.1776	QC	3	100 - 27.2	13.4942	81.11	0	0	0	0	0	1.86775	2.41747	3.2326	1.96583	1.58604	4.95232	9.9747	18.1755	25.1867	7.57539	55.9327	0	1.36945	0	54.8981	24.5552	21.6148	17.7737	0	0	0	0	2.99172	0	0	0	0	1.36636	0.934173	1.63047
5.41_443.1846m/z		443.185	1	5.4118	0.185033	3	0	0	6.15651	1	2	100 - 9.86	45.0222	50.62	0	15.1331	19.3213	29.1458	28.8647	24.0875	43.7112	25.3079	41.3689	37.9873	51.6429	25.0692	45.212	52.6969	0	0	13.7384	0	0	0	14.5962	0	0	72.1358	0	0	15.5794	0	5.44841	22.1594	0	0	29.6935	0	0
0.81_221.0352m/z		221.035	1	0.809817	0.249317	1	0	0	6.1477	1	QC	100 - 1.82 - 1.23	366.635	53.03	218.076	153.631	114.77	100.758	71.285	56.1095	52.1601	39.437	32.3178	22.9341	27.9695	18.5878	18.099	19.3677	598.635	971.527	160.05	805.715	393.136	1317.52	841.974	948.592	1374.09	64.6784	118.225	266.216	163.347	288.147	175.944	170.879	61.3267	266.83	127.988	414.155	126.446
5.36_156.0419n	156.042	313.102	1	5.3625	0.192167	2	0	0	6.13966	1	QC	100 - 7.53 - 0.122	583.556	68.14	372.867	233.168	182.102	148.233	127.9	105.378	94.0961	90.8996	82.963	82.0417	71.1081	32.2836	32.2976	24.9176	1409.43	728.419	771.428	1228.34	941.235	551.906	288.308	287.635	1018.12	116.014	656.912	137.423	362.42	69.6574	303.726	70.0335	50.9439	211.257	37.5857	66.6697	175.282
5.13_627.1794m/z		627.179	1	5.12747	0.10715	1	0	0	6.12299	2	1	100 - 19.6	30.1299	144.81	52.5491	34.8248	15.0108	12.1125	1.79839	0	3.20084	0	0	0	0	0	0	0	5.45248	0	132.727	0	35.4017	8.06271	19.6144	0	0	47.7381	16.528	0	175.201	2.66757	1.57237	41.9229	0	1.57843	29.091	2.27578	0
5.08_370.2948m/z		370.295	1	5.08462	0.3129	8	0	0	6.0822	1	4	100 - 17.6 - 6.49	2274.6	31.79	239.919	1319.75	1373.54	1460.94	1397.41	1394.62	1431.78	1504.46	1449.85	1591.74	1616.13	1587.94	1524.88	1681.49	0	427.486	203.708	165.179	373.08	3904.85	838.285	1181.46	1438.91	840.029	592.052	649.178	576.482	362.167	3094.27	361.986	115.348	192.295	246.995	267.593	1240.71
4.74_517.1323m/z		517.132	1	4.736	0.220033	24	0	0	6.0812	2	QC	100 - 37.2	119.066	117.5	98.372	58.4144	44.6733	16.8206	25.7119	11.0022	11.9105	0	0	0	0	0	0	0	0	0	22.0066	9.30573	2.59338	35.2848	0	6.91984	0	188.383	62.2232	53.2078	251.628	228.984	81.5528	7.37811	29.6325	15.3024	0	40.1705	58.4014
5.36_152.0471n	152.047	153.054	1	5.3625	0.185017	29	0	0	6.06208	1	QC	100 - 2.83	300.078	65.08	203.317	123.003	104.977	86.5071	64.6118	52.6674	41.2573	40.4159	37.1519	40.4819	36.8555	18.2905	12.2178	12.51	644.935	325.982	433.014	558.164	465.941	332.423	157.747	151.652	514.87	70.1025	321.363	78.3652	209.255	32.2928	162.198	45.3091	25.4901	116.958	18.3406	53.1222	86.0682
0.74_1056.2690m/z		1056.27	1	0.738367	0.05	1	0	0	6.05069	3	QC	100	18.4989	47.87	2.77084	22.2792	6.72945	8.11808	2.57789	8.39746	4.12834	7.01021	0	0.729203	1.57696	0	0	1.83109	13.8158	8.2604	1.7105	6.98036	0	5.76238	9.65939	0	6.51239	18.251	29.2876	10.1859	0	8.10734	22.2357	17.5754	12.9629	4.60002	21.6311	0	16.7032
0.81_432.6929m/z		432.693	1	0.809817	0.199317	1	0	0	6.04367	1	QC	100	138.911	41.69	84.8346	52.187	37.2411	37.2916	32.2265	33.1164	15.7648	15.5325	15.651	17.5793	14.4572	11.2487	8.75426	10.191	40.3874	37.0184	40.8304	38.9392	35.2906	41.5364	47.5104	41.9457	65.3734	103.882	106.198	80.5642	57.3	87.2019	89.5297	80.0196	80.2843	39.9957	58.6808	57.7598	57.4386
4.64_585.2684m/z		585.268	1	4.64383	0.185017	6	0	0	6.02491	1	3	100 - 32.8 - 53.7 - 13.2	857.113	74.93	1356.99	569.815	592.446	464.396	351.983	275.782	248.865	184.986	201.449	227.18	141.298	40.4509	51.3467	35.4715	453.598	631.564	732.464	1434.58	204.096	1201.05	482.57	388.357	833.71	611.947	478.913	171.462	82.9841	377.243	804.196	37.3417	550.086	93.5942	25.3715	230.86	404.334
4.62_435.2194m/z		435.219	1	4.6224	0.142867	8	0	0	5.94219	1	QC	100 - 69.6	64.2761	63.42	17.3895	11.1061	1.96503	5.50028	3.83139	35.5661	0	0	0	0	0	2.04698	2.14003	3.93693	277.64	188.954	129.703	65.3173	13.8468	161.643	73.5906	114.203	170.809	30.2911	20.4802	38.2971	28.8826	19.7598	83.0667	26.2707	17.8052	37.9369	67.4127	9.47737	59.3139
4.96_189.1633m/z		189.163	1	4.96388	0.1636	13	0	0	5.9259	1	3	100 - 2.7	39.3317	52.06	4.03179	16.3647	12.3792	5.49259	9.94908	9.25073	8.07253	4.56153	6.6987	6.83033	14.3698	7.74545	11.1522	25.3838	0	0	17.0996	0	2.5329	53.7931	5.45521	12.2303	24.552	15.1114	1.78119	5.59628	2.31655	2.49854	25.4835	1.75538	0	0	0	4.66388	6.06103
4.71_299.1380m/z		299.138	1	4.71457	0.170733	1	0	0	5.91587	4	QC	100 - 8.86	252.654	80.39	88.7475	119.148	102.488	83.3076	71.8799	61.9798	65.7116	54.4121	46.0734	52.592	35.1091	26.8534	30.7416	26.9525	115.153	318.737	143.668	374.384	42.4831	443.537	422.2	160.738	522.187	174.467	200.505	176.543	145.887	246.875	381.119	83.2617	296.77	105.13	115.815	218.765	408.17
4.71_303.1692m/z		303.169	1	4.70742	0.142167	10	0	0	5.89147	2	QC	100 - 0.192	170.901	71.35	149.194	113.716	62.953	15.9154	3.96201	3.08877	0	0	0	0	0	0	0	0	2.84208	0.342776	285.337	133.284	896.943	307.18	32.4658	179.564	145.232	392.547	320.448	212.652	428.106	211.64	95.9855	118.853	187.019	169.073	67.9136	225.57	207.7
4.68_648.3562m/z		648.356	1	4.67955	0.17075	2	0	0	5.86259	1	QC	100 - 17.3 - 11.2	282.731	38.04	212.063	138.489	126.561	110.304	90.1422	78.4532	66.0545	21.2342	35.8281	30.1495	11.2048	5.68539	11.9722	3.88195	217.122	398.565	906.816	204.474	222.51	452.485	279.731	418.986	259.898	216.959	142.776	184.772	95.7597	132.453	903.045	204.268	224.928	190.819	197.109	153.138	359.51
5.00_344.2788m/z		344.279	1	4.9996	0.177883	9	0	0	5.82494	1	3	100 - 14.5	856.014	23.58	156.879	489.057	494.422	486.349	472.61	439.889	449.865	492.756	499.409	498.385	482.52	488.31	428.744	478.967	0	266.496	130.483	86.8694	391.688	2153.75	437.812	557.325	853.695	322.765	310.081	254.313	161.59	92.5268	1204.02	100.185	20.8753	57.7589	56.1126	74.1284	445.262
4.85_257.1736m/z		257.174	1	4.85028	0.177883	48	0	0	5.74249	1	3	100 - 7.79 - 0.315	354.414	12.94	114.38	168.436	164.31	145.058	147.004	145.703	137.971	144.321	143.269	135.729	140.34	141.052	139.136	126.349	18.9622	193.08	85.0662	122.745	310.572	793.329	274.798	312.646	270.407	72.8927	97.8745	49.4718	53.0262	40.4828	682.092	16.3366	6.48441	9.46444	1.76605	16.558	152.546
5.33_413.1364m/z		413.136	1	5.32678	0.3136	1	0	0	5.73002	1	3	100 - 12.2	558.079	40.06	26.5831	314.281	358.996	399.577	452.074	435.969	495.324	532.305	559.92	535.048	623.086	564.565	594.581	656.75	2.35104	142.844	6.33995	126.621	340.122	318.805	1103.42	460.771	51.0755	605.765	3.32669	68.7221	0	26.0689	157.017	250.099	2.45031	4.20093	7.81524	16.3699	49.1143
4.93_381.3147m/z		381.315	1	4.92817	0.220033	15	0	0	5.70676	2	QC	100 - 20.1 - 1.01	200.244	86.88	165.963	100.116	91.8749	65.9443	58.855	35.5907	39.1823	32.1427	24.3121	25.9915	21.4213	9.64705	5.45264	9.18243	98.9036	8.74208	534.435	80.5174	150.958	157.394	75.1573	93.7337	62.1163	200.37	580.938	436.407	314.585	167.201	361.797	65.9494	197.746	163.839	114.103	59.4095	292.265
4.79_364.0415m/z		364.041	1	4.79315	0.30645	1	0	0	5.70531	1	QC	77.9 - 100	231.772	40.74	90.3947	98.2206	92.8371	74.2835	47.991	75.84	66.3024	67.5101	62.4631	62.0524	63.9979	32.503	21.5032	14.1782	114.387	0.0101569	127.532	974.713	129.376	63.1148	3967.35	996.363	66.2409	171.837	46.0753	69.7021	100.677	90.0445	53.4222	113.833	171.376	70.0328	64.3027	328.667	418.796
5.21_562.3477m/z		562.348	1	5.21248	0.135033	1	0	0	5.68627	4	2	100 - 24.1	44.8745	32.9	9.33947	47.805	43.1427	53.2331	36.6182	40.5754	31.9148	35.5521	26.3038	42.4999	41.6591	42.0558	25.5929	42.034	0	0	0	0	0	0	0	0	10.7174	7.03292	0	0.0935781	0	0	0.0239049	70.1513	44.7963	14.1632	0	0.0614652	2.04214
4.71_259.0963m/z		259.096	1	4.71457	0.149317	26	0	0	5.65015	2	QC	100 - 7.57	137.306	56.64	107.288	76.5986	67.4311	47.5117	36.0531	27.9338	33.238	18.2718	11.3265	11.5717	10.8653	0.998658	4.3708	5.7672	29.519	0	162.867	86.6685	413.753	177.804	55.4136	97.6366	78.1015	248.978	190.129	113.451	246.102	122.361	78.1546	96.4067	123.988	112.648	69.381	147.886	138.391
4.14_331.0922m/z		331.092	1	4.13878	0.334317	6	0	0	5.61002	1	4	100 - 16.1 - 1.96 - 0.0729	7700.95	88.39	6219.22	3718.39	3336.29	2826.7	2647.64	2359.15	2161.55	2095.31	1852.13	2023.34	1737.72	1414.96	1143.81	1137.18	191.667	0	0	0	0	0	0	0	0	0	0	3701.47	9842.4	4949.4	209.47	0	0	0	95.4118	0	0
4.86_366.0727m/z		366.073	1	4.86458	0.2136	1	0	0	5.58576	1	4	100 - 11.7 - 8.08	81.7399	46.01	2.2349	34.4339	44.1285	41.6327	55.0363	68.9595	75.0486	69.4394	79.0976	79.0487	82.866	72.2421	84.4135	90.6416	0	0	56.287	0	10.0876	0.494284	24.5462	5.57811	0.095716	11.0981	38.4418	222.547	8.58644	1.76692	1.18986	2.15305	63.6575	4.06236	0.656542	0.738334	5.25632
4.80_314.2320m/z		314.232	1	4.80028	0.334333	5	0	0	5.57264	1	3	100 - 15.3	4574.68	25.27	1916.65	2357.4	2173.5	2103.09	1868.96	1823.39	1758.22	1905.69	1712.85	1746.34	1717.97	1590.37	1446.42	1506.61	523.429	3873.55	1239.12	1118.95	6250.75	16550.8	7074.49	5183.04	3856.22	1145.46	2264.66	967.838	773.897	430.511	10885.8	315.575	202.918	487.567	295.154	479.134	1091.4
5.76_497.3336m/z		497.334	1	5.7604	0.20575	6	0	0	5.55034	QC	1	100	37.4863	50.04	0	33.9302	41.0389	47.5614	36.9915	36.5335	34.9906	36.9044	39.3655	46.5847	45.009	49.705	34.3315	38.8454	0	0	9.06004	0	0	0	4.37615	2.4276	1.9277	0	0	35.0435	21.8376	39.4946	4.59029	26.6675	28.1277	79.5706	117.382	27.5773	51.3863
9.70_215.1441m/z		215.144	1	9.70158	0.199317	22	0	0	5.44064	QC	4	100 - 12.2	71.5686	50.66	0	40.6939	54.0694	41.2344	50.6411	46.9198	74.5209	90.632	99.2585	84.0174	80.1929	42.1318	94.5846	63.0449	0	2.05472	38.4856	1.436	0	17.0493	0	33.7967	38.7013	5.99937	0	41.2314	42.065	16.0583	47.5372	25.8938	14.3351	25.1021	7.22529	14.5203	25.7256
4.92_163.1474m/z		163.147	1	4.92102	0.15645	20	0	0	5.42446	1	3	100 - 1.47	30.3271	46.94	3.27331	17.8567	8.56648	5.76921	5.82369	3.66513	5.76952	3.29146	2.85208	3.84615	1.45451	6.33756	4.72933	17.6204	0	17.997	2.81291	0.508912	3.85057	38.8254	19.5203	11.8748	11.4076	11.919	4.34903	2.75409	1.92123	1.29489	29.3655	16.6431	0	0	0	0	10.7377
4.68_180.0472m/z		180.047	1	4.67955	0.163583	2	0	0	5.39355	2	1	100 - 9.85 - 0.23	104.409	51.49	80.9343	61.9436	65.3587	49.5426	53.8211	43.4381	47.7709	27.4546	32.4977	32.5551	19.4966	8.8784	17.2289	13.6905	10.1188	0.00701799	251.933	35.1645	80.7206	20.4618	31.1382	20.7471	21.8104	145.424	49.813	89.2501	218.062	114.271	31.8525	54.7115	102.984	29.0677	69.0994	102.25	122.469
0.79_892.5122m/z		892.512	1	0.788383	0.05	8	0	0	5.37965	1	QC	100 - 58.7	48.806	32.21	39.8507	36.9386	20.5962	20.0872	0	0	17.1232	0	0	0	0	0	0	10.774	10.3141	32.7717	38.6729	10.9275	42.496	52.5652	23.4567	36.5431	56.439	39.3764	26.719	47.2709	12.6179	32.6525	20.0403	42.0241	29.4084	26.1481	31.1625	44.2678	27.646
5.36_209.1168m/z		209.117	1	5.3625	0.25575	20	0	0	5.3785	1	QC	100 - 9.08 - 0.337	2235.2	62.1	1455.3	955.811	810.079	695.555	547.63	485	420.798	413.998	371.555	337.987	315.445	195.122	176.325	170.524	4809.68	2580.93	2600.64	4475.67	3331.66	2114.33	1104.93	1132.86	3543.47	484.907	2321.84	607.65	1541.59	304.509	1146.46	327.099	270.988	907.759	197.622	393.103	737.611
4.79_559.2174m/z		559.217	1	4.786	0.157167	1	0	0	5.36545	2	3	100 - 44.7	69.281	46.44	11.9462	4.83047	14.1648	4.92505	6.27621	10.5829	15.7917	12.8899	12.3822	23.6286	23.2064	15.8192	20.3047	10.517	25.2553	27.7304	9.92339	11.8416	0.013919	7.02037	7.21361	6.90175	17.0979	1.99993	281.925	162.142	128.19	151.057	3.79652	34.6357	5.42181	182.577	124.904	311.218	0.190172
5.18_282.2783m/z		282.278	1	5.18462	0.1136	27	0	0	5.28352	QC	1	100 - 4.68	41.6935	31.2	29.1123	22.8151	20.3367	29.8783	38.1205	32.5931	47.1511	55.9719	56.7091	54.5254	47.2685	48.8828	51.1378	60.6212	0	0	0	0	0	0	0	0	2.19837	0	0	7.85897	1.91919	66.3312	53.4943	8.64519	34.3386	65.659	8.44452	0	32.5885
4.84_501.1369m/z		501.137	1	4.836	0.120733	6	0	0	5.2453	2	QC	100 - 15.9 - 0.0798	78.2426	102.44	43.5357	50.8095	36.0859	25.3416	31.874	27.8286	17.1553	10.0434	12.5607	8.70357	14.938	7.02651	11.1189	9.97461	1.36105	1.22305	26.387	33.4101	165.252	2.83919	22.7308	5.0888	6.56597	309.976	188.406	178.538	607.472	61.5269	31.6023	27.9374	0.822705	38.0869	3.59435	45.0712	114.848
9.70_143.0848m/z		143.085	1	9.70158	0.2629	4	0	0	5.22718	QC	4	100 - 60.5	109.165	48.37	0	69.6827	83.768	66.3841	87.1433	74.4261	106.778	143.146	128.085	109.235	110.007	61.4456	127.568	97.1604	0	5.2872	83.6386	8.85178	4.24443	47.8751	8.37162	90.467	64.4115	26.447	3.5444	72.2482	62.7729	32.9064	77.7808	46.3609	33.7928	45.4313	11.0927	30.4731	38.0518
5.34_635.3769m/z		635.377	1	5.34107	0.19215	1	0	0	5.21056	2	QC	100 - 24.8 - 1.05	190.634	117.48	157.982	100.783	65.8871	79.2443	55.6277	33.3839	38.5783	31.7273	21.2887	33.0147	24.3934	6.9538	11.1601	12.6201	14.2481	0	277.722	0	114.304	148.365	23.5254	15.5944	4.44623	109.868	232.529	344.194	266.176	238.804	209.948	61.3805	208.469	352.283	474.511	165.385	160.007
0.97_269.0721m/z		269.072	1	0.9734	0.0636	1	0	0	5.1915	1	QC	100 - 2.5	70.1923	49.21	22.1532	18.6895	26.5922	17.0237	17.552	26.0161	16.3719	16.0163	7.88796	14.2997	18.635	13.1145	9.5657	11.6056	113.91	58.9264	28.9197	51.5721	47.6312	62.8248	31.4126	52.7252	47.338	22.2808	41.6971	16.9689	22.6998	10.5967	35.6998	14.6441	5.54494	23.0965	5.92178	33.4317	31.6435
5.02_138.0317n	138.032	139.039	1	5.02103	0.270033	8	0	0	5.16353	1	QC	100 - 4.25 - 0.026	979.531	99.77	732.104	486.945	384.633	321.817	239.431	193.599	196.6	168.148	147.534	147.617	123.623	67.878	61.2309	56.8139	1204.05	649.699	5592.44	427.529	1620.39	3405.81	876.244	316.897	3600.34	488.417	1299.61	162.835	1588.86	269.548	1036.07	540.411	166.735	335.093	541.339	145.119	511.498
5.02_152.0472n	152.047	153.054	1	5.02103	0.334317	29	0	0	5.11807	1	QC	100 - 5.61	892.674	97.47	710.752	455.553	359.668	295.129	209.896	171.867	165.803	144.468	124.716	119.851	116.336	71.0499	65.1151	50.4117	1143.65	589.575	4930.06	391.542	1460.86	3010.51	821.193	310.86	3247.13	432.086	1176.79	170.889	1419.63	251.847	900.162	487.772	162.686	316.092	472.398	307.211	446.346
13.21_707.1663m/z		707.166	1	13.2084	0.242167	1	0	0	5.10684	QC	2	100 - 41.9 - 23 - 1.27	197.359	69.8	23.0048	39.9751	50.281	35.7511	47.2218	39.1667	79.1613	110.27	105.938	113.003	71.1212	79.2607	179.927	186.793	19.1457	81.2438	18.9986	23.4107	17.7993	38.6643	32.7969	43.5241	34.8599	12.1576	14.4667	21.7846	15.624	11.6123	19.8908	15.6609	8.89637	14.0255	3.09064	2.57969	4.77042
0.75_947.2686m/z		947.269	1	0.752667	0.0785833	1	0	0	5.08127	QC	2	100 - 34.8	69.3802	49.49	0.00100495	14.5058	22.2607	36.8914	46.6962	43.1287	55.5807	48.3157	88.7255	85.6551	78.4884	79.7202	67.9834	102.747	0	0	5.59482	2.94272	3.0617	0	4.0082	17.8145	13.6054	0.141231	4.61434	8.59835	7.41435	6.72225	12.033	6.9521	6.86061	19.2298	2.87819	2.63869	3.14574
5.39_303.1693m/z		303.169	1	5.39037	0.185017	10	0	0	5.0647	1	QC	100 - 6.79	81.2393	145.62	84.4472	48.0723	34.713	24.2587	15.8581	10.1829	7.50768	3.84622	2.37721	2.32309	1.84191	0	0	0.175206	28.1792	6.63486	0.115269	21.9474	0.028978	480.559	291.527	5.23728	97.2647	7.08e-05	0.00158351	0	201.613	123.093	0	4.48377	20.0279	20.3897	0	5.41279	0
4.69_340.1056m/z		340.106	1	4.69383	0.177867	2	0	0	5.0634	3	QC	100 - 15.7	224.035	35.77	166.077	145.386	134.882	104.762	88.2379	83.6008	71.8827	54.8044	39.6365	40.2487	25.4103	10.9617	10.5651	5.63905	31.7926	0	198.992	159.375	265.016	113.351	61.3285	113.947	91.0997	295.938	231.407	181.17	283	239.033	102.393	197.562	268.556	186.377	132.211	207.743	289.129
9.71_115.0540m/z		115.054	1	9.70873	0.10645	5	0	0	5.04	QC	4	100 - 1.27	34.9793	46.8	0	23.7663	27.1989	26.7069	33.2925	25.8987	35.1229	46.7807	36.882	46.4201	35.2075	27.2789	34.8436	30.0377	0	0	36.0142	2.48056	0.253098	22.8984	2.74656	31.8664	30.381	3.44505	1.15872	29.0715	23.5966	8.90363	28.8102	15.3267	13.5516	17.1929	6.62525	12.2638	9.29356
4.94_535.2897m/z		535.29	1	4.9353	0.284333	5	0	0	5.03748	1	QC	100 - 24.3 - 10.5 - 8.05 - 2.99 - 0.308	3731.68	74.12	2556.4	1633.44	1471.23	1186.21	995.743	812.42	821.823	777.257	654.419	639.359	599.099	448.801	381.579	379.244	1890.22	1331.43	2879.61	6118.79	1222.93	5174.34	3371.73	1482.47	2133.75	1509.94	639.375	1695.03	2073.37	1006.82	2315.74	505.914	825.821	398.019	60.3709	2847.39	1224.85
0.76_891.7841m/z		891.784	1	0.7598	0.09215	263	0	0	5.01892	3	QC	68.8 - 100 - 63.4	92.7081	34.21	57.8771	61.5277	47.1714	28.7668	69.2773	60.6399	23.5626	36.8833	34.8778	34.1632	24.9279	0	0	0	146.139	75.5198	71.3989	207.525	103.417	94.5427	92.0029	150.381	83.5502	78.5256	94.0849	46.6601	118.07	92.7294	117.423	79.828	59.562	55.2514	120.298	117.631	69.0476
5.74_400.3415m/z		400.342	1	5.73897	0.40575	8	0	0	5.01739	QC	4	100 - 19.5 - 1.56	3487.38	38.97	189.863	2763.17	3077.79	3532.95	3551.76	3862.33	3655.51	4356.37	4248.62	4518.54	4380.61	4490.64	4199.72	4692.22	7.68464	444.168	268.755	293.341	1301.56	4548.15	1986.53	2768.72	2720.46	3826.54	685.861	2015.51	5567.75	1482.43	6089.11	1916.5	1436.1	1303.16	2611.49	2074.04	16540.9
4.71_261.1127m/z		261.113	1	4.70742	0.2136	24	0	0	4.99023	2	QC	100 - 8.68 - 1.04 - 0.299	255.76	53.9	197.13	145.929	125.383	100.136	76.4702	69.4981	63.7301	51.9625	41.3065	40.4858	34.829	19.6519	21.8443	11.9867	77.1461	57.7992	603.989	185.429	801.485	381.183	137.415	192.807	150.462	428.133	314.5	238.472	404.88	218.416	507.121	157.11	214.33	205.168	128.201	223.761	257.909
5.02_223.0960m/z		223.096	1	5.02103	0.2136	18	0	0	4.98526	1	QC	100 - 8.98 - 0.121	477.828	96.66	390.06	250.13	218.806	165.253	120.834	103.014	85.5939	82.0419	70.2186	63.0958	60.5603	37.6549	33.2525	22.632	645.012	363.617	2494.27	240.036	743.333	1627.02	510.091	171.665	1588.7	224.493	642.838	79.6306	800.65	127.808	566.74	272.75	89.0719	179.739	248.201	75.5139	247.022
5.60_500.3028m/z		500.303	1	5.60395	0.2486	6	0	0	4.98261	QC	1	100 - 13.2	114.547	42.25	0	110.782	129.308	116.728	100.586	140.292	133.717	124.177	139.259	115.881	155.934	121.827	130.407	125.863	0	0	148.445	0	0	0	0	0	4.40878	3.17576	0	72.1986	171.799	125.075	49.1396	63.6985	165.127	94.1583	245.785	224.11	60.5902
0.75_1117.2370m/z		1117.24	1	0.745517	0.0714333	2	0	0	4.96532	QC	1	100 - 39.7	126.592	40.65	18.6506	40.3374	53.9566	76.0231	95.4273	102.02	125.777	116.055	145.357	155.133	160.422	162.214	134.28	173.969	0	12.9384	11.4593	15.442	6.10861	18.1987	18.1275	31.6006	31.566	5.41509	11.3883	51.5483	9.75576	34.3141	36.6729	26.2622	27.337	42.326	28.9747	2.79429	0
4.71_207.0651m/z		207.065	1	4.70742	0.227883	11	0	0	4.95683	2	1	100 - 11.6 - 1.03	19346.8	50.65	19027.8	13914.2	12414.2	10859.8	8940.33	7715.37	6648	6527.15	5555.03	5335.25	4514.58	2882.51	2316.62	2046.68	6809.57	57.0755	26846.7	19442.3	57154	23144.4	10294.9	14835.3	12901.4	40631.6	28435.1	19884.6	36986.2	22915.3	12436.1	16156.4	21619.8	20546.5	13605.6	23887.5	24406.6
4.86_454.2944m/z		454.294	1	4.85743	0.27005	10	0	0	4.9397	2	QC	100 - 21.9	233.711	105.53	199.296	154.497	121.05	94.6906	78.7177	58.6277	71.0389	50.3431	42.7605	24.4869	22.4389	13.5259	10.4628	17.4978	34.2712	18.5814	5.48043	4.84837	348.327	680.845	179.514	11.0416	46.2233	72.8332	103.711	147.463	161.858	87.4164	48.4991	130.374	267.383	294.065	279.686	120.634	716.035
4.71_195.0649m/z		195.065	1	4.70742	0.20645	23	0	0	4.92357	2	1	100 - 7.79 - 0.578	1493.8	56.96	1260.17	915.269	796.976	630.704	499.979	427.179	389.835	326.471	278.732	282.47	222.567	137.648	122.562	102.214	335.566	0	1923.89	1180.45	4801.11	1679.55	692.088	972.27	831.083	3188.54	2191.57	1445.55	2940.5	1624.64	821.173	1076.06	1501.14	1430.2	846.662	1717.02	1670.52
4.96_104.1068m/z		104.107	1	4.96388	0.704383	22	0	0	4.91433	3	2	100	25.6626	42.68	10.8924	12.5222	21.7161	14.2956	9.71156	8.5816	11.8128	7.80945	12.5515	6.75482	11.0846	8.55203	9.55621	10.2468	0	0	0	0	0	1.6986	0	0	12.0848	3.39994	0	0	2.26678	0	0	2.17827	14.1602	0	0	0	0
4.71_320.1261n	320.126	303.123	1	4.70742	0.291467	3	0	0	4.85619	2	1	100 - 18.7 - 2.04 - 0.0134	44934.5	51.77	45490.8	33393	28677.5	25204.5	19742.8	16703.1	14887.9	14390.4	11761.3	11293.9	9813.64	5978.93	4814.13	4382.33	14938.2	238.231	64156.1	45922.1	129477	56642.9	22859.1	34940	30158.8	99130.4	75417.1	51131	94523.8	55750.5	27776.3	36402.7	51032.9	51420.4	32419.7	61547.2	56373.3
4.96_209.1172m/z		209.117	1	4.95673	0.241467	20	0	0	4.83477	1	QC	100 - 7.91 - 3.75	234.462	70.58	219.522	128.238	97.577	78.63	57.3368	48.3656	44.9072	36.2501	38.1596	27.3538	28.4939	20.8541	14.3237	8.90391	427.894	173.723	458.51	194.216	647.767	453.267	195.135	194.042	464.483	46.9811	163.204	75.6407	100.523	67.9361	90.0441	40.1948	23.0623	121.731	52.9781	765.645	38.6824
6.01_289.1338m/z		289.134	1	6.00972	0.127867	4	0	0	4.79586	QC	1	100	4.68848	72.48	0	6.29158	0	0	3.43502	0	1.19484	3.09206	3.89897	1.68266	5.54704	5.1717	6.88751	7.6543	0	0	0	0	0	0	0	0	0	0	0	1.41596	0	0	0	0	0	1.12356	0	0	0
5.18_378.2395m/z		378.24	1	5.18462	0.135033	1	0	0	4.78626	2	1	100 - 12.4	16.1458	117.07	16.9794	16.4088	11.6302	8.40051	0	0	0	0	0	0	0	0	0	0	0	0	6.41172	12.6137	3.10087	0	23.1509	0	4.19455	18.4784	4.14724	11.3582	87.8994	25.8912	0	24.2951	4.86861	32.9247	21.6457	50.8617	0
4.71_285.1116m/z		285.112	1	4.70742	0.192167	46	0	0	4.7332	2	1	100 - 12.7 - 1.39	2518.45	56.6	2129.09	1574.46	1331.98	1081.31	858.626	737.572	666.312	586.337	469.811	472.858	406.218	247.685	217.913	190.499	587.834	23.5116	3330.87	1998.72	7832.18	2916.41	1005.27	1586.83	1481.16	5424.28	3829.44	2606.55	5041.63	2793.46	1470.03	1823.51	2685.75	2496.49	1473.39	3010.98	3016.54
4.71_535.1209m/z		535.121	1	4.70742	0.242167	3	0	0	4.73317	2	1	100 - 18.2 - 7.5 - 1.05 - 0.00969	7717.28	49.79	8460.22	5882.06	5059.91	4147.56	3240.22	2692.73	2431.14	2109.34	1694.26	1633.88	1474.98	856.954	692.026	608.641	2369.53	3.66129	11320.9	8505.55	20406.8	9263.57	4008.12	6647.64	5337.29	16756	12135.8	8514.28	15452.3	9477.45	4510.38	6933.97	9666.77	8715.38	5287.18	9887.22	10083
4.71_518.1408n	518.141	519.148	1	4.70742	0.2629	3	0	0	4.7206	3	1	100 - 25.9 - 6.05 - 0.721 - 0.00297 - 8.46e-05	205125	48.28	229306	162484	145249	131935	105926	91855	79308.9	78481.7	64427	65064	54997.6	37979.1	27747.8	25659.7	87272.8	970.944	308277	245463	535907	266992	126861	187390	155303	444474	315159	223663	404344	253365	137393	190059	257301	228507	154698	265142	283712
4.93_673.3535m/z		673.354	1	4.92817	0.227183	1	0	0	4.70378	2	QC	100 - 25.3 - 1.36	253.152	83.43	260.491	161.637	137.248	97.4029	89.6835	62.8858	72.8816	36.9881	36.3216	31.2236	40.8063	7.99166	8.93308	6.02333	131.087	21.4778	885.114	97.0659	222.844	215.837	102.496	165.083	104.487	293.313	779.864	558.902	476.117	229.172	455.565	120.463	322.138	217.111	218.49	42.9406	459.198
1.04_94.0399m/z		94.0399	1	1.04413	0.10645	1	0	0	4.68986	1	3	100	77.803	27.67	33.8	29.4427	34.6191	34.8729	29.3621	30.0953	30.1247	29.6452	29.0949	29.8059	25.4767	25.6731	21.2878	25.5087	98.7704	87.0354	140.584	285.882	66.3338	194.998	171.587	197.561	239.026	47.4849	46.832	0	0	0	59.9514	0	0	0	0	0	15.6305
5.53_415.1520m/z		415.152	1	5.53323	0.540783	1	0	0	4.6502	1	3	100 - 13.5 - 2.65	1194.45	36.43	124.568	743.532	828.528	921.798	887.612	1006.3	983.552	1128.79	1208.44	1197.39	1176.54	1146.83	1242.44	1324.93	0.126281	127.996	381.528	787.115	306.907	1413.01	1564.22	1558.27	382.207	1711.07	0	826.322	202.434	52.7461	1391.29	238.563	34.7292	0	0	747.452	473.933
10.27_613.4430m/z		613.443	1	10.2702	0.2493	2	0	0	4.636	4	2	100 - 35.3	172.212	51.68	0	95.0258	79.5662	70.9299	90.6728	119.165	102.781	62.4884	64.5319	81.1078	93.4749	61.1447	84.2974	74.8532	0	0	0	0	0	72.403	0	3.34783	0	7.7881	11.9278	21.4703	14.3731	60.6298	36.0052	19.6566	3.51722	3.76883	10.1408	31.5839	16.5571
4.71_275.1273m/z		275.127	1	4.70742	0.25645	8	0	0	4.62706	2	1	100 - 15.6 - 1.43	10447.2	51.06	10448.8	7605.26	6725.24	5648.31	4556.17	3872.69	3387.52	3218.84	2670.87	2524.75	2157.07	1308.08	1073.95	947.266	3470.69	142.869	14996.8	10686.1	30859.8	13222.6	5350.91	8242.46	7122.8	22123.6	15670.2	10991.5	20226.8	12424.6	6927.7	8858.81	11921.2	11164.6	7238.65	12890.7	13255.9
4.69_365.0969m/z		365.097	1	4.6867	0.270033	9	0	0	4.60796	3	1	100 - 13.8 - 0.492	1790.34	29.22	1662.64	1444.72	1546.59	1437.11	1482.65	1426.15	1367.05	1289.23	1174.43	1242.94	1116.14	831.618	647.835	646.672	1009.17	9.45892	1890.1	2023.17	1624.12	1242.11	1155.4	1654.75	1264.54	2044.22	1311.19	1229.38	1450.68	1575.42	1137.32	2175.25	2271.37	1455.22	1279.76	1266.93	2231.31
4.66_523.2690m/z		523.269	1	4.65812	0.177883	1	0	0	4.58957	1	QC	100 - 48.7	177.723	61.93	161.711	105.501	82.4247	70.192	61.1376	98.7743	48.081	25.6982	32.6734	36.6035	22.7841	9.81032	11.8663	8.73207	391.186	328.238	977.625	141.117	263.141	240.988	189.643	272.337	302.584	127.4	71.8561	162.091	45.2995	60.0883	937.643	88.0127	74.9349	70.7377	106.248	47.1149	225.268
4.91_333.1434m/z		333.143	1	4.91388	0.1	3	0	0	4.5706	1	QC	100 - 7.24 - 0.919	49.6879	48.94	61.4248	35.0006	34.2223	21.5791	10.1979	4.6245	6.33136	8.08309	1.55839	1.99142	2.07679	0	1.47423	0	31.4737	55.1214	67.8979	54.4866	107.146	152.918	94.4955	94.7431	123.117	54.3541	39.4453	56.0804	78.7456	69.9584	74.4533	34.239	58.0439	56.566	52.0084	54.1526	71.2938
4.71_343.1152m/z		343.115	1	4.71457	0.2629	2	0	0	4.55359	3	1	100 - 19.2 - 2.23 - 0.121	43341.2	42.54	46717.1	34700.1	32456.6	29352.1	25659.4	22793.4	19362.7	19022.1	16716.6	17070.4	14156.8	9792.29	7583.13	6898.18	20165.5	221.139	60159.1	51395.3	102173	56679.5	29128.4	40273.2	34592	80066.7	63787.7	44375.2	75765.2	52615.3	32732.9	40479.8	49783.9	46849.3	36451.5	54985.1	57412.2
5.00_355.0793m/z		355.079	1	4.9996	0.177883	2	0	0	4.46839	4	QC	100 - 5.94 - 0.998	118.078	66.16	117.736	76.951	66.7587	45.5824	30.8478	33.7779	33.9375	25.8239	14.1353	8.63917	18.1815	2.82727	3.99783	0.304493	10.7706	76.8387	186.667	169.694	126.042	178.022	169.309	80.5635	81.1782	1.38011	24.0706	22.5184	65.5783	57.3825	30.6671	74.2358	60.5732	91.2668	98.8321	1.80431	39.6429
4.71_103.0540m/z		103.054	1	4.71457	0.199317	8	0	0	4.4605	2	QC	100 - 3.99	192.513	55.83	152.689	114.231	104.219	84.3059	69.3383	64.2898	56.0959	44.9844	32.555	40.1529	31.4932	17.7838	16.7242	14.413	49.5936	20.6534	206.166	161.154	599.161	271.692	120.907	175.059	137.665	360.588	270.611	168.129	334.103	180.397	111.357	127.171	173.859	167.456	98.9805	208.422	200.752
5.36_613.2999m/z		613.3	1	5.3625	0.1993	4	0	0	4.43716	4	QC	100 - 28 - 67.7 - 15.1	211.868	152.56	279.683	129.124	79.6632	72.7183	55.0975	19.2595	25.936	10.3046	8.97983	3.05397	2.78539	0	0	0	18.3815	18.4558	0	46.6496	0	1410.05	811.942	22.9776	218.373	0	0	0	316.31	361.865	0	11.8047	55.3901	150.588	1.34601	52.3175	0
4.71_176.0470n	176.047	159.044	1	4.70742	0.2136	7	0	0	4.428	2	1	100 - 12.2	5070.3	52.29	4631.39	3363.36	2917.16	2445.61	1957.59	1638.64	1417.04	1260.02	1025.39	1092.07	922.137	577.219	464.516	389.415	1319.1	16.6445	6779.38	4589.83	15357.4	6127.33	2432.36	3698.5	3159.88	10434.6	7473.46	4982.38	9440.33	5455.87	2835.15	3727.51	5166.69	4965.83	3040.77	5964.73	6002.7
0.78_898.5548m/z		898.555	1	0.781233	0.0357167	2	0	0	4.42059	1	QC	100 - 54.6	80.3576	21.87	57.4535	59.1807	60.7534	56.1767	18.7818	9.39278	33.3254	10.1587	11.696	14.8595	11.9471	0	3.19743	2.69969	32.9685	76.4289	68.5665	12.6641	57.4047	74.7251	61.3734	73.4884	71.8497	60.3628	51.9516	64.6068	32.6402	49.8624	40.2577	73.7924	56.3441	52.8794	43.66	53.4756	81.0875
4.71_148.0529n	148.053	131.05	1	4.70742	0.177883	7	0	0	4.39593	3	QC	100 - 9	193.108	52.4	166.07	124.327	110.589	78.8894	62.1555	47.6363	48.6593	33.186	31.162	33.7305	25.255	13.5994	15.107	12.3724	31.5236	7.60436	218.697	110.98	544.025	217.228	92.4236	122.973	91.9872	345.676	257.908	148.247	432.04	170.562	119.915	121.227	169.218	155.983	103.438	208.835	194.555
9.78_425.1366m/z		425.137	1	9.77947	0.12145	2	0	0	4.39447	1	3	100 - 23.3 - 0.166	38.2565	59.47	0	18.4413	9.63883	14.29	22.1682	11.4786	25.8476	18.891	16.6262	20.2931	24.0749	10.7048	43.9279	28.6642	0	0	0	0	0	84.9706	0	0	8.72672	8.90201	0	0	0	0	36.6004	0	0	0	0	0	2.26862
5.49_424.3416m/z		424.342	1	5.49037	0.40505	8	0	0	4.39052	QC	4	100 - 22.5 - 2.36 - 0.0387	11037.8	38.84	546.467	9230.3	10288.6	11736.2	11703.3	12664.4	12179.4	14458.1	13866.1	15160.2	13922.2	14599.3	13161.8	14505	131.465	1667.4	539.562	839.519	4357.55	19334.9	5380.58	7148.6	11053.3	12622.9	1432.09	4605.73	13747.8	4900.6	18804.8	4775.56	4177.18	4002.55	6118.28	5276.33	28332.7
5.21_540.3658m/z		540.366	1	5.21248	0.163583	1	0	0	4.34946	4	2	100 - 18.4 - 0.149	155.306	19.83	70.2642	159.513	175.969	191.194	175.443	155.889	149.614	150.12	149.565	157.596	170.537	146.923	147.928	152.799	0	1.78901	21.8866	47.0168	0	45.9268	4.66218	0	65.3245	37.8453	0	2.38854	8.16941	1.84801	4.01154	27.0036	205.672	69.586	1.58707	0	48.4876
10.79_292.2759n	292.276	310.31	1	10.7896	0.234317	7	0	0	4.34023	QC	3	100 - 13.8	124.732	59.87	0	9.38067	21.0428	37.7078	49.1845	62.919	79.8171	67.111	89.8951	94.9805	111.685	139.055	161.291	186.393	0	0	0	0	0	0	0	0	0	0	1.46525	0	0	173.066	0	0	890.783	257.587	27.2455	67.4794	1156.59
1.01_204.1228m/z		204.123	1	1.00912	0.341467	3	0	0	4.33015	1	4	100 - 6.95 - 0.297	2804.21	41.7	1871.54	1450.46	1368.61	1168.15	1036.34	912.547	818.103	763.322	736.551	718.206	621.643	494.91	342.238	355.332	586.13	5562.33	1291.93	1257.73	5400.02	9396.98	3927.12	9653.08	5126.04	1835.05	1420.26	966.562	1249.68	647.541	3698.98	786.523	329.699	493.632	549.768	560.87	2093.37
0.75_327.0510m/z		327.051	1	0.745517	0.0928667	11	0	0	4.32474	2	QC	100 - 1.35	86.6745	34.4	46.7434	53.9685	45.2087	52.2095	43.0075	39.6903	33.6765	30.4011	24.1132	29.6519	30.6876	13.313	7.69857	11.243	23.7734	11.9362	33.1311	5.37948	15.8841	15.8778	3.87071	40.3179	21.2909	101.593	57.8346	58.1054	104.687	75.0188	113.108	72.2962	155.363	30.5572	54.1441	145.885	135.994
0.81_670.4680m/z		670.468	1	0.809817	0.0921667	4	0	0	4.32061	1	QC	100	15.4696	83.15	27.5777	8.68942	5.37986	0	2.07203	0	3.59445	0	0	0	0	0	0	0	3.68007	9.77232	34.952	19.4626	22.3469	12.2012	14.9575	36.0105	13.9968	3.86311	0	33.3476	2.85037	16.8835	4.94321	16.0276	4.13994	42.596	6.15242	0	0
0.75_313.0355m/z		313.036	1	0.745517	0.0785833	3	0	0	4.29339	2	QC	100 - 0.726	42.0797	35.78	22.626	33.4973	25.4497	26.2298	28.5376	22.2027	16.0944	16.6269	15.3756	14.477	7.2216	2.94896	3.19443	0	5.76047	2.38694	18.2653	6.06594	5.34822	5.2892	0	17.2772	8.62356	43.1354	31.807	32.2959	55.6859	39.7351	49.3134	30.3724	77.7922	10.9057	30.3716	59.3918	70.1186
5.14_472.0565m/z		472.057	1	5.14175	0.135017	1	0	0	4.28316	3	1	100 - 3.63	53.2841	15.55	28.7786	39.388	41.9509	45.403	36.9479	33.2678	47.7599	42.2117	50.7545	46.323	46.7028	43.2351	40.3435	44.5456	2.45236	0	0	43.7941	2.25326	0	18.5482	0	0	73.2559	0	35.7012	38.2944	41.6027	0	49.5345	51.3542	11.6376	40.4159	31.0167	2.50161
4.69_343.1650m/z		343.165	1	4.69383	0.15645	6	0	0	4.25371	3	QC	100 - 0.188	220.15	51.1	230.57	191.605	156.322	102.222	96.1257	51.5449	42.9974	1.94313	5.30253	5.43969	0.678839	2.63829	1.05734	1.91402	5.80242	2.69579	305.503	208.904	531.379	551.838	155.98	206.265	190.219	400.828	377.584	248.813	503.145	408.184	107.528	215.611	265.426	262.727	133.965	326.94	289.062
1.04_110.0348m/z		110.035	1	1.04413	0.127883	1	0	0	4.25119	1	3	100 - 3.01	255.45	30.09	119.092	99.1561	110.592	95.7702	94.2014	92.213	85.4425	83.1832	90.9438	95.8408	82.6791	76.9691	70.2969	74.7896	371.423	275.537	470.694	955.813	206.454	669.218	585.292	604.801	773.647	134.142	118.315	0.857057	0	0	187.683	1.39958	0.416816	2.25402	1.78096	0	49.3953
12.28_312.3257m/z		312.326	1	12.2762	0.2129	8	0	0	4.24767	QC	3	100 - 11.6	34.194	64.37	0	0	1.76781	1.96958	2.86201	9.12382	13.9573	21.5831	30.9066	16.8642	29.7755	39.0999	52.7816	55.2424	0	0	0	0	0	0	0	0	0	0	0	0	0	35.5767	0	0	221.547	85.312	2.64758	8.89013	352.935
5.29_556.2323m/z		556.232	1	5.29107	0.291467	4	0	0	4.23083	2	QC	100 - 18.5 - 1.42	151.376	66.19	135.928	108.665	88.4211	70.3226	60.3278	50.1031	44.2643	26.1714	17.6149	15.807	37.3067	3.16468	10.921	2.19088	19.6949	6.16205	258.422	126.191	51.9799	167.57	145.872	92.4947	61.7563	194.399	147.26	156.8	230.804	121.082	61.5608	98.0961	136.681	190.68	64.1558	266.541	75.3417
0.78_842.6071m/z		842.607	1	0.781233	0.0142833	18	0	0	4.23062	1	QC	100 - 32.4	40.3715	30.2	31.3168	26.7306	31.831	36.5889	6.56409	6.26023	25.5021	1.27561	2.51062	6.8236	2.00016	0	1.54156	8.70427	22.4779	12.3402	10.2446	18.7072	20.4325	24.1375	22.7178	9.09297	37.6449	30.878	29.2354	34.3631	13.3569	18.0672	15.5901	37.9	19.9101	26.3005	13.9857	27.8427	23.698
4.69_363.1014m/z		363.101	1	4.69383	0.127883	1	0	0	4.23034	4	1	100 - 2.32	59.2285	31.85	30.182	36.3174	47.1681	43.6489	37.7647	23.4086	31.7549	25.7172	20.6124	16.5794	26.2949	13.1333	8.0999	9.76331	12.421	0	37.3802	27.7945	11.5956	37.2125	21.9355	31.3874	18.6371	38.3905	33.2707	37.7483	48.2304	54.9117	35.2756	57.0417	62.5288	44.6803	36.9461	36.5774	44.7635
0.82_102.0911m/z		102.091	1	0.8241	0.14215	16	0	0	4.19607	2	QC	100 - 0.292	77.1479	43.63	39.7084	45.9106	31.3676	36.2826	29.4149	22.7776	24.7988	23.8466	20.6463	20.409	15.2187	15.139	11.0317	14.6823	10.8504	159.807	82.129	51.3627	291.136	135.304	143.844	651.078	83.2742	49.1251	25.4545	78.8063	101.629	48.4863	167.878	50.0201	29.4368	37.5141	34.7025	79.419	158.361
5.60_564.3059m/z		564.306	1	5.60395	0.277183	1	0	0	4.15426	QC	1	100 - 23.5	1079.61	36.55	93.5387	982.091	1102.63	1151.2	1145.67	1230.11	1178.73	1324.32	1312.07	1343.19	1364.57	1358.28	1269.06	1335.89	15.7037	2.61971	679.037	30.3019	18.2267	216.376	48.2066	207.18	372.223	100.602	216.799	651.833	505.949	1060.49	250.997	432.232	661.973	1408.54	1265.33	1072.1	617.965
5.36_398.3259m/z		398.326	1	5.35535	0.277883	18	0	0	4.14107	QC	4	100	603.301	38.13	31.7615	482.766	550.776	620.703	599.945	646.462	661.307	728.358	690.315	744.144	778.389	723.711	719.142	786.293	0	74.2436	44.2866	55.6463	181.831	992.901	533.368	452.046	327.569	533.67	170.852	360.216	693.137	398.883	827.694	400.868	204.301	279.119	549.873	395.978	1850.12
5.09_236.2366m/z		236.237	1	5.09175	0.121433	4	0	0	4.12588	4	QC	100 - 1.58	46.4096	50.4	42.1093	47.7027	34.4819	25.7527	21.5888	11.0601	17.0349	13.2007	8.22875	6.5963	6.46963	2.00978	1.40041	5.01192	42.7244	88.9435	137.411	53.6844	27.872	49.8169	69.988	55.0692	46.2029	20.6905	44.6676	32.5151	53.2426	57.3937	12.5466	71.5321	60.3777	110.587	104.017	59.0809	18.8834
4.93_651.3714m/z		651.371	1	4.92817	0.277183	2	0	0	4.12229	2	QC	100 - 28.6 - 5.51 - 0.123 - 0.0153	1919.93	69.63	1857.71	1132.8	966.862	782.086	646.902	530.865	485.218	396.351	364.462	364.002	326.067	216.462	173.302	159.556	1073.4	311.641	6632.99	977.484	2034.95	2260.42	1011.3	1223.95	956.12	1931.97	5028.32	3793.08	2995.59	1632.98	3286.68	764.771	1819.24	1553.73	1357.81	781.621	2745.7
4.76_130.0648m/z		130.065	1	4.76457	0.299317	7	0	0	4.11878	1	QC	100 - 11.1 - 0.0128	856.997	55.81	433.726	327.21	324.361	287.768	252.772	249.164	231.402	232.103	233.282	233.012	226.455	169.542	163.606	148.258	466.291	1006.44	330.376	581.748	213.306	937.955	1272.91	2783.8	865.047	135.74	213.041	151.705	445.212	142.099	305.171	149.627	159.435	229.413	126.359	273.145	149.95
4.71_359.0876m/z		359.088	1	4.71457	0.2493	1	0	0	4.11585	3	1	100 - 12.9 - 8.78 - 1.57	2447.1	42.21	2337.18	1829.2	1697.27	1389.49	1291.9	1097.49	994.474	850.56	809.313	779.663	645.536	452.731	392.099	353.776	780.762	13.8233	2956.87	2322.56	5443.06	2656.73	1427.45	1995.75	1657.85	4283.07	3438.34	2322.49	4807.55	2813.53	1636.62	2167.28	2620.97	2347.3	1711.54	2859.22	2884.13
5.26_201.1633m/z		201.163	1	5.26248	0.20575	48	0	0	4.10529	2	1	100 - 6.84	59.9314	105.96	54.0042	33.3713	29.1115	25.7581	26.6125	21.1803	19.0173	15.6852	12.6277	13.5227	16.0733	3.8059	5.1395	8.90413	0	0	0	0	0	0	15.0235	5.30267	0	26.405	20.3659	70.5501	88.5427	25.4702	30.6748	61.3633	22.2676	76.6298	89.7161	625.936	0
0.78_784.6481m/z		784.648	1	0.781233	0.0285833	5	0	0	4.09164	1	QC	100 - 20.5	40.5623	27.44	23.9757	30.8371	21.6221	28.6245	21.0075	14.7648	24.187	10.0646	10.8962	5.81786	4.84002	5.93676	3.98065	3.87534	41.8259	16.0995	24.5348	34.424	31.4622	23.561	34.9035	12.9958	33.6469	26.7215	28.4946	25.8499	13.2272	25.7333	15.0369	29.624	26.1522	33.9123	15.6331	34.6263	23.0851
1.01_145.0493m/z		145.049	1	1.00912	0.334333	29	0	0	4.07765	1	QC	100 - 7.24 - 9.85	893.211	30.67	499.475	436.731	432.417	349.979	310.403	286.451	266.638	240.598	249.223	244.247	231.146	175.433	138.268	136.24	156.406	1579.46	444.834	354.056	1657.28	2766.6	1121.34	2897.47	1437.17	550.278	423.485	299.29	422.574	223.504	1144.91	256.394	151.808	177.136	238.564	240.894	651.347
5.55_498.2589m/z		498.259	1	5.54682	0.0993	2	0	0	4.01361	QC	4	100 - 26.1	31.7764	45.58	0	27.7894	35.2121	19.1772	22.8161	40.1649	40.0508	42.1426	39.9038	41.1283	42.6405	38.3504	34.203	36.0747	0	0	52.947	0	0	0	0	0	0	0	0	7.15447	96.6346	28.9275	16.5143	7.22983	62.8817	8.45843	44.3641	92.8399	10.7342
1.04_181.0093m/z		181.009	1	1.04413	0.106433	2	0	0	3.99666	1	3	100	19.5556	34.39	11.1032	10.3494	5.86295	11.0407	8.64928	11.6199	11.1522	7.51872	9.06399	11.082	11.4572	11.7811	9.57898	6.69511	15.1516	30.233	44.042	67.2135	19.8662	50.7084	49.4478	66.0654	84.9465	26.4275	35.2762	0.435657	0	0	38.1302	0	0	0	0	0	0
10.43_613.4427m/z		613.443	1	10.4338	0.1636	2	0	0	3.99542	1	2	100 - 31.6	152.789	47.7	0	77.0936	98.1571	137.261	118.183	140.456	139.837	106.31	115.595	119.185	141.437	99.3221	146.988	116.428	0	0	0	0	0	79.6183	2.67452	0	0	0	0	7.32985	3.67364	46.7651	84.4884	6.25841	0	3.91414	0	18.4892	22.4413
0.77_839.6416n	839.642	822.638	1	0.774083	0.0714333	30	0	0	3.95571	1	QC	100 - 16.8	116.19	18.71	81.3021	108.937	107.522	95.7782	60.3023	52.8935	62.1257	36.281	25.4486	27.5881	29.2707	3.43515	4.46391	11.2851	66.8639	71.8555	87.1377	58.0742	52.4461	83.9854	85.0611	78.2535	96.7328	99.7433	88.2886	102.43	83.4595	117.982	80.0126	120.939	91.2355	115.148	99.8423	79.4442	93.2924
5.91_374.2816n	374.282	357.278	1	5.90972	0.348617	36	0	0	3.94209	3	1	100 - 21.8 - 1.65 - 0.0547	1424.82	54.96	853.242	656.126	589.735	565.81	480.561	507.446	471.283	478.921	421.769	437.755	404.712	330.949	309.096	329.05	20.4521	1.77904	114.379	0.675119	1.01413	15.1758	23.4596	1.30481	0.450001	118.388	6.4141	452.108	9297.17	83.3736	5.21104	133.04	161.804	161.465	22.7714	96.4977	62.8694
0.82_103.0388m/z		103.039	1	0.8241	0.241467	24	0	0	3.92661	2	QC	100 - 0.774	256.527	39.12	139.364	136.558	108.719	118.585	104.728	84.8615	82.7262	72.4107	76.9345	71.92	64.8688	47.1734	41.0884	49.2256	56.4227	564.233	286.061	203.237	993.639	437.619	511.617	2126.93	262.424	163.017	84.6087	247.2	364.428	172.862	550.441	178.179	91.2984	122.201	148.018	261.609	493.954
9.70_171.1162m/z		171.116	1	9.70158	0.320033	8	0	0	3.9205	QC	4	100 - 22.2	234.471	44.04	0	178.963	198.473	178.239	220.722	200.541	257.232	321.63	301.302	242.084	255.841	195.048	277.117	231.175	15.5864	47.888	189.47	52.1053	45.4203	131.66	43.1162	186.5	163.434	95.9354	29.7584	163.834	146.078	104.385	181.808	106.652	95.8	136.221	74.3451	84.6281	108.614
2.21_93.0697m/z		93.0697	1	2.2107	0.20645	9	0	0	3.91135	2	QC	100 - 5.97	55.24	38.66	73.9804	31.8131	25.8052	21.6068	13.2529	8.73127	8.27032	2.36667	4.91551	7.50544	3.67449	0	1.86919	0	31.6187	34.3017	109.621	49.4928	176.556	68.388	52.4647	158.532	58.1364	72.974	57.2636	43.7234	64.6997	51.0734	53.188	43.3423	73.802	25.4214	36.3653	53.722	46.7937
11.76_413.2701m/z		413.27	1	11.764	0.192167	27	0	0	3.88561	QC	4	100 - 17	47.8662	45.68	9.03088	15.2925	32.359	30.1069	23.2109	27.754	49.5484	49.3571	67.965	45.7317	56.1879	62.1053	76.8796	76.2107	20.8233	6.06874	45.5274	17.1116	24.2846	24.693	15.9177	37.2863	20.63	5.21598	5.24914	3.98613	21.6105	7.47352	27.2782	24.9464	10.1468	14.8872	5.33796	45.2006	21.8835
4.83_299.1388m/z		299.139	1	4.82887	0.177883	1	0	0	3.88235	4	QC	100 - 10.6	242.376	69.72	127.518	139.923	128.657	109.543	78.3251	87.1395	67.1084	76.8976	53.3357	64.838	67.4022	48.4969	39.1656	49.99	34.1345	177.296	95.9137	265.949	120.262	434.908	342.772	72.5209	486.307	201.144	204.482	170.276	222.75	301.396	354.537	73.272	314.472	137.062	175.01	227.868	421.986
2.21_77.0384m/z		77.0384	1	2.2107	0.227883	1	0	0	3.85685	2	QC	100 - 0.0288	59.0777	36.78	76.8993	35.1178	23.0102	23.3686	19.934	9.83219	5.48063	4.05766	4.17606	9.21782	4.54745	0	0.86256	0	32.5361	34.48	107.246	60.2	154.006	86.9346	61.9082	164.862	67.0218	82.4158	70.3487	40.4882	66.3183	50.4614	59.675	55.5007	73.5122	23.2129	37.4526	60.2172	47.0606
1.05_84.0443m/z		84.0443	1	1.05127	0.0993	3	0	0	3.83433	2	QC	100	41.2555	32.82	30.8611	22.9982	23.9767	21.5773	18.8132	14.6624	13.9509	13.1675	13.5834	9.89161	7.83729	6.59991	4.37486	5.16098	44.6647	27.2402	25.1251	33.2586	27.1807	29.7887	74.7084	29.5174	34.8548	48.0184	28.5132	28.8081	38.4378	58.1461	35.8755	27.4092	27.7633	30.34	61.766	46.4355	58.9726
4.20_701.3934m/z		701.393	1	4.19593	0.163583	4	0	0	3.78579	1	QC	100 - 19.6 - 0.47	157.277	52.89	117.766	75.1624	66.3928	53.5814	41.6858	55.5273	51.9441	37.0268	29.2913	33.0136	14.1317	18.7626	8.31535	11.1029	1361.23	1087.1	1146.6	283.921	235.364	275.518	322.988	321.408	1448.23	125.148	123.011	122.478	87.0965	92.2308	182.113	114.324	128.67	181.796	133.347	97.8104	78.569
1.02_85.0283m/z		85.0283	1	1.01627	0.391483	14	0	0	3.75021	1	4	100 - 2.34 - 0.0795	1618.06	37.19	1073.15	859.733	865.141	794.057	687.071	615.488	572.765	536.995	497.916	507.934	453.87	346.264	247.877	262.983	253.387	2995.64	886.089	780.597	2904.31	4999.99	2239.6	5351.32	2694.58	1106.51	829.074	658.839	962.819	451.463	2143.26	522.831	246.395	352.965	412.211	507.082	1470.97
3.92_318.1636m/z		318.164	1	3.91805	0.142167	3	0	0	3.72911	1	QC	100 - 0.155	27.5433	67.39	33.164	19.5093	4.29218	3.15062	2.15504	0.199374	0	0	2.58041	1.22381	0	0	0	0	236.821	192.069	214.738	36.7889	47.1378	38.4242	64.1861	50.2227	255.511	14.9527	14.9759	24.5263	4.71099	8.99492	31.2512	17.2269	10.0552	23.4871	26.9158	5.72424	0
0.79_1004.4714m/z		1004.47	1	0.788383	0.0285833	1	0	0	3.71549	1	QC	100 - 58.2	97.1678	17.25	91.2686	84.0781	77.6379	69.824	28.7618	35.317	44.4511	15.4367	11.7869	12.5139	12.21	4.42426	3.21496	9.46311	78.0587	94.8806	76.8395	35.9856	102.77	106.404	111.656	72.5098	106.975	85.5129	102.312	100.393	70.243	76.7434	68.9844	107.215	91.4144	73.2163	61.8562	73.631	83.0681
0.79_856.5147m/z		856.515	1	0.788383	0.0142833	4	0	0	3.6877	3	QC	100 - 37.9	53.8912	26.18	63.0792	48.8267	31.2009	27.1444	3.62387	0.540895	17.3356	3.26687	1.19823	0	0	0	0	0	38.9369	56.2135	64.9797	22.0591	57.875	63.4334	47.7904	51.5687	75.3793	62.4627	69.5398	73.5342	42.5995	47.0688	29.88	64.2383	44.0592	36.9106	52.9139	40.2161	40.2442
0.77_890.5923m/z		890.592	1	0.774083	0.0714333	2	0	0	3.65749	1	QC	100 - 43.2	120.575	14.19	99.103	102.403	85.9421	86.3356	62.137	49.2881	57.1489	32.3073	26.0037	27.1304	18.0368	6.29184	8.00258	7.22853	112.872	99.7269	93.55	79.1989	123.795	90.3516	128.619	121.496	122.179	115.297	106.239	123.728	90.6823	121.275	96.4839	114.174	87.5321	120.843	125.215	117.268	90.6324
4.85_316.2475m/z		316.248	1	4.85028	0.27075	3	0	0	3.63989	1	3	100 - 14.5 - 31.7 - 0.0225	3327.87	14.64	1174.08	2028.12	1935.65	1983.18	1860.69	1825.67	1856.42	2042.98	1907.39	1996.36	1944.15	1881.77	1751.34	1881.71	277.085	1686.41	1005.73	805.069	3135.67	7470.52	2227.8	3048.71	2350.23	1200.09	1142.18	956.611	922.236	831.054	7379.88	626.943	460.601	624.51	540.67	559.799	2175.1
4.66_560.3073m/z		560.307	1	4.65812	0.177883	1	0	0	3.61768	1	QC	100 - 17.6	445.594	39.04	346.779	237.929	222.45	188.15	159.396	217.834	148.691	151.838	130.699	139.48	112.431	93.2534	67.3895	65.3596	481.037	801.45	493.177	435.751	200.506	691.047	600.627	876.626	577.503	350.583	258.182	330.363	241.892	272.815	542.727	394.851	379.702	339.65	328.093	281.999	270.741
9.70_255.2103m/z		255.21	1	9.70158	0.434333	5	0	0	3.59126	QC	4	100 - 16.1 - 0.267	1582.76	43.57	72.2667	1287.82	1434.51	1325.27	1405.38	1319.77	1724.33	2222.23	1981.28	1678.78	1577.2	1213.32	1730.54	1426.73	201.45	436.35	1626.03	476.639	386.989	1171.68	396.824	1492.86	1305.45	649.459	265.852	1349.41	1330.01	788.729	1469.56	827.757	788.352	1017.01	560.275	666.044	893.028
0.79_868.4937m/z		868.494	1	0.788383	0.0357167	1	0	0	3.58469	3	QC	100 - 44.4	65.8217	36.17	93.04	58.678	47.1498	36.5532	15.9459	10.5512	26.797	4.61699	5.77863	3.70889	0	0	2.26534	0	34.6741	70.7238	106.914	45.926	67.8396	92.0135	78.6889	87.494	94.223	57.3193	53.8775	100.332	51.0672	52.3629	30.5858	71.8489	54.6266	77.9085	69.8902	45.7253	30.9088
0.79_744.6235m/z		744.623	1	0.788383	0.0285833	6	0	0	3.53115	2	QC	100 - 13.9	25.4604	24.36	23.676	33.2801	20.5381	21.6237	17.8629	12.0226	6.84637	3.87915	3.03839	4.5134	3.89768	5.7496	0	0	30.613	18.7561	18.8217	0.452606	19.0051	25.2239	30.4051	20.7468	30.2407	20.719	28.9667	32.336	19.8273	25.65	23.0302	32.1905	27.4183	32.8823	19.5093	34.5446	17.1874
6.19_570.3549m/z		570.355	1	6.1876	0.177883	2	0	0	3.48927	QC	1	100 - 25 - 2.04	1942.69	39.02	81.4299	1697.61	1807.99	2030.84	2100.22	2256.49	2185.29	2462.51	2209.65	2624.87	2383.72	2458.63	2281.5	2581.09	15.4364	45.5764	771.479	242.98	75.2039	629.928	321.737	519.27	392.378	1030.93	207.994	1053.12	621.079	2359.75	306.582	711.161	1063.65	1438.36	927.302	1836.38	1823.77
0.75_1012.2721m/z		1012.27	1	0.752667	0.05	1	0	0	3.48417	1	QC	100 - 63.1	21.2955	43.84	0	3.88796	5.4634	0	6.30926	0	5.90193	0	1.8086	2.17712	0	5.86878	4.22788	3.5015	5.12386	5.45167	7.67056	15.5902	8.58154	2.06058	13.5303	13.3254	3.43652	8.3323	8.37594	5.72301	11.274	10.0757	11.8193	9.59611	2.35605	10.7784	0	11.0216	3.61914
5.38_522.2831m/z		522.283	1	5.37608	0.391467	4	0	0	3.46151	2	1	100 - 21.6 - 13.4 - 0.0298	301.872	15.9	116.258	245.097	206.638	236.175	198.123	197.693	177.577	205.643	215.915	179.252	205.473	174.092	181.359	178.13	6.97967	0	38.0968	0	48.2369	16.1574	3.83361	0.210122	4.54241	12.4363	56.3742	330.312	92.7168	158.835	147.003	168.36	115.353	178.515	191.045	3335.97	40.4359
0.82_162.1120m/z		162.112	1	0.8241	0.4622	12	0	0	3.39015	2	QC	100 - 4.81 - 0.0591	1751.9	38.51	1076.73	1054.27	931.867	916.713	827.017	746.149	672.81	665.674	612.065	644.389	533.676	415.337	346.098	373.281	494.96	4241.4	2136.26	1588.56	7099.35	3258.52	3727.61	13618	2054.71	1265.65	722.096	1828.96	2808.29	1372.78	4091.01	1337.85	768.035	995.164	1142.66	1866.69	3577.06
9.70_157.1006m/z		157.101	1	9.70158	0.327183	8	0	0	3.38956	QC	4	100 - 54.3	267.257	41.49	10.904	185.519	229.888	203.169	234.094	234.088	284.73	335.092	328.09	294.601	286.593	236.7	326.392	275.842	45.6037	55.3279	205.042	57.8778	50.3892	156.506	70.0131	222.916	181.275	107.91	37.6023	181.421	167.166	106.065	197.127	117.775	104.202	165.593	75.7786	110.49	142.045
9.51_256.2629m/z		256.263	1	9.50942	0.242167	33	0	0	3.38656	QC	4	100 - 10.1	426.792	39.02	91.1717	195.009	274.473	325.325	375.195	369.897	412.469	475.696	496.295	515.136	517.159	491.359	590.766	616.161	107.591	125.313	121.303	120.561	92.2635	156.71	100.845	135.007	86.9502	94.0374	94.9888	105.855	317.606	270.919	115.371	301.19	394.978	398.979	323.894	183.629	520.035
0.79_238.8417m/z		238.842	1	0.788383	0.0643	1	0	0	3.37323	4	QC	100	121.394	25.03	145.317	97.673	83.5228	71.6012	57.3244	45.2328	37.6835	25.9524	24.3115	26.1642	19.9743	12.4847	9.6763	6.26129	125.858	139.458	183.394	190.987	156.583	177.872	195.254	200.86	152.43	117.498	122.224	130.028	139.96	131.42	96.4136	123.899	121.981	164.633	170.325	112.282	85.9528
4.69_228.0394n	228.039	229.047	1	4.69383	0.20645	2	0	0	3.34883	2	QC	100 - 22.2	206.841	30.18	79.1975	91.649	90.1786	77.2076	73.3935	70.0491	86.7859	54.6284	56.6195	76.1736	65.8	57.2956	49.5583	49.4218	56.6904	2.62298	182.881	364.224	202.115	265.536	915.212	279.009	94.9991	225.589	175.779	244.664	423.027	163.949	134.196	136.441	237.725	150.478	87.6451	375.528	329.488
0.77_974.5362m/z		974.536	1	0.774083	0.0357333	11	0	0	3.33892	1	QC	100 - 56.1	140.836	14.01	129.21	114.197	85.3932	101.656	60.1474	53.518	72.644	47.323	37.4901	37.7882	31.833	14.9577	10.1166	25.6544	98.4858	110.466	88.3742	67.1485	119.584	142.564	145.79	83.9273	123.543	118.167	155.84	117.813	65.2891	88.9629	102.417	133.404	109.509	114.653	91.6096	114.79	118.212
0.78_922.5515m/z		922.551	1	0.781233	0.0357333	1	0	0	3.33733	1	QC	100 - 53.1	112.732	14.4	88.3745	90.5048	89.6811	89.2861	53.5169	50.9107	68.1751	43.9198	30.0422	33.0953	24.1745	14.446	8.0791	21.2787	79.2791	110.916	99.4997	31.7477	87.9422	93.2398	123.247	108.514	123.816	110.233	121.21	104.774	86.687	94.6367	76.2963	112.776	99.2277	115.689	85.1903	107.102	104.796
0.78_1124.3913m/z		1124.39	1	0.781233	0.0214333	11	0	0	3.32581	3	QC	100 - 56.8	114.797	17.36	127.893	97.9153	100.055	102.586	48.0314	40.9105	62.8114	17.5767	25.4571	21.111	17.5782	4.56336	2.1232	10.3502	82.7799	88.688	96.5853	48.3651	77.0166	105.276	126.426	91.9034	125.614	109.974	135.628	118.964	76.8133	98.6763	90.2059	114.676	105.653	91.7364	104.21	60.7826	92.8619
4.45_789.4463m/z		789.446	1	4.45167	0.135717	1	0	0	3.32122	1	QC	100 - 21 - 0.254	116.354	41.81	57.7744	35.8866	34.2922	35.5099	34.2257	140.01	34.2743	17.6012	27.3109	29.5337	28.9521	30.0455	22.6361	22.3234	503.936	401.51	470.972	132.337	141.42	144.032	126.401	186.786	591.733	84.2992	88.0796	119.084	58.7504	75.0426	92.9217	85.6406	86.9014	109.648	83.921	67.8628	194.18
1.05_182.0581n	182.058	165.055	1	1.05127	0.10645	13	0	0	3.31568	1	QC	100 - 29.6 - 8.56 - 0.695	148.731	31.35	99.099	73.8205	75.0176	60.7284	58.1784	48.8174	55.7775	48.7687	45.7157	52.5032	45.9192	33.9846	30.6279	34.9923	54.7093	232.061	101.582	75.4019	80.541	184.005	75.7478	108.479	80.5773	77.7825	65.6957	55.1604	104.055	74.992	79.6906	92.964	89.9147	76.028	93.7359	96.205	79.0849
5.13_635.3760m/z		635.376	1	5.13462	0.27005	1	0	0	3.31246	2	QC	100 - 24.1	303.761	77.16	405.238	248.464	212.124	172.302	127.409	106.334	103.109	85.2926	82.1318	48.6041	58.7332	37.8102	30.1429	13.6975	24.8348	15.7028	710.66	15.723	494.648	794.12	163.972	213.829	185.084	539.711	363.362	559.912	370.061	547.494	461.419	136.99	264.847	347.645	548.705	48.0699	342.352
5.63_284.2942m/z		284.294	1	5.62538	0.12145	23	0	0	3.29669	1	QC	100 - 3.55	38.8053	67.94	33.2672	39.646	43.4602	40.0775	27.3035	24.0138	21.9993	7.98094	13.0681	12.7316	8.46208	11.2721	4.43595	3.35999	25.1767	42.6147	14.2587	12.7059	58.5612	63.0771	90.5661	69.0987	40.1668	9.80302	56.3506	62.258	89.823	67.2117	43.3647	12.9722	16.0154	62.6617	50.6753	64.4707	42.6008
0.79_866.4921m/z		866.492	1	0.788383	0.0214333	6	0	0	3.27165	3	QC	100 - 40.2	58.2864	30.14	71.9225	53.3381	35.1902	35.1963	7.37299	5.13752	21.5331	5.18188	7.67253	3.77851	3.00213	4.31055	1.4738	7.34566	6.9809	63.5596	77.1938	24.8131	74.2503	64.1836	75.6796	65.9385	94.8579	66.3506	65.6503	83.7204	43.9294	62.2272	26.2674	71.2075	48.3982	60.3249	51.8007	42.1654	32.953
0.78_798.6386m/z		798.639	1	0.781233	0.0285667	60	0	0	3.26513	1	QC	100 - 15.2	35.9773	29.05	35.7495	45.7013	34.9264	32.828	31.1648	11.4131	17.1289	9.31074	8.92721	7.50134	5.94061	0.451009	0.889985	2.81015	24.6059	5.33673	20.7682	0	21.7665	34.9061	14.0939	15.2987	30.6661	33.2895	28.8421	29.6319	20.5979	35.9767	45.58	46.9161	33.6742	29.7546	35.0228	37.0556	40.1403
6.81_480.3440m/z		480.344	1	6.80625	0.56865	6	0	0	3.23397	QC	1	100 - 18.8	5878.6	37.33	466.3	5364.63	5800.91	6320.45	6507.8	6812.28	6751.35	7468.33	7080.49	7892.51	7661.23	7752.86	7029.32	7856.15	138.015	184.155	2154.91	587.117	261.234	1178.84	738.931	587.074	836.724	4946.14	2160.43	6207.69	5326.75	4237.99	3158.32	3717.07	6133.23	5694.96	4683.13	6178.13	6254.15
4.57_240.0651m/z		240.065	1	4.56527	0.2986	2	0	0	3.22694	2	4	100 - 54.8 - 3.61 - 0.944	240.464	17.81	138.425	105.255	108.874	102.08	119.316	103.072	127.294	108.72	103.397	113.683	104.314	86.1284	98.4999	102.281	0	0	127.402	0.0337799	0	5.33548	21.7219	0	0	135.678	98.5516	383.437	369.958	362.119	272.708	93.8254	185.108	145.338	98.2658	259.713	192.911
4.96_447.0659m/z		447.066	1	4.95673	0.0928667	3	0	0	3.22211	4	1	100 - 2.18	48.5233	33.12	0	10.1465	15.4866	12.3263	19.5816	24.4057	16.9679	28.0421	29.9887	36.6888	40.2163	46.1735	50.2077	68.4135	0	0	15.3296	0	0	0	0	0	0	30.0567	15.8871	24.0236	18.3437	25.1556	9.53485	37.3854	32.001	20.9432	34.4533	0	31.1757
3.67_212.1177m/z		212.118	1	3.66943	0.177867	2	0	0	3.19163	QC	3	100 - 8.74	48.3622	43.45	0	26.1422	38.7921	35.9266	44.6862	50.1939	51.6765	47.8392	50.1352	60.0391	61.9693	59.0799	46.746	54.9502	0	0	0	0	0	0	0	0	0	0	0	0	0	0	0	35.5151	3.38553	0	0	0	0
0.82_990.2673m/z		990.267	1	0.81695	0.0635833	3	0	0	3.17364	2	QC	100 - 2	29.5245	66.58	63.6448	26.3656	12.3391	11.8832	3.83246	0	0	0	0	0	0	0	0	0	0	10.1142	0	0	0	3.78294	0	0	21.2179	62.5353	82.0181	36.1146	27.198	29.5552	38.4526	52.2215	51.2489	4.73666	22.5632	17.3326	47.1033
1.06_107.0491m/z		107.049	1	1.05842	0.0993	14	0	0	3.16019	1	QC	100 - 54.9	28.0458	30.2	3.00257	13.265	13.0111	10.8865	18.0842	17.2674	14.5816	11.6294	12.6326	12.8467	10.0739	8.25464	5.70918	6.58708	33.6594	4.3198	29.7086	15.2819	22.8567	37.2778	20.5999	42.0381	19.7128	17.3342	9.01481	13.4442	41.1993	16.7411	17.5252	21.2461	25.6493	18.7404	17.6938	22.2625	21.7671
5.94_567.3304n	567.33	568.339	1	5.93828	0.5122	2	0	0	3.15453	QC	1	100 - 26 - 4.25 - 0.259	19736.1	37.06	1268.17	17949.3	19637.2	21923.3	22360	24035.4	22767.2	26068.2	24593.4	27099.3	24486.8	26370.8	22832.5	25889.4	1259.27	887.93	10888.3	2166.9	1175.51	13662.7	2964.77	3375.76	6442.45	8088	5236.24	11151	7352.83	17547.1	3279.89	11014.5	13661.8	15060.6	13633.6	16309.8	12737.1
5.60_540.3058m/z		540.306	1	5.60395	0.37005	1	0	0	3.14354	QC	1	100 - 22	1580.92	34.78	192.876	1526.42	1676.1	1770	1706.92	1828.53	1722.8	1979.78	1944.08	1952.71	1966.83	1944.28	1811.08	1991.7	0	29.753	2483.53	78.5477	15.1032	270.635	144.716	169.453	449.25	622.294	235.909	1237.22	2086.18	1776.86	1171.86	1210.22	2508.11	1283.25	3219.62	2702.43	1299.7
4.71_505.1684m/z		505.168	1	4.70742	0.170733	3	0	0	3.1121	3	QC	100 - 18.7	720.843	86.83	917.186	515.267	455.718	356.099	305.281	242.124	221.357	190.511	155.501	171.928	145.688	93.1091	83.7806	75.0297	330.549	2.63474	420.326	542.533	1638.75	642.546	152.398	138.801	147.64	1720.38	566.563	247.078	606.283	348.606	22.9772	371.468	317.661	1061.41	338.11	577.76	105.34
2.72_91.0540m/z		91.054	1	2.71575	0.448617	5	0	0	3.1055	3	QC	100	96.8557	37.79	132.659	58.4504	44.1077	40.3895	28.09	22.2291	23.1133	19.8069	13.4698	14.4385	13.7	7.85182	9.16335	5.88898	15.1345	31.9994	169.772	36.2615	52.7432	47.9114	57.3091	110.096	49.6125	154.326	121.71	112.227	107.929	88.0575	71.4784	98.1997	112.059	81.9779	102.509	120.742	49.1534
0.82_742.4558m/z		742.456	1	0.81695	0.135017	1	0	0	3.09928	2	QC	100	37.9144	63.62	53.1836	33.0197	24.348	25.2228	12.4628	10.9564	21.0644	5.51149	3.4876	8.08835	1.66315	0	0	7.36287	5.78671	13.8318	10.0325	0	5.85473	10.6386	9.32012	10.2116	22.6198	44.6777	63.7312	37.9361	35.6225	50.5393	57.9179	48.9754	56.725	18.7416	26.2822	27.3141	43.148
0.82_988.2726m/z		988.273	1	0.81695	0.0635833	2	0	0	3.09246	3	QC	100 - 3.23	31.4611	61.12	46.6355	30.4223	28.2284	20.1681	13.0483	0	3.89505	4.81322	0	0	0	0	0	0	17.0791	12.5105	2.62927	0	0	23.2767	5.55346	6.58257	21.5184	51.8152	66.9874	40.5488	23.053	32.9457	54.4485	54.1644	60.1017	5.59015	38.2078	16.2173	37.4383
0.76_1001.7574m/z		1001.76	1	0.7598	0.05	30	0	0	3.00707	4	QC	67.1 - 100 - 73.5	220.207	16.35	186.743	168.257	120.416	130.83	148.943	146.663	82.311	139.566	117.474	114.964	77.9239	26.3073	25.8487	23.9187	291.132	233.814	205.139	377.683	245.054	221.33	226.908	274.75	230.371	232.025	229.551	143.741	216.957	187.765	206.372	221.559	157.922	185.336	223.399	271.977	207.122
5.28_512.2666m/z		512.267	1	5.27678	0.291467	5	0	0	2.99722	2	QC	100 - 21.2 - 0.787 - 0.763	233.839	59.75	241.078	217.145	179.723	151.798	110.511	102.002	103.893	69.1328	72.8072	81.5723	62.4789	21.975	34.7878	24.9343	49.5724	39.8163	427.06	233.426	122.452	335.738	282.33	172.812	137.123	342.755	212.018	224.231	565.625	192.876	138.573	142.597	245.358	322.965	119.055	233.875	132.669
2.21_91.0540m/z		91.054	1	2.2107	0.284333	5	0	0	2.98952	2	QC	100	68.7114	31.69	81.961	57.9188	48.151	48.9839	34.304	21.656	21.3475	19.5938	19.8908	19.9376	11.6846	0.714764	4.17601	5.94342	42.6673	42.7843	124.353	62.9183	185.996	86.4505	74.2454	178.311	72.0311	92.8789	82.7845	58.0683	78.3223	59.1152	66.3999	69.0887	85.1452	37.1395	55.8582	74.7811	70.8302
2.71_249.0607m/z		249.061	1	2.70862	0.540783	2	0	0	2.98231	4	1	100 - 5.81	863.742	31.26	826.261	554.421	512.687	439.924	379.91	274.799	275.636	235.176	227.662	248.498	208.187	148.847	161.956	151.737	225.134	336.111	759.855	434.41	381.014	216.661	524.239	632.268	318.614	1350.72	916.08	1029.46	1036.07	886.974	485.874	1063.77	1155.05	822.374	1129.99	1187.1	607.973
5.93_481.3160n	481.316	482.324	1	5.93113	0.37005	7	0	0	2.94871	QC	1	100 - 16.3	3174.29	32.1	567.287	3262.47	3459.69	3774.84	3715.41	4008.19	3759.35	4247.33	3932.11	4270.25	3917.11	3994.03	3609.34	4084.15	103.345	421.032	679.95	486.082	257.37	779.745	540.353	707.62	1365.3	1825.55	1018.95	2528.63	4787.5	4312.87	1252.98	2600.28	5682.78	6877.24	3892.04	6411.37	2502.08
5.58_467.3009n	467.301	468.308	1	5.57538	0.35575	5	0	0	2.91474	QC	1	100 - 18.2 - 2.05 - 0.0178	5651.6	27.88	1652.21	6355.93	6713.68	7125.6	6738.43	6945.12	6582.54	7631.7	7267.24	7422.92	7243.2	6940.69	6302.31	6790.84	244.901	489.026	4060.03	701.59	668.062	1453.83	1673.35	1537.73	3904.78	2196.62	2081.54	4837.32	6101.44	10143.6	1991.46	4585.01	6866.52	9688.2	9850.53	7138.79	7742.8
5.19_400.2214m/z		400.221	1	5.19177	0.0850167	2	0	0	2.90164	2	QC	100	21.4212	61.08	28.6893	32.2942	19.228	28.0421	17.2121	16.2599	9.65293	2.24993	9.8066	0	0	0	2.07973	0	6.88747	2.51086	38.5244	16.8232	16.9963	3.40654	50.645	16.7026	47.4338	6.89045	34.6861	19.2462	36.71	56.2588	12.0279	35.6751	27.6636	51.6157	26.3442	10.4071	8.51633
5.26_414.3000m/z		414.3	1	5.26248	0.398617	1	0	0	2.88889	2	1	100 - 25.2 - 2.73 - 0.0786	12554.5	80.9	12919.1	8995.62	8116.47	7670.67	6509.54	5981.1	5456.83	5683.43	5178.96	5094.88	4665.19	3275.64	2995.51	3003.68	1397.65	310.704	1460.99	407.975	3254.99	2286.25	6030	2411.41	423.026	11025.2	7825.56	19198.1	14117.2	10903	8577.69	15006.4	6343.82	27151.5	22568	92123.6	2908.96
0.75_1089.7619m/z		1089.76	1	0.745517	0.0428667	3	0	0	2.88529	4	QC	100	63.1968	20.22	47.807	53.2424	37.7106	35.5341	42.2859	25.1757	14.5734	18.2223	21.9869	6.13633	17.3569	12.1006	8.21079	7.29722	106.198	59.5189	49.6426	86.6939	45.078	71.6311	56.137	58.6754	66.1728	71.0164	76.2589	45.2456	60.1053	66.3389	74.3598	57.981	52.6554	45.4159	69.0769	79.8317	67.8573
4.06_657.3671m/z		657.367	1	4.0602	0.1636	2	0	0	2.85375	1	QC	100 - 19.9 - 0.518	249.471	46.05	251.828	161.515	129.345	102.295	93.0574	93.5008	80.2951	50.392	56.4349	53.1821	61.3619	54.534	33.3888	37.4752	2293.53	1882.23	1877.24	399.58	363.776	434.452	464.23	433.859	2292.16	155.117	145.434	188.801	119.149	126.764	277.919	153.376	164.558	257.58	187.383	117.126	94.0253
0.77_1033.5071n	1033.51	1034.49	1	0.774083	0.0357333	1	0	0	2.84547	1	QC	100 - 54.1	303.395	13.13	290.97	263.494	236.839	234.614	137.791	128.29	169.018	103.248	94.059	87.8856	70.6296	33.9352	45.5596	45.1164	209.975	279.646	289.097	160.07	226.763	287.872	333.837	217.486	346.972	281.339	352.505	296.04	204.063	249.095	228.839	321.287	259.51	316.276	233.39	233.03	266.47
2.71_143.0723m/z		143.072	1	2.70862	0.5622	1	0	0	2.84488	4	QC	100	372.799	33.78	495.026	251.856	228.967	180.441	137.703	98.7289	98.6221	79.0887	80.5139	89.1282	71.134	48.2289	45.8742	47.5232	96.2341	143.491	617.903	204.995	244.238	255.085	272.356	378.5	190.491	601.605	446.007	433.33	468.158	370.33	306.208	445.547	491.353	353.702	466.657	491.271	277.737
4.96_512.3340m/z		512.334	1	4.95673	0.25645	1	0	0	2.77804	4	2	100 - 19.5 - 1.76	2028.69	30.86	2115.45	2255.28	2242.33	2121.76	1855.63	1733.8	1748.27	1723.1	1655	1684.51	1592.84	1425.61	1253.28	1284.95	264.656	461.15	1507	1342.6	0	790.12	479.215	607.856	1959.79	963.819	136.019	268.949	760.829	273.725	331.841	853.891	2296.55	1301.34	303.472	300.422	805.781
0.77_840.7021m/z		840.702	1	0.76695	0.0142833	1	0	0	2.77632	3	QC	100 - 30.4	45.3493	17.21	50.5689	46.8334	50.2612	44.6828	54.1995	55.5876	32.6593	39.8525	40.6381	32.391	28.0038	9.08856	8.61679	0	43.7212	34.4104	43.6576	13.7473	36.3646	42.0989	42.5995	30.1609	46.9356	39.1911	43.4615	52.4787	30.1666	32.9421	31.9816	44.8071	51.869	56.3539	44.7961	37.7106	37.8618
2.20_103.0541m/z		103.054	1	2.20355	0.6115	8	0	0	2.75938	2	QC	100 - 5.14	1057.81	31.6	1639.98	667.065	564.001	487.458	408.527	291.056	279.608	260.285	220.157	244.888	211.404	126.601	127.815	122.796	874.748	811.376	2113.51	1299.46	3064.74	1461.81	1240.17	2990.72	1241.7	1541.59	1313.21	905.467	1362.89	1088.83	1102.93	1011.31	1482.86	596.195	833.855	1136.05	979.675
0.76_1069.7454m/z		1069.75	1	0.7598	0.05	1	0	0	2.71256	4	QC	75.1 - 100 - 81.3	231.699	15.78	169.338	165.417	151.578	158.732	175.349	153.488	106.047	116.097	119.521	104.939	107.415	38.0106	27.7065	47.1547	288.753	240.889	212.348	428.849	248.429	242.723	262.191	306.423	239.135	220.562	258.471	173.228	238.749	196.576	213.047	232.889	167.959	199.856	279.63	274.546	205.391
1.07_118.0656m/z		118.066	1	1.06557	0.128583	13	0	0	2.70862	2	QC	28.3 - 100	208.534	24.41	168.9	152.304	140.899	141.979	139.562	124.617	99.967	115.276	96.2155	95.5227	73.9973	71.8942	55.8039	49.7391	27.9995	37.0243	120.11	48.321	252.026	59.8664	60.6069	185.979	50.2999	230.594	152.669	152.584	336.487	180.385	133.187	283.658	298.761	224.297	268.521	287.224	247.145
0.82_1021.2488n	1021.25	1022.22	1	0.81695	0.0428667	2	0	0	2.70397	3	QC	100 - 1.82	61.9971	43.84	130.216	69.0917	45.2171	34.0084	12.6364	6.18899	4.58607	0	0	4.56956	0	0	0	0	13.0592	51.0225	47.6346	6.88278	17.2377	47.0835	38.1263	19.0227	67.0085	106.453	107.904	95.3403	54.1893	71.8356	43.8537	91.9201	96.0165	37.9236	71.1299	16.6058	46.1131
0.82_540.5723m/z		540.572	1	0.81695	0.0778833	3	0	0	2.69857	4	QC	100	26.9543	47.06	35.0971	23.139	16.7545	25.8764	4.80591	2.30619	13.9415	2.9872	7.90745	7.94088	0	3.72708	0	5.20736	11.6092	25.2615	52.3244	19.6489	34.5918	23.0212	49.1427	33.0531	39.2877	20.3396	27.4348	51.0098	26.9602	37.7323	14.494	25.7565	26.2757	52.6563	37.4867	8.52407	9.79732
6.84_482.3596m/z		482.36	1	6.84197	0.491467	2	0	0	2.68805	QC	1	100 - 19.2 - 1.58	5060.51	32.65	975.341	5274.93	5547.22	5922.92	6085.21	6257.16	6072.29	6646.29	6137.47	6910.66	6675.01	6541.67	5903.3	6535.72	323.346	403.851	1341.02	739.173	454.429	1604.52	812.668	970.205	931.376	3611.9	1959.91	5311.29	6480.23	3531.76	3908.02	4940.32	5094.15	4530.4	3830.53	4622.81	7415.01
0.79_978.5237m/z		978.524	1	0.788383	0.0357333	1	0	0	2.68065	1	QC	100 - 57.1	133.05	13.09	116.748	118.087	90.1472	95.7397	57.3966	54.3917	101.029	52.2634	45.9917	53.4535	47.269	25.2621	22.3572	34.8849	103.368	136.637	107.493	62.3089	124.412	136.574	148.401	104.928	138.197	118.758	148.861	111.642	85.6118	101.308	90.6985	127.379	107.028	132.091	92.5287	109.041	117.964
0.80_112.8956m/z		112.896	1	0.795517	0.284317	1	0	0	2.6458	4	QC	100	2081.08	29.73	2556.22	1596.26	1413.53	1359.02	1123.47	980.242	863.069	792.049	726.012	721.079	631.001	392.11	337.983	370.04	1849.6	2309.95	3489	3412.92	2653.61	2559.48	3300.08	3388.49	2385.5	2426.38	2305.77	2219.94	2572.13	2212.31	1599.6	2124.93	2143.89	2711.87	3008.41	1658.36	1544.08
6.73_504.3438m/z		504.344	1	6.72767	0.803667	11	0	0	2.61514	QC	1	100 - 21.4	8341.01	36.19	839.596	7333.91	8364.24	8976.53	9138.26	9564.99	9546.37	10073.4	9591.44	10805.6	10717.2	10680.6	9668.93	10876.6	248.795	380.75	3537.94	911.065	359.563	2259.03	1154.62	1457.39	1771.47	5013.5	2086.59	6829.41	6934.43	9031.36	4986.2	4372.37	7201.72	6417.52	9168.61	7765.09	8360.22
7.09_509.3477n	509.348	510.355	1	7.09057	0.952983	9	0	0	2.59658	QC	1	100 - 20.5 - 1.8	7386.18	34.94	1051.46	6937.9	7526.27	8247.58	8387.58	8757.52	8451.77	9514.16	8783.25	9806.65	9609.21	9261.85	8638.54	9512.52	238.526	853.907	1112.81	743.918	362.681	2063.91	682.13	1226.53	2185.34	2934.54	1888.6	5572.16	4162.73	7132.97	3601.8	3432.64	9090.68	10952.6	6412.63	8453.64	5876.17
1.05_278.0856m/z		278.086	1	1.05127	0.10645	2	0	0	2.55671	3	QC	100 - 87.8	68.0488	22.36	29.7327	30.9184	27.6518	32.7067	21.8132	28.3027	27.7783	25.5085	28.5945	18.6196	35.1146	21.7512	17.7782	31.0182	38.1814	23.7857	31.5858	46.423	28.422	31.794	36.3359	42.4279	32.6882	23.0486	33.9492	27.2249	15.5405	17.6697	31.1167	11.5461	14.3592	17.7861	12.6988	29.0479	23.1478
1.05_95.0489m/z		95.0489	1	1.05127	0.10645	22	0	0	2.50816	2	QC	100 - 1.88	56.4697	22.73	46.1205	39.1722	41.8958	33.3609	28.1182	27.6436	28.3095	21.9725	27.1469	28.5886	29.59	20.4832	14.8963	17.2977	30.2974	24.4095	66.0218	42.5188	54.88	40.1305	36.8917	85.5991	40.0448	58.7421	37.2672	35.6829	84.6181	47.9004	39.2538	69.9296	63.0732	52.2698	78.0097	76.8908	55.4264
4.20_362.1900m/z		362.19	1	4.19593	0.177883	1	0	0	2.47226	1	QC	100 - 1.48	177.596	39	150.363	104.404	91.925	87.1228	88.0961	86.047	78.0106	76.2566	57.0499	68.9978	56.7982	60.9174	48.7806	39.2594	1124.26	883.518	942.797	295.727	250.012	264.561	302.04	327.343	1146.91	160.784	156.901	172.503	122.676	137.94	202.134	145.268	167.682	201.324	161.32	125.076	113.193
1.06_108.0574n	108.057	91.0541	1	1.05842	0.15645	5	0	0	2.45764	2	QC	100 - 5.57	258.2	23.05	195.393	186.377	189.049	176.736	162.956	152.694	134.323	124.273	132.485	138.499	122.557	91.7452	73.0535	80.7778	119.416	111.776	299.531	173.347	340.416	194.244	167.881	437.208	155.493	294.699	182.191	179.528	429.02	255.598	194.253	333.937	344.459	251.46	337.615	369.083	300.048
1.05_136.0753m/z		136.075	1	1.05127	0.120733	19	0	0	2.40742	2	QC	100 - 7.94	406.849	24.48	359.323	279.278	278.596	261.303	243.497	220.664	210.954	205.808	208.992	205.119	175.868	158.738	123.244	132.034	170.332	162.897	432.053	329.065	376.657	310.358	239.716	508.293	322.246	392.756	270.712	256.238	628.208	392.549	265.72	535.033	498.118	397.183	555.211	573.584	391.735
5.77_493.3163n	493.316	494.324	1	5.76755	0.476483	4	0	0	2.36295	QC	1	100 - 21.2	19983.9	30.84	4169.07	20960.5	22464.2	24661.4	23959.2	24964.6	23184.1	27046.4	25229	27611	25092.1	25634.7	22733.3	24908.1	1086.18	1861.23	16594.6	3341.6	1703.59	9071.32	10685.7	6117.09	9687.6	13449.1	9621.4	21466.5	19440.9	26556.2	8950.03	18921.2	22005.1	39477.9	50124.4	21167.6	30178.2
0.82_508.6241m/z		508.624	1	0.81695	0.1493	1	0	0	2.36241	2	QC	100	57.6629	47.52	82.3235	56.7007	39.7594	45.6566	34.727	26.9654	21.2775	20.565	23.3934	18.5314	16.6714	10.9589	13.0068	9.9543	28.4557	25.5279	20.5494	21.5748	14.9469	30.9405	18.202	11.0054	42.0813	78.1681	95.5706	72.8381	41.4465	89.0977	87.6159	83.8868	75.1266	32.2662	45.0302	49.2995	46.8858
4.32_384.2029m/z		384.203	1	4.3238	0.185033	3	0	0	2.3594	1	QC	100 - 2.71	241.536	36.04	190.591	158.196	136.962	129.786	119.229	158.058	123.356	114.706	103.963	112.562	95.4573	82.1199	67.462	88.4179	1269.76	1008.47	1010.21	378.275	270.656	257.3	356.366	473.93	1174.7	220.516	220.413	240.068	192.578	196.869	253.127	189.451	243.285	312.57	228.093	219.513	194.22
1.05_123.0441m/z		123.044	1	1.05127	0.185017	8	0	0	2.34902	2	QC	100 - 5.58	220.259	24.81	195.59	149.721	152.91	139.67	137.831	127.692	120.936	108.325	113.319	113.781	94.9911	86.9988	73.5508	74.1296	100.418	85.9479	200.733	138.642	194.921	129.045	98.6959	256.458	105.132	218.075	136.45	136.908	332.715	205.604	122.593	291.446	259.67	220.798	307.83	309.874	213.932
6.02_104.1069m/z		104.107	1	6.01687	0.604367	22	0	0	2.34644	QC	1	100 - 3.62	5077.33	33.1	743.169	4746.75	5246.55	5608.98	5496.73	6297.81	5741.67	6381.41	6001.95	6599.57	6193.82	6514.11	5582.6	6546.87	195.624	328.278	2875.72	750.722	249.973	1580.39	826.437	1403.01	1226.3	3646.83	1233.59	3368.42	3299.51	3242.81	1553.63	2249.18	3164.41	3620.28	3627.92	4454.71	3663.87
2.71_187.0629n	187.063	188.07	1	2.70862	0.932233	2	0	0	2.34492	4	QC	100 - 8.18	2828.12	35.66	4229.27	2198.36	1904.21	1625.91	1416.77	1090.17	1064.58	969.208	884.746	924.986	778.369	592.448	557.816	513.575	849.566	1176.67	5325	1806.78	1989.38	1910.21	2065.3	3050.87	1576.17	4914.07	3746.4	3613.19	3745.21	2903.97	2459.58	3486.61	3966.79	2731.28	3601.3	3855.15	2332.81
6.02_519.3327n	519.333	520.34	1	6.01687	0.803667	3	0	0	2.33022	QC	1	100 - 28 - 8.03 - 0.557 - 0.013	316143	32.21	59978.7	319068	339413	379340	376647	392137	368020	430433	401708	442486	396338	425320	357272	396756	13144.7	25321.2	220587	58280.2	19619.8	98571.9	52493.4	79791	69938.2	274443	78392.3	200016	227648	197221	113590	145376	211310	189661	193736	273270	220124
6.73_544.3377m/z		544.338	1	6.72767	0.768667	4	0	0	2.31113	QC	1	100 - 26 - 10.3 - 1.7 - 0.00919	79766.7	34.67	9032.27	76059.6	82199.8	90975.9	92714	96489.5	92761	104453	99787.1	109678	102002	104991	92070.4	102151	3218.91	5701.94	53949.7	15009.2	4504.81	31830.4	17761.6	22942.5	28996.6	57812.9	24818.4	66077	66217.6	101012	53517	42629.5	74768.7	68878.7	101796	80574.3	77817.4
0.82_694.4799m/z		694.48	1	0.81695	0.10645	29	0	0	2.29088	2	QC	100	30.7973	45.25	46.4451	30.4834	29.2416	32.3918	11.4184	13.5834	7.36185	3.44682	7.59066	12.7765	0	7.91332	0	4.5194	27.7275	27.6872	24.2347	8.74766	8.41305	19.5546	28.6349	18.4554	44.8336	19.9568	34.0664	70.6724	8.65895	69.7516	26.111	45.0629	30.1644	32.3676	23.3383	30.1357	13.074
2.71_118.0649m/z		118.065	1	2.70862	0.803683	13	0	0	2.28894	4	QC	100 - 6.19	2273.64	34.04	3198.44	1753.52	1545.54	1438.47	1210.33	942.668	898.748	841.954	767.812	865.766	654.386	525.305	504.116	494.2	686.501	960.585	3996.76	1396.62	1627.26	1256.85	1657.12	2479.88	1250.48	3975.18	2857.33	2728.1	2914.47	2257.12	1763.83	2783.78	3139.86	2189.94	2865.75	3060.19	1830.17
2.71_130.0647m/z		130.065	1	2.70862	0.334317	7	0	0	2.28633	4	QC	100 - 3.77	184.102	27.08	203.506	115.768	110.161	95.9685	92.2051	68.4404	79.2696	53.4415	66.8892	70.1458	47.4721	48.1972	43.6919	50.8537	67.1586	78.9655	285.247	127.484	119.191	154.326	147.854	195.86	125.239	248.952	203.515	187.078	185.786	159.45	149.057	176.153	193.589	145.149	204.569	201.181	121.953
1.07_77.0384m/z		77.0384	1	1.06557	0.15715	1	0	0	2.27565	2	QC	100 - 0.899	69.4693	24.84	41.1752	53.5787	57.2033	54.8076	46.2622	47.5019	43.0291	44.232	43.848	47.2237	38.8896	31.0055	23.2724	25.315	33.8309	34.4152	93.2301	65.2399	128.095	67.8973	73.6822	161.189	55.1545	87.7216	58.3848	52.9909	108.71	70.9258	68.7142	79.865	92.1478	53.1707	74.1501	90.3086	92.5003
1.00_141.0405m/z		141.04	1	1.00197	0.127867	1	0	0	2.27343	4	QC	100 - 3.39	327.769	33.62	187.284	203.985	223.884	223.076	216.446	211.315	193.782	192.923	186.425	192.821	181.817	149.688	145.947	151.225	331.202	193.715	169.209	423.084	326.327	301.445	247.619	348.275	355.86	199.436	200.954	163.377	200.9	103.979	131.992	105.67	57.1765	127.407	146.694	131.453	194.201
0.83_118.0860m/z		118.086	1	0.831233	0.170733	40	0	0	2.26521	4	QC	100 - 2.99	479.617	32.12	379.14	364.112	335.097	368.794	333.443	297.783	275.369	278.738	273.074	282.347	233.802	195.119	163.21	178.661	351.346	330.801	140.136	443.621	150.934	413.806	412.617	247.431	290.747	384.361	238.178	337.18	207.972	780.578	168.094	417.474	331.085	420.479	402.8	417.05	179.459
2.71_146.0598m/z		146.06	1	2.70862	0.9744	4	0	0	2.23847	4	QC	100 - 7.49 - 0.0464	6121.75	33.59	8559.4	4953.72	4358.07	3968.75	3403.35	2740.38	2624.13	2503.11	2255.75	2512.13	2048.92	1555.02	1413.15	1434.04	2021.42	2773.3	10946	4082.4	4605.23	3707.48	4787.72	6694	3613.38	10712.1	7940.95	7642.33	8275.82	6433.53	5100.14	7731.39	8592.1	6165.28	7988.83	8426.87	5270.96
10.21_559.1312m/z		559.131	1	10.2138	0.255733	1	0	0	2.23707	QC	1	100 - 35.5 - 14.9 - 0.439	302.179	30.56	140.309	135.584	130.756	131.475	139.188	196	223.359	222.896	230.685	226.272	259.185	304.207	335.159	391.638	156.582	145.409	114.542	127.969	108.884	81.7062	134.171	154.418	101.895	104.316	94.6348	110.178	134.468	117.702	115.268	104.657	68.0175	102.644	85.3305	86.1619	104.023
0.78_1184.4023m/z		1184.4	1	0.781233	0.0500167	1	0	0	2.22813	3	QC	100 - 57.9	165.02	18.4	174.599	149.03	127.199	136.705	90.0465	66.001	96.6344	49.0322	44.8344	44.7627	48.3487	22.8017	22.5131	55.0933	88.4158	128.656	161.774	88.3508	140.618	136.873	166.996	113.308	190.145	173.72	211.142	182.617	134.53	131.793	139.768	174.123	147.361	164.087	155.128	92.0004	132.144
3.92_613.3407m/z		613.341	1	3.91805	0.177867	2	0	0	2.19804	1	QC	100 - 20.1 - 0.746	424.294	42.14	555.75	285.62	264.77	209.683	225.391	203.725	173.093	133.672	150.811	166.113	135.093	119.356	97.6498	103.712	3917.85	3383.19	3358.94	608.361	719.545	691.784	824.486	580.46	3898.04	226.399	233.836	249.057	201.324	208.509	414.475	272.886	233.702	417.254	322.062	207.114	127.371
1.05_86.0962m/z		86.0962	1	1.05127	0.09215	2	0	0	2.1706	4	QC	100	34.299	25.21	35.5264	24.2674	24.5803	23.3706	23.2086	21.6583	20.1828	17.0609	18.6274	12.6938	13.0144	15.7213	9.59205	13.2949	11.7273	13.9486	35.5693	30.1381	34.0891	33.2772	31.1147	41.8297	15.5713	36.9092	25.9255	20.3703	35.7247	30.4517	26.6818	47.4098	51.3414	20.8831	22.3205	35.7275	38.7148
1.07_93.0696m/z		93.0696	1	1.06557	0.170733	9	0	0	2.15302	2	QC	100 - 4.76	48.1791	25.94	28.2098	38.6663	39.6341	35.994	33.5171	31.8566	30.4514	28.8914	31.2692	33.7753	32.4247	24.2834	19.1404	20.6903	25.4319	26.7151	62.9494	46.7773	111.717	53.1472	55.7288	112.326	43.9234	58.1008	44.8839	34.7835	75.8913	48.4618	48.2925	50.0164	68.5989	36.5547	48.3064	60.6552	58.6472
0.82_640.5154m/z		640.515	1	0.81695	0.0778833	21	0	0	2.13466	2	QC	100	42.2918	39.11	72.0275	47.4229	36.5503	47.8159	21.1986	21.3081	21.0988	9.13485	4.4963	19.6792	6.01125	9.12939	1.90151	8.85061	29.8885	36.7433	33.0096	26.6852	24.4976	37.8891	22.2283	27.4871	59.7045	45.0821	51.6984	84.2883	36.0117	83.0902	49.4104	66.9354	52.0669	41.9472	40.9527	42.2304	18.6515
6.10_313.2731m/z		313.273	1	6.10187	0.142867	10	0	0	2.11429	QC	4	100 - 12.5	250.097	28.82	85.9013	245.065	264.731	288.212	273.618	298.136	302.48	350.846	300.601	334.792	308.598	283.468	287.128	327.458	13.4239	33.6921	181.878	34.8496	49.8594	125.068	50.5498	89.4116	85.421	195.437	160.31	317.26	478.504	578.155	449.657	137.012	387.493	289.776	397.145	344.011	351.148
6.22_518.3223m/z		518.322	1	6.2226	0.910817	5	0	0	2.10707	QC	1	100 - 23.9	39989.9	31.04	8759.59	40064.3	41887.5	47282.6	47666.6	48897.5	46158.2	53761.6	49407.5	55551.5	49842.6	51929.4	45437.3	51028.7	3382.07	6230.77	26137.9	9636.33	7520.69	22710.4	13788.9	17967	22519.2	32811.6	17465.6	36555.6	36926.4	44799.3	31032.6	30008.7	43390.3	44900.4	50801.1	42196.5	43882.8
6.29_453.2850n	453.285	454.292	1	6.2869	0.1636	4	0	0	2.079	2	4	100 - 15.4	674.867	23.56	307.234	734.906	685.634	779.812	788.919	816.364	795.552	862.855	797.31	871.68	766.743	738.808	725.671	783.896	50.3436	89.2453	539.371	99.2197	159.393	328.68	127.318	294.774	225.091	564.741	484.432	915.911	1467.77	1711.11	1336.83	418.693	1184.15	870.987	1153.69	1044.52	948.952
0.82_698.4743m/z		698.474	1	0.81695	0.0778833	22	0	0	2.05516	2	QC	100	58.2117	41.53	108.323	71.6997	47.7562	56.6962	31.9991	25.0034	35.2786	13.1384	15.1337	21.8433	14.7118	13.6672	3.86616	10.7255	50.3874	47.724	38.4212	32.5805	41.0911	52.6191	32.1715	37.1426	69.5497	50.9809	68.0689	112.114	39.6564	116.044	64.2973	84.258	76.7216	74.7115	55.6422	54.3661	35.8089
5.01_341.0991m/z		341.099	1	5.00673	0.163583	2	0	0	2.05499	2	QC	100 - 9.57	97.871	57.8	109.833	89.1771	72.0508	73.1516	58.2378	43.2538	49.4066	47.8382	44.6345	40.8037	47.3626	33.5827	38.0414	33.4097	0	0	81.6994	102.242	51.8864	268.068	49.2685	59.7342	46.5443	265.62	113.184	20.6559	493.379	179.798	147.341	48.5498	19.2381	19.7191	13.8774	56.362	14.687
1.07_103.0540m/z		103.054	1	1.06557	0.291467	8	0	0	2.01995	2	QC	100 - 7.27	774.921	23.51	686.696	673.737	688.723	646.47	585.869	549.625	501.97	502.841	503.874	528.142	453.087	361.222	290.435	317.756	564.287	594.501	1284.56	972.392	1873.24	973.771	1019.45	2031.16	825.639	1049.85	754.36	675.418	1202.45	921.886	866.87	851.689	1097.47	627.161	792.824	984.467	1033
6.18_326.3776m/z		326.378	1	6.18045	0.71865	8	0	0	2.00349	QC	3	100 - 16.9 - 0.954	9757.86	40.18	3395.49	4090.34	4456.53	4950.04	5523.88	6438.35	6430.39	7837.46	7515.49	8471.46	8185.75	10528.5	9804.22	12599.5	4405.04	9686.85	6345.83	5838.3	4536.02	4379.22	4562.66	4713.56	3829.37	3501.11	3510.47	2996.71	3785.53	3649.5	3794.13	52575.7	3332.13	5273.96	3546.26	4289.7	5205.91
6.41_495.3331n	495.333	496.34	1	6.41477	2.14098	6	0	0	1.99687	QC	1	100 - 29.2 - 5.85 - 0.704 - 0.0383 - 0.00167 - 0.000847	872125	29.35	235372	886116	953013	1.06306e+06	1.05301e+06	1.0847e+06	1.0257e+06	1.17718e+06	1.09575e+06	1.20531e+06	1.09157e+06	1.14103e+06	985873	1.07885e+06	102723	156978	445156	236709	199458	552134	308789	422839	511245	776071	411856	826699	771246	989382	685725	648448	918271	1.03383e+06	1.02935e+06	844053	1.01166e+06
6.29_313.2731m/z		313.273	1	6.2869	0.341467	10	0	0	1.95395	QC	4	100 - 13.9 - 0.0695	1173.54	26.26	444.234	1213.14	1265.34	1352.55	1373.96	1401.52	1379.69	1486.78	1347.51	1499.21	1418.17	1353.18	1283.66	1442.96	103.402	171.304	769.34	175.393	265.605	608.722	252.581	468.713	441.814	907.337	739.622	1342.43	2018.25	2404.7	1836.45	679.652	1728.09	1423.7	1792.68	1619.98	1496.2
6.41_103.0995n	103.1	104.107	1	6.41477	0.988683	1	0	0	1.92916	QC	1	100 - 4.33 - 0.0299	15528.3	29.7	3827.83	14072.9	16335.5	17200.8	17093.3	17639.8	17704.6	19487.5	18229.7	20108.1	19004.8	19535.5	17220.8	19808.2	1514.01	2533.45	7956.9	3927.35	2932.67	8822.04	5115.93	7240.93	8182.34	12486.8	7393.61	13713.1	13151.1	16021.3	10956.6	10231.3	14111.9	15813.9	16740.7	14939.7	16461.6
5.50_286.1432m/z		286.143	1	5.50465	0.120733	18	0	0	1.91831	4	2	100 - 14.5	4.56521	91.33	0	0	0	0	0	0	1.35774	0	2.86408	4.34281	0	2.21532	5.23608	6.89309	0	0	0	0	0	0	0	0	0	0	0	0	0	0	0	0	0	0	0	0	0
7.98_523.3642n	523.364	524.371	1	7.97995	2.94535	6	0	0	1.90519	QC	1	100 - 28.1 - 5.98 - 0.344 - 0.00555	255978	29.15	87754	245138	269827	297180	304408	312778	304915	343562	330579	357441	325113	329681	295580	323173	29403	37344.4	94683.2	46292.5	34827.8	150170	58882.9	82321.4	94912.1	134596	114915	228920	171973	283118	267974	168998	339469	306144	301022	275874	341527
6.41_459.2483m/z		459.248	1	6.41477	0.7258	2	0	0	1.87386	QC	1	100 - 19.3 - 2.02 - 0.0759	32608.6	28	9258.31	30773.5	34167.8	36402.3	36800.3	38412.6	36552.5	39989.2	35765.4	41236.4	38789.8	40435.5	34179.1	37685.6	3493.73	5955.28	17334.7	8888.35	7383.92	21402.8	12283.1	17454.3	19799.6	28063.5	16469.1	29529.9	28037.8	34442.8	25167.9	23767.1	32017.9	35760.5	36457.1	30940.5	35586.8
6.63_431.3150m/z		431.315	1	6.62837	0.184317	70	0	0	1.8489	4	1	100 - 21.2	212.607	16.06	103.682	210.141	198.277	180.086	173.426	199.066	169.068	182.016	180.647	197.946	199.109	151.306	149.901	188.808	31.2276	15.8692	125.421	119.285	78.1842	124.576	49.0438	152.678	76.4942	186.754	88.224	106.609	157.355	142.304	120.8	168.932	210.93	211.97	678.963	209.145	87.8065
5.20_262.2524m/z		262.252	1	5.1989	0.235033	1	0	0	1.78274	2	QC	100 - 14.1 - 0.0942	384.291	39.46	463.596	435.871	410.911	405.69	333.61	307.235	296.643	265.414	253.055	252.155	242.178	166.925	160.194	166.895	287.363	325.094	642.584	580.864	420.284	506.523	952.397	570.513	680.644	321.388	438.69	379.852	519.401	793.129	235.88	438.117	451.205	826.263	562.983	408.607	314.106
6.41_518.3223m/z		518.322	1	6.41477	0.690083	5	0	0	1.76163	QC	1	100 - 26.3	226874	25.68	81972.2	223409	239615	261726	260597	270483	257362	299477	279949	303464	275930	291885	252893	280399	38504.4	56707.9	140550	84761	70454.5	169090	105587	141013	157345	214671	132346	216579	213081	255776	191990	183149	237106	258716	264963	220283	255563
3.77_569.3142m/z		569.314	1	3.76873	0.2129	8	0	0	1.76102	1	4	100 - 18.8 - 0.787	612.358	44.56	1008.99	492.597	439.088	401.496	377.991	334.821	284.947	285.377	258.189	301.08	247.042	218.454	193.463	185.766	4987.27	4720.95	4194.64	829.485	1084.81	1063.66	1167.51	668.439	4684.16	279.463	284.835	308.5	256.469	276.56	633.874	409.054	296.523	520.544	375.231	256.963	208.666
0.74_944.7838n	944.784	962.758	1	0.738367	0.10645	97	0	0	1.72369	4	QC	100 - 37.6	248.982	15.67	154.96	180.401	135.828	134.868	164.739	165.282	105.948	147.532	169.932	171.471	136.961	158.33	136.564	148.418	325.918	260.316	200.565	317.718	262.629	206.961	233.975	216.333	205.616	235.194	295.262	146.246	186.952	196.937	197.986	237.384	175.922	194.28	240.784	272.593	249.18
0.75_1074.7498m/z		1074.75	1	0.752667	0.0857333	1	0	0	1.70948	QC	2	100 - 36.6 - 44.8 - 19.7 - 22.4 - 20.5	1020.08	13.69	679.008	714.808	770.653	897.213	1057.32	1153.93	1143.58	1333.06	1365.66	1433	1333.64	1298.8	1110.27	1215.03	672.312	603.174	610.029	843.891	570.3	660.29	702.637	767.09	658.686	553.196	638.159	655.624	611.579	740.196	662.13	648.359	617.273	648.85	763.317	614.14	531.439
10.43_685.4362m/z		685.436	1	10.4338	0.192167	1	0	0	1.70184	QC	2	100 - 23.4 - 0.136	374.905	26.7	131.024	267.84	307.789	348.868	365.929	450.476	432.823	407.081	436.463	397.814	461.25	471.822	467.651	501.303	178.88	229.007	184.056	349.593	170.043	524.616	163.359	371.343	323.357	201.866	176.773	140.692	123.416	219.186	386.094	241.935	143.762	182.247	258.815	273.209	369.475
0.75_914.7982m/z		914.798	1	0.752667	0.05	1	0	0	1.68735	1	QC	100 - 30.7	128.334	22.31	100.68	112.078	109.681	103.615	158.601	140.919	114.005	137.989	124.58	128.053	120.731	76.7824	62.392	51.536	118.469	84.7601	57.5379	133.342	67.5849	103.576	68.7701	116.265	92.1171	95.448	123.106	100.177	102.094	135.079	168.989	107.853	114.454	66.5437	116.688	129.552	92.7514
0.75_930.7763m/z		930.776	1	0.752667	0.05715	1	0	0	1.64921	4	QC	100 - 41.2 - 71.6 - 39.5 - 64.5 - 40 - 41.3 - 30.7	510.533	14.89	361.051	387.007	364.049	370.561	475.675	432.737	356.178	445.727	436.969	407.172	394.779	325.756	274.763	277.733	667.396	498.868	443.171	798.582	509.101	490.11	551.962	638.761	480.911	418.237	523.782	368.664	476.453	455.566	465.836	485.804	371.073	424.486	573.251	620.333	446.254
0.75_990.7860m/z		990.786	1	0.745517	0.0857333	2	0	0	1.54805	QC	1	100 - 25.7 - 15.9 - 8.7 - 9.21 - 12.1	865.548	18.59	690.112	771.209	826.095	993.492	1039.12	1160.03	1106	1173.44	1228.16	1317.63	1160.69	1085.51	904.826	1026.21	617.586	539.974	458.447	777.186	518.564	572.507	587.619	596.913	606.171	526.685	673.24	692.764	666.304	808.61	896.579	644.603	731.254	549.411	719.611	580.383	581.837
9.85_270.2786m/z		270.279	1	9.8509	0.177883	20	0	0	1.34732	QC	2	100 - 6.87	186.15	17.81	251.586	132.514	145.143	144.5	175.587	156.608	172.372	182.701	200.594	225.052	215.261	208.831	225.561	219.258	282.938	165.873	148.802	195.164	129.425	135.524	142.512	170.131	120.077	137.614	120.548	102.323	110.77	126.723	120.642	267.302	103.065	122.657	121.49	155.793	137.329
4.31_418.1487m/z		418.149	1	4.30952	0.156433	6	1.11e-16	5.26e-17	Infinity	2	QC	100 - 15	42.9382	435.33	0	0	0	0	0	0	0	0	0	0	0	0	0	0	0	0	123.598	0	111.379	0	0	0	0	10.7113	0	0	0	0	93.734	0	0	0	0	0	7.78191
0.82_958.3192m/z		958.319	1	0.81695	0.0850167	1	1.11e-16	5.26e-17	2952.75	1	QC	100 - 3.05	33.0319	183.02	0	0	0	0	0	0	0	0	0	0	0	0	0	0	0	0	0	0	0.997918	2.11349	0	5.37313	0	0	0	0.98256	0	0	2.58101	0.341234	0	0	0	0	0
0.84_131.0942n	131.094	114.091	1	0.838383	0.14215	15	1.11e-16	5.26e-17	669.643	1	QC	100 - 0.255	7.79256	282.18	0	0	0.00391832	0.00549731	0	0	0	0	0	0	0	0	0	0	5.09074	0	0.837504	0	8.01431	0	0	5.29005	1.24446	0	0	0	0	8.54e-05	0.0140552	1.15174	3.09984	0	0.502336	0	0
4.65_89.0596m/z		89.0596	1	4.65098	0.170733	16	1.11e-16	5.26e-17	124.655	2	QC	100 - 0.35	17.8075	283.19	1.12902	0.930015	0	0	0	0	0	0	0	0	0	0	0	0	0	1.15002	149.113	0	74.2875	0	0	2.52528	0.579051	3.78501	0	6.16976	0	0	204.386	0	0	0	0	0	17.0431
5.26_264.1593m/z		264.159	1	5.25535	0.150017	18	1.11e-16	5.26e-17	44.5438	2	QC	100	11.0432	211.5	1.48949	0	0	0	0	0	1.26963	0	0	0	0	0	0	0	0	0	0	0	0	0	0	0	0	1.11662	0	19.1407	6.75202	0	0	6.92994	0	13.2243	16.7362	149.104	0
4.66_831.4560m/z		831.456	1	4.65812	0.22075	5	1.11e-16	5.26e-17	12.6081	2	4	100 - 42.3 - 26.5 - 4.61 - 0.453	779.356	72.22	384.49	277.871	230.902	203.128	164.129	248.543	159.582	81.8746	57.982	71.0685	35.5811	27.8176	33.915	38.6234	173.749	466.739	8696.49	330.805	3270.27	477.478	211.607	862.826	472.587	312.765	17.0231	457.441	23.1802	30.2203	8821.17	12.5441	14.2222	24.7109	53.8589	41.7668	1075.24
4.90_530.2889n	530.289	513.286	1	4.89958	0.241467	6	1.11e-16	5.26e-17	6.50102	3	QC	100 - 22.1	78.7681	84.87	38.7125	17.4898	19.6351	14.9983	14.5855	14.584	11.7923	13.5913	8.91325	10.7519	11.2592	6.20617	10.4345	7.79165	61.0562	61.2904	105.621	22.5336	17.8772	566.714	14.7832	10.2552	63.6566	6.75835	0	5.67289	668.398	0.126543	6.00243	5.46921	12.1439	9.05469	0.0274283	0.991121	9.75657
4.86_574.2419m/z		574.242	1	4.85743	0.248617	1	1.11e-16	5.26e-17	6.19828	2	QC	100 - 32.7 - 5.63	197.282	115.4	146.722	106.481	92.767	66.9781	58.4272	43.082	43.4668	10.6288	11.8258	22.2034	12.557	4.05828	5.26744	0	71.2787	0	0	7.93112	670.846	340.795	219.586	300.161	196.081	13.7639	12.883	72.5585	69.8157	48.5136	4.29249	229.598	236.978	222.415	220.616	184.201	603.419
11.57_643.2925m/z		643.292	1	11.5718	0.235033	1	1.11e-16	5.26e-17	6.19652	QC	3	100 - 27.6 - 0.676	226.957	71.58	0	0	2.12664	23.5644	48.9592	40.1884	52.8941	83.7927	101.767	125.42	107.279	251.274	290.541	284.816	0	0	0	0	0	0	0	0	0	0	0	0	0	0	11.1516	6.59234	2.77593	45.5509	4.60157	2.48897	131.824
5.45_492.3061m/z		492.306	1	5.45465	0.121433	3	1.11e-16	5.26e-17	5.70186	QC	1	100 - 1.94	50.0694	42.32	0	48.1855	67.4396	64.0068	51.4722	55.3632	59.1589	56.8328	58.5532	48.2503	70.0473	40.3841	58.2775	65.4732	0	0	19.6358	0	0	7.03408	0	0	0	7.86359	6.68482	35.533	18.3549	17.0606	5.45636	13.9705	56.0279	80.8379	54.026	28.5648	19.7288
9.71_105.0697m/z		105.07	1	9.70873	0.135017	13	1.11e-16	5.26e-17	4.43045	QC	4	100	40.4272	44.49	0	31.6706	35.2619	26.7722	35.9258	37.3949	44.5204	61.9463	53.9215	44.7414	51.1308	39.613	51.5125	43.0496	0.927007	1.40696	35.6229	2.21836	3.22317	21.7599	3.66814	33.1357	35.9049	13.9974	0	30.2012	28.5177	17.964	31.4027	19.1224	20.5961	25.4047	10.041	18.9066	19.4915
5.02_180.0782n	180.078	181.086	1	5.02103	0.341483	15	1.11e-16	5.26e-17	4.02427	1	QC	100 - 9.07	11048.8	91.07	10100.4	6732.13	5668.26	4917.04	3885.95	3269.04	2932.81	2826.48	2444.86	2258.31	2063.9	1291.46	1079.21	1003.01	15897	9036.17	55195.8	6511.98	18736.5	35246.3	11226.3	4711.72	36088.4	7030.68	15683.7	2561.94	18819.5	4166.69	13090.5	7355.55	2750.82	5013.9	7684.26	2075.06	7597.23
7.20_530.3578m/z		530.358	1	7.19772	0.455767	4	1.11e-16	5.26e-17	3.13024	QC	1	100 - 24.6	1382.69	38.79	53.1336	1225.98	1415.63	1437.37	1532.19	1518.92	1485.54	1660.69	1561.39	1801.01	1756.9	1766.55	1682.92	1812.85	9.96985	26.7306	190.988	100.348	39.8366	433.155	160.206	157.911	247.8	862.128	403.599	983.616	1291.14	1476.7	859.123	868.211	1261.05	1153.89	920.357	1049.63	1766.46
6.73_485.2636m/z		485.264	1	6.72767	0.640083	1	1.11e-16	5.26e-17	2.63633	QC	1	100 - 19 - 1.71	6306.31	37.41	469.122	5516.49	6207.21	6638.54	6958.69	7290.51	7104.41	7151.93	6600.99	7792.72	7718.5	7636.22	6632.15	7191.93	125.392	255.473	3397.94	731.957	195.678	1838.16	929.242	1200.31	1564.44	3925.69	1440.25	4920.36	4596.53	7616.22	3679.5	2799.37	5463.5	4835.81	7912.07	5928.53	5635.53
7.09_532.3375m/z		532.337	1	7.09057	0.447917	2	1.11e-16	5.26e-17	2.57489	QC	1	100 - 21.4 - 1.97	2008.6	35.17	299.7	1776.77	1992.18	2136.05	2191.08	2356.65	2269.63	2489.03	2337	2548.35	2587.6	2417.26	2307.63	2573.16	37.0388	170.665	267.566	150.331	79.0443	543.081	172.927	335.75	568.481	813.713	495.444	1495.96	1126.77	1960.08	1013.02	983.642	2554.41	3120.4	1660.49	2390.98	1642.01
6.29_393.2394m/z		393.239	1	6.29403	0.1	5	1.11e-16	5.26e-17	2.34216	2	4	100 - 8.68	63.6462	31.08	18.8114	68.2198	70.372	67.753	77.3437	78.3387	72.6359	74.0929	73.4797	90.6504	73.3875	74.0693	68.6157	77.6312	0	0	44.6606	0	2.60447	28.3247	0	12.7262	11.5574	36.928	41.5871	75.5944	121.675	134.795	115.387	31.1578	107.284	68.452	99.5238	99.6396	86.495
5.01_639.2379m/z		639.238	1	5.01388	0.113583	2	2.22e-16	1.04e-16	112.64	1	3	100 - 19.9	24.7078	227.43	4.51581	0	0	0	0	0	0	0	0	0	0	0	0	0	39.1154	37.0157	0	31.7733	47.6211	273.196	60.1859	2.71173	242.379	0	9.53338	0	0	0.944825	9.20233	0	0	0	0	0	0
4.65_883.4703m/z		883.47	1	4.65098	0.149317	2	2.22e-16	1.04e-16	71.1913	2	4	93.5 - 100 - 34 - 51.7	92.4186	273.12	2.78689	1.82823	0	0	0	0	0	0	0	0	0	0	0	0	0	0	1025.3	0	352.458	0	0	21.4691	5.37589	24.4514	0	21.924	0	0	1087.2	0	0	0	0	0	72.0667
4.84_628.1847m/z		628.185	1	4.836	0.142167	98	2.22e-16	1.04e-16	45.9011	4	2	100 - 31.7	83.1272	189.85	4.75727	14.7843	13.1826	9.11065	3.78573	7.40983	3.45391	3.02153	2.15316	2.04554	0	0	0	0	0	0	0	0	0	0	0	0	1.54962	0	0.146578	0	0.135604	0	0	0	2.761	0	0	0	0.00036867
5.26_165.0691m/z		165.069	1	5.25535	0.227183	9	2.22e-16	1.04e-16	17.0657	1	QC	100 - 21	18.2169	219.65	4.46337	2.07057	3.07476	1.57574	0	0	0	0	0	0	0	0	0	0	1.74555	0	1.73963	4.02883	5.565	5.4882	0	0	9.56167	0	3.99327	2.11531	40.4994	0	0	0.80915	0	0	1.44513	37.6262	0
4.96_465.3086n	465.309	448.305	1	4.95673	0.47005	5	2.22e-16	1.04e-16	12.2751	2	QC	100 - 31.5 - 20.3 - 0.625	2194.8	146.3	807.077	519.246	387.557	283.829	210.746	153.888	179.008	136.546	125.973	100.394	98.2516	64.1646	60.9548	46.244	6.12632	2.18313	158.86	0.0172983	77.2417	85.9803	115.698	30.2273	27.2339	407.981	285.96	943.755	1298.48	658.694	566.33	772.657	296.548	2672.95	944.018	76705.5	106.408
5.03_255.0322m/z		255.032	1	5.02817	0.163583	1	2.22e-16	1.04e-16	7.50727	1	QC	100 - 1.61	36.3288	96	18.2613	22.6681	8.06377	10.8293	3.28664	0	3.51823	0	1.78771	0	0	0	0	0	45.0032	14.2864	128.074	2.81771	53.5455	55.0068	17.3089	1.94341	78.3939	15.5193	60.555	0	57.129	4.45011	29.7738	26.2982	0	7.88191	20.4116	0	17.8561
5.26_158.0808m/z		158.081	1	5.26248	0.205733	11	2.22e-16	1.04e-16	4.17065	2	1	100 - 1.36	50.6339	101.39	37.5361	32.2423	20.4012	24.1559	18.0279	21.8062	16.4215	14.0123	14.3594	11.8334	13.5921	4.20351	5.95911	6.68409	0	0	0	0	0	2.19109	14.1952	0	0	28.012	20.4939	68.9525	47.903	30.4113	24.3339	48.419	19.9631	79.8272	77.1065	518.386	0.921162
7.98_487.2792m/z		487.279	1	7.97995	0.6615	2	2.22e-16	1.04e-16	2.08044	QC	1	100 - 19 - 1.62	6910.97	32.32	1733.65	6238.21	7015.32	7261.99	8040.61	8094.03	8046.56	8188.87	7663.44	8821.21	8566.24	8519.88	7269.82	7640.71	427.67	601.381	1873.69	727.05	573.548	3251.76	1145.88	1712.42	1925.24	2799.73	2371.02	5761.75	3860.35	7006.73	6976.53	4108.54	8726.97	7984.59	7462.22	7115.45	8614.23
7.10_277.1792m/z		277.179	1	7.10485	0.121433	12	2.22e-16	1.04e-16	1.24885	QC	2	100 - 1.12	54.8581	15.15	29.0624	39.9911	40.0297	50.6305	42.5479	48.0611	61.9108	58.9637	53.6454	46.8474	64.4038	56.3631	59.5606	63.5659	46.6249	56.4039	40.222	58.8745	39.7168	32.993	60.8813	63.2075	38.6205	41.7159	50.3985	41.512	46.2116	47.7032	44.8966	42.7273	38.702	41.0311	37.5459	46.5208	36.1339
5.19_529.2085m/z		529.209	1	5.19177	0.2136	3	3.33e-16	1.56e-16	144.058	4	QC	100 - 23.8	41.1893	174.34	0	0.900703	0	2.30451	0	0	0	0	0	0	0	0	0	0	0	10.2065	0	19.0754	0	26.0347	14.6794	0	19.0508	6.54413	6.86781	5.5964	3.40974	36.8399	90.049	0	27.6174	0	5.00856	0	105.015
5.38_617.3300m/z		617.33	1	5.37608	0.163583	4	3.33e-16	1.56e-16	124.907	1	QC	100 - 20.1	24.3737	344.16	1.77466	2.70123	0	0	0	0	0	0	0	0	0	0	0	0	5.91006	2.36525	0	4.40727	0	19.5476	3.9359	0	4.4514	0	0	0	342.034	3.74262	0	0	0	0	0	0	0
5.16_587.2107m/z		587.211	1	5.16318	0.192167	1	3.33e-16	1.56e-16	15.5486	4	QC	100 - 26 - 3.32	83.0238	141.41	21.7598	18.2195	14.4088	9.91832	4.22431	9.21729	4.46081	4.57194	0	3.85004	2.16339	0	0	4.57232	0	0	0	0	0	2.42305	0	0	3.74867	5.4658	2.07855	5.91394	26.9686	36.9772	20.1036	0	2.06968	24.7603	0	0	34.1281
6.00_1109.6545m/z		1109.65	1	5.99543	0.177883	1	3.33e-16	1.56e-16	10.5134	QC	1	100 - 58.4 - 36.8 - 11.1 - 3.26	709.974	45.82	0	543.172	672.636	752.949	774.135	848.088	790.285	846.383	773.472	794.569	893.655	854.422	800.345	750.388	0	0	7.46374	0	0	0	0	0	0	61.9717	0	248.294	29.6611	163.493	0	10.848	113.292	232.645	37.4097	339.69	136.968
7.98_546.3533m/z		546.353	1	7.97995	1.31588	6	3.33e-16	1.56e-16	1.88504	QC	1	100 - 26.2 - 3.08 - 0.243	94361.3	29.22	31408.5	90643.7	99556.6	107744	111830	114695	112752	126202	121999	131554	120411	121232	108416	119249	9021.5	12235.2	34633.9	15481.1	11469.1	56159.1	20808.4	30849.1	35644	50453	42981.7	84713.6	63803.3	104799	100751	63869.8	123066	112722	110911	102265	123721
4.17_399.0803m/z		399.08	1	4.1745	0.497917	1	4.44e-16	2.07e-16	Infinity	2	QC	100 - 23.5	82.9772	525.57	0	0	0	0	0	0	0	0	0	0	0	0	0	0	1.28503	0	0	0	0	11.2402	1.97019	2.26691	0.0941978	0	0	0	0	0	41.535	0	0	0	0	0	0
3.88_637.2677m/z		637.268	1	3.87518	0.227883	5	4.44e-16	2.07e-16	Infinity	2	QC	100 - 20.1	67.5566	509.3	0	0	0	0	0	0	0	0	0	0	0	0	0	0	0	0	288.931	0	104.787	0	0	0	0	2.22931	0	0	0	0	193.484	0	0	0	0	0	2.30223
5.46_531.1640m/z		531.164	1	5.4618	0.121433	1	4.44e-16	2.07e-16	193.1	4	2	100 - 20.2	35.1031	196.19	0	0	3.71265	6.42454	3.1432	0	0	0	0	0	0	0	0	2.17082	0	0	0	0	0	0	0	0	2.4002	0	0	0	0	2.25988	0	0	0	0	0	0	1.43796
5.38_544.2684m/z		544.268	1	5.38322	0.3986	1	4.44e-16	2.07e-16	3.54867	2	1	100 - 23.2 - 2.84	416.082	36.6	254.469	236.373	268.127	200.263	208.064	186.796	188.654	183.962	152.946	150.81	152.888	121.988	115.455	114.266	46.2106	0	0.441823	0	131.541	58.5059	23.6741	14.4117	0.272735	79.736	120.76	470.544	55.0909	155.231	257.641	273.002	147.313	139.644	140.273	5283.68	14.7624
5.57_431.2164m/z		431.216	1	5.56823	0.1493	1	4.44e-16	2.07e-16	3.40374	QC	1	100 - 14.4	212.581	32.07	50.7139	201.007	222.802	237.845	209.881	250.959	224.294	231.821	226.863	250.637	261.023	238.134	230.387	234.798	2.54826	1.76941	118.058	5.50389	3.93849	22.1307	40.1589	24.678	111.125	52.4483	68.0255	148.553	198.793	314.921	61.3514	140.865	211.405	310.516	327	211.013	252.5
0.82_104.1068m/z		104.107	1	0.81695	0.15645	22	4.44e-16	2.07e-16	1.36039	QC	4	100 - 1.14	113.941	10.27	108.132	104.434	98.5346	121.545	122.667	117.612	124.072	125.52	135.475	148.816	132.988	131.998	107.554	123.046	119.391	47.2415	229.307	102.583	47.2163	114.836	64.6415	58.3284	89.8756	104.786	126.459	136.227	129.301	340.888	107.776	136.156	129.472	138.899	154.379	155.848	118.997
2.69_141.0544m/z		141.054	1	2.68788	0.4622	8	5.55e-16	2.59e-16	56.4951	1	QC	100	36.7572	286.66	6.32091	0.967353	0	0	0	0	0	0	0	0	0	0	0	0	0	0	2.85494	0	0	67.1885	0	6.45618	3.20407	1.23205	0	0	0	0	0	0	0	0	0	0	0
6.02_799.4809m/z		799.481	1	6.01687	0.127883	4	5.55e-16	2.59e-16	5.25378	QC	1	100 - 3.02	113.605	45.58	0	85.2012	98.6537	112.368	115.635	120.412	117.397	139.292	112.556	134.87	131.405	125.616	125.899	135.86	0	0	13.4178	0	0	0	0	0	0	56.188	0	26.9817	19.4858	4.78384	0	1.3881	9.53614	6.13701	5.8461	52.9922	12.0789
3.45_428.2033m/z		428.203	1	3.4487	0.234333	1	7.77e-16	3.62e-16	Infinity	3	QC	100 - 23	30.9012	370.72	0	0	0	0	0	0	0	0	0	0	0	0	0	0	14.6607	71.0298	0	20.4215	69.4233	159.266	38.2421	71.4673	16.3445	0	0	0	0	0	7.5905	0	0	0	0	0	0
0.76_192.9100m/z		192.91	1	0.7598	0.0643	1	7.77e-16	3.62e-16	2.43124	QC	1	100	25.8881	37.73	5.06604	10.2657	11.7836	19.4734	18.5802	23.2922	23.7904	29.1011	26.6524	30.3458	33.0784	37.8493	27.4568	40.8251	2.5346	7.56556	18.9489	19.445	12.7618	15.4928	20.6819	22.2599	10.8036	3.20306	2.70344	9.2795	8.32853	11.8796	3.09968	6.17584	6.13409	17.42	11.188	6.7401	2.05582
4.44_375.1292m/z		375.129	1	4.43738	0.227183	3	9.99e-16	4.63e-16	619.444	2	4	100 - 13.7 - 0.236	87.3263	172.54	12.8819	8.72895	3.92792	5.15341	4.16726	7.25754	0	2.55095	0	2.16139	0	0	0	0	0	0	208.543	95.315	1413.58	0	0	0	145.738	171.126	209.317	324.365	0	0	7.32578	0	0	0	0	0	162.287
4.57_369.0688m/z		369.069	1	4.56527	0.227883	1	9.99e-16	4.63e-16	4.21392	1	QC	100 - 11.9 - 0.59	241.222	87.59	174.078	105.623	83.5125	76.6733	59.2484	61.2589	63.9764	52.9858	44.7453	56.0188	54.2146	38.0349	27.259	28.2566	0	0	0	0	0	0	0	0	0	0	0	132.045	145.179	289.778	0	0	0	0	0	0	0
6.41_240.0992m/z		240.099	1	6.41477	0.284333	1	1.22e-15	5.65e-16	1.65612	QC	1	100 - 0.299	362.838	24.27	97.6964	320.722	322.448	339.041	325.448	351.476	373.897	413.76	377.281	407.395	398.317	428.855	403.396	455.696	40.3375	58.3813	207.894	95.1132	72.1457	222.321	158.903	200.899	198.648	280.937	202.12	295.061	299.97	360.892	276.882	259.721	310.853	321.099	345.184	303.771	305.986
5.83_332.3306m/z		332.331	1	5.83183	0.632933	2	1.22e-15	5.65e-16	1.61915	QC	3	100 - 18.9 - 0.893	5671.56	35.81	2118.43	2661.73	3043.88	3361.47	3786.31	4450.52	4235.67	5334.74	5127.62	5552.37	5295.22	6195.29	5992.35	7348.77	2675.47	4004.8	2645.78	2978.43	2490.69	2500.45	2738.85	2922.69	2244.75	2229.1	2387.11	2085.58	2599.22	2484.2	2640.24	27042.1	2404.73	3437.43	2710.36	3048.7	3809.01
1.00_505.0894m/z		505.089	1	1.00197	0.0493	2	1.33e-15	6.16e-16	Infinity	3	QC	100 - 3.01	8.73073	123.46	0	0	0	0	0	0	0	0	0	0	0	0	0	0	21.6061	5.05754	0	10.5956	14.2177	2.22327	0	2.57566	0	0	0	0	0	0	0	0	0	0	0	0	2.58597
4.84_328.2477m/z		328.248	1	4.84315	0.1993	20	1.33e-15	6.16e-16	4.91188	1	4	100 - 13.9 - 5.48	544.696	15.29	159.032	302.024	281.733	277.81	229.88	245.132	242.66	238.127	245.74	230.398	261.6	236.538	216.613	239.119	5.97606	316.973	245.976	47.8845	857.443	1033.19	536.889	783.576	1223.72	48.6334	293.066	176.805	111.619	88.3862	778.586	68.1649	18.9109	74.4738	73.3271	49.8233	140.155
4.64_608.3258m/z		608.326	1	4.64383	0.1636	1	1.44e-15	6.67e-16	78.9946	2	QC	100 - 53.7	58.2586	238.6	2.68492	4.46809	0	0	0	0	0	0	0	0	0	0	0	0	0	0	572.995	0	153.301	13.4939	0	13.9604	0	33.926	0	34.2793	0	0	565.61	0	0	0	0	0	82.273
6.81_443.2529m/z		443.253	1	6.80625	0.135017	2	1.44e-15	6.67e-16	4.92753	QC	1	100 - 10.3	90.5024	43.44	0	79.8344	82.8988	78.8952	93.2447	100.078	93.8215	109.542	81.5915	106.076	105.329	104.118	101.267	106.817	0	0	5.88472	0	0	0	0	0	0	62.8575	12.922	87.7917	73.2789	43.3326	36.9799	39.7473	71.8525	77.1343	49.6057	81.7963	78.5026
3.11_368.0481m/z		368.048	1	3.10723	0.4765	1	1.55e-15	7.17e-16	Infinity	1	QC	100 - 13.1	75.1907	1008.17	0	0	0	0	0	0	0	0	0	0	0	0	0	0	0	0	0	0	0	0	0	0	0	0	0	0	0	0	0	0	0	0	0	0	0
6.70_537.3057m/z		537.306	1	6.6998	0.2636	2	1.67e-15	7.68e-16	6.42957	QC	1	100 - 46.3 - 1.65	222.706	47.38	0	188.932	172.976	213.665	187.348	226.955	217.661	219.127	183.425	227.537	252.488	231.223	257.473	219.936	0	0	8.65452	0	0	0	0	0	2.11919	76.6847	4.48463	154.376	82.3164	212.065	77.9858	34.9774	143.249	167.794	206.702	95.8054	111.364
9.53_311.1511m/z		311.151	1	9.53085	0.142167	1	1.78e-15	8.19e-16	4.08416	1	3	100 - 5.68	26.273	50.41	0	13.485	26.322	17.7589	22.565	21.5849	18.6497	25.0842	24.7907	24.3287	25.3766	13.9603	23.6671	18.9431	0	0	0	5.04809	0	52.0204	0	0	0	0	1.59507	0	0	1.99861	25.3214	0	0	0	10.0885	18.7449	13.8029
4.83_601.2654m/z		601.265	1	4.82887	0.127867	2	1.89e-15	8.68e-16	12.4456	1	QC	100 - 20.3	34.6236	142.27	3.82257	7.88608	3.20076	3.25918	0	0	0	0	0	0	0	0	0	0	3.45853	44.726	10.4689	96.1672	3.02336	107.876	56.2538	2.17562	150.876	30.4571	31.817	8.70004	5.72784	25.8407	47.8918	42.8422	31.1158	3.23118	0	24.3529	43.4111
10.27_635.4653m/z		635.465	1	10.2702	0.127867	13	1.89e-15	8.68e-16	3.51379	4	QC	100 - 12	42.8211	69.67	0	10.3187	16.8795	8.49769	31.5949	23.1864	23.8513	22.2423	11.0269	20.5552	30.3631	17.729	29.3719	11.4981	0	0	0	0	0	17.7966	0	7.31217	3.03507	4.84044	2.63893	3.93024	5.4696	5.79019	18.574	10.9088	0	4.0473	1.92404	6.84017	18.1025
5.81_361.2731m/z		361.273	1	5.81042	0.1	12	1.89e-15	8.68e-16	2.28836	QC	1	100 - 17.7 - 0.232	352.45	37.24	34.603	311.29	322.624	313.353	374.985	425.571	391.914	437.232	445.844	436.505	450.619	433.927	434.54	488.157	19.8087	13.3577	85.1378	46.3615	4.36843	84.7708	49.0565	105.077	59.0926	196.539	44.3525	282.906	149.352	247.15	108.053	82.0048	166.699	187.844	181.877	387.631	250.567
6.22_240.0991m/z		240.099	1	6.21547	0.185017	3	1.89e-15	8.68e-16	2.20334	QC	1	100 - 2.81	367.511	35.41	43.7458	311.68	302.773	353.204	333.417	355.82	369.326	433.398	381.04	422.679	411.65	415.583	397.718	477.827	4.12481	33.9343	129.314	56.7239	38.8457	151.805	94.1762	122.109	156.628	231.481	117.015	282.13	235.72	312.402	208.707	204.93	284.343	333.605	329.316	267.776	281.5
6.69_428.3729m/z		428.373	1	6.68552	0.497917	4	2e-15	9.19e-16	6.4725	QC	4	100 - 20.7 - 0.281	520.662	44.54	0	331.482	380.655	436.15	448.337	501.77	520.825	575.295	537.581	654.357	644.207	609.931	641.078	725.441	0	47.0614	0	0	98.4935	451.505	91.4115	274.807	251.657	157.36	3.3369	246.578	596.765	203.965	995.741	189.794	85.2752	172.154	319.775	321.695	2775.95
4.98_494.2862m/z		494.286	1	4.97817	0.270033	1	2.11e-15	9.69e-16	2.46266	4	QC	100 - 21.6 - 0.538	279.365	54.61	259.946	199.986	184.714	158.993	137.255	140.523	133.338	106.771	104.984	110.611	90.985	81.7829	65.3169	77.4292	8.61315	0	2.57393	3.41448	2.46683	47.7467	103.577	2.3302	6.30572	20.8226	27.9542	172.059	15.6101	12.3638	3.22432	265.007	330.101	82.5663	406.633	127.784	96.1432
4.44_186.0869m/z		186.087	1	4.44453	0.234317	9	2.22e-15	1.02e-15	554.85	2	4	100 - 10.2	56.5704	193.28	12.1326	4.99214	5.59959	1.30081	0	2.49354	1.34397	0	0	0	0	0	1.07537	0	0	0	152.072	66.1771	884.149	0	0	0	99.9428	123.764	139.333	187.794	0	0	8.75656	0	0	0	0	0	109.247
3.31_453.2100m/z		453.21	1	3.31368	0.227883	3	2.33e-15	1.07e-15	7.75951	3	2	100 - 11.9	101.561	100.89	84.7482	39.9785	24.8558	8.35151	16.0057	6.35731	1.86437	2.44912	3.45201	1.75147	2.42757	1.85005	1.35888	0	122.986	136.66	105.369	10.8175	56.3268	131.499	61.2096	16.7526	113.58	0	0	0	0	0	37.7673	5.012	0	1.74997	0	0	0
7.72_341.3044m/z		341.304	1	7.71635	0.277183	9	2.44e-15	1.12e-15	1.66401	2	4	100 - 16.1	575.482	21.17	395.194	632.552	708.529	703.855	733.191	739.924	710.952	790.934	752.652	771.589	723.506	635.982	609.427	625.457	125.913	103.356	292.581	81.6264	107.622	384.164	99.4532	274.924	173.769	309.064	356.97	786.819	585.152	1215.16	1830.57	444.941	848.849	914.082	864.358	905.132	1083.89
5.14_1049.3153m/z		1049.32	1	5.14175	0.1136	3	2.89e-15	1.32e-15	856.439	4	QC	100 - 48.8 - 9.53	107.682	229.09	0	0	0	0	0	0	0	0	0	0	0	0	0	0	0	0	0	0	0	0	0	0	0	234.827	0	0	172.733	0	0	5.86568	0	0	0	20.9392	0
5.26_422.3259m/z		422.326	1	5.25535	0.241467	10	4.44e-15	2.02e-15	5.95026	QC	4	100 - 21 - 0.381	473.113	40.61	4.34873	345.669	394.627	478.719	470.379	498.665	501.774	550.978	538.663	567.518	578.302	557.621	555.184	603.872	0	27.2741	5.03131	0	96.6125	696.103	185.239	152.837	523.384	323.655	14.7682	193.084	971.179	304.197	910.762	258.254	223.365	97.0582	351.146	385.714	922.232
3.31_415.2087m/z		415.209	1	3.30653	0.235017	1	4.55e-15	2.07e-15	53.8851	1	3	100 - 16.5 - 0.128	113.585	165.67	32.9895	11.8895	5.10237	5.61671	7.2052	5.13649	0	1.7629	0	1.93542	3.4225	0	2.42486	0	861.25	995.59	34.9304	809.646	1823.13	642.299	965.259	1499.39	936.599	0	0	0	40.6366	0	75.2557	0	0	0	0	0	0
4.97_513.1366m/z		513.137	1	4.97102	0.156433	7	4.66e-15	2.12e-15	1.81332	1	QC	100 - 14.3	176.794	31.41	27.8246	126.588	146.042	140.256	122.323	132.346	113.388	105.977	121.076	117.483	125.271	106.189	87.918	122.318	42.3174	25.1523	39.7875	63.9607	73.2201	30.3932	121.49	155.109	89.3205	71.8458	112.009	64.6117	122.133	45.7873	102.941	66.243	41.8413	94.3051	86.8433	135.941	119.331
3.39_280.1538m/z		280.154	1	3.39155	0.170733	8	4.77e-15	2.17e-15	45.7551	1	4	100 - 9.54	64.1232	199.26	23.8303	8.11975	2.29561	1.49592	0	0	1.60184	0	0	0	0	0	1.64848	0	0	31.2035	0	0	14.5263	86.3438	92.5293	90.3104	53.31	0	0	0	164.041	0	0	9.90257	0	0	0	17.0921	4.31799
4.57_833.4727m/z		833.473	1	4.56527	0.09215	14	5.11e-15	2.32e-15	1.96389	1	QC	100 - 28 - 0.549	118.748	42.8	21.0436	20.5091	12.6558	5.07103	15.3525	293.307	24.8771	11.5779	9.69909	19.9317	24.9922	42.8893	43.5973	49.0366	260.5	236.513	216.504	100.984	85.4107	85.4155	103.266	108.51	266.573	58.8406	42.9313	56.6858	42.8927	50.9331	48.7263	49.5701	55.5675	70.419	43.7272	32.7686	269.546
4.76_811.7435m/z		811.744	1	4.75743	0.0928667	1	5.66e-15	2.57e-15	Infinity	2	QC	100 - 0.252	133.263	303.55	0	0	0	0	0	0	0	0	0	0	0	0	0	0	0	0	0	0	0	0	0	0	0	0	1283.16	90.4139	34.4123	15.1758	0	0	0	118.689	0	425.426	0
5.36_607.2529m/z		607.253	1	5.35535	0.127867	2	5.66e-15	2.57e-15	19.2713	1	3	100 - 23.7	17.4934	208.8	34.0829	0	0	0	0	0	0	0	0	0	0	0	0	0	16.9591	39.2895	38.8236	41.2348	6.62148	14.8089	0	3.39888	29.2615	0	1.71014	0	11.024	0	0	0	3.26355	0	0	0	0
5.03_294.0633m/z		294.063	1	5.02817	0.1493	1	5.66e-15	2.57e-15	10.7562	1	QC	100	20.4543	107.73	11.8379	5.78417	1.35889	4.99403	0	0	0	0	0	0	0	0	0	0	15.7114	2.89048	95.6345	0	26.7688	41.2418	7.83546	0	45.3597	0	37.3792	0	40.7533	1.2114	16.3299	12.1462	0	7.35276	6.54771	0	5.48792
7.98_104.1069m/z		104.107	1	7.97995	0.682933	22	6.22e-15	2.82e-15	2.01635	QC	1	100 - 3.29	2703.92	33.24	588.141	2311.13	2576.41	2899.12	3089.43	3078.78	3218.4	3479.43	3377.2	3648.32	3509.61	3463.59	3162.33	3578.87	167.577	226.097	713.835	301.669	222.285	1211.36	408.868	654.769	759.198	1161.36	927.293	2262.25	1566.07	2686.32	2567.7	1521.27	3137.1	3022.15	2860.59	2825.72	3161.96
4.04_681.2940m/z		681.294	1	4.03877	0.22075	1	6.77e-15	3.06e-15	Infinity	2	QC	100 - 22.4	79.7887	516.53	0	0	0	0	0	0	0	0	0	0	0	0	0	0	0	0	318.136	0	131.001	0	0	0	0	0	0	0	0	0	182.73	0	0	0	0	0	2.99226
3.09_195.0871m/z		195.087	1	3.09295	0.212883	15	7.44e-15	3.36e-15	76.7822	1	2	100 - 5.31	68.1621	90.05	0	6.19634	0	0	0	0.820926	3.79771	0	0.283044	0	1.29118	2.04322	0	0	2.14252	0	0	0	0	6.69556	95.0267	0	0	0	0	0	0	0	0	0	0	0	0	0	0
2.96_520.2175m/z		520.218	1	2.95792	0.305767	2	8.77e-15	3.96e-15	Infinity	1	4	100 - 20.2 - 0.348	96.07	225.09	7.18617	0	0	0	0	0	0	0	0	0	0	0	0	0	993.866	841.266	0	1228.02	101.23	1841.82	451.103	1502.31	764.621	0	0	0	0	0	0	0	0	0	0	0	0
5.26_215.1788m/z		215.179	1	5.25535	0.25575	1	8.88e-15	4.01e-15	4.3232	2	QC	100 - 6.86	50.1723	132.63	48.6948	30.1433	31.8744	28.3047	14.1151	16.3168	15.8794	6.16576	4.37108	13.4824	6.49501	4.47464	3.6332	1.89341	0	0	0	0	0	0	13.3226	0	0	14.901	4.3923	49.3364	97.7323	16.2454	20.6121	46.243	13.3763	80.1824	68.1059	490.43	0
3.91_268.1900m/z		268.19	1	3.9109	0.1493	26	9.21e-15	4.16e-15	1.50675	1	2	100 - 9.69	33.1933	32.08	5.31942	26.7597	26.7853	26.3865	26.0097	23.1253	24.9135	28.152	27.5344	34.6779	28.6082	33.8843	38.1346	34.705	0	0	42.9764	0	0	0	0	0	0	61.0806	0	0	0	13.6047	0	0	0	0	192.046	0	0
5.14_1071.2978m/z		1071.3	1	5.14175	0.120733	2	1.17e-14	5.24e-15	1049.06	4	QC	100 - 50 - 7.03	61.32	211.51	0	0	0	0	0	0	0	0	0	0	0	0	0	0	0	0	0	0	0	0	0	0	0	154.441	0	0	75.5802	0	0	0	0	0	0	9.93799	0
7.10_262.1432m/z		262.143	1	7.10485	0.114283	8	1.22e-14	5.48e-15	1.25595	QC	2	100 - 1.39	45.0424	15.49	26.5304	33.5146	35.8073	29.687	41.1064	41.0308	42.1309	47.176	43.4788	39.6724	46.098	36.9027	44.2617	56.019	41.8511	34.7802	29.3039	35.9955	35.6484	39.4046	40.9055	51.2696	34.4154	37.704	34.6746	32.2964	39.5666	32.068	28.3262	36.7697	28.829	30.8096	23.2493	30.6404	35.5537
3.44_113.0344m/z		113.034	1	3.44155	0.163583	2	1.37e-14	6.12e-15	Infinity	1	4	100	18.6851	257.13	0	0	0	0	0	0	0	0	0	0	0	0	0	0	79.6309	142.436	0	0	1.13722	227.731	187.29	100.18	0	0	0	0	0	0	0	0	0	0	0	0	0
5.26_189.1631m/z		189.163	1	5.26248	0.177883	13	1.41e-14	6.32e-15	5.70007	2	QC	100 - 6.17	21.5016	170.31	22.4183	10.4407	7.05439	9.97933	1.99469	3.98648	1.80515	0	0	2.23887	0	1.60956	0	0	0	0	0	0	0	0	0	0	0	0	3.65664	23.2242	30.5167	6.02647	3.91334	21.7989	1.27264	28.0424	30.3749	238.378	0
4.64_641.0971m/z		641.097	1	4.64383	0.106433	1	1.65e-14	7.4e-15	Infinity	2	4	100 - 0.882	13.7378	265.75	0	0	0	0	0	0	0	0	0	0	0	0	0	0	0	0	181.699	0	29.185	0	0	8.87654	0	2.561	0	0	0	0	157.844	0	0	0	0	0	20.3407
9.18_279.2314m/z		279.231	1	9.18223	0.127883	101	1.87e-14	8.32e-15	4.20573	1	3	100 - 8.1	22.8707	58.84	0	12.5123	10.701	8.41135	9.13294	5.8199	13.2994	6.2738	8.48612	13.95	17.8448	2.78625	21.6776	15.8738	0	0	0	0	0	54.2374	0	0	15.7524	2.75033	0	0	0	3.73382	17.0633	0	0	0	1.39981	10.5637	0
6.71_1039.6715m/z		1039.67	1	6.71338	0.242167	3	2.23e-14	9.94e-15	7.64637	QC	1	100 - 47.3 - 15.2 - 0.974	937.904	44.79	0	918.445	966.767	1087.58	1110.95	1170.73	1197.41	1074.08	964.677	1153.79	1217.35	1090.47	1028.04	1000.8	0	0	49.9007	0	0	4.73088	0	0	9.79958	281.175	2.73243	638.359	307.328	1098.67	216.873	159.798	687.355	694.771	1144.88	637.275	721.516
4.89_200.2367m/z		200.237	1	4.8853	0.17075	7	2.45e-14	1.09e-14	1.37232	QC	1	100 - 3.65	147.827	20.35	92.831	110.5	117.894	110.729	126.224	129.268	133.602	159.664	150.152	156.492	163.012	177.849	156.691	188.515	128.469	130.842	111.913	114.59	103.437	87.1032	105.333	113.018	87.9326	110.001	107.114	83.0388	107.42	108.146	101.247	609.103	104.393	112.798	115.179	87.8635	116.29
9.77_301.0751m/z		301.075	1	9.77232	0.1636	3	2.46e-14	1.1e-14	1.50444	QC	2	100 - 2.36	78.4042	19.57	61.1617	55.6482	75.2148	76.7958	82.7593	76.6496	92.6107	90.7475	92.3704	101.6	101.029	94.1321	109.23	99.1485	66.3816	67.9036	61.1789	104.396	51.622	115.466	31.6933	85.3596	74.6971	65.5004	53.3942	44.49	34.8997	46.6355	80.0182	54.3666	13.6561	32.1872	43.8688	62.6246	71.4048
0.87_94.0651m/z		94.0651	1	0.8734	0.113583	10	2.51e-14	1.12e-14	Infinity	1	QC	100	2.67248	317.76	0	0	0	0	0	0	0	0	0	0	0	0	0	0	57.8815	0	0	0	5.51979	1.92069	0	0	0	0	0	0	0	0	0	0	0	0	0	0	0
4.08_552.1134m/z		552.113	1	4.08163	0.490767	3	2.54e-14	1.13e-14	1336.9	2	4	100 - 18.3 - 22.4	292.375	228.32	8.69955	1.67634	4.78749	0	0	0	0	0	0	0	0	0	0	0	0	0	0	0	302.747	0	0	0	0	0	0	0	302.395	0	279.385	0	0	0	0	2.26274	1.8661
7.72_504.3066m/z		504.307	1	7.71635	0.298617	9	2.56e-14	1.14e-14	1.58565	2	4	100 - 19.2	939.249	21.17	666.197	1047.9	1155.12	1170.3	1254.61	1261.97	1174.74	1255.98	1204.76	1336.55	1236.02	1079.56	983.584	1052.08	217.687	187.698	471.384	154.5	183.67	587.59	167.757	469.866	275.468	517.555	649.313	1277.51	1012.93	2017.77	2971.15	748.148	1388.87	1435.11	1400.3	1458.78	1771.02
0.99_158.1172m/z		158.117	1	0.987683	0.0643	25	2.76e-14	1.23e-14	15.4427	1	QC	100 - 1.12	6.88382	181.19	1.646	2.66942	0	0	0	0	0	0	0	1.60756	0	0	0	0	30.6821	1.57533	0	37.8105	0	11.3545	1.2448	7.13182	2.29836	0	0	0	0	0	0	0	0	0	0	0	0
0.89_1009.1724m/z		1009.17	1	0.887683	0.227167	2	2.78e-14	1.23e-14	1750.15	3	QC	100 - 21.1	72.1381	209.37	0	0	0	0	0	0	0	0	0	0	0	0	0	0	157.081	85.4806	0	76.2906	7.17103	0	7.84921	0	0	0.575749	3.16111	0	0	0	0	0	0	0	0	57.9075	0
3.00_506.2017m/z		506.202	1	3.00078	0.235033	1	2.82e-14	1.25e-14	Infinity	2	4	100 - 18.2	41.062	277.72	0	0	0	0	0	0	0	0	0	0	0	0	0	0	95.0486	404.235	0	433.355	533.39	558.856	123.616	1731.71	295.54	0	0	0	0	0	0	0	0	0	0	0	0
7.72_481.3162n	481.316	482.324	1	7.71635	0.256467	7	3.01e-14	1.33e-14	1.67039	2	4	100 - 17.3	779.041	22.23	583.415	943.838	1000.89	990.456	1044.13	1062.35	993.071	1051.69	1039.6	1107.78	1014	836.443	827.439	793.102	155.319	135.093	409.91	94.1988	122.036	473.973	104.31	404.122	234.576	447.794	524.09	1164.65	881.253	1807.46	2685.25	665.138	1176.72	1245.61	1220.49	1241.84	1514.89
10.80_747.5922m/z		747.592	1	10.8039	0.163583	9	3.31e-14	1.46e-14	2.71633	QC	3	100 - 32.2 - 2.43	33.9867	81.4	0	0	0	0	0	2.72527	0	7.50155	17.7184	3.4748	13.4358	21.5607	34.3868	37.899	0	0	0	0	0	0	0	0	0	0	0	0	0	0	0	0	0	0	0	0	0
5.03_585.1078m/z		585.108	1	5.02817	0.113583	1	3.33e-14	1.47e-14	12.7803	2	QC	100 - 10.7	32.5656	123.42	6.40844	10.3491	0	2.07493	0	0	0	0	0	0	0	0	0	0	36.9876	4.48973	243.767	0	22.6674	11.7457	11.4417	0	35.0181	22.53	71.0374	0	74.492	0	27.6258	29.4577	0	3.2904	25.4434	0	14.4827
0.75_1152.2556n	1152.26	1135.25	1	0.745517	0.0785833	3	3.55e-14	1.57e-14	2.33097	QC	3	100 - 11.3 - 2.52	67.9916	27.7	32.3005	52.7055	38.2379	86.1814	88.2054	79.4693	91.7293	91.0681	117.433	117.728	105.866	75.9333	66.4988	65.4147	5.36287	3.97029	9.35618	21.4524	4.45436	0	24.0352	5.746	17.3164	16.3545	15.843	41.6634	14.79	41.5425	64.2165	22.8854	44.8556	11.4061	16.6779	5.38727	5.53253
4.79_454.0462m/z		454.046	1	4.786	0.135033	1	3.59e-14	1.58e-14	Infinity	1	QC	100	13.0247	289.05	0	0	0	0	0	0	0	0	0	0	0	0	0	0	0	0	0	44.8155	0	0	205.405	51.964	0	0	0	0	0	0	0	0	0	0	0	0	4.09756
3.51_180.0803m/z		180.08	1	3.50585	0.285033	4	3.77e-14	1.66e-14	1.15861	QC	1	100 - 1.53	152.611	10.26	104.784	110.056	142.044	115.606	138.505	137.941	143.838	146.487	144.556	155	149.311	161.632	138.127	161.101	111.515	111.463	126.811	167.989	117.1	116.032	143.215	144.292	130.726	123.059	141.293	124.775	128.808	130.702	122.004	133.777	126.028	135.743	153.979	135.186	120.629
6.22_524.2974m/z		524.297	1	6.2226	0.135017	4	3.87e-14	1.71e-14	5.5833	QC	1	100 - 38.4	148.51	45.29	0	111.242	117.217	150.193	141.25	146.068	165.989	169.099	141.458	182.446	183.094	167.62	157.248	190.465	0	0	1.62782	0	0	2.65939	0	0	3.74644	52.1372	1.75496	94.4132	44.7419	111.701	39.2276	41.6533	102.245	114.326	126.357	77.022	103.171
5.36_591.3178m/z		591.318	1	5.3625	0.192167	2	4.01e-14	1.77e-14	5.80925	4	QC	100 - 27.3	91.9089	173.89	90.7291	35.2082	21.6028	9.7541	10.2022	13.2491	1.40662	2.16706	2.6608	0	0	0	0	0	0	0	0	0	0	0	76.2283	0	0	0	0	0	0	118.453	0	0	2.6579	78.2422	0	5.61539	0
6.36_568.3374m/z		568.337	1	6.35833	0.45505	2	4.19e-14	1.84e-14	2.64968	QC	1	100 - 23.3 - 8.84 - 1.18	3399.14	37.24	219.485	3080.53	3235.76	3414.44	3654.45	3942.46	3858.65	4174.93	3796.98	4335.85	4125.96	4352.12	3907.37	4327.31	152.541	127.312	2626.19	307.19	134.165	1293.72	529.513	1284.94	1030.65	1055.71	377.661	1548.18	1271.48	1945.57	653.561	1126.28	1631.76	2132.91	2585.31	3534.81	2282.37
4.82_585.2708m/z		585.271	1	4.82172	0.242167	6	6.34e-14	2.78e-14	2.73024	1	2	100 - 29.7 - 5.68 - 0.282	2385	92.35	4987.42	3704.11	2729.11	2263.39	1787.05	1589.99	1365.41	1277.05	885.824	894.001	843.823	551.74	498.551	417.046	878.266	1656.37	707.875	6473.08	560.423	3922.59	1558.9	398.903	3943.09	3135.23	2327.1	645.365	614.073	1256.8	2534.97	337.896	2711.67	456.346	353.707	724.906	3069.75
5.13_258.2785m/z		258.279	1	5.12747	0.177867	13	6.51e-14	2.85e-14	2.03518	QC	2	100 - 6.85	204.068	38.73	40.1047	135.834	155.036	197.341	196.335	210.383	242.662	279.256	291.966	283.421	277.907	253.678	245.338	285.568	26.9312	57.2063	62.9693	105.786	59.5041	125.665	102.094	90.3873	66.2988	80.9699	46.5933	103.166	119.824	102.218	192.115	101.872	136.125	327.06	238.887	157.336	163.331
4.76_457.1142m/z		457.114	1	4.75743	0.291467	31	6.82e-14	2.98e-14	Infinity	3	QC	100 - 18.4	58.2905	352.05	0	0	0	0	0	0	0	0	0	0	0	0	0	0	0	0	0.00171444	3.85113	0	21.5058	0	0	16.4878	0	0	0	0	0	0	0	0	0	0	0	0
4.37_247.1038m/z		247.104	1	4.3731	0.20645	2	7.28e-14	3.18e-14	Infinity	1	QC	100 - 7.34	13.5092	425.26	0	0	0	0	0	0	0	0	0	0	0	0	0	0	22.8578	6.24323	0	30.0875	0	206.388	89.3754	22.1768	50.5109	0	0	0	0	0	0	0	0	0	0	0	0
6.41_524.2972m/z		524.297	1	6.41477	0.35575	4	8.52e-14	3.72e-14	1.94156	QC	1	100 - 46.6 - 14.5 - 2.45	3644.53	32.84	569.862	3295.26	3358.59	3847.64	3600.94	3923.61	3893.63	4362.25	3951.09	4325.49	4192.46	4505.11	4092.29	4301.18	80.7032	254.855	1521.06	462.714	447.911	1875.4	929.819	1372.2	1692.37	2783.57	1463.7	3116.71	3117.93	3810.44	2790.04	2414.25	3388.94	3561.2	3839.46	3213.23	3321.25
0.38_128.9507m/z		128.951	1	0.382617	0.675783	1	8.72e-14	3.81e-14	1.16068	QC	2	100	203.734	10.38	176.411	183.691	174.234	187.433	203.85	202.61	195.86	205.816	199.614	222.517	220.552	216.274	200.558	231.521	224.973	198.76	201.146	288.098	235.915	211.695	238.905	250.234	194.419	193.873	216.068	181.709	203.834	212.263	191.646	182.946	180.229	196.301	195.948	176.688	157.854
5.14_340.1058m/z		340.106	1	5.14175	0.10645	2	8.99e-14	3.93e-14	259.311	4	QC	100 - 23.4	15.2202	215.1	0	0	1.5389	1.9241	0	0	0	0	0	0	0	0	0	0	0	0	0	0	0	0	0	0	0	34.5772	0	0	52.7966	2.2069	0	0	0	0	0	0	0
9.71_119.0852m/z		119.085	1	9.70873	0.199317	26	9.51e-14	4.15e-14	4.69906	QC	4	100	109.622	45.95	0	59.7463	72.9696	76.324	97.6184	93.7218	122.346	147.305	140.678	129.386	123.673	123.113	137.281	134.473	3.37311	6.75241	56.0862	6.39241	9.73829	40.3123	7.77874	57.7963	50.0117	27.0558	0	48.5851	46.1176	29.3471	57.7365	32.9651	32.5811	52.4432	27.3872	44.8469	60.1951
3.79_553.2466m/z		553.247	1	3.79017	0.220033	1	1.12e-13	4.87e-14	Infinity	1	QC	100 - 15.5	47.1376	618.94	0	0	0	0	0	0	0	0	0	0	0	0	0	0	0	0	4.35915	0	2.05521	2037.37	0	8.42022	0	0	0	0	0	0	1674.86	0	0	0	0	0	0
10.28_401.1365m/z		401.136	1	10.2845	0.142167	9	1.19e-13	5.18e-14	4.7437	1	3	100 - 17.9	20.1304	71.31	0	2.10802	2.32471	2.19593	0	8.78605	7.49588	9.95395	23.1894	2.32505	7.2762	4.0334	19.0102	7.29506	0	0	0	0	0	5.95111	0	5.31565	6.7341	0	0	0	0	0	13.5853	4.52284	0	0	0	0	2.34933
1.02_204.1601m/z		204.16	1	1.01627	0.0493	32	1.21e-13	5.27e-14	Infinity	1	QC	100	3.05392	329.86	0	0	0	0	0	0	0	0	0	0	0	0	0	0	0	0	0	0	0	9.55281	0	14.2788	0	0	0	0	0	0	0	0	0	0	0	0	0
1.07_254.1313m/z		254.131	1	1.06557	0.128567	2	1.37e-13	5.93e-14	89.5363	2	QC	100 - 7.77	6.76439	420.44	0	0	0	0	0	0	0	0	0	0	0	1.34356	0	0	0	0	0	0	2.92602	36.9875	10.2682	4.14113	0	0	0	0	0	0	2.6823	0	0	0	0	0	0
0.89_1069.1100m/z		1069.11	1	0.887683	0.2129	1	1.53e-13	6.66e-14	Infinity	3	QC	100 - 24.1 - 6.47	72.2513	187.7	0	0	0	0	0	0	0	0	0	0	0	0	0	0	148.048	104.407	0	139.793	35.7637	0	0	0	0	0	0	0	0	0	0	0	0	0	0	37.162	4.15467
5.86_385.2733m/z		385.273	1	5.86042	0.284333	8	1.58e-13	6.86e-14	2.72228	QC	1	100 - 20.5 - 0.208	955.51	38.67	41.796	787.66	890.813	922.756	987.395	1130.07	1040.38	1166.55	1144.79	1223.06	1185.24	1175.21	1130.76	1300.76	20.8707	26.3681	423.884	122.417	89.917	396.172	90.2832	201.425	175.701	367.434	198.822	530.857	430.837	738.347	282.874	327.785	659.156	538.249	740.645	1091.34	507.911
6.59_339.2887m/z		339.289	1	6.5855	0.29145	10	1.61e-13	6.97e-14	2.66164	QC	4	100 - 16.9 - 0.139	740.541	37.36	40.3636	662.131	746.664	769.65	768.754	854.433	828.252	904.374	844.74	942.247	927.519	923.117	891.076	1018.21	0	17.8704	436.138	23.1418	26.4123	123.9	46.3997	134.843	93.7109	451.746	168.836	563.281	1062.31	1470.05	890.639	321.429	793.765	416.923	1148.47	1104.3	676.045
4.94_366.1579m/z		366.158	1	4.94245	0.10715	2	1.72e-13	7.46e-14	Infinity	1	QC	100	7.16447	261.49	0	0	0	0	0	0	0	0	0	0	0	0	0	0	0	0	0	0	0	55.3457	11.3523	7.48203	7.20891	0	0	0	0	0	0	0	0	0	0	0	0
10.44_427.1519m/z		427.152	1	10.441	0.2129	2	1.85e-13	8.02e-14	2.84218	1	2	100 - 26.1 - 0.371	107.016	49.58	0	44.0912	50.3707	59.8044	81.4772	88.1973	104.754	101.441	120.219	97.5836	130.369	93.8038	130.125	127.496	0	0	0	0	0	78.7714	0	38.7119	60.0607	17.5539	4.81544	0	0	21.7795	80.8451	6.69864	1.82163	1.9949	9.84776	25.9977	48.857
4.16_285.1593m/z		285.159	1	4.16022	0.227867	3	1.92e-13	8.31e-14	Infinity	1	4	100 - 12.2	33.6815	180.77	0	0	0	0	0	0	0	0	0	0	0	0	1.29541	0	0	0	0	0	32.748	0	0	0	0	0	0	0	0	0	0	0	0	0	0	0	0
4.93_230.2472m/z		230.247	1	4.92817	0.1986	20	2.09e-13	9.03e-14	1.54334	QC	2	100 - 9.84	405.558	28.02	140.38	327.389	370.864	387.3	415.606	412.839	457.917	523.341	505.651	522.806	490.5	508.558	453.947	536.981	206.416	248.193	253.865	309.576	294.732	249.443	287.343	312.499	216.989	240.323	216.872	238.236	310.041	295.354	503.738	318.348	323.703	517.387	448.103	322.201	330.625
9.71_553.2561m/z		553.256	1	9.70873	0.177867	1	2.71e-13	1.17e-13	6.32747	QC	4	100 - 26.9 - 0.737	249.666	55.94	0	22.3885	45.4301	83.153	144.775	140.872	186.428	235.67	288.671	291.238	280.288	330.587	343.916	377.815	0	0	0	0	0	0	0	0	0	2.19411	0	5.91442	0	6.80266	5.85303	0	3.37228	38.4067	3.5078	18.2582	72.0316
9.18_323.1953m/z		323.195	1	9.18223	0.242167	1	3.27e-13	1.41e-13	3.3991	1	3	100 - 9.31	76.6581	46.7	0	51.4916	58.6584	53.0816	55.4296	52.9654	53.6692	73.02	68.3637	75.8221	66.9799	29.1546	73.1155	70.1068	0	0	0	21.4982	2.28884	184.619	0	4.53016	90.5764	11.1228	8.58037	0.959232	0	44.2505	99.4253	9.28112	3.83212	0	19.3735	48.0946	5.82861
4.76_213.0904m/z		213.09	1	4.75743	0.17075	12	3.33e-13	1.43e-13	51.6821	3	QC	100 - 22.3	45.3474	207.34	5.9937	2.32207	0	1.8391	0	0	1.43963	0	0.025571	0	0	0	0	0	0	8.24023	0	0.0660402	4.14298	31.8461	6.67938	5.29241	12.8555	0	3.07163	1.6703	0.00628074	0	179.917	0	0	1.50527	110.541	0	0
9.70_185.1319m/z		185.132	1	9.70158	0.2986	8	3.35e-13	1.44e-13	4.32289	QC	4	100 - 10.7	254.439	45.86	2.13017	186.262	211.026	198.004	218.046	205.03	267.866	349.561	297.96	265.527	237.267	198.939	282.699	228.919	14.1007	47.1317	225.896	43.7209	44.6931	155.281	49.8238	189.543	176.046	76.7187	31.7764	189.287	174.374	100.9	210.065	107.751	104.464	155.836	71.2227	93.6158	130.642
5.04_559.1093m/z		559.109	1	5.04175	0.120733	1	3.36e-13	1.45e-13	34.1503	1	QC	100 - 7.24	23.6582	148.3	2.77306	0	0	0	3.06741	0	0	0	0	0	0	0	0	0	30.9978	0	191.654	0	35.841	6.04557	0	0	64.3052	3.40069	46.331	0	51.62	0	20.4594	9.56138	0	0	5.81333	0	4.42017
5.66_512.3343m/z		512.334	1	5.6611	0.2486	1	3.4e-13	1.46e-13	1.72455	QC	1	100 - 20.4 - 0.974	902.747	25.4	337.012	1045.23	1109.94	1161.77	1114.31	1147.68	1049.83	1191.73	1135.46	1128.11	1095.27	1060.58	972.574	1026.54	59.4079	34.7493	491.108	281.721	27.5165	220.086	228.46	346.575	120.069	827.544	345.56	1013.03	988.043	903.76	546.952	528.423	1366.75	1692.59	948.7	453.954	895.331
2.78_171.1256n	171.126	154.122	1	2.78005	0.632917	1	3.41e-13	1.46e-13	Infinity	1	4	100 - 8.58 - 0.162	245.056	199.26	104.509	35.7573	26.9137	19.974	11.9398	7.82403	7.75097	1.94411	3.18785	3.25152	1.67459	0	0	0	0	0	0	0	0	0	0	0	0	0	0	0	0	0	0	0	0	0	0	0	0
1.06_573.0521m/z		573.052	1	1.05842	0.09285	1	3.56e-13	1.53e-13	6.55429	3	QC	100 - 9.99	32.2933	138.98	22.6182	20.3478	22.2559	9.83083	0	0	0	0	0	0	0	0	0	0	100.713	48.814	0	27.5898	13.5072	0	10.3511	0	1.61086	5.59292	5.77032	0	2.02852	0	0	0	0	0	0	20.211	25.4714
4.94_318.1468n	318.147	319.156	1	4.94245	0.198617	5	3.72e-13	1.6e-13	42.3311	1	QC	100 - 11.2	109.531	129.64	10.6222	6.90476	1.42644	1.84622	1.41663	0.375089	1.86393	0	0.335005	0	2.84246	0	0	0	74.3185	173.6	0	290.079	212.52	818.08	548.445	332.692	379.34	13.6869	18.4471	1.12463	51.0287	16.4304	4.86428	4.26089	0.758851	0	0	18.5905	0
9.77_337.1667m/z		337.167	1	9.77232	0.20575	1	3.97e-13	1.7e-13	2.67439	QC	2	100 - 10.4	206.003	42.53	0	176.017	191.128	201.377	205.692	181.234	227.05	238.367	248.339	254.705	226.035	224.621	263.365	271.38	0	17.68	2.45925	90.9682	37.9593	321.191	10.8018	57.4015	112.317	95.4175	51.8903	46.5876	24.7549	66.8846	247.02	72.8141	31.4401	43.7607	51.9153	109.623	110.239
5.92_361.2731m/z		361.273	1	5.91685	0.177883	12	4e-13	1.71e-13	2.24024	QC	4	100 - 19.1 - 0.261	849.987	36.67	63.5089	727.454	798.157	925.282	862.035	998.092	935.096	1058.46	994.605	1096.78	1036.73	1044.77	1030.48	1193.89	22.694	39.5816	216.754	127.461	29.2508	228.6	102.021	285.472	161.934	462.014	131.216	725.486	350.632	613.556	291.447	192.378	397.208	453.014	425.799	991.028	606.451
10.65_284.2939m/z		284.294	1	10.6546	0.1636	23	4.45e-13	1.91e-13	4.53379	QC	4	100 - 8.43	45.9564	50.66	0	12.0656	21.5018	11.2319	36.0663	38.6474	42.1165	42.9333	47.7478	53.6941	55.1629	60.1844	73.9907	73.5646	0	0	14.18	5.7805	0	11.001	0	0	2.10277	0	0	0	37.0665	25.5539	5.34358	32.413	25.6086	37.9337	40.2937	17.8302	65.4731
4.42_391.1925m/z		391.193	1	4.4231	0.177883	2	4.83e-13	2.07e-13	183.636	3	QC	100 - 7.29	5.13774	206	0	0	0	0	0	0	0	0	0	0	0	0	0	0	39.7853	41.7758	23.5269	22.0966	7.57186	28.142	14.1567	46.2123	55.7681	0	0	0	0	0	19.2883	0	0	0	0	0	0
1.05_791.0974m/z		791.097	1	1.05127	0.0714333	1	5.03e-13	2.15e-13	Infinity	1	QC	100 - 20.4	12.6918	509.54	0	0	0	0	0	0	0	0	0	0	0	0	0	0	0	0	0	0	0	0	0	5.39053	0	0	0	0	0	0	0	0	0	0	0	0	0
5.76_601.2832m/z		601.283	1	5.7604	0.212883	1	5.36e-13	2.29e-13	3.2322	QC	1	100 - 18	149.919	38.73	7.22922	138.969	148.44	141.832	163.31	169.128	154.641	172.569	177.914	184.665	174.675	158.992	173.224	185.28	0	0	91.7678	2.51156	0	40.4214	52.3546	29.201	40.6145	72.5967	40.4389	141.201	125.362	164.352	46.5174	133.574	144.184	290.769	350.098	153.103	195.607
3.55_444.2224m/z		444.222	1	3.548	0.235017	3	5.49e-13	2.34e-13	24.0074	1	QC	100 - 17 - 0.813	213.788	202.95	58.2505	18.0019	5.59443	2.29636	6.38833	1.74316	2.11656	0	0	0	0	0	0	0	0	0	132.154	0	0	0	0	0	0	25.8216	0	0	0	0	0	0	0	0	13.2215	0	0
3.17_279.1735m/z		279.174	1	3.17152	0.113583	9	6.52e-13	2.78e-13	Infinity	1	QC	100	6.54497	229.4	0	0	0	0	0	0	0	0	0	0	0	0	0	0	58.216	46.8618	0.766594	63.7959	73.8638	78.1688	63.0369	81.3146	26.7481	0	0	0	0	0	1.19709	0	0	0	0	0	0
10.44_301.0747m/z		301.075	1	10.441	0.30575	3	6.87e-13	2.93e-13	1.35779	QC	2	100 - 2.63	268.88	17.87	205.997	228.627	259.614	307.611	293.906	308.963	308.209	311.495	308.761	339.048	378.311	325.318	361.465	363.563	276.514	251.625	255.151	368.133	238.669	358.82	250.108	361.623	259.301	244.928	230.757	178.652	182.495	225.685	263.505	201.539	151.587	178.052	229.202	269.02	279.809
4.71_1001.3270m/z		1001.33	1	4.70742	0.120733	1	7.73e-13	3.3e-13	9.44389	2	QC	100 - 35.9 - 12.4	33.7283	157.23	18.3344	9.97737	0	0	0	0	0	0	0	0	0	0	0	0	0	0	8.44003	14.667	109.213	5.92027	1.88531	1.10919	0	133.36	0	0	24.116	0	2.28987	0	5.51758	39.756	0	7.31493	0
6.18_508.3394m/z		508.339	1	6.18045	0.25645	6	7.8e-13	3.32e-13	2.67718	QC	1	100 - 20.8 - 0.742	849.099	36.42	71.3946	807.588	823.439	905.628	899.975	975.441	985.759	1099.98	936.736	1105.83	1014.65	1047.33	951.204	1108.2	1.77776	32.8542	306.843	47.4007	4.34729	216.618	98.2337	118.051	289.863	351.935	190.088	563.628	579.668	1080.08	353.851	428.804	816.421	981.609	1774.02	965.249	851.999
4.76_283.0603m/z		283.06	1	4.75743	0.20575	87	7.87e-13	3.35e-13	20.7038	3	1	100 - 50.8 - 9.92	194.696	80.26	80.1272	54.5791	57.6798	60.8362	44.9124	37.9867	36.3314	37.363	41.5153	42.6488	33.0804	21.1564	10.8156	8.3691	3.36177	0.219628	35.354	5.17493	2.32221	5.10147	1.32633	6.71225	6.25725	23.8666	16.277	49.0491	84.9726	27.1877	793.38	4.6485	36.9975	31.5459	452.086	65.4107	85.6681
0.75_1186.2503n	1186.25	1169.25	1	0.745517	0.0714333	3	8.54e-13	3.63e-13	2.98714	QC	3	100 - 8.19	55.0285	36.7	16.0854	46.4667	35.1874	50.7839	60.2722	81.0904	98.0136	78.1008	71.0915	126.919	83.3459	71.8338	61.2213	69.7705	0	0	0	0.0841848	12.1148	0	0	6.20904	5.6389	0	9.55222	31.9713	1.99388	22.4006	40.768	13.5052	28.6291	9.2854	11.1773	0	5.65563
2.97_95.0240m/z		95.024	1	2.97222	0.142167	2	8.8e-13	3.74e-13	Infinity	1	QC	100	4.56382	330.19	0	0	0	0	0	0	0	0	0	0	0	0	0	0	8.65059	12.747	0	0	0	42.577	13.2576	0	0	0	0	0	0	0	0	0	0	0	0	0	0
4.14_270.0758m/z		270.076	1	4.13878	0.277883	3	1.02e-12	4.35e-13	8.44813	1	QC	100 - 23.3 - 0.621	186.498	125.2	68.726	48.7675	45.6399	27.6605	31.5861	28.9561	27.5198	14.5604	10.98	14.76	10.3059	4.03603	6.52387	4.26988	0	0	7.43383	0	0	44.4678	15.0582	0	15.5075	0	0	44.1605	118.954	567.568	0	0	0	0	0	0	0
5.03_297.0660m/z		297.066	1	5.02817	0.127867	7	1.1e-12	4.67e-13	7.536	1	QC	100 - 2.18	29.3326	88.21	13.2431	11.5584	13.3457	10.6877	7.24278	7.14218	4.97574	13.5044	3.30501	3.99348	8.99734	0	0	2.13051	16.1335	2.34795	75.4058	0	14.2206	29.3752	0.0352687	0	43.7804	5.15668	43.7986	1.55271	41.8532	1.91397	19.7164	14.7613	0	6.08801	14.9498	0	5.58773
4.71_1191.3423m/z		1191.34	1	4.70742	0.0993167	19	1.1e-12	4.68e-13	25.2959	2	QC	100 - 39.1 - 2.79	39.0253	191.87	0	0	0	0	0	0	0	0	0	0	0	0	0	0	0	0	0	0	284.13	0	0	0	0	75.0487	18.7056	7.00126	54.1022	3.13928	0	0	5.33089	0	0	0	0
2.72_384.1581m/z		384.158	1	2.71575	0.341467	2	1.16e-12	4.9e-13	155.928	1	4	100 - 20 - 7.1	129.863	233.67	15.3549	3.22059	1.73817	0	0	0	0	0	0	0	0	0	0	0	0	0	0	0	0	3123.39	354.781	0	0	0	0	0	72.6235	13.4123	0	0	0	0	0	0	0
7.19_509.3791m/z		509.379	1	7.19057	0.56935	1	1.19e-12	5.03e-13	3.20713	QC	1	100	788.105	39.3	17.1733	709.21	792.381	823.042	875.908	862.08	842.187	970.764	880.965	1016.51	1034.02	1012.86	958.184	1024.49	0	7.93834	105.72	25.854	18.2129	256.968	75.7995	88.7134	143.361	486.846	236.06	571.055	744.34	887.652	478.329	485.561	714.61	672.026	499.331	595.276	1016.66
7.38_341.3044m/z		341.304	1	7.38203	0.199317	9	1.24e-12	5.25e-13	1.75252	2	4	100 - 12	173.928	29.03	85.1727	191.762	214.041	201.001	234.14	225.862	230.27	263.428	246.389	269.714	248.844	212.455	197.538	213.161	13.421	19.1703	79.5749	7.52384	10.551	107.786	13.1991	73.6151	44.6642	88.9928	114.116	244.782	186.697	378.615	580.92	129.227	256.587	274.954	273.214	268.297	323.338
11.51_465.2172m/z		465.217	1	11.5082	0.199317	7	1.67e-12	7.06e-13	1.70791	QC	2	100 - 4.49	111.514	35.43	16.0383	81.7858	103.62	108.599	126.696	117.565	137.463	135.358	150.167	154.266	129.561	119.975	127.161	128.002	9.34532	17.9567	9.68421	33.242	32.8881	125.966	30.6776	91.8968	97.4377	52.8932	30.1391	36.9602	27.4174	53.5675	138.979	107.254	59.9779	60.2751	55.835	71.1827	108.324
5.46_330.3360m/z		330.336	1	5.4618	0.3629	30	1.68e-12	7.09e-13	1.99103	QC	2	100 - 16.4	3801.72	43.24	832.053	1337.01	1717.15	2215.33	2463.76	2907.96	3032.01	3879.4	3930.1	4187.98	4003.81	4499.29	4413.12	5006.96	510.496	781.3	870.501	1226.82	961.292	1420.33	935.073	1480.11	860.507	1462.08	712.17	1924.02	1787.05	1873.15	2209.18	1608.44	2039.75	2698.93	1801.62	2186.08	2973.11
4.97_469.1105m/z		469.111	1	4.97102	0.262883	2	1.73e-12	7.28e-13	1.26174	1	QC	100 - 17.4 - 2.03	1380.03	18.14	373.994	1360.33	1494.9	1394.16	1370.68	1304.61	1134.28	1218.74	1213.32	1325.82	1359.63	1251.32	1090.57	1361.74	594.052	543.773	547.012	1010.58	917.622	1215.76	1583.19	1763.64	1519.02	1040.81	1340.54	926.75	1396.24	1004.23	1245.35	1069.49	858.648	1121.84	1178.77	1082.94	1297.46
6.17_358.3672m/z		358.367	1	6.1733	0.483633	19	1.74e-12	7.34e-13	1.84495	QC	2	100 - 16.2	1311.24	26.36	968.862	505.045	627.441	796.986	918.367	1118.65	1201.08	1437.1	1373.8	1480.86	1380.97	1415.2	1360.84	1630.59	840.379	819.101	280.446	904.361	269.505	499.361	806.534	554.248	282.12	445.265	302.589	569.552	576.143	633.853	1469.89	556.294	598.054	832.252	647.971	730.346	1645.59
6.59_479.3006n	479.301	480.312	1	6.5855	0.185017	6	2.08e-12	8.75e-13	2.47383	QC	4	100 - 16.7 - 0.747	1220.61	36.36	90.326	1215.86	1227.43	1293.05	1340.17	1425.59	1379.2	1540.07	1445.07	1605.3	1593.38	1507.92	1485.89	1628.71	0	30.3406	745.267	49.6108	43.0312	245.972	84.5712	271.593	203.909	846.863	326.723	1027.88	1799	2555.38	1598.05	596.819	1435.24	789.565	1990.75	1923.19	1143.96
1.11_154.9687m/z		154.969	1	1.10842	0.241467	1	2.09e-12	8.81e-13	36.6415	1	2	100 - 0.101	86.8065	121.24	43.6268	44.9419	43.6066	30.4072	20.679	19.3046	18.197	7.42214	4.47766	1.64696	1.29323	0	0	0	30.8366	9.93145	0	0	0	0	0	0	0	0	1.67522	0	0	0	0	0	0	0	0	0	10.2993
7.09_548.3705m/z		548.37	1	7.09057	0.4479	8	2.23e-12	9.38e-13	3.08786	QC	1	100 - 23.6 - 1.55	2600.48	40.02	66.9467	2144.49	2442.47	2621.78	2729.78	2934.83	2843.28	3157.98	2966.58	3300.11	3330.34	3298.63	3081.99	3464.7	30.2169	50.6167	697.585	132.897	78.6393	546.36	225.029	190.64	332.195	1295.28	441.914	1342.32	1384.76	1503.56	1261.79	805.606	2089.91	1479.16	2669.59	2253.47	2269.44
4.78_536.2693m/z		536.269	1	4.77885	0.2636	3	2.26e-12	9.49e-13	2.43007	1	3	60.3 - 100 - 20 - 16.1 - 1.96	379.554	56.2	408.277	252.804	303.398	222.733	265.548	246.436	262.904	271.183	222.344	255.252	259.922	191.119	207.445	206.868	793.7	934.697	1234.5	581.486	932.626	706.581	584.45	728.167	562.244	391.604	241.47	421.424	238.406	261.353	890.869	299.282	234.299	222.572	208.863	236.123	436.429
5.26_435.2269n	435.227	453.258	1	5.25535	0.455067	1	2.81e-12	1.18e-12	2.69638	1	QC	100 - 9.59 - 0.696	213.624	80.83	206.633	138.639	128.899	114.503	98.9902	97.9756	84.1101	79.2016	77.4629	78.319	69.3327	46.8849	56.6024	48.0273	0	0	14.9121	0	1.42857	0.761142	0	1.8107	0	0.0768584	0	36.8115	1612.56	1.41215	1.56031	0	33.9511	4.19921	2.44963	1.30538	0
5.08_644.3408m/z		644.341	1	5.07747	0.135017	2	3.12e-12	1.31e-12	54.5408	2	QC	100 - 36.8	13.9678	208.88	0	2.15091	0	0	0	0	0	0	0	0	0	0	0	0	0	0	5.09119	0	0	0	6.19103	0	0	5.51183	33.256	31.4381	45.5108	2.25918	2.76787	0	8.64186	2.47737	9.96952	0	1.82374
4.67_1033.3378m/z		1033.34	1	4.66527	0.0285833	3	3.25e-12	1.36e-12	14.2617	2	QC	39.3 - 100 - 4.15	93.5905	418.82	0	1.90597	0.03355	0	0	0	0.01617	0	0	0	0	0	0	0	0.334489	0.117297	6.78972	8.21288	19.2872	6.23133	0.438431	6.99351	0.296592	18.3813	18.8463	7.31042	6.5479	0.0635783	0.853854	8.9859	7.38712	9.20759	0	0.108237	0.018762
5.53_286.3098m/z		286.31	1	5.52608	0.242167	11	4.11e-12	1.72e-12	1.90146	QC	2	100 - 5.83	165.974	24.82	120.791	94.9993	119.478	137.317	138.982	174.601	183.126	224.045	223.377	217.069	209.373	182.899	183.44	209.075	60.612	93.8082	16.1474	121.268	31.1874	88.441	104.339	67.5198	35.8524	68.0226	33.6273	74.131	86.9429	74.9642	192.31	91.9426	87.7466	194.668	154.636	104.446	123.037
4.69_367.1298m/z		367.13	1	4.69383	0.2493	3	4.67e-12	1.95e-12	27.2025	1	QC	100 - 14.3	79.7769	99.52	2.85726	17.909	20.3017	10.7156	11.8197	3.62308	4.99361	2.90197	0	1.47877	0	0	0	1.38882	95.7018	150.006	0	121.991	4.40314	3343.07	858.184	194.055	465.69	0	2.88811	1.02937	0	0	13.9664	3.68532	4.83739	0	3.54302	2.93509	1.39383
4.76_241.0850m/z		241.085	1	4.75743	0.17075	32	5.02e-12	2.1e-12	97.5707	3	1	100 - 13.6 - 2.56	95.1434	159	39.768	13.19	11.5142	11.6559	10.6946	5.36755	10.1716	4.85382	0.407597	4.27523	2.55322	1.61296	2.06076	0	0	0.24787	0.906462	0.247932	2.77004	1.61158	0.0239831	0.00665882	0	3.97975	1.95851	0.45606	3.78449	3.59592	388.328	0.00257524	1.91544	0.25428	197.502	2.69104	3.81676
2.64_467.2384m/z		467.238	1	2.63788	0.839383	2	6.54e-12	2.73e-12	1.0493e+06	1	4	100 - 17.8 - 1.08	187.799	244.32	29.0906	0	2.59719	0	0	0	1.47361	0	0	0	0	0	0	0	149.127	1293.98	0	1942.01	703.277	1482.86	3188.71	7948.05	177.524	0	0	0	0	0	14.6137	0	0	0	0	0	0
6.02_257.1024n	257.102	240.099	1	6.01687	0.185017	3	7.1e-12	2.96e-12	2.35152	QC	1	100 - 1.55	267.087	35.51	24.1608	226.295	241.633	264.773	234.373	288.595	266.426	326.968	281.081	301.158	306.52	317.966	295.334	343.02	0	1.7587	120.949	24.0029	0	63.5845	22.8035	57.8695	40.8692	183.85	44.1665	171.514	149.317	140.704	60.7802	104.925	142.943	151.987	125.178	188.66	137.331
2.93_115.0996n	115.1	116.107	1	2.92935	0.220733	2	7.52e-12	3.13e-12	23.8	1	QC	100 - 0.551	87.9307	155.25	27.63	5.13839	0	0	0	0	0	0	0	0	0	0	0	0	20.7905	0	57.2611	0	0	0	0	43.3668	0	30.1635	0	0	6.03156	30.1854	0	0	0	0	0	0	0
5.60_437.1936m/z		437.194	1	5.59682	0.55435	6	8.54e-12	3.55e-12	1.88022	QC	2	100 - 25.2 - 3.01 - 0.222	38863.2	37.52	6121.84	26213.4	32048.2	37152.6	40082.6	44900.9	45112.9	55483.7	55665.8	57156.8	52688	51459.6	45616.2	51110.9	9284.94	11054.6	15255.6	17473.3	20522.5	20476.4	12589	27477.6	15618.7	21008.5	9980.98	16355.4	23035.8	18801.9	24200.4	22387.3	19824.1	22595.3	19142.9	19853.3	28714.2
3.00_397.0742m/z		397.074	1	3.00078	0.761517	3	8.61e-12	3.58e-12	Infinity	1	3	100 - 13.9	371.799	318.81	1.20417	0	0	0	0	0	0	0	0	0	0	0	0	0	0	0	0	0	0	0	0	0	0	0	0	0	0	0	0	0	0	0	0	0	0
5.60_119.0853m/z		119.085	1	5.59682	0.3129	26	1.03e-11	4.29e-12	2.32115	QC	2	100	1391.74	43.77	90.6109	826.159	1014.43	1185.85	1353.86	1644.64	1641.5	2065.61	2170.87	2085.18	1961.84	1876.32	1795.02	2073.33	132.879	170.755	287.33	269.946	396.621	425.91	195.002	571.543	308.027	485.353	182.003	380.725	562.655	464.064	623.251	571.873	471.397	647.21	502.553	526.479	799.726
2.72_173.0739m/z		173.074	1	2.71575	0.199317	1	1.1e-11	4.56e-12	Infinity	1	4	100 - 4.66	14.7131	391.96	0	0	0	0	0	0	0	0	0	0	0	0	0	0	0	0	0	0	0	308.823	46.7834	0	0	0	0	0	3.81298	0	13.9548	0	0	0	0	0	0
6.88_360.3618m/z		360.362	1	6.88412	0.625783	1	1.13e-11	4.66e-12	5.37381	QC	3	100 - 19.9 - 0.0674	409.959	72.5	0	44.1943	47.2617	85.4837	102.94	140.181	153.648	173.085	196.597	199.291	248.896	306.156	371.295	490.01	4.88343	48.5	26.1217	3.53828	9.08706	22.3714	6.45527	6.50938	7.89434	10.2353	4.74329	11.7942	13.7377	5.08904	22.9149	3636.72	10.9905	131.861	10.2767	42.6466	77.8063
5.62_416.3149m/z		416.315	1	5.61825	0.447917	5	1.18e-11	4.9e-12	24.8544	2	QC	100 - 21 - 0.54	220.832	207.56	50.613	25.5748	11.2135	0	2.32244	3.71144	2.20325	0	0	0	0	0	0	0	0	2.32683	0	0	0	0	0	0	0	0	0	149.015	266.279	454.618	0	184.938	1.5343	899.347	0	34.8334	0
4.84_777.6952m/z		777.695	1	4.836	0.113583	41	1.36e-11	5.64e-12	1.56615	4	2	100 - 2.15	112.574	28.24	20.7128	103.204	115.787	99.1146	93.9193	98.6346	97.7307	88.8256	90.3692	93.0348	101.379	92.9575	92.9953	91.1547	38.3312	48.3089	52.2729	77.7509	52.4951	110.548	93.678	128.084	94.885	130.099	59.881	83.7759	66.3997	128.738	56.0233	149.671	114.626	78.5002	43.4491	124.284	38.9895
5.06_358.2938m/z		358.294	1	5.05603	0.185017	7	1.53e-11	6.33e-12	2.99344	1	4	100 - 12.6 - 0.516	219.541	27.95	33.3841	137.338	146.599	141.844	136.322	137.196	135.79	137.338	138.944	163.569	145.152	144.385	135.847	154.338	2.42623	21.3891	101.038	0.832203	252.561	813.407	69.4157	70.2603	376.764	6.67468	101.438	125.943	89.0607	1.79047	86.3324	41.6102	16.0319	27.1109	33.8015	6.06102	49.4688
6.64_438.2973m/z		438.297	1	6.6355	0.15645	4	1.56e-11	6.46e-12	2.51259	QC	1	100 - 13.4	193.588	32.01	55.4816	198.504	203.91	215.131	195.081	232.89	222.915	233.726	245.448	241.39	242.752	255.771	222.142	244.763	2.0792	0	57.3893	0	0	69.8717	13.9861	26.7808	33.1982	102.725	88.597	289.878	277.382	169.416	156.297	285.566	197.173	184.025	207.324	307.318	225.484
11.52_329.2420m/z		329.242	1	11.5154	0.220733	1	1.77e-11	7.28e-12	1.79881	1	2	100 - 8.39	162.314	41.88	6.59605	93.8039	137.079	149.123	201.129	162.301	190.767	199.581	248.998	192.859	183.129	190.789	188.192	213.995	2.33589	9.80003	0	17.908	27.4015	177.973	15.8059	79.6425	98.2052	51.5343	26.7377	35.6325	34.6329	48.4612	199.315	128.719	60.1144	69.6322	59.9145	91.9891	180.002
6.97_464.3130m/z		464.313	1	6.96983	0.15645	7	1.85e-11	7.64e-12	4.13719	QC	1	100 - 13.5	122.721	42.63	0	105.882	107.012	108.796	113.203	134.603	146.335	153.768	134.576	145.146	158.836	139.546	149.125	172.591	0	0	1.93429	0	0	10.5812	0	0	2.92531	53.2004	29.664	166.781	131.635	126.005	57.0064	129.688	106.39	109.499	133.222	213.677	129.679
3.14_195.1486m/z		195.149	1	3.14295	0.1493	12	2.24e-11	9.21e-12	Infinity	1	3	100 - 6.58	21.6281	180.71	0	1.37611	0	0	0	0	0	0	0	0	0	0	0	0	0	0	0	0	0	0	0	0	0	0	0	0	0	0	0	0	29.5053	1.86832	0	0	0
5.13_649.1617m/z		649.162	1	5.12747	0.0785667	2	2.62e-11	1.08e-11	6.30606	2	1	100 - 15.5	16.7217	188.71	37.1159	14.2013	3.51008	0.16728	0	0	0	0	0	0	0	0	0	0	15.7456	0	74.201	0	25.7808	0.768541	0.00324376	0	0.000703448	24.4537	4.23408	0	122.447	1.94e-05	0.0056674	34.3838	0	2.93329	22.0537	0	2.03885
4.37_291.0714m/z		291.071	1	4.3731	0.334317	4	2.89e-11	1.18e-11	106875	1	4	100 - 11.1	150.462	176.2	50.0626	31.7958	16.6528	13.3938	11.6073	8.74566	10.2223	4.63656	1.64655	3.54526	0	0	0	0	0	0	0	0	0.623628	0	0	2.0268	0	0	0	0	0	0	0	0	0	0	0	0	0
4.75_588.1838n	588.184	571.181	1	4.75028	0.277183	3	2.95e-11	1.21e-11	41.0744	3	QC	100 - 23.9 - 4.86	256.326	165.76	32.0089	7.64073	6.63541	6.15163	1.40508	2.4547	9.28593	2.11905	5.62538	5.05432	2.94347	0	7.91687	2.39678	56.1834	69.3476	9.5272	202.786	71.926	68.8244	77.2708	114.848	75.1828	0.6381	0.851306	0.122869	3.50353	2.81337	76.8302	0.882167	1.44886	1.89584	52.8239	10.2502	1.64755
5.86_527.2967m/z		527.297	1	5.86042	0.15645	2	3.14e-11	1.29e-11	2.81503	QC	1	100 - 10.2	425.464	38.25	21.1475	373.791	429.704	453.584	467.01	525.091	483.045	569.665	532.667	551.349	544.686	525.349	502.94	542.54	9.40949	4.50198	216.907	50.1111	34.7581	185.115	35.045	100.444	84.8657	177.239	81.1286	262.097	205.251	359.41	149.186	158.28	326.377	272.862	345.289	535.603	244.258
5.13_235.0976m/z		235.098	1	5.12747	0.12145	9	3.6e-11	1.47e-11	17.059	1	QC	100 - 10.9 - 0.934	205.322	164.7	59.085	35.5816	28.4889	15.1264	9.23322	12.8238	10.7827	8.68131	5.98688	3.36673	4.5881	0.0433375	4.47032	1.24902	347.913	0	0.0169726	0	0.334374	0.0643467	1180.17	0	0	0	0	0	0	45.8081	0	0	0	0.284446	0	0	0
6.71_1017.6895m/z		1017.69	1	6.71338	0.284317	1	3.71e-11	1.52e-11	6.21679	QC	1	100 - 47.5 - 8.83 - 0.0863	1748.09	43.31	0	1654.25	1841.83	2040.15	2085.14	2196.52	2178.93	2063.27	1886.61	2244.59	2200.43	2059.8	1949.58	1967.51	0	0	137.406	0	0	101.76	2.14376	9.8884	89.964	637.651	49.7882	1324.54	717.27	2129.27	539.073	356.042	1373.21	1423.19	2132.83	1196.39	1376.41
9.71_271.2052m/z		271.205	1	9.70873	0.220733	14	3.75e-11	1.53e-11	4.11712	QC	4	100 - 10.1	247.296	45.46	0	176.885	202.467	190.093	220.278	196.191	253.679	333.011	305.423	270.592	242.003	184.19	300.294	215.858	19.0768	44.2067	167.834	53.1194	37.1382	155.333	45.7529	167.413	176.643	89.4006	34.2467	176.618	149.552	98.8001	204.058	102.96	95.7355	144.333	63.9194	95.6065	128.706
4.02_577.1164m/z		577.116	1	4.01805	0.185017	1	3.82e-11	1.56e-11	7884.05	3	1	100 - 17.4 - 0.929	99.6584	286.96	0	2.42531	2.03271	0	0	0	0	0	0	0	0	0	0	0	0	0	0	0	0	0	0	0	0	0	0	0	0	0	136.454	0	0	0	52.5033	0	0
5.43_529.2079m/z		529.208	1	5.43322	0.235033	3	3.89e-11	1.59e-11	87.627	4	QC	100 - 62.8	22.4786	241.88	0	2.1485	0	2.19525	0	0	0	0	0	0	0	0	0	3.43352	0	0	0	0	0	21.0707	4.80521	0	24.5235	8.43117	7.32267	20.3368	3.60416	64.3691	113.144	0	35.8142	0	9.87073	8.43012	122.849
6.22_1015.6716m/z		1015.67	1	6.21547	0.177867	5	3.91e-11	1.6e-11	6.77916	QC	1	100 - 38.9 - 5.15	731.132	44.12	0	655.322	718.806	890.556	845.962	895.753	883.175	870.975	754.995	872.725	851.725	820.864	828.672	862.385	0	0	36.1482	0	0	17.0273	0	0	4.30569	258.797	0	340.592	217.721	334.325	82.2683	106.613	343.423	439.988	354.447	373.412	370.236
10.29_301.0748m/z		301.075	1	10.2917	0.163583	3	3.92e-11	1.6e-11	1.36592	QC	2	100 - 1.34	102.859	21.21	75.066	84.3062	109.302	81.6713	86.7509	120.614	109.611	125.475	97.4521	133.965	160.172	121.862	148.713	145.83	109.405	85.172	82.9191	119.98	84.4311	140.724	71.6181	114.278	104.558	88.0311	78.0191	61.6612	63.2445	68.3524	99.1073	96.8235	45.84	71.1763	81.7641	114.851	86.9774
4.64_846.4478n	846.448	829.445	1	4.64383	0.22075	4	4.34e-11	1.77e-11	50.389	3	QC	100 - 22.7	159.224	312.26	5.14251	0	0	0	0	0.435403	0	0	0.00952367	0	0	0	0	0	2.89313	19.3084	1208.85	0	388.85	10.7603	0	47.2861	35.825	28.8244	1.93433	21.6478	0.364564	0	1142.61	0	0	2.57808	0.720557	13.9042	105.941
6.59_419.2552m/z		419.255	1	6.59265	0.135017	8	4.86e-11	1.98e-11	3.37516	QC	4	100 - 18.3	77.3686	44.45	0	54.6934	70.9407	64.8844	70.9651	81.8702	71.8564	76.8536	81.7958	87.5348	95.5334	72.1051	94.694	105.486	0	0	16.256	0	0	0	0	2.20464	0	34.5589	1.35808	63.6156	96.1991	109.731	67.8019	30.9951	62.4798	40.0581	107.786	111.051	60.4331
10.44_327.2264m/z		327.226	1	10.441	0.348617	2	8.04e-11	3.26e-11	2.03189	QC	2	100 - 12.7	886.319	41.85	22.6882	738.324	828.959	898.127	1034.04	1151.2	1298.08	1183.79	1306.67	1254.99	1197.66	1123.71	1303.73	1289.95	66.54	127.052	69.9993	520.511	150.679	1316.95	182.627	682.237	859.362	504.424	313.416	179.721	143.405	466.114	981.249	452.689	207.794	284.769	449.13	610.617	825.94
4.84_937.3362m/z		937.336	1	4.836	0.199317	1	8.07e-11	3.27e-11	106.461	1	4	100 - 36.2	40.871	257.51	35.2728	0	2.61997	0	0	0	0	0	0	0	0	0	0	0	0	6.99725	0	124.607	162.428	1026.36	0	0	7.06045	0	0	0	0	0	0	0	0	0	0	0	0
4.71_303.3017m/z		303.302	1	4.70742	0.0850167	4	8.35e-11	3.38e-11	Infinity	2	QC	100	12.8663	315.17	0	0	0	0	0	0	0	0	0	0	0	0	0	0	0	0	0	0	81.193	0	0	0	0	12.4851	0	0	13.4251	0	0	0	0	0	0	0	0
6.73_1065.6875m/z		1065.69	1	6.72767	0.199317	1	9.16e-11	3.7e-11	6.51575	QC	1	100 - 50.2 - 12.6 - 1.29	2495.11	45.07	0	2093.52	2360.41	2871.09	2992.9	3038.45	2990.82	2850.5	2771.12	3194.84	3212.09	2905.05	2974.72	2932.62	0	0	371.892	0	0	35.8823	2.78889	0	35.5845	638.616	38.4156	1329.45	884.633	3632.14	592.551	315.167	1728.87	1227.87	3683.68	1902.1	1669.47
4.44_345.1187m/z		345.119	1	4.44453	0.135733	3	9.83e-11	3.96e-11	1421.19	1	4	100 - 6.12	13.8428	347.37	0	0	0	0	0	0	0	0	0	0	0	0	0	0	0	0	20.2287	0	249.403	0	0	0	14.4241	21.3244	28.6478	57.0922	0	0	0	0	0	0	0	0	10.4308
5.60_481.2323m/z		481.232	1	5.60395	0.177883	3	1.12e-10	4.5e-11	3.79406	QC	1	100 - 15.8	117.437	42.73	0	101.87	118.788	115.509	124.745	145.971	135.767	126.477	120.293	115.635	125.722	142.52	122.258	119.475	0	0	158.7	0	0	0	0	0	11.0523	25.9089	0	85.6593	135.935	131.842	73.1121	76.4222	168.291	84.0819	214.93	181.947	79.9195
5.48_402.2374m/z		402.237	1	5.47608	0.1493	1	1.21e-10	4.89e-11	1.65426	1	QC	100 - 10.6	117.064	47.48	153.805	160.174	150.891	154.299	114.171	100.452	101.306	108.62	86.0071	76.7406	75.3302	46.1705	53.5925	50.0001	79.15	106.981	106.147	179.104	136.968	190.02	286.624	207.369	165.377	106.787	129.844	164.762	244	242.047	116.277	99.6472	123.478	235.872	115.004	140.444	113.4
5.48_264.2680m/z		264.268	1	5.48323	0.3629	6	1.29e-10	5.17e-11	1.50867	2	QC	100 - 14.9	1066.48	43.46	1356.94	1422.44	1398.08	1322.44	1100.13	1040.98	979.03	962.005	866.23	839.055	795.637	636.256	545.882	538.453	947.765	1137.6	1182.54	1622.47	1369.52	1889.68	2569.57	1879.43	1515.78	928.086	1146.88	1393.32	2234.87	2186.89	1108.06	960.937	1155.14	2290.55	1260.87	1489.89	1236.67
5.03_241.0809m/z		241.081	1	5.02817	0.270033	7	1.32e-10	5.31e-11	3.43316	1	QC	100 - 6.76	468.27	81.59	440.479	332.648	279.698	257.618	184.26	169.848	160.123	145.618	135.428	128.636	124.41	74.9828	71.8681	61.9934	669.726	330.323	2238.9	193.241	677.273	704.558	316.889	150.46	1067.78	369.053	826.838	135.35	828.314	220.135	593.507	415.77	150.588	258.089	426.537	61.8832	398.534
6.58_540.3645m/z		540.365	1	6.57837	0.120733	1	1.46e-10	5.87e-11	2.43319	QC	2	100 - 11.4	75.0368	36.21	7.05447	76.3001	84.4317	78.0975	71.7326	91.926	92.6153	84.7932	82.3363	94.949	92.8383	91.4358	80.4947	88.5346	0	0	0	0	0	14.0286	0	2.97803	0	15.2297	5.95005	62.1941	6.63205	59.8798	7.40309	6.2987	70.3807	126.111	56.3412	53.7195	42.7203
6.41_1145.7737m/z		1145.77	1	6.40763	0.120733	1	1.47e-10	5.91e-11	3.95162	QC	1	100 - 1.02	15.2667	136.9	0	2.18403	7.44528	14.845	10.6814	30.5174	11.8853	13.3045	5.45257	26.0354	41.4054	115.821	20.485	40.9946	0	0	0	0	0	0	0	0	0	0	0	0	0	0	0	0	6.52743	0	4.37499	37.3279	22.1067
4.37_269.0894m/z		269.089	1	4.3731	0.285033	3	1.52e-10	6.08e-11	761.83	1	4	100 - 11.1 - 0.724	141.105	198.6	30.4795	15.1533	3.97335	3.04383	3.64698	0	1.39097	0	0	0	0	0	0	0	0	0	0	0	0	0	0	0	0	0	0	0	0	8.10451	0	5.10137	0	0	0	0	0
0.82_554.5493m/z		554.549	1	0.81695	0.142167	1	1.57e-10	6.28e-11	5.8679	1	QC	100	10.6453	102.59	8.0931	3.05249	5.33529	6.74041	2.58551	2.11538	0	0	0	2.85937	0	0	0	0	3.69651	4.93894	22.9333	9.73388	25.2212	10.0444	24.9715	32.2047	14.5713	1.49224	4.11176	13.3808	3.26006	4.04864	0	1.69422	0.989198	26.6235	20.6382	0	0
8.78_510.3912m/z		510.391	1	8.77648	0.533633	3	1.77e-10	7.1e-11	2.53214	QC	1	100 - 18.5	637.263	34.26	117.158	621.623	745.292	695.153	792.198	725.421	731.34	818.096	752.951	851.994	887.402	784.685	805.447	777.405	0	14.4357	130.765	8.41143	3.26754	105.071	0	101.863	48.1483	292.5	157.568	631.412	704.515	653.073	509.792	1122.3	603.864	727.096	447.4	688.597	2050.32
5.26_356.2709n	356.271	339.268	1	5.25535	0.497917	10	1.9e-10	7.58e-11	2.44439	4	1	100 - 18.2 - 0.384	1063.82	71.07	1145.83	831.031	746.034	692.372	612.955	532.083	494.516	509.299	471.469	461.883	451.509	322.618	304.718	300.24	45.8164	0	67.5227	1.9126	149.165	174.438	428.981	99.5946	4.67563	533.99	367.533	1093.59	1575.74	526.939	453.893	1020.31	466.147	1524.12	1232.04	7406.55	170.227
4.97_414.2997m/z		414.3	1	4.97102	0.4122	2	2.14e-10	8.53e-11	2.76786	2	QC	100 - 22.9 - 2.15	2771.19	94.82	3156.61	2195.95	1919.22	1660.59	1385.47	1200.52	1114.93	1056.87	949.733	920.413	859.591	589.766	545.062	540.466	333.594	28.4283	289.415	247.138	1803.36	1979.56	2083.69	214.907	202.114	1743.5	936.282	2161.24	2220.61	1580.62	502.918	2260.46	3192.11	2574.36	4383.5	8184.82	3571.18
5.87_508.2812m/z		508.281	1	5.86755	0.142167	3	2.32e-10	9.26e-11	2.80198	QC	1	100 - 25.6 - 0.7	556.352	38.98	13.6155	466.553	558.518	578.147	562.417	669.166	631.029	699.742	650.237	734.325	686.27	701.186	659.228	742.773	1.88	14.4334	238.4	61.8175	31.8984	245.234	55.4758	125.781	110.562	222.031	118.421	349.82	255.169	440.927	160.44	190.239	398.949	318.843	460.346	640.842	308.771
5.80_337.2731m/z		337.273	1	5.79612	0.121433	8	2.42e-10	9.63e-11	2.09119	QC	4	100 - 17 - 0.35	666.022	35.35	80.5779	624.18	669.739	651.809	729.654	811.175	759.671	841.387	872.946	839.894	818.681	836.25	811.139	901.264	2.91971	38.6418	461.88	60.3381	34.8285	100.969	67.001	91.9889	52.0991	617.939	89.1044	347.088	722.128	385.75	420.633	184.185	586.375	232.465	456.562	930.53	668.431
4.44_646.1492m/z		646.149	1	4.43738	0.227167	1	2.42e-10	9.64e-11	Infinity	1	QC	100 - 23.9	41.7725	363.79	0	0	0	0	0	0	0	0	0	0	0	0	0	0	0	0	111.698	15.2489	817.917	0	0	0	48.0132	61.7512	78.0419	141.635	0	0	0	0	0	0	0	0	51.1739
6.73_525.3643m/z		525.364	1	6.72767	0.426483	6	2.51e-10	9.99e-11	2.79355	QC	1	100 - 2.1	605.757	39.3	16.8496	544.621	595.078	610.449	619.45	653.429	677.815	698.728	661.327	731.678	751.776	759.801	706.141	797.657	3.10172	8.41233	268.369	26.9464	0	143.261	70.7226	89.1109	128.612	336.931	113.716	444.067	417.55	722.698	353.112	228.13	514.915	466.853	726.856	517.449	475.673
3.10_324.0585m/z		324.059	1	3.10008	0.420033	3	2.6e-10	1.04e-10	25743.2	1	4	100 - 14.7 - 8.48 - 0.934	327.135	262.74	6.72438	1.78889	1.34105	0	0	0	0	0	0	0	0	0	0	0	0	0	0	0	0	0	0	0	0	0	0	0	0	0	0	0	0	0	0	0	0
0.89_1085.0843m/z		1085.08	1	0.887683	0.20575	2	3.16e-10	1.25e-10	Infinity	3	QC	100 - 24.8	44.9017	206.28	0	0	0	0	0	0	0	0	0	0	0	0	0	0	130.893	80.6387	0	182.463	48.7539	0	0	0	0	0	0	0	0	0	0	0	0	0	0	4.19426	0
4.94_383.1290m/z		383.129	1	4.9353	0.1636	2	3.57e-10	1.42e-10	37.7156	1	QC	100 - 25.7	30.8368	124.52	2.60862	3.1977	3.28493	0	0	0	0	0	0	0	0	0	0	0	0	14.1853	3.39528	81.1933	115.989	203.565	201.759	68.3628	70.8932	35.2644	2.10613	1.42071	39.1998	0	0	3.88725	0	2.13864	0	6.90263	18.2331
5.26_304.1901m/z		304.19	1	5.26248	0.0857333	11	3.72e-10	1.47e-10	217.322	2	QC	100 - 5.32	7.96074	289.7	0	0	0	0	0	0	0	0	0	0	0	0	0	0	0	0	0	0	0	0	0	0	0	0	0	6.53834	0	0	0	0	0	5.69279	3.58712	144.537	0
10.46_412.2040m/z		412.204	1	10.4552	0.212883	2	3.84e-10	1.52e-10	2.33789	QC	2	100	82.6705	44.04	0	62.7061	69.6562	78.2865	95.8763	106.131	105.702	98.156	124.357	106.918	123.076	100.164	127.305	114.849	0	0	0	37.0075	2.79223	105.922	7.23786	66.0623	79.5564	53.1958	18.1804	8.15063	0	38.539	90.7757	49.3572	7.78879	21.0032	30.0247	45.5589	67.9799
4.66_1082.6058m/z		1082.61	1	4.65812	0.15645	1	3.87e-10	1.53e-10	27.9014	2	QC	100 - 60.4 - 6.58	103.093	267.93	0	2.94273	0	0	0	0	0	0	0	0	0	0	0	0	0	0	1060.06	0	828.083	0	0	0	0	80.3404	0	17.0234	0	0	856.312	0	0	0	0	0	116.139
5.15_1093.2797m/z		1093.28	1	5.1489	0.10645	7	3.87e-10	1.53e-10	Infinity	4	QC	100 - 45.5	22.7055	241.86	0	0	0	0	0	0	0	0	0	0	0	0	0	0	0	0	0	0	0	0	0	0	0	50.881	0	0	20.389	0	0	0	0	0	0	0	0
4.65_327.0497m/z		327.05	1	4.65098	0.135017	10	3.9e-10	1.54e-10	398.39	3	1	100 - 10.3	94.1967	218.33	12.848	0	2.21439	0	0	0	0	0	0	0	0	0	0	0	0	0	0	0	0	0	0	0	0	0	0	0	0	0	115.262	0	0	0	94.205	0	0
5.03_301.0458m/z		301.046	1	5.02817	0.199317	1	4.03e-10	1.59e-10	4.45612	1	QC	100 - 5.95	85.3878	90.04	56.1556	41.7822	43.1881	22.5254	25.8458	15.9226	9.01276	5.44087	13.4786	12.827	11.007	5.64426	7.1893	6.29237	103.227	39.8049	487.188	13.7161	97.4535	69.8014	14.7771	8.90092	163.799	57.9753	141.373	4.26506	168.492	6.62166	96.365	70.2362	3.14928	25.4989	81.7212	1.11857	35.271
4.10_350.1164m/z		350.116	1	4.09592	0.71865	2	4.16e-10	1.65e-10	681181	2	4	100 - 14.9 - 4.44	1054.38	194.9	109.224	85.8112	59.6863	21.7286	14.2797	5.14115	1.34126	0	0	0	0	0	0	0	0	0	37.7469	8.41691	1.33071	15.946	0	0	2.18464	0	0	0	0	0	18.884	0	0	0	0	0	0
6.61_610.3720m/z		610.372	1	6.60693	0.390767	1	4.27e-10	1.69e-10	13.6657	3	QC	100 - 25.1 - 3.57	138.256	61.63	0	8.35627	0	2.22243	10.7821	9.52419	9.17409	12.9697	5.3412	4.5979	16.2599	7.83495	11.6393	13.8087	0	0	0	0	0	0	3.42924	0	0	0.976629	0	8.66287	1.3528	16.8266	0	2.61269	6.55717	1.69164	12.4233	5.40799	11.4091
4.67_941.5237m/z		941.524	1	4.67242	0.1636	2	4.38e-10	1.73e-10	102.716	2	4	100 - 45.8 - 6.98	73.8386	303.33	0	0	1.85337	0	0	0	0	0	0	0	0	0	0	0	0	2.37207	867.188	0	347.104	21.4685	0	28.4716	0	0	0	5.72005	0	0	975.851	0	0	0	0	0	15.7916
6.04_712.2725m/z		712.273	1	6.04473	0.2136	1	4.38e-10	1.73e-10	1.58237	QC	1	100 - 11.8	205.274	25.73	71.5193	165.803	185.515	182.976	177.92	227.268	219.087	242.563	214.455	238.176	223	239.584	207.321	265.04	0	3.17541	198.67	57.1632	3.12068	94.7524	54.3584	77.5858	62.2453	201.848	98.5089	145.137	172.867	153.385	137.196	146.832	164.497	152.275	172.469	149.566	132.061
0.89_315.1268m/z		315.127	1	0.894817	0.192167	1	4.4e-10	1.73e-10	983.471	4	QC	100	30.8506	239.71	0	0	0	0	0	0	0	0	0	0	0	0	0	0	20.7284	13.8656	0	11.5062	2.83517	0	0	0	0	0	0	0	0	0	0	0	0	0	0	0	2.40306
5.12_387.2364m/z		387.236	1	5.12033	0.249317	2	5.21e-10	2.05e-10	17.8821	3	QC	100 - 15.7	24.5735	171.52	8.87551	5.5846	5.13439	1.83339	2.35793	0	0	0	0	3.19517	0	0	0	0	0	0	0	0	0	0	0	14.5349	0	0	0	0	0	2.05937	0	1.54062	11.2616	3.17315	3.2084	5.16567	0
4.81_677.2067m/z		677.207	1	4.81457	0.185033	6	5.48e-10	2.16e-10	5202.73	1	QC	100 - 35.2 - 15.6 - 3.63	189.42	414.83	0	0	0	0	0	0	0	0	0	0	0	0	0	0	0	0	0	0	3.21552	0.000281029	0	0	0	3.64937	2.05891	0	2.02295	0	0	0	0	4.90712	0	4.38717	0
11.93_312.1106n	312.111	625.203	1	11.9276	0.397917	1	5.65e-10	2.22e-10	8.10609	4	QC	100 - 23.9 - 11.6	105.924	132.61	7.44028	79.6202	52.9253	51.6587	26.9581	27.1309	28.6414	14.8244	19.4948	11.8437	10.467	0	13.2283	1.65025	0	40.2686	3.07293	134.296	0	142.032	17.7511	0	117.407	70.6947	53.4555	13.6059	12.0894	18.4475	45.324	0	178.657	6.28376	0	36.2036	244.691
3.66_388.1977m/z		388.198	1	3.66228	0.1493	1	6.65e-10	2.61e-10	3.06906	4	QC	100 - 14.7	24.9263	87.67	0	5.43548	4.08232	0	1.38694	2.92479	2.71782	0.509536	1.107	0.293083	0.891508	4.43311	3.49863	5.22154	0	0	0	0	0	0	264.205	0	1.16082	0	0	0	0	0	0	0	0	0	0	0	0
4.92_334.2944m/z		334.294	1	4.92102	0.120733	20	6.72e-10	2.64e-10	2.08964	QC	2	100 - 7.19	22.7576	47.56	0	32.9769	39.0024	41.3176	29.4157	28.0369	39.3405	46.4365	44.2352	41.3922	33.112	32.4269	28.1185	26.3114	0	18.4514	0	25.7867	0	19.0776	24.6379	0	0	0	0	0	3.48224	1.41006	39.8535	7.27027	16.8596	69.7803	65.9501	3.22809	8.31982
11.91_283.1073m/z		283.107	1	11.9133	0.2636	3	8.32e-10	3.26e-10	4.4113	4	QC	100 - 6.82	67.408	107.75	9.5304	62.6686	48.5797	43.9315	44.5772	34.5409	33.6047	37.5711	28.1168	16.229	28.8932	11.5067	19.1186	3.79662	0	51.6312	10.2657	82.208	1.51499	94.3738	12.7379	0	81.6517	51.8624	54.6305	26.3096	28.8434	25.1633	53.1252	8.88181	125.815	23.2739	0	42.7067	156.623
3.08_138.0658m/z		138.066	1	3.07865	0.212883	3	8.47e-10	3.31e-10	297.584	1	QC	100	21.1058	396.21	0	0	0	0	0	0	0	0	0	0	0	0	0	0	0	0	0	0	0	1.76271	24.0549	0	0	0	0	0	0	0	0	0	0	0	0	0	0
4.96_997.5732m/z		997.573	1	4.96388	0.220733	1	1.03e-09	4.01e-10	Infinity	2	QC	100 - 54.9 - 18.5	71.2087	470.3	0	0	0	0	0	0	0	0	0	0	0	0	0	0	0	0	0	0	0	0	0	0	0	0	0	0	0	0	0	0	0	92.7624	2.2524	2966.77	0
5.03_831.2168m/z		831.217	1	5.02817	0.0993	1	1.04e-09	4.06e-10	Infinity	2	QC	100 - 19.5	15.2933	240.46	0	0	0	0	0	0	0	0	0	0	0	0	0	0	4.82955	0	262.146	0	2.94617	0	0	0	8.62314	0	25.3182	0	37.4864	0	5.38038	0	0	0	0	0	0
5.26_235.0974m/z		235.097	1	5.25535	0.24145	9	1.04e-09	4.07e-10	147.24	1	3	100 - 12.7 - 0.529	249.274	170.54	53.4024	27.1173	23.9027	26.6465	13.3625	7.75075	11.5187	8.88751	8.81527	8.99433	3.6064	0	3.6544	0	16.5423	0	0	0	0	0	137.34	0	0.367482	0	0	0.109902	0	0	0	0	0	0	0	3.83425	0
0.74_938.3152m/z		938.315	1	0.738367	0.0285667	1	1.08e-09	4.23e-10	40.7372	1	QC	100	5.26503	152.98	0	0	0	0	0	0	0	0	0	0	0	0	0	0	0	0	0	1.75256	0	0	0	0	0	0	0	0	0	0	0	0	0	0	0	2.11455	0
14.85_546.3528m/z		546.353	1	14.8515	0.17075	6	1.1e-09	4.28e-10	3.30248	QC	1	100 - 19.4	70.9061	44.91	0	50.8152	67.6357	82.7631	77.5898	76.34	91.2316	94.276	87.4358	81.5343	96.5672	71.9257	66.4971	69.6214	0	0	0	0	0	9.9742	0	0	1.12845	15.075	7.12529	78.3065	18.4329	69.494	89.0937	14.2299	79.0072	87.6889	69.9505	54.8064	69.5687
4.14_226.0855m/z		226.086	1	4.13878	0.149317	8	1.12e-09	4.36e-10	129.261	1	QC	100 - 11.6	21.2192	212.6	0	0	0	0	0	0	0	0	0	0	0	0	0	0	0	0	0	0	0	0	0	0	0	0	0	0	6.70697	0	0	0	0	0	0	0	0
4.79_769.3619m/z		769.362	1	4.79315	0.25645	1	1.13e-09	4.41e-10	119.507	3	QC	100 - 29.9	70.9614	241.15	0	2.08364	1.7073	0	0	0	0	0	0	0	0	0	0	0	0	0.0229454	0	0.447278	1.34375	1510.75	139.917	5.21525	1.95159	0	18.5043	25.6507	512.033	20.553	0	0	0	30.0883	13.627	37.3502	0
3.73_593.2417m/z		593.242	1	3.72588	0.199317	2	1.24e-09	4.82e-10	Infinity	2	QC	100 - 17.9	31.7441	520.01	0	0	0	0	0	0	0	0	0	0	0	0	0	0	0	0	109.372	0	38.0213	0	0	0	0	0	0	0	0	0	101.762	0	0	0	0	0	0
0.93_217.1542m/z		217.154	1	0.930533	0.0857333	3	1.27e-09	4.93e-10	Infinity	1	QC	100	6.77311	246.04	0	0	0	0	0	0	0	0	0	0	0	0	0	0	0	0	47.6377	51.2101	0	0	0	0	0	0	0	0	0	0	0	0	0	0	0	0	4.30857
0.89_100.0755m/z		100.076	1	0.894817	0.19215	19	1.29e-09	5.03e-10	5.46692	2	QC	100 - 2.2	138.045	79.81	65.9471	50.7477	45.3885	43.9576	38.3574	32.3349	23.0596	24.6698	27.5204	24.0087	21.574	14.7651	13.1021	13.4166	19.3503	7.95464	0.248002	29.6732	22.7651	20.5072	0	19.8445	36.0354	0	3.71107	1.27898	0	2.43803	24.6808	229.756	162.912	15.8878	154.439	2.73847	286.276
0.92_327.0909m/z		327.091	1	0.9234	0.0928667	3	1.34e-09	5.21e-10	Infinity	1	QC	100 - 7	11.093	644.36	0	0	0	0	0	0	0	0	0	0	0	0	0	0	0	0	0	0	0	0	0	0	0	0	0	0	0	0	0	0	0	0	0	0	0
5.20_315.1333m/z		315.133	1	5.1989	0.177883	2	1.44e-09	5.6e-10	8.25268	4	QC	100 - 3.91	38.8756	96.17	0	4.92619	1.399	0	1.1905	1.71166	3.68871	0	1.93866	0	1.66699	4.68077	2.84544	4.15431	0	2.72064	0	7.55118	0	33.1151	6.54298	0	41.2786	28.3785	14.2979	11.3593	0	33.9311	95.4086	0	36.2864	0	2.20766	3.55358	100.918
4.77_429.0578m/z		429.058	1	4.77172	0.142867	6	1.47e-09	5.71e-10	Infinity	3	QC	100	15.429	258.82	0	0	0	0	0	0	0	0	0	0	0	0	0	0	0	0	0	0	0	0	0	0	0	0	0	0	0	0	53.8102	0	0	0	34.984	0	0
6.22_552.2602m/z		552.26	1	6.2226	0.120733	1	1.48e-09	5.73e-10	3.96027	QC	1	100 - 16.7 - 20 - 0.289	107.838	50.14	0	70.315	74.5254	66.44	65.3635	106.528	92.6677	109.224	79.5777	77.4316	107.234	98.5405	97.9855	117.874	0	0	0	0	0	13.2235	0	3.24016	9.71772	21.7268	8.29274	58.2922	30.1702	61.6702	27.7576	24.1534	58.8355	86.2586	74.3449	50.01	62.1971
5.03_853.1993m/z		853.199	1	5.02817	0.142167	3	1.54e-09	5.97e-10	12.7061	2	QC	100 - 28.7 - 1.15	75.7733	167.03	35.0524	16.9106	7.11618	0	0	0	0	0	0	0	0	0	0	0	84.1603	0	830.154	0	62.6819	0	0	0	104.927	25.2751	194.68	0	191.283	0	68.4709	48.4117	0	10.0504	36.3349	0	25.6243
6.73_1043.7054m/z		1043.71	1	6.72767	0.235033	11	1.57e-09	6.07e-10	5.93786	QC	1	100 - 49.8 - 11.9 - 1.36	4802.06	44.15	0	4226.96	4770.53	5677.23	5912.54	6146.65	6009.69	5920.27	5630.69	6666.05	6353.01	6035.18	5769.86	6009.69	0	0	859.318	0	0	215.09	10.264	32.3593	152.95	1395.42	107.203	2894.91	1947.63	7212.01	1267.15	702.163	3497.31	2474.95	7081.84	3809.07	3398.16
4.75_299.0535m/z		299.054	1	4.75028	0.135733	41	1.75e-09	6.77e-10	Infinity	3	1	100 - 28.6	36.9465	159.31	3.21205	0	1.00989	0.188049	0.300541	0.967357	0.136208	0.1593	0.0198815	0.0112213	1.4062	0.0390004	0	0.182563	0	0	0	0	0	0	0	0	0	0	0	0	0.010568	0	129.023	0	0	0	75.0054	0.0162119	0.0126022
7.42_536.3708m/z		536.371	1	7.41775	0.192167	5	1.87e-09	7.24e-10	4.09513	QC	1	100 - 13.8	123.569	45.57	0	97.2097	118.545	113.313	119.633	132.191	127.032	143.745	128.293	146.687	154.87	149.04	156.596	156.668	0	0	0	0	0	0	0	0	0	25.3717	0	82.3008	38.348	123.344	52.8993	7.41657	93.4064	81.904	145.125	74.0684	73.8506
5.60_453.1676m/z		453.168	1	5.59682	0.397917	2	1.92e-09	7.42e-10	1.6431	QC	2	100 - 22.3 - 8.15 - 1.21 - 0.0228	21566.7	31.26	4438.33	15562.4	18705.8	20873.1	21698.4	24206.5	24548.9	29958.3	30634.4	30196	29185.3	27926.9	25143.7	28047.1	6727.78	7572.93	10659.2	12422.4	14311.9	13895.7	9054.31	19170.6	10840.9	13541.8	7231.98	10868.1	15089.7	12585.7	15142.2	14430.8	12873.3	13754.8	12214.5	12200.4	17317.9
3.21_304.1457m/z		304.146	1	3.21367	0.135017	1	2.07e-09	7.98e-10	Infinity	3	QC	100	12.0989	279.29	0	0	0	0	0	0	0	0	0	0	0	0	0	0	0	0	0	0	0	0	0	0	0	0	0	0	0	0	0	0	0	0	0	0	0
5.92_546.2570m/z		546.257	1	5.924	0.2136	5	2.08e-09	8.02e-10	1.89679	QC	4	100 - 21	439.377	33.86	49.4802	371.786	419.29	405.864	472.363	522.584	476.783	516.817	482.915	540.511	514.782	497.563	460.05	538.912	4.0276	37.5252	141.739	95.5881	6.8782	180.574	91.6989	218.78	120.682	329.359	93.3518	493.258	214.643	401.93	202.882	127.811	242.903	257.642	247.738	502.468	356.501
4.08_151.0496m/z		151.05	1	4.08163	0.177883	2	2.09e-09	8.05e-10	Infinity	1	QC	100	7.11532	309.82	0	0	0	0	0	0	0	0	0	0	0	0	0	0	0	0	0	0	0	0	0	0	0	0	0	0	0	0	0	0	0	0	0	0	0
4.96_483.1313m/z		483.131	1	4.96388	0.142167	1	2.09e-09	8.05e-10	2.20904	1	2	100 - 15.1	41.8853	36.37	44.5667	38.0088	28.7038	16.3967	22.4925	21.2642	13.8091	24.582	5.97669	22.3041	19.5224	18.5432	14.2053	19.2615	151.481	16.8589	138.176	24.6387	134.617	34.4804	7.59101	28.0692	89.1126	7.14599	25.921	1.51142	5.61895	3.30646	10.2543	0	0	7.7358	0	0	15.4695
5.36_158.1534m/z		158.153	1	5.3625	0.120733	42	2.18e-09	8.41e-10	1.1902	QC	2	100	36.3031	13.19	21.0222	26.791	32.8089	34.8478	32.7212	34.9384	37.4269	34.386	41.6242	47.5858	36.3517	38.7082	41.1067	42.0245	36.0792	28.9388	31.8043	47.9089	24.3903	26.9665	43.5511	37.1642	30.881	27.5543	33.0125	24.2767	31.1021	29.7858	38.085	29.9129	34.5826	30.3121	26.916	22.8989	26.04
4.68_325.0678m/z		325.068	1	4.67955	0.113583	2	2.29e-09	8.82e-10	218.233	1	QC	100 - 4.55	6.90233	275.32	0	0	0	0	0	0	0	0	0	0	0	0	0	0	0	0	0	0	0	0	0	0	0	0	0	0	0	0	0.436179	0	0	0	0	0	0
5.31_527.2599m/z		527.26	1	5.3125	0.185017	2	2.57e-09	9.89e-10	15.9605	1	QC	100 - 19.1	34.0907	166.69	2.96613	6.84354	4.9677	3.09586	2.57561	2.56034	3.15628	0	0	0	0	0	0	0	0	33.528	0	0	0	0	0	0	0	0	0	0	6.61602	0	0	0	0	0	0	0.835124	0
9.66_349.2108m/z		349.211	1	9.65873	0.120733	2	2.75e-09	1.05e-09	3.58511	QC	2	100 - 8.47	70.8442	44.65	0	47.0491	65.7083	63.8928	73.2841	67.7422	94.4615	96.9149	85.166	92.6362	84.8772	65.689	88.8976	70.0635	0	0	0	0	0	83.6648	0	25.0172	10.9073	10.49	13.2931	75.1764	0	57.5369	39.2587	0	0	35.2679	2.83837	36.7937	29.9738
4.67_828.9755m/z		828.976	1	4.66527	0.142167	1	2.78e-09	1.07e-09	317.97	2	QC	100	24.0832	307.21	0	0	0	0	0	0	0	0	0	0	0	0	0	0	0	0	351.368	0	84.709	0	0	2.52069	0	0	0	0	0	0	321.965	0	0	0	0	0	4.40307
6.73_541.3273m/z		541.327	1	6.7348	0.20645	1	2.8e-09	1.07e-09	4.26349	QC	1	100	253.592	44.4	0	199.032	215.835	220.24	237.622	276.278	267.12	274.644	254.817	310.418	307.995	293.709	283.594	305.441	0	0	58.0347	0	0	3.66265	0	0	4.35274	105.476	5.46711	160.95	135.339	280.508	95.3087	62.4008	192.175	148.22	280.056	193.896	179.131
0.89_229.1181m/z		229.118	1	0.887683	0.0714333	14	3.34e-09	1.28e-09	Infinity	1	QC	100 - 3.66	5.94248	328.44	0	0	0	0	0	0	0	0	0	0	0	0	0	0	0	0	0	0	8.79116	0	8.49297	1.30285	2.25476	0	0	0	0	0	10.3915	0	0	0	0	0	0
6.41_258.1095m/z		258.109	1	6.41477	0.1636	6	3.38e-09	1.29e-09	2.06919	QC	1	100	199.673	35.24	23.1744	179.141	192.684	192.749	199.623	215.77	226.268	230.66	214.765	230.293	240.71	228.476	236.12	249.147	0	3.10173	54.655	14.4677	9.98454	93.5024	35.5248	63.6797	79.6431	135.468	72.7954	166.191	136.429	176.995	118.641	123.306	162.626	204.941	197.451	173.259	182.93
1.05_218.1381m/z		218.138	1	1.05127	0.106433	16	3.45e-09	1.32e-09	5.15764	1	4	100 - 4.86	121.709	49.6	82.4742	75.4729	70.5848	63.4304	55.7332	47.136	47.5649	43.8192	43.6353	41.7524	35.2381	26.9106	21.8675	20.3198	1.58679	89.8381	103.528	9.21786	233.033	250.576	150.245	525.332	109.577	29.441	34.3239	68.8938	241.637	51.5556	183.991	51.9917	37.2057	36.0669	46.3751	82.5471	93.7325
5.25_217.0413m/z		217.041	1	5.2482	0.2629	1	3.59e-09	1.37e-09	427.454	1	4	100 - 10.1	84.932	124.68	1.31108	8.77074	1.81394	2.95373	1.861	0	1.45408	2.05121	2.21955	0	3.59434	0	1.48809	0	181.621	0	0	0	0	0	0	0	0	0	0	0	0	0	0	0	0	0	0	0	0
7.62_487.2807m/z		487.281	1	7.6242	0.270033	3	3.62e-09	1.38e-09	2.17457	QC	1	100 - 14.7	478.652	39.65	31.8528	351.818	423.629	440.395	518.038	487.62	467.175	516.941	486.131	607.704	571.003	550.96	541.621	590.365	11.8064	15.077	71.937	23.9774	14.6808	186.624	62.8872	98.7708	104.506	174.868	138.847	342.596	217.522	404.527	424.976	245.74	528.219	481.563	455.858	451.536	509.247
4.64_921.5251m/z		921.525	1	4.64383	0.135017	2	4e-09	1.52e-09	1.61193	2	QC	100 - 33.4 - 2.55	198.727	52.69	69.0411	43.2521	33.0728	19.6984	14.8781	751.248	27.6428	12.7522	4.98924	18.6421	11.0785	22.7578	33.4174	40.3699	218.979	232.772	398.436	99.5373	129.526	143.79	142.118	211.275	260.645	151.136	109.103	135.697	92.0704	82.9441	208.864	81.9666	114.018	125.825	97.7326	97.5849	522.124
4.69_277.0970m/z		277.097	1	4.6867	0.22075	1	4.08e-09	1.55e-09	133.135	1	QC	100 - 11.7	37.4946	91.75	0.791253	1.68633	1.71242	0.0228141	0.342429	0.0395266	0.601398	0.248564	0	0	0	1.16758	0.0553752	0	0.0899874	0.581953	2.20543	2.21664	0.378806	2.37268	4.85764	7.10603	1.3974	1.52898	1.78703	0.957145	1.15763	0.432448	2.4965	0.710283	0.816633	0.401403	0.257246	0.622954	0.600788
4.02_285.0751m/z		285.075	1	4.01805	0.120733	90	4.27e-09	1.63e-09	Infinity	3	QC	100 - 6.13	14.1508	270.75	0	0	0	0	0	0	0	0	0	0	0	0	0	0	0	0	0	0	0	0	0	0	0	0	0	0	0	0	73.6331	0	0	0	25.4821	0	0
9.78_325.2110m/z		325.211	1	9.77947	0.241467	1	4.28e-09	1.63e-09	1.92558	QC	2	100 - 9.83 - 5.12	352.881	41.64	2.16255	377.105	381.018	370.631	472.556	334.525	461.094	549.952	541.597	508.905	514.611	366.084	559.358	440.789	36.6704	47.769	20.334	152.738	108.688	577.923	110.122	212.324	285.254	315.538	181.556	120.026	88.2105	172.008	424.925	178.746	97.7113	148.417	172.955	257.132	236.277
11.92_581.2387m/z		581.239	1	11.9204	0.605067	2	4.33e-09	1.64e-09	3.8712	4	QC	100 - 30.3 - 10.9	289.38	109.29	115.184	230.572	199.736	205.66	163.926	129.43	146.874	130.594	96.268	92.866	81.1083	48.4365	53.4082	56.2006	21.4357	214.787	79.9507	481.797	20.5803	536.744	126.773	27.1022	417.778	253.484	231.474	109.579	127.517	124.152	232.237	43.1927	535.182	77.9859	12.9737	169.424	674.205
5.92_337.2732m/z		337.273	1	5.924	0.2629	8	4.37e-09	1.66e-09	1.91686	QC	4	100 - 16.7 - 4.31 - 0.403	1943.74	34.2	255.965	1855.85	2005.28	2234.37	2094	2373.29	2224.13	2523.81	2367.54	2551.05	2363.78	2421.42	2243.67	2635.88	11.383	110.083	1335.69	176.741	105.826	310.222	199.978	267.778	175.68	1907.13	293.382	1077.04	2554.19	1150.72	1283.31	576.636	1679.91	671.644	1431.07	2770.61	2059.68
6.73_550.3140m/z		550.314	1	6.7348	0.20645	4	4.78e-09	1.81e-09	4.48624	QC	1	100 - 48.4 - 18.7	528.887	44.22	0	425.984	435.054	528.487	506.745	558.359	545.634	570.844	546.802	608.995	626.443	609.816	609.503	644.435	0	0	103.425	0	0	11.718	0	0	20.8236	179.422	9.96463	330.13	255.492	572.554	199.395	111.706	361.879	288.569	594.816	363.361	343.835
4.14_256.0951m/z		256.095	1	4.13878	0.142167	1	4.96e-09	1.88e-09	467.6	1	QC	100 - 5.63	14.7166	212.11	0	0	0	0	0	0	0	0	0	0	0	0	0	0	0	0	0	0	0	0	0	0	0	0	0	0	0	0	0	0	0	0	0	0	0
5.36_635.2824m/z		635.282	1	5.3625	0.120733	2	5.42e-09	2.05e-09	73.6473	3	QC	100 - 23.3	14.0765	262.73	1.48293	0.115892	0	0.0372537	0	0	0	0.190695	0	0	0	0	0	0	0	0	0.0954893	0	0.0886019	0	0	0.0313642	0	0	0	0.149469	0.0734383	0.00172657	5.21e-05	0.108182	0.437804	0.588975	0.012675	0.0344126	0
11.92_603.2211m/z		603.221	1	11.9204	0.6758	2	5.82e-09	2.21e-09	3.70225	4	QC	100 - 34.7 - 15.8 - 4.68	519.712	106.7	270.048	441.539	364.849	365	284.446	224.723	236.942	216.377	199.566	183.827	157.536	98.5374	110.692	99.9769	29.7039	465.416	124.018	935.461	29.869	957.208	229.867	49.535	757.704	471.504	518.482	187.724	219.452	188.113	398.691	57.8788	960.638	162.098	34.3236	255.835	1271.04
6.02_499.2231m/z		499.223	1	6.024	0.156433	2	5.93e-09	2.25e-09	3.00119	QC	1	100	101.572	41.13	0	81.7286	101.557	99.1303	102.668	118.952	109.776	112.303	108.36	109.023	135.457	119.294	106.221	115.361	0	0	32.2632	0	0	6.5018	0	3.85086	0	67.1742	0	45.4873	56.9364	39.1847	10.0759	28.5694	47.8643	35.7735	28.5076	70.3223	33.3091
0.90_130.0861m/z		130.086	1	0.901967	0.121433	32	6.09e-09	2.31e-09	Infinity	2	QC	100	6.40244	209.7	0	0	0	0	0	0	0	0	0	0	0	0	0	0	0	0	2.07451	0	0	0	0	0	0	0	0	0	0	0	0	6.49295	1.58316	0	0	0	0
3.56_422.1093m/z		422.109	1	3.55515	0.127867	2	7.27e-09	2.75e-09	Infinity	3	QC	100 - 14.8	12.6508	256.52	0	0	0	0	0	0	0	0	0	0	0	0	0	0	0	0	0	0	0	106.225	4.656	0	2.97902	0	0	0	0	0	0	0	0	0	0	0	0
3.68_119.0601m/z		119.06	1	3.67658	0.120733	7	7.69e-09	2.91e-09	2.8181	2	3	100 - 1.17	4.10565	87.79	0	0	1.24693	0	3.85052	0.879565	2.41868	1.15268	1.15329	0	0	1.29581	1.14067	1.12914	0	0	0	0	0	0	0	0	0	0	0	0	0	0	0	0	0	0	0	0	0
5.39_339.1543m/z		339.154	1	5.39037	0.0850167	8	7.7e-09	2.91e-09	1.49734	QC	1	100 - 1.2	32.3745	33.84	9.39029	15.3331	15.0413	11.2761	24.6984	24.5257	23.2892	27.6541	36.8	27.2047	30.1155	34.9983	36.459	40.4267	14.2449	9.44798	14.5406	15.7458	5.44508	5.87972	16.7207	19.96	10.9989	7.54264	13.9208	7.33559	7.53485	20.2448	21.3281	19.9374	22.3681	13.6903	15.6239	1.86508	19.5963
11.42_657.4550m/z		657.455	1	11.4225	0.334333	10	8.38e-09	3.16e-09	1.13476	4	2	100 - 15.7	207.648	14.88	95.9017	158.751	198.723	180.884	235.112	214.001	207.97	222.686	211.684	233.376	217.273	213.389	220.144	230.009	144.63	119.229	156.376	201.806	213.08	220.53	217.727	256.116	197.32	187.472	196.377	158.67	173.909	162.711	201.454	193.812	144.56	220.511	161.884	166.322	158.833
4.76_681.1244m/z		681.124	1	4.76457	0.135733	5	8.56e-09	3.23e-09	Infinity	3	QC	100 - 29.9 - 4.95	213.832	349.2	0	0	0	0	0	0	0	0	0	0	0	0	0	0	0	0	0	0	0	0	0	0	0	0	0	0	0	0	565.084	0	0	0	126.672	0	0
6.39_580.2920m/z		580.292	1	6.3862	0.320033	1	8.84e-09	3.33e-09	1.35591	QC	1	100 - 25.5 - 0.11	332.584	18.23	123.752	265.484	263.887	253.443	264.611	302.57	327.636	308.011	298.378	319.341	325.728	339.611	358.348	383.95	55.4438	87.1239	202.8	126.969	108.106	232.177	174.898	270.265	214.828	269.342	234.17	248.171	268.066	308.331	261.321	252.672	244.847	289.465	283.655	270.88	242.628
6.38_339.2888m/z		339.289	1	6.37905	0.15645	10	9.08e-09	3.42e-09	2.59417	QC	4	100 - 12.5	146.078	38.54	6.62234	128.737	138.39	141.285	140.907	166.962	160.979	164.428	149.176	163.426	177.994	174.051	173.778	185.784	0	0	107.641	0	0	19.0395	5.65166	19.8934	21.6725	96.8061	38.7618	109.607	227.299	305.317	202.246	56.4813	156.208	83.752	231.238	219.8	127.928
5.87_505.2338m/z		505.234	1	5.86755	0.1493	2	9.23e-09	3.48e-09	3.21365	QC	1	100 - 15.7 - 28.5	250.849	41.18	0	214.693	237.676	233.157	240.499	289.556	253.526	261.777	256.946	294.628	252.986	302.43	264.121	298.627	0	0	98.1471	4.60755	4.28999	89.6063	7.35217	60.8887	49.2861	69.4086	20.9212	150.643	152.025	159.683	38.5935	57.4663	145.153	136.333	149.14	263.525	121.093
11.92_299.1386m/z		299.139	1	11.9204	0.51935	1	9.34e-09	3.51e-09	2.11173	4	2	100 - 10.1	282.548	88.31	335.24	315.605	285.69	258.748	232.374	192.857	188.198	193.622	180.985	166.105	142.2	93.1493	113.679	89.2064	157.921	474.009	241.819	724.768	124.049	629.74	271.593	116.21	518.73	388.716	366.193	193.755	220.344	214.931	323.975	102.3	551.172	180.31	68.3125	237.313	645.012
4.59_589.3101m/z		589.31	1	4.59383	0.327183	1	9.34e-09	3.51e-09	6.20656	2	4	100 - 28 - 46.6 - 10.6	2240.72	88.01	1470.08	1135.49	1006.49	863.53	737.859	682.228	672.633	564.5	484.665	516.763	416.082	251.378	219.498	193.332	409.541	763.257	19537.3	687.455	7399.96	4773.75	1746.32	1545.65	1193.12	1688.01	89.3478	2350.56	909.297	1223.47	19858.4	209.895	312.825	442.371	72.3706	220.21	3805.36
2.72_406.1403m/z		406.14	1	2.71575	0.7758	2	1.03e-08	3.86e-09	638.878	1	4	100 - 15.2 - 2.95	202.968	234.7	26.0119	3.89859	0	0	0	0	0	0	0	0	0	0	0	0	0	0	0	0	0	6276.7	684.394	0	0	0	0	0	96.5024	17.7463	0	0	0	0	0	0	0
8.33_466.3287m/z		466.329	1	8.32857	0.20645	3	1.09e-08	4.1e-09	2.20351	QC	1	100 - 13.9	155.164	29.83	44.5912	149.18	177.724	164.517	193.445	194.562	191.452	197.566	195.244	218.106	206	193.312	183.094	190.711	0	0	27.7436	0	0	20.206	0	0	4.48368	44.7512	57.0395	255.667	171.395	184.912	199.021	302.068	174.278	183.917	174.937	271.33	356.95
5.60_415.2105m/z		415.211	1	5.59682	0.1986	8	1.14e-08	4.27e-09	2.41046	QC	2	100 - 19.5 - 0.432	729.154	44.52	38.3383	426.683	514.157	583.003	694.979	822.963	858.072	1058.85	1111.59	1076.26	988.147	973.322	896.349	1152.98	71.1265	97.9755	154.207	160.631	303.085	285.122	82.7566	353.77	215.717	317.399	104.677	179.131	288.17	214.445	337.571	345.84	249.254	300.923	209.728	200.374	389.851
3.51_940.8304m/z		940.83	1	3.50585	0.15645	121	1.14e-08	4.28e-09	Infinity	4	QC	100 - 8.01	14.4944	314.2	0	0	0	0	0	0	0	0	0	0	0	0	0	0	0	0	0	0	0	0	0	0	0	0	0	0	0	0	0	0	0	0	0	2.45563	0
4.44_366.0513m/z		366.051	1	4.43738	0.121433	2	1.15e-08	4.3e-09	Infinity	2	QC	100 - 12	11.1594	349.12	0	0	0	0	0	0	0	0	0	0	0	0	0	0	0	0	23.7931	0	212.143	0	0	0	11.7388	13.2989	17.8387	42.3945	0	0	0	0	0	0	0	0	8.62521
1.05_580.1931m/z		580.193	1	1.05127	0.10645	1	1.17e-08	4.37e-09	Infinity	2	QC	100 - 19.9	29.7084	321.53	0	0	0	0	0	0	0	0	0	0	0	0	0	0	3.26563	0	0	0	0	918.651	484.388	0	0	0	0	0	54.1863	0	0	0	0.0330662	0	0	0	0
5.26_149.1319m/z		149.132	1	5.26248	0.291467	11	1.17e-08	4.38e-09	4.81665	2	QC	100	15.5444	125.65	11.4359	7.39318	7.97053	5.87246	7.32231	2.77285	1.28871	3.29833	1.42789	0	1.62966	0	1.38601	4.80075	0	0	0	0	0	0	1.67565	1.82121	0	0	0	21.1266	24.0959	2.85764	4.49865	16.4789	0	24.7341	18.5433	133.864	0
3.61_553.1845m/z		553.185	1	3.61228	0.1986	2	1.2e-08	4.5e-09	Infinity	1	QC	100 - 24.1	26.1013	651.3	0	0	0	0	0	0	0	0	0	0	0	0	0	0	0	0	0	0	0	1185.75	0	0	0	0	0	0	0	0	565.115	0	0	0	0	0	0
2.64_124.0503m/z		124.05	1	2.63788	0.327183	1	1.25e-08	4.69e-09	Infinity	1	QC	100	12.5574	399.65	0	0	0	0	0	0	0	0	0	0	0	0	0	0	7.39022	0	0	0	0	0.0479636	14.1386	0	0	0	0	0	0	0	0	0	0	0	0	0	0
4.07_150.0418m/z		150.042	1	4.06735	0.177883	2	1.26e-08	4.72e-09	Infinity	1	QC	100	6.75967	312.46	0	0	0	0	0	0	0	0	0	0	0	0	0	0	0	0	0	0	0	0	0	0	0	0	0	0	0	0	0	0	0	0	0	0	0
6.49_1039.6701m/z		1039.67	1	6.4862	0.2629	3	1.37e-08	5.1e-09	5.69511	QC	1	100 - 43.9	1294.88	43.71	0	1127.45	1240.03	1410.31	1499.54	1496.7	1483.98	1454.01	1345.95	1502.45	1533.61	1487.15	1508.81	1513.82	0	0	87.9976	0	0	68.8709	0	7.41903	60.184	482.031	4.73903	851.191	463.924	1220.59	351.252	283.997	866.281	973.631	1229.82	957.38	922.279
4.79_246.2422m/z		246.242	1	4.786	0.177867	36	1.46e-08	5.46e-09	1.58879	1	QC	100 - 10.4	363.911	44.36	8.55105	132.585	134.08	158.807	167.202	178.064	194.117	217.263	218.698	212.653	235.527	274.952	286.915	294.357	99.6361	140.908	187.602	240.423	214.855	256.805	182.233	404.299	218.066	275.792	187.071	413.366	449.876	444.736	392.297	315.184	325.984	538.74	473.387	324.984	431.574
3.95_597.2726m/z		597.273	1	3.95375	0.177167	1	1.64e-08	6.12e-09	Infinity	1	QC	100 - 18.1	22.2605	610.12	0	0	0	0	0	0	0	0	0	0	0	0	0	0	0	0	2.64676	0	0	916.459	0	0	0	0	0	0	0	0	911.505	0	0	0	0	0	0
5.92_275.1999m/z		275.2	1	5.91685	0.270033	28	1.85e-08	6.89e-09	20.4891	3	QC	100 - 12.8	30.2739	189.8	7.3262	7.88827	1.76299	2.98733	1.33599	0	0	0	0	2.17493	0	0	0	3.33309	0	0	0	0	0	0	0	0	0	0	0	0	170.133	0	0	0	0	0	0	0	0
6.41_1097.6163m/z		1097.62	1	6.40763	0.142167	1	1.9e-08	7.06e-09	3.38887	QC	1	100	105.2	42.2	0	108.582	89.1901	109.167	98.6539	91.7518	126.779	117.68	96.3625	103.572	119.415	108.558	107.743	127.161	0	0	7.31083	0	0	10.1171	0	0	14.9598	64.3598	4.82885	78.5782	54.509	113.401	42.8275	60.142	79.4369	95.7565	116.129	96.1534	60.8963
5.21_583.2551m/z		583.255	1	5.21248	0.4765	1	1.94e-08	7.21e-09	2.10867	1	QC	100 - 30.7	815.043	89.32	1359.23	856.286	747.802	667.892	500.803	442.193	395.351	352.514	326.862	332.821	283.974	200.33	168.603	154.166	254.834	653.522	305.248	1963.29	248.442	2605.37	1128.05	184.556	1252.51	1089.31	1173.32	375.806	389.495	972.738	1893.18	166.85	1096.58	309.98	308.635	518.525	1115.54
5.12_401.2139m/z		401.214	1	5.12033	0.2636	3	1.94e-08	7.21e-09	396.834	3	QC	100 - 22 - 3.76	131.516	286.18	5.37614	0	0	0	0	1.04226	0	0	0	0	0	0	0	0	12.1926	8.1762	0	0	0	1.26075	1.15323	21.4756	0.452115	0	0	0	11.165	4.2208	0	1.52578	0	43.1858	0	42.8186	0
11.92_629.2348m/z		629.235	1	11.9204	0.597217	1	1.99e-08	7.4e-09	2.07946	4	2	100 - 28.9 - 0.751	643.834	90.97	967.913	744.289	627.797	598.959	497.759	426.999	464.155	411.48	379.28	329.842	283.037	184.216	194.819	179.469	440.229	1435.53	672.242	2111.11	294.708	1817.61	697.851	311.566	1407.82	939.959	975.87	510.695	569.141	541.135	788.203	208.718	1215.06	366.751	127.177	490.513	1345.12
3.80_597.2107m/z		597.211	1	3.79732	0.177883	1	2.03e-08	7.53e-09	Infinity	1	QC	100 - 16.6	20.1347	661.85	0	0	0	0	0	0	0	0	0	0	0	0	0	0	0	0	0	0	0	921.497	0	0	0	0	0	0	0	0	584.678	0	0	0	0	0	0
4.14_268.0958m/z		268.096	1	4.13878	0.163583	2	2.11e-08	7.84e-09	164.34	1	QC	100	20.5017	201.27	0	0	0	0	0	0	0	0	0	0	0	0	0	0	0	0	0	0	0	0	0	0	0	0	0	0	3.49949	2.0084	0	0	0	0	0	0	0
14.97_234.8861m/z		234.886	1	14.9651	0.205733	2	2.3e-08	8.51e-09	1.12082	QC	1	100 - 10.8 - 13.6 - 0.253	303.164	11.58	271.945	228.535	249.303	287.964	287.768	285.966	276.121	337.555	366.387	354.848	297.223	305.167	299.501	394.59	329.623	281.976	300.401	377.266	291.244	286.631	370.308	401.146	279.737	323.985	305.147	255.841	298.244	286.798	272.81	267.748	266.28	285.177	295.096	256.019	291.144
5.92_477.2850n	477.285	460.282	1	5.924	0.177883	3	2.32e-08	8.58e-09	2.01721	QC	4	100 - 21.4 - 0.671	1037.93	34.8	104.262	1000.32	1069.16	1185.35	1142.53	1288.01	1207.52	1350.63	1257.74	1338.9	1266.93	1277.91	1194.65	1418.53	0	57.6002	736.369	87.3922	56.7342	154.498	96.3597	126.925	84.7236	1040.64	151.35	574.968	1295.11	621.779	715.025	314.598	934.049	349.205	771.887	1513.48	1124.34
5.53_298.3461m/z		298.346	1	5.53323	0.235017	6	2.33e-08	8.61e-09	1.46015	QC	3	100 - 10.9	257.848	33.77	69.2254	153.854	169.005	184.421	200.106	237.567	235.159	283.614	262.468	273.569	289.277	297.091	297.06	335.347	86.9478	101.507	85.8951	92.1118	74.5898	106.445	126.47	134.99	112.931	114.872	119.991	117.266	152.952	136.328	154.647	929.386	146.944	188.98	161.438	162.594	204.182
11.93_607.2519m/z		607.252	1	11.9276	0.199317	1	2.41e-08	8.91e-09	3.158	4	QC	100 - 16.1	51.1603	131.96	48.4659	38.1341	33.3129	24.5576	10.7763	15.3265	16.9751	5.79295	9.34271	6.01705	0	1.86504	2.42272	2.5155	9.60262	122.066	28.3894	165.702	0	160.236	27.3556	0	104.809	71.9829	68.025	22.9395	33.0661	25.6915	39.4413	4.48217	93.2992	11.7795	0	22.1939	137.387
11.93_651.2168m/z		651.217	1	11.9276	0.384333	1	2.57e-08	9.52e-09	2.16215	4	2	100 - 25.5 - 0.0664	252.641	96.49	373.047	296.358	253.914	206.02	159.652	134.208	157.871	132.747	124.88	106.352	89.97	41.404	70.5699	44.7458	153.005	594.374	229.48	881.149	93.4916	771.62	278.961	93.7265	588.521	387.35	379.844	207.449	204.678	188.027	302.595	66.1439	486.704	126.55	27.6708	176.497	562.492
4.26_238.0836n	238.084	239.089	1	4.25952	0.1	3	2.61e-08	9.66e-09	14.0501	1	QC	100 - 0.784	32.0735	142.05	13.7795	4.2032	0	1.07652	0	0	0	0	0	0	0	0	0	0	3.50128	1.92269	99.2596	0	27.9925	170.368	9.26657	0	79.1233	1.57043	9.21515	0	44.9757	0	24.7541	7.56677	0	0	4.51916	0	0
6.74_602.2935m/z		602.294	1	6.74195	0.20645	1	2.71e-08	1e-08	2.83086	QC	1	100	63.4832	43.29	0	63.0895	52.8318	42.1556	61.4211	53.9899	59.0853	61.4254	67.3165	82.0928	60.5932	47.5627	82.3252	82.8145	0	0	27.3844	0	0	9.83798	0	0	8.50217	50.0268	2.06423	62.6948	57.3989	71.8352	51.3479	30.9993	52.1027	43.4675	69.6859	55.8045	41.1033
9.69_713.5184m/z		713.518	1	9.6873	0.697233	8	2.91e-08	1.07e-08	1.11291	QC	2	100 - 29.5 - 1.12	714.735	12.26	618.8	600.232	598.981	628.632	771.129	663.019	745.66	779.72	769.722	784.191	804.904	750.294	896.673	777.293	721.482	646.861	742.751	856.575	659.944	731.548	769.929	910.467	614.038	640.918	597.163	599.65	651.487	640.93	666.532	716.963	547.022	630.836	657.51	646.035	615.915
4.67_218.2109m/z		218.211	1	4.67242	0.135017	27	2.91e-08	1.07e-08	2.15223	1	QC	100 - 5.92	169.491	38.93	16.3881	51.4014	54.5428	56.8206	57.2941	64.7395	73.4172	78.4477	78.9812	78.5027	77.2025	85.3829	95.2883	104.348	88.4166	102.924	63.6345	186.957	61.5277	110.595	95.5649	203.004	115.531	127.998	87.5335	149.771	178.586	197.035	117.759	214.77	164.249	213.527	230.178	116.907	147.118
5.26_247.1684m/z		247.168	1	5.26248	0.277183	5	3.04e-08	1.12e-08	17.9888	3	QC	100 - 9.34	17.6544	227.52	4.88715	4.35158	3.44854	1.96863	0	0	1.235	0	0	0	0	0	0	0	0	0	0	0	0	0	0	0	0	0	0	0	101.818	0	0	0	0	0	0	0	0
10.01_669.4913m/z		669.491	1	10.0145	0.4129	1	3.08e-08	1.13e-08	1.09909	QC	1	100 - 23.1	329.377	12.36	291.898	266.909	317.954	278.629	347.872	318.05	341.51	339.694	375.018	361.68	403.722	381.154	424.47	363.055	374.61	279.297	305.33	473.489	304.524	358.876	364.628	408.864	295.691	297.52	301.322	276.934	324.519	303.287	331.087	312.133	246.917	306.855	300.045	279.619	294.769
9.50_373.2111m/z		373.211	1	9.50228	0.149317	3	3.25e-08	1.2e-08	3.05084	QC	2	100 - 15.4 - 0.168	274.025	42.9	0	221.979	267.705	266.564	283.275	261.668	281.55	363.645	331.296	315.4	295.171	209.039	270.131	251.247	29.3756	16.1689	50.742	65.2404	60.3469	729.265	56.876	90.5689	246.858	77.5864	107.905	116.954	46.8891	142.954	117.533	124.312	80.6657	117.294	109.262	107.955	112.219
4.81_173.0203m/z		173.02	1	4.81457	0.2136	2	3.32e-08	1.22e-08	Infinity	1	4	100 - 5.97	70.6765	353.8	0	0	0	0	0	0	0	0	0	0	0	0	0	0	0	2.25805	0	0	0	0.0200258	70.088	0	0	0	0	0	0	0	260.812	0	0	0	0	0	0
4.29_577.1165m/z		577.117	1	4.28808	0.312883	1	3.54e-08	1.3e-08	13291.5	3	1	100 - 18.3 - 2.32	374.143	186.33	83.4746	60.5629	35.2913	29.2201	25.9829	12.8118	8.5642	2.29063	0	2.48533	2.09418	0	0	0	0	0	0	0	0	0	0	0	0	0	0	0	0.372506	0	5284.31	0	0	0	753.619	0	0
5.36_466.2337m/z		466.234	1	5.3625	0.1493	2	3.61e-08	1.33e-08	18.008	3	QC	100 - 27.6	25.8501	236.56	12.1324	2.16596	1.39424	0.377112	0	0	0	0	0	0	0	0	0	0	0	0	0	0	0	0	5.02724	0	0	0	0	0.00201126	3.68844	55.7497	0	0	0	11.1779	0	26.0595	0
2.72_141.1019m/z		141.102	1	2.71575	0.383617	5	3.92e-08	1.44e-08	Infinity	1	4	100 - 5.55	109.545	221.09	22.4115	8.01586	7.38692	1.39722	0	0	0	0	0	0	0	0	0	0	0	0	2.09283	0	7.37177	2648.92	404.913	0	0.343481	0	0	0	90.2423	21.265	8.64534	0	0	0	0	0	0
4.65_615.2257m/z		615.226	1	4.65098	0.15645	2	4.01e-08	1.47e-08	2.88602	2	QC	100 - 16.3	20.2601	156.14	33.4693	35.8903	18.3125	11.657	3.68505	0	0	0	0	2.15155	0	0	0	0	2.99333	6.4643	1.5522	27.8417	0	45.196	202.444	22.3806	32.8036	62.7037	152.133	60.0192	32.8058	49.8243	1.65533	0	3.23471	8.6572	26.2368	22.213	24.8082
5.91_299.1385m/z		299.139	1	5.90972	0.1493	1	4.34e-08	1.59e-08	2.63335	1	2	100 - 6.19	34.4253	130.53	134.456	31.1803	31.3107	22.197	9.0362	10.9242	0	3.78682	2.21173	0	0	0	0	0	44.1014	95.7545	51.4974	101.189	7.29484	82.2923	17.651	11.9372	75.0215	56.1119	81.4122	24.7294	32.573	15.6884	20.6492	5.15907	114.034	23.9018	0	23.0977	44.0084
4.74_288.1588m/z		288.159	1	4.736	0.170733	16	4.45e-08	1.63e-08	Infinity	1	QC	100 - 7.89	25.575	362.51	0	0	0	0	0	0	0	0	0	0	0	0	0	0	0	84.6144	25.4771	88.8972	0	77.1054	0	0	0	0	0	0	0	0	0	0	0	0	0	0	0
5.36_301.1537m/z		301.154	1	5.3625	0.127883	8	4.77e-08	1.75e-08	9.639	3	QC	100 - 7.86	18.7374	197.41	16.1201	3.01838	3.11187	1.529	0	0	0	0	0	0	0	0	0	0	1.27194	0	0	0	0	0	2.63434	0	0	0	0	0	0	41.7693	0	0	0	14.5903	0	2.32576	0
4.66_492.1914m/z		492.191	1	4.65812	0.2136	3	4.86e-08	1.78e-08	98.7853	2	4	100 - 14.6 - 2.22 - 0.188	314.731	194.98	68.6738	42.1108	37.1486	7.75194	7.05668	10.1417	3.89212	3.30098	0	0	0	0	2.08997	0.588572	41.6987	19.1257	6.28353	188.918	9.34844	19.6432	17.126	34.4923	21.8105	8.53609	8.98304	4.91833	0.398446	0	8.22278	11.2388	5.58971	3.01593	0	0	0.10711
1.05_380.1608m/z		380.161	1	1.05127	0.113583	1	5.12e-08	1.88e-08	Infinity	2	QC	100 - 11.9	29.2026	413.79	0	0	0	0	0	0	0	0	0	0	0	0	0	0	0	0	0	0	0	499.917	180.367	0	0	0	0	0	58.2258	4.36838	0	0	0	0	0	0	0
7.10_235.1686m/z		235.169	1	7.10485	0.0857167	67	5.33e-08	1.95e-08	1.23959	QC	1	100	26.8637	18.16	15.5298	16.1739	19.2847	17.3803	19.4106	19.9084	26.708	21.5617	22.8394	28.0289	31.1263	24.0661	30.9754	41.0357	30.1527	15.9704	15.6799	24.6493	20.4824	14.2683	32.8592	28.6822	16.1344	16.2961	21.4344	17.8998	24.7794	14.8645	16.0239	22.8047	17.4977	22.9542	11.8071	19.8601	16.8702
4.65_1105.5983m/z		1105.6	1	4.65098	0.1	4	5.51e-08	2.02e-08	34.4596	2	QC	100 - 48.6	50.4153	322.33	0	0	0	0	0	0	0	0	0	0	0	0	0	0	0	0	350.83	0	294.343	0	0	0	0	4.32726	0	0	0	0	260.206	0	0	0	0	0	4.83702
6.41_800.4614n	800.461	783.458	1	6.41477	0.1636	2	6.31e-08	2.3e-08	3.77172	QC	1	100 - 45.3 - 3.24	384.714	44.21	0	315.795	283.207	326.757	322.945	359.692	391.831	418.372	375.245	353.42	385.873	330.816	360.681	372.848	0	0	29.3747	0	0	77.349	11.362	24.5424	89.2878	254.391	64.1815	348.366	254.18	362.685	175.789	185.846	229.19	345.692	328.016	202.852	243.348
4.29_329.0652m/z		329.065	1	4.28808	0.234317	55	7.03e-08	2.56e-08	364.964	3	1	100 - 10.9	66.3199	235.28	7.06656	1.34634	1.41805	0	0	0	0	0	0	0	0	0	0	0	0	0	0	0	0	0	0	0	0	0	0	0	0	0	925.109	0	0	0	136.975	0	0
4.76_338.0607m/z		338.061	1	4.75743	0.157167	1	8.33e-08	3.03e-08	22.4713	1	QC	100 - 12.3	39.6807	206.32	12.3083	3.64805	0	1.87233	0	0	0	0	0	0	0	0	0	0	68.5405	0	0.725642	192.611	0	0	515.647	133.453	0	0	0	0	0	0	0.494779	0	1.83677	0	0	73.7809	18.2373
2.91_229.1583m/z		229.158	1	2.90792	0.106433	4	9.27e-08	3.37e-08	Infinity	1	QC	100 - 4.68	7.22748	296.72	0	0	0	0	0	0	0	0	0	0	0	0	0	0	0	0	0	48.9982	0	89.082	65.4375	0	66.0079	0	0	0	0	0	0	0	0	0	0	0	0
5.63_558.2478m/z		558.248	1	5.63253	0.327183	7	1.06e-07	3.84e-08	8.85976	2	QC	100 - 20.9	126.798	46.42	15.7563	25.2117	36.7025	17.6204	12.6982	24.2247	20.7808	21.2722	25.7599	6.38486	23.23	20.6209	18.1896	16.0175	0	0	3.03914	0	0	0	0	0	0	3.16721	0	81.7358	161.703	267.954	0	129.534	12.0158	494.465	4.22539	18.5552	8.71059
4.33_631.0083m/z		631.008	1	4.33095	0.14215	1	1.11e-07	4.04e-08	Infinity	2	QC	100 - 6.45	11.8503	223.47	0	0	0	0	0	0	0	0	0	0	0	0	0	0	6.97022	5.91357	0	0	33.9414	26.1052	4.30199	0	0	179.536	62.6275	0	0	0	0	0	0	0	0	18.7791	16.235
4.76_713.1505m/z		713.15	1	4.76457	0.135733	3	1.25e-07	4.54e-08	Infinity	3	QC	100 - 33.2 - 5.71	194.336	349.38	0	0	0	0	0	0	0	0	0	0	0	0	0	0	0	0	0	0	0	0	0	0	0	0	0	0	0	0	478.221	0	0	0	99.8901	0	0
6.02_548.2960m/z		548.296	1	6.01687	0.1993	2	1.36e-07	4.93e-08	3.00211	QC	1	100 - 45.7 - 32.5	906.209	39.79	6.80845	781.556	847.954	945.521	863.283	1000.91	957.546	1143.23	992.56	1100.46	1047.12	1137.11	993.207	1112.92	0	0	380.807	0	0	112.708	0	49.3228	41.9983	580.88	59.1048	453.457	481.738	464.641	149.233	274.488	463.397	387.219	444.572	716.064	461.918
10.28_301.2108m/z		301.211	1	10.2845	0.1986	1	1.4e-07	5.06e-08	1.71747	QC	2	100 - 5.58	143.374	42.38	0	148.918	139.814	139.157	146.367	200.415	173.686	182.854	207.357	212.389	199.159	165.271	198.273	203.981	0	5.92117	0	45.2031	17.1847	231.266	18.5124	93.7865	181.526	89.3248	49.5676	25.6723	35.3867	70.1114	168.997	127.232	42.2855	56.6392	88.8399	123.777	154.363
3.57_317.1528m/z		317.153	1	3.56943	0.170733	5	1.46e-07	5.28e-08	Infinity	3	QC	100	9.59952	333.88	0	0	0	0	0	0	0	0	0	0	0	0	0	0	0	0	0	0	0	0	0	0	0	0	0	0	0	0	0	0	0	0	0	0	0
1.05_358.1791m/z		358.179	1	1.05127	0.113583	1	1.46e-07	5.28e-08	Infinity	2	4	100 - 12.2 - 2.31	28.6549	419.26	0	0	0	0	0	0	0	0	0	0	0	0	0.0208929	0	0	0	0	0	0	527.567	203.332	0	0	0	0	0	33.6134	2.8915	0	0	0	0	0	0	0
4.46_421.1470m/z		421.147	1	4.45882	0.2629	1	1.65e-07	5.96e-08	Infinity	1	QC	100 - 19.6	30.9141	360.52	0	0	0	0	0	0	0	0	0	0	0	0	0	0	0	0	11.2777	0	8.44383	0	0	0	0	0	0	0	0	0	14.4933	0	0	0	0	0	2.5208
5.26_261.1843m/z		261.184	1	5.25535	0.227183	15	1.65e-07	5.96e-08	40.5483	4	QC	100 - 10.9	14.273	198.01	2.91408	1.33985	0	1.14608	0.0394926	0	0.278232	0.0628902	0.254584	0.389353	0.0616333	0.00639719	0.00956861	0.0700723	2.59501	9.86e-05	0.0114394	5.22935	0.0560524	1.43476	0.127632	0	0	3.60254	0.277979	2.25923	91.3157	0	0	0.121221	0	0	0.148406	0	0.0235281
5.26_480.1983m/z		480.198	1	5.25535	0.248617	1	1.85e-07	6.67e-08	6437.24	1	3	100 - 21.5 - 1.82	187.54	186.6	35.3148	14.6916	15.8808	3.77689	8.19782	8.78672	4.35392	0	0	3.85923	1.7513	0	0	0	0	0	0	0	0	0	2.28659	0	0	0	0	0	0	0	0	0	0	0	0	0	0
3.85_404.0520m/z		404.052	1	3.84732	0.227883	1	1.92e-07	6.92e-08	Infinity	1	QC	100 - 13.6	51.0709	311.3	0	0	0	0	0	0	0	0	0	0	0	0	0	0	0	0	0	0	0	0	0	0	0	0	0	0	0	0	0	0	1.47395	0	0	0	0
5.92_449.2194m/z		449.219	1	5.91685	0.2986	1	1.95e-07	7.02e-08	75.9992	3	QC	100 - 20.6	26.8392	205.79	0	0	0	0	0	0	0	0	0	0	0	0	0	0	0	0	0	0	0	0	0	0	0	0	0	0	150.408	0	0	0	0	0	0	0	0
8.37_550.3864m/z		550.386	1	8.37142	0.605067	8	2.28e-07	8.19e-08	3.18565	QC	1	100 - 24.5 - 1.1	2120.68	41.73	10.3548	1670.18	1904.56	1946.14	2264.8	2252.35	2242.07	2525.79	2406.62	2787.19	2605.5	2754.58	2584.9	2800.88	0	2.51223	225.344	125.559	4.86779	343.645	182.655	68.7853	226.121	942.366	335.901	1814.5	1165.46	4000.72	1329.51	600.763	2165.49	1076.83	2024.31	1029.6	1624.3
4.94_212.2364m/z		212.236	1	4.9353	0.121433	1	2.41e-07	8.66e-08	2.64941	QC	2	100 - 1.58	40.9633	44.6	0	28.9682	42.4924	39.894	43.5612	50.9239	42.6501	48.8032	58.3009	56.4101	51.3087	48.8906	51.7308	60.8798	0	4.95937	2.96893	0	4.66195	8.21617	3.52696	6.18156	0	3.55689	2.0665	9.78797	13.5775	15.0732	37.1029	14.0502	14.0186	65.0662	57.1422	10.1475	19.3349
3.31_437.2354m/z		437.235	1	3.31368	0.334333	1	2.63e-07	9.41e-08	3.88209	3	2	100 - 17.4 - 1.48 - 0.106	2262.36	61.47	2566.76	1291.82	1111.87	964.644	957.679	849.719	785.376	787.295	735.906	776.961	654.059	620.975	534.33	581.89	3453.78	3648.59	2648.48	670.791	1386.81	997.277	1337.03	470.786	2888.34	264.798	268.375	301.87	290.063	257.578	623.845	610.095	301.307	491.737	404.786	318.97	230.076
4.10_231.0370m/z		231.037	1	4.09592	0.2486	1	2.92e-07	1.04e-07	Infinity	1	4	100 - 15.2	53.8608	312.13	0.930928	0	0	0	0	0	0	0	0	0	0	0	0	0	0	0	0	0	0	0	0	0	0	0	0	0	0	0	0	0	0	0	0	0	0
10.81_301.0747m/z		301.075	1	10.811	0.334317	3	2.94e-07	1.05e-07	1.18969	QC	2	100 - 1.59	267.054	13.57	274.508	217.802	250.332	270.534	275.208	275.823	300.109	294.861	300.004	313.31	342.976	306.505	320.312	341.845	345.396	271.176	278.355	344.862	289.377	258.934	303.446	347.413	255.14	259.304	257.851	214.348	235.169	228.64	226.321	231.006	184.952	232.902	263.588	254.363	265.043
4.69_200.2001m/z		200.2	1	4.6867	0.0636	32	3.1e-07	1.11e-07	3.00103	1	QC	100	12.5408	70.31	0	1.87107	3.65206	2.01863	1.3297	0	0	0	0	0	1.95142	1.6844	3.32076	9.8683	0	2.74922	0	5.57052	0	4.68539	2.17088	8.15995	3.55084	4.95155	1.83274	6.49168	13.2363	20.554	1.22027	12.7833	12.812	16.3711	21.7336	4.78149	8.38881
4.81_414.0538m/z		414.054	1	4.81457	0.249317	1	3.26e-07	1.16e-07	7.21201	1	4	100 - 11.4 - 13.5	80.9278	135.94	57.2981	24.6842	33.2464	7.9342	10.3056	10.6635	10.369	6.8448	5.64206	6.10227	9.61274	1.15379	5.70331	6.60651	19.0658	29.1422	0	40.2963	17.3437	26.1231	33.4634	36.7106	21.8242	0	11.3469	9.68929	0	0	118.588	0	0	0	97.8175	0	8.54e-05
7.98_552.3301m/z		552.33	1	7.97995	0.298617	2	3.49e-07	1.25e-07	2.89654	QC	1	100 - 50 - 9.68	846.384	42.58	16.9773	709.024	764.763	850.066	938.419	916.307	962.942	1039.05	986.179	1079.55	1067.53	1020.68	995.292	1028.34	0	0	22.6659	0	0	140.354	0	11.5117	49.4609	144.956	82.5181	619.357	255.466	747.567	769.632	306.001	1073.68	919.925	821.791	736.73	985.439
4.57_139.0539m/z		139.054	1	4.56527	0.220733	4	3.65e-07	1.3e-07	11.1039	1	QC	100 - 78.6 - 2.01	59.7763	194.18	28.6746	15.1658	7.39318	6.73947	4.95658	2.17025	2.99709	1.1441	0	0	0	0	0	0	4.26239	0	1.38802	9.77643	7.70888	1.02013	16.9752	6.69191	0	2.76238	2.86195	21.8804	24.7899	64.317	0.485013	0	0.764784	1.38536	0	0	0.438681
4.09_175.0059m/z		175.006	1	4.08878	0.234317	1	3.82e-07	1.36e-07	Infinity	1	4	100 - 6.15	36.9819	312.78	1.75012	0	0	0	0	0	0	0	0	0	0	0	0	0	0	0	0	0	0	0	0	0	0	0	0	0	0	0	0	0	0	0	0	0	0
5.92_175.1475m/z		175.148	1	5.91685	0.177867	28	3.91e-07	1.39e-07	10.3107	3	QC	100 - 8.48	13.2076	135.06	0	6.32026	0	2.63169	2.27318	1.42636	3.23106	1.65169	0	0	2.30805	0	0	9.12548	0	0	0	0	0	0	0	0	0	0	0	2.37799	65.6446	0	0	0	0	0	0	0	0
0.89_645.1233m/z		645.123	1	0.894817	0.212883	2	4.38e-07	1.56e-07	Infinity	4	QC	100 - 10	31.8149	260.7	0	0	0	0	0	0	0	0	0	0	0	0	0	0	62.9846	26.7312	0	82.514	27.1225	17.3103	0	0	0	0	0	0	0	0	0	0	0	0	0	0	0
5.17_519.2567m/z		519.257	1	5.17033	0.106433	1	5.08e-07	1.8e-07	215.028	1	QC	100 - 23.5	22.4548	419.91	0	0	0	0	0	0	0	0	0	0	0	0	0	0	0	0	0	0	0	0	0	0	0	0	0	0	0	0	0	0	0	0	0	16.6567	0
5.26_190.0648m/z		190.065	1	5.25535	0.20575	2	5.25e-07	1.86e-07	Infinity	1	QC	100 - 27.1	28.2743	536.48	0	0	0	0	0	0	0	0	0	0	0	0	0	0	0	0	0	0.160795	0	0	0	0	0	0	0	0	0.0684586	0	0	0	0	0	0	0	0
4.69_1001.2678m/z		1001.27	1	4.69383	0.113583	3	5.36e-07	1.9e-07	58.8058	1	QC	100 - 73	44.6144	192.52	1.28217	1.36476	0	0	0	0	0	0	0	0	0	0	0	0	0	0	0	0.0553463	16.5082	0.17223	0	0	0	36.67	0	0	1.13866	0	0	0	1.11561	10.0594	0	1.31853	0
5.26_414.3560m/z		414.356	1	5.26248	0.114283	1	6.1e-07	2.16e-07	Infinity	2	QC	100 - 2.69	11.8221	384.74	0	0	0	0	0	0	0	0	0	0	0	0	0	0	0	0	0	0	0	0	0	0	0	0	0	0	0	0	0	0	0	4.5608	0	348.786	0
6.84_572.3704m/z		572.37	1	6.84197	0.227883	2	6.15e-07	2.18e-07	3.71638	QC	1	100 - 24.9 - 0.307	626.896	41.33	0	512.572	564.744	606.623	669.776	709.612	673.859	753.639	702.991	775.162	788.867	811.645	730.788	803.255	0	2.40946	101.33	29.89	2.40231	104.016	57.7043	158.501	80.6397	350.356	27.2988	405.299	259.652	463.691	108.833	177.196	295.837	345.822	233.501	564.303	638.722
3.79_358.0851m/z		358.085	1	3.79017	0.199317	2	6.78e-07	2.4e-07	Infinity	1	QC	100	15.993	398.67	0	0	0	0	0	0	0	0	0	0	0	0	0	0	0	0	0	0	0	1.26912	0	3.85704	0	0	0	0	2.21724	0	769.052	0	0	0	0	0	0
4.71_108.0573n	108.057	91.054	1	4.71457	0.270033	5	7.11e-07	2.51e-07	3.6939	1	QC	100 - 14.2 - 10.9	228.71	53.39	146.632	125.537	125.681	85.2087	86.557	85.1506	74.3949	63.1643	61.5977	53.1275	48.2307	30.9277	45.1685	40.2461	603.689	1723.04	203.974	1042.43	385.848	3256.39	1760.21	1344.44	922.302	165.125	139.002	75.6855	166.085	84.5758	300.923	63.7655	79.3878	81.3468	48.8394	97.1988	88.2714
6.39_1041.6885m/z		1041.69	1	6.39333	0.241467	3	7.27e-07	2.57e-07	5.10002	QC	1	100 - 52.4 - 16.5	2519.8	42.64	0	2240.26	2519.6	2867.33	3033.11	3072.8	3052.78	3030.55	2817.82	3232.72	3298.39	3039.75	3076.8	2939.01	0	0	481.475	0	0	260.309	17.8529	158.169	254.319	595.154	8.96925	1139.15	664.789	1310.45	373.73	469.298	1072.99	1725.61	2010.61	2242.78	1693.04
6.31_506.3600m/z		506.36	1	6.30832	0.149317	9	7.76e-07	2.74e-07	2.35424	QC	1	100 - 10.7	95.409	40.15	14.0504	65.674	80.7713	89.2796	92.8743	113.523	106.018	106.626	101.485	118.503	111.776	121.983	126.997	147.572	8.17871	1.79644	3.18407	0	0	32.5205	0	0	0	59.7814	15.0632	45.8647	88.5899	25.3243	40.5626	40.1272	50.0301	66.2439	56.9241	59.8917	86.6258
8.37_572.3685m/z		572.369	1	8.37142	0.377183	2	7.8e-07	2.75e-07	3.59908	QC	1	100 - 22	582.734	42.87	0	463.398	526.864	519.946	631.317	631.657	624.506	687.704	676.723	761.632	739.082	749.475	696.098	765.253	0	0	26.7645	0	0	56.9583	22.2787	0	18.3637	238.34	64.7392	473.912	267.36	1086.46	338.518	128.112	608.895	256.332	519.544	234.032	411.55
4.76_313.0693m/z		313.069	1	4.75743	0.20575	105	8.96e-07	3.16e-07	120.59	3	QC	100	42.0854	237.18	0	0	1.54356	0	0	0	0	0	0	0	0	0	0	0	0	0	0	0	0	0	0	0	0	0	0	0	0	0	177.516	0	0	0	90.8128	0	0
5.26_205.0757m/z		205.076	1	5.25535	0.15645	1	9.15e-07	3.23e-07	Infinity	1	QC	100	11.4662	531.3	0	0	0	0	0	0	0	0	0	0	0	0	0	0	0	0	0	0	0	0	0	0	0	0	0	0	0	0	0	0	0	0	0	0	0
6.41_591.2629m/z		591.263	1	6.40763	0.15645	1	9.22e-07	3.25e-07	1.67511	QC	1	100 - 19.3	80.1447	30.73	12.3351	80.3051	79.5663	68.6613	69.4109	88.6672	87.3258	80.3735	72.973	79.8941	92.7077	80.3114	93.3349	86.7617	0	5.24588	40.4737	4.24239	5.20031	49.6479	16.7404	37.44	50.1905	48.8227	46.2849	93.4049	76.4735	94.6079	64.6171	80.0126	59.9304	82.0621	83.0381	67.6845	52.9474
4.67_1126.6330m/z		1126.63	1	4.66527	0.1493	1	1e-06	3.52e-07	12.2301	2	QC	100 - 93.5 - 5.27	77.0623	277.71	0	0	0	0	0	0	0	0	0	0	7.19435	0	0	0	0	0	811.59	0	467.033	13.132	0	0	0	13.8547	1.25239	4.44148	0	0	617.442	0	0	0	0	5.62757	42.1104
7.09_473.2635m/z		473.263	1	7.09057	0.177883	2	1.05e-06	3.69e-07	3.24281	QC	1	100 - 11.7	105.286	43.83	1.38228	83.8269	100.566	107.161	109.19	101.281	112.221	110.114	102.717	127.718	122.812	112.051	109.086	112.251	0	0	0	0	0	8.65283	0	0	1.79889	17.1042	4.65313	64.3366	36.2229	94.8828	47.9065	38.9741	139.866	170.278	74.0493	135.278	73.2096
9.90_456.1397m/z		456.14	1	9.9002	0.590083	1	1.07e-06	3.76e-07	3.51783	QC	3	100	29.951	81.98	6.76103	6.86434	3.68884	4.32558	5.65852	2.07612	0	9.15288	10.5351	5.3048	11.9555	5.24687	29.6186	15.5751	6.75008	5.95305	2.89429	6.74871	12.1454	2.21174	0	0	0	3.58917	0	7.49197	0	2.63653	42.1545	47.5772	0	4.63046	2.40818	0	4.20988
9.39_332.3306m/z		332.331	1	9.38798	1.07442	2	1.08e-06	3.78e-07	1.10531	QC	1	100 - 17.7	2033.67	13.84	1790.97	1545.07	1782.15	1808.58	2050.76	1999.15	2055.04	2427.59	2255.5	2477.23	2412.3	2256.09	2467.16	2531.68	2179.34	2422.09	2089.17	2254.44	1754.24	1734.07	1893.02	2086.79	1522.56	1543.82	1583.93	1397.55	1596.81	1667.71	1626.57	1759.96	1539.37	1727.97	1869.74	1912.32	1773.06
6.41_1056.6447m/z		1056.64	1	6.41477	0.192167	1	1.09e-06	3.84e-07	2.63668	QC	1	100 - 20.9	1155.61	37.7	19.2652	1172.79	1178.23	1230.6	1269.42	1364.41	1413.27	1475.65	1341.47	1469.29	1444.92	1413.98	1336.24	1361.45	0	0	255.692	0	2.77746	428.547	63.0128	199.448	441.03	953.475	287.578	1093.47	886.361	1279.84	820.137	796.918	1157.47	1327.84	1299.39	1061.16	1144.79
4.44_397.1749m/z		397.175	1	4.43738	0.2486	1	1.11e-06	3.88e-07	705.424	1	QC	100 - 25.4	70.8377	437.34	0	0	0	0	0	0	0	0	0	0	0	0	0	0	0	0	0	0	0	0	0	0	0	0	0	0	0	0	1.24662	0	0	0	0	0	0
5.02_295.0741m/z		295.074	1	5.02103	0.127867	1	1.17e-06	4.1e-07	5.4567	3	QC	100	11.0138	111.63	0	0	1.30388	1.9556	1.33045	1.84502	2.03878	0	0	0	0	2.11037	0	0	0	0	0	0	0	0	0	0	0	0	0	0	0	0	0	0	0	0	0	0	0
0.77_548.8266m/z		548.827	1	0.76695	0.0643	1	1.22e-06	4.28e-07	1.73015	1	4	100 - 1.16	51.2876	19.83	26.5406	39.5349	33.7506	51.3364	35.6416	42.2096	47.5044	47.1165	44.7554	43.8193	35.3467	54.4344	44.7858	49.8201	16.6765	10.9874	31.6112	10.7674	13.5199	20.6974	28.0662	18.4504	23.8506	25.0453	31.4473	27.0675	23.4762	33.9701	39.6419	29.1008	32.2227	27.1099	24.5866	21.2047	36.5144
8.98_650.4393m/z		650.439	1	8.98293	0.4272	1	1.37e-06	4.79e-07	4.86635	3	1	100 - 29.6	82.2593	142.81	0	0	0	0	0	0	0	0	0	0	1.44618	3.34257	7.24247	122.156	0	0	0	0	0	0	0	0	0	0	0	0	0	0	0	0	0	0	0	0	0
4.71_107.0493m/z		107.049	1	4.71457	0.142167	14	1.4e-06	4.88e-07	10.6187	1	QC	100	10.7939	88.12	0	4.41112	2.42401	1.30356	1.26712	2.17376	0	0.32092	1.81157	1.97709	0.568258	0.344295	2.02992	1.0409	21.1466	65.0342	2.35752	42.7251	1.11384	170.227	74.9639	60.9558	51.9043	0.425182	0.0257114	0	0.84143	0	7.3527	0	0.000342128	0	0	0	0
5.07_493.1277m/z		493.128	1	5.07032	0.220033	1	1.57e-06	5.48e-07	394.785	4	QC	100 - 17.2	40.1636	263	0	1.49315	0	0	0	0	0	0	0	0	0	0	0	0	0	0	27.9646	0	0	4.02946	0	0	9.85582	0	0	0	0	0	4.35938	0	0	0	0	0	0
5.92_481.2320m/z		481.232	1	5.924	0.127867	3	1.7e-06	5.94e-07	2.14433	QC	4	100 - 1.62	194.251	38.34	12.4673	155.207	187.2	180.259	202.827	220.313	201.398	207.1	201.367	235.032	218.18	224.387	197.22	218.471	0	5.22309	49.6248	21.3325	0	62.0592	19.5827	66.812	35.4161	115.785	23.8261	178.064	94.4087	149.689	62.0309	50.4346	88.7822	107.104	101.425	234.763	127.553
7.98_580.2907m/z		580.291	1	7.97995	0.2986	1	1.93e-06	6.73e-07	2.37078	QC	1	100 - 26.8 - 30.6 - 0.88	511.052	41.18	34.532	394.954	422.176	470.515	474.086	502.057	553.581	567.487	508.246	569.179	589.756	630.739	597.364	627.725	0	0	43.3412	0	0	135.379	9.09935	56.7463	55.5504	105.675	99.3473	361.37	187.941	426.738	437.351	227.255	501.155	468.069	436.175	453.447	475.827
4.48_437.0619m/z		437.062	1	4.48025	0.199317	1	2.01e-06	7.01e-07	Infinity	2	QC	100 - 12.7	11.0932	466.71	0	0	0	0	0	0	0	0	0	0	0	0	0	0	0	0	0	0	0	0	0	0	0	0	0	0	0	0	0	0	0	0	0	0	0
4.76_138.0547m/z		138.055	1	4.76457	0.227183	8	2.17e-06	7.53e-07	6.96823	1	4	100 - 52 - 7.01	61.197	41.4	7.4433	14.0838	2.77472	4.00924	3.05856	6.21311	9.08954	7.5286	8.27051	10.518	11.2211	5.53864	15.1638	17.626	4.73245	0	27.3405	65.0277	19.9942	5.56969	269.451	60.5987	0.811114	11.9674	28.3669	94.6538	18.8096	9.67402	28.5639	2.35866	11.5775	6.39638	11.5078	29.7755	27.1769
4.74_584.1610m/z		584.161	1	4.74313	0.1493	8	2.41e-06	8.36e-07	429.379	3	QC	100 - 17.3	33.7705	268.03	0	0	0	0	0	0	0	0	0	0	0	0	0	0	0.022129	2.35787	0	0	0	0	0.163024	0.0105515	0	0	0.0014407	0	0	0	91.3334	0	0	0	19.4037	0	0
4.14_375.0558m/z		375.056	1	4.13878	0.19215	2	2.71e-06	9.4e-07	16.9746	1	QC	100 - 10.4	65.9602	200.99	20.1502	9.61368	2.18064	0	2.47255	2.36867	3.3498	0	0	1.89032	0	0	0	0	0	0	3.91607	0	0	0	0	0	0	0	0	10.9968	39.7498	7.30843	0	0	0	0	0	0	0
3.10_613.2680m/z		613.268	1	3.10008	0.27075	1	2.79e-06	9.68e-07	Infinity	1	QC	100 - 19.5	36.1212	650.82	0	0	0	0	0	0	0	0	0	0	0	0	0	0	0	0	0	0	1.56256	1204.93	0	0	0	0	0	0	0	0	459.309	0	0	0	0	0	0
4.14_254.0805m/z		254.08	1	4.13878	0.227883	6	3.07e-06	1.06e-06	30.027	1	QC	100 - 37.8	60.2679	200.05	14.8706	7.30757	2.80635	0	0	0	0	0	0	0	0	0	0	0	0	0	0	0	0	0	0	0	0	0	0	4.18107	22.3586	6.05284	0	0	0	0	0	0	0
1.05_145.0715m/z		145.072	1	1.05127	0.0857167	2	3.21e-06	1.11e-06	339.16	1	QC	100 - 16	3.73979	210.74	0.0957693	0.000912936	2.98e-05	0.00171881	0.00479843	0.0166719	0.0109064	0.000197532	0.0176682	0	0.00882928	0	0	0	1.03427	0	0.488537	0.686065	0.00781578	0.897011	0.196199	0.17107	0	0	0.0153093	0	0.00200363	0.013151	0.0555241	0	0.148259	0	0	0	0
5.26_502.1799m/z		502.18	1	5.25535	0.192167	2	3.22e-06	1.11e-06	Infinity	1	QC	100 - 21.6	28.9753	387	0	0	0	0	0	0	0	0	0	0	0	0	0	0	0	0	0	0	0	0	0	0	0	0	0	0	0	0	0	0	0	0	0	0	0
[truncated: 542 more rows]
[truncated: 88 more columns]
