# Supplementary material for: Individualized Dosage of Tacrolimus for Renal Transplantation Patients Based on Pharmacometabonomics
Source: Molecules. 2022 May 30;27(11):3517. doi: 10.3390/molecules27113517 (PMC9182099; doi:10.3390/molecules27113517)
Supplement: Supplementary file 1 [file molecules-27-03517-s001.zip › molecules-1710835-supplementary-3.xlsm]

## Sheet: POS.I
Compound	Compound ID	Accepted?	Adducts	Formula	Score	Fragmentation Score	Mass Error (ppm)	Isotope Similarity	Theoretical Isotope Distribution	Link	Description	Neutral mass (Da)	m/z	Charge	Retention time (min)	Anova (p)
3.11_396.0429m/z	HMDB14675		M+H	C14H13N5O5S2	41.5	12.2	-0.527831	95.8307	100 - 18.9 - 11.8 - 1.93 - 0.505	http://nonlinear.com/redirect/outbound?p=hmdb&param=HMDB14675	Cefdinir		396.043	1	3.10723	0
3.11_396.0429m/z	HMDB41868		M+H-H2O	C14H15N5O6S2	42.5	17.4	-0.504819	95.9826	100 - 19 - 12 - 1.97 - 0.53	http://nonlinear.com/redirect/outbound?p=hmdb&param=HMDB41868	Desacetylcefotaxime		396.043	1	3.10723	0
3.26_551.2092m/z	HMDB01786		2M+H	C12H13N5O3	34.2	0	-3.27006	75.0927	100 - 15.1 - 1.68 - 0.139	http://nonlinear.com/redirect/outbound?p=hmdb&param=HMDB01786	Ethenodeoxyadenosine		551.209	1	3.26368	0
3.26_551.2092m/z	HMDB30697		2M+H	C11H17NO7	34.4	0.198	1.59147	73.9556	100 - 12.7 - 2.18 - 0.209	http://nonlinear.com/redirect/outbound?p=hmdb&param=HMDB30697	Sarmentosin		551.209	1	3.26368	0
3.93_667.3149m/z	LMST05050013	*	M+H-H2O	C32H53NaO12S	35.6	0	3.82749	82.3914	100 - 36.5 - 13.4 - 3.25 - 0.66 - 0.111	http://www.lipidmaps.org/data/LMSDRecord.php?LMID=LMST05050013	Evasterioside B		667.315	1	3.93233	0
4.22_388.1694n	LMPK12110034		M+H, 2M+H	C25H24O4	35.3	0	4.92592	82.0829	100 - 27.5 - 4.45 - 0.532	http://www.lipidmaps.org/data/LMSDRecord.php?LMID=LMPK12110034	Kanzonol E	388.169	389.177	1	4.2238	0
4.22_388.1694n	LMPK12120092		M+H, 2M+H	C25H24O4	35.3	0	4.92592	82.0829	100 - 27.5 - 4.45 - 0.532	http://www.lipidmaps.org/data/LMSDRecord.php?LMID=LMPK12120092	Paratocarpin A	388.169	389.177	1	4.2238	0
4.22_388.1694n	LMPK12120232		M+H, 2M+H	C25H24O4	35.3	0	4.92592	82.0829	100 - 27.5 - 4.45 - 0.532	http://www.lipidmaps.org/data/LMSDRecord.php?LMID=LMPK12120232	Flemiculosin	388.169	389.177	1	4.2238	0
4.22_388.1694n	LMPK12140053		M+H, 2M+H	C25H24O4	35.3	0	4.92592	82.0829	100 - 27.5 - 4.45 - 0.532	http://www.lipidmaps.org/data/LMSDRecord.php?LMID=LMPK12140053	Xambioona	388.169	389.177	1	4.2238	0
4.22_388.1694n	LMPK12140209		M+H, 2M+H	C25H24O4	35.3	0	4.92592	82.0829	100 - 27.5 - 4.45 - 0.532	http://www.lipidmaps.org/data/LMSDRecord.php?LMID=LMPK12140209	Spinoflavanone A	388.169	389.177	1	4.2238	0
5.68_235.0338m/z	LMFA01090080		M+H	C9H15BrO2	29.1	0	4.15089	50.2037	100 - 9.98 - 98.1 - 9.76 - 0.836	http://www.lipidmaps.org/data/LMSDRecord.php?LMID=LMFA01090080	3-bromo-2E-nonenoic acid		235.034	1	5.67538	0
5.68_235.0338m/z	LMFA01090081		M+H	C9H15BrO2	29.1	0	4.15089	50.2037	100 - 9.98 - 98.1 - 9.76 - 0.836	http://www.lipidmaps.org/data/LMSDRecord.php?LMID=LMFA01090081	3-bromo-2Z-nonenoic acid		235.034	1	5.67538	0
4.38_275.2112m/z	HMDB14045		M+NH4	C17H23NO	38.2	0	-2.1801	93.4843	100 - 19.1 - 1.92 - 0.136	http://nonlinear.com/redirect/outbound?p=hmdb&param=HMDB14045	3-Methoxymorphinan		275.211	1	4.38023	0
4.38_275.2112m/z	HMDB14441		M+H	C17H26N2O	42.2	20.2	-2.04474	93.1123	100 - 19.5 - 2 - 0.144	http://nonlinear.com/redirect/outbound?p=hmdb&param=HMDB14441	Ropivacaine		275.211	1	4.38023	0
4.38_275.2112m/z	HMDB14992		M+NH4	C17H23NO	38.2	0	-2.1801	93.4843	100 - 19.1 - 1.92 - 0.136	http://nonlinear.com/redirect/outbound?p=hmdb&param=HMDB14992	Levorphanol		275.211	1	4.38023	0
4.38_275.2112m/z	HMDB37992		M+H	C17H26N2O	42.1	19.9	-2.04474	93.1123	100 - 19.5 - 2 - 0.144	http://nonlinear.com/redirect/outbound?p=hmdb&param=HMDB37992	Cyanidin 3-(diferuloylsophoroside) 5-glucoside		275.211	1	4.38023	0
4.38_275.2112m/z	HMDB60552		M+NH4	C17H23NO	38.2	0	-2.1801	93.4843	100 - 19.1 - 1.92 - 0.136	http://nonlinear.com/redirect/outbound?p=hmdb&param=HMDB60552	Dextrorphan		275.211	1	4.38023	0
5.02_977.4863m/z	HMDB15262	*	2M+H	C27H36O8	37.2	2.74	-3.05261	86.7771	100 - 29.9 - 5.96 - 0.892 - 0.109	http://nonlinear.com/redirect/outbound?p=hmdb&param=HMDB15262	Prednicarbate		977.486	1	5.02103	0
3.10_277.0395m/z	HMDB14810	*	M+H	C10H13ClN2O3S	32.5	0	-4.87122	67.9776	100 - 12.6 - 37.8 - 4.67 - 1.96 - 0.211	http://nonlinear.com/redirect/outbound?p=hmdb&param=HMDB14810	Chlorpropamide		277.039	1	3.10008	0
3.78_645.2705m/z	HMDB38340		2M+H	C19H18N2O3	41.9	12.9	-0.410055	97.3655	100 - 21.6 - 2.84 - 0.277	http://nonlinear.com/redirect/outbound?p=hmdb&param=HMDB38340	N6-cis-p-Coumaroylserotonin		645.27	1	3.78302	0
3.78_645.2705m/z	HMDB41914		2M+H	C19H18N2O3	39.5	0.533	-0.410055	97.3655	100 - 21.6 - 2.84 - 0.277	http://nonlinear.com/redirect/outbound?p=hmdb&param=HMDB41914	Ketophenylbutazone		645.27	1	3.78302	0
3.46_465.1938m/z	HMDB30901		M+H	C24H32O7S	35.5	0	-0.774469	78.5222	100 - 27.4 - 9.57 - 1.9 - 0.319	http://nonlinear.com/redirect/outbound?p=hmdb&param=HMDB30901	Eremopetasitenin B2		465.194	1	3.46298	0
3.46_465.1938m/z	HMDB41532		M+H	C24H32O7S	35.5	0	-0.774469	78.5222	100 - 27.4 - 9.57 - 1.9 - 0.319	http://nonlinear.com/redirect/outbound?p=hmdb&param=HMDB41532	Eremosulphoxinolide A		465.194	1	3.46298	0
3.26_757.0839m/z	HMDB60414	*	2M+H	C11H15N4O7PS	39.2	11.2	-4.23572	89.7369	100 - 14.6 - 6.95 - 0.875 - 0.15	http://nonlinear.com/redirect/outbound?p=hmdb&param=HMDB60414	6-Methylthiopurine 5'-monophosphate ribonucleotide		757.084	1	3.26368	0
4.38_829.4409m/z	HMDB13568		M+H-H2O	C42H72O13P2	36.2	0	-0.736305	81.7589	100 - 46.7 - 13.4 - 2.84 - 0.491	http://nonlinear.com/redirect/outbound?p=hmdb&param=HMDB13568	PGP(18:3(6Z,9Z,12Z)/18:3(6Z,9Z,12Z))		829.441	1	4.38023	0
4.38_829.4409m/z	HMDB13569		M+H-H2O	C42H72O13P2	36.2	0	-0.736305	81.7589	100 - 46.7 - 13.4 - 2.84 - 0.491	http://nonlinear.com/redirect/outbound?p=hmdb&param=HMDB13569	PGP(18:3(6Z,9Z,12Z)/18:3(9Z,12Z,15Z))		829.441	1	4.38023	0
4.38_829.4409m/z	HMDB13583		M+H-H2O	C42H72O13P2	36.2	0	-0.736305	81.7589	100 - 46.7 - 13.4 - 2.84 - 0.491	http://nonlinear.com/redirect/outbound?p=hmdb&param=HMDB13583	PGP(18:3(9Z,12Z,15Z)/18:3(6Z,9Z,12Z))		829.441	1	4.38023	0
4.38_829.4409m/z	HMDB13584		M+H-H2O	C42H72O13P2	36.2	0	-0.736305	81.7589	100 - 46.7 - 13.4 - 2.84 - 0.491	http://nonlinear.com/redirect/outbound?p=hmdb&param=HMDB13584	PGP(18:3(9Z,12Z,15Z)/18:3(9Z,12Z,15Z))		829.441	1	4.38023	0
4.38_829.4409m/z	HMDB14753		M+H-H2O	C46H62N4O11	34.9	0.566	3.1704	77.6539	100 - 52.3 - 15.7 - 3.43 - 0.603	http://nonlinear.com/redirect/outbound?p=hmdb&param=HMDB14753	Rifabutin		829.441	1	4.38023	0
3.26_287.1452m/z	HMDB28733		M+NH4	C10H15N5O4	36.7	1.03	-3.90945	87.1815	100 - 13 - 1.6 - 0.135	http://nonlinear.com/redirect/outbound?p=hmdb&param=HMDB28733	Asparaginyl-Histidine		287.145	1	3.26368	0
3.26_287.1452m/z	HMDB28880		M+NH4	C10H15N5O4	36.8	1.14	-3.90945	87.1815	100 - 13 - 1.6 - 0.135	http://nonlinear.com/redirect/outbound?p=hmdb&param=HMDB28880	Histidinyl-Asparagine		287.145	1	3.26368	0
5.24_646.0315m/z	HMDB15250	*	M+H	C25H29I2NO3	37.8	0	0.890181	89.9068	100 - 27.9 - 4.35 - 0.492	http://nonlinear.com/redirect/outbound?p=hmdb&param=HMDB15250	Amiodarone		646.032	1	5.24107	0
4.78_553.5574m/z	LMFA01020323	*	M+H	C36H72O3	33.8	0.0401	3.60178	72.9452	100 - 39.9 - 8.36 - 1.22 - 0.138	http://www.lipidmaps.org/data/LMSDRecord.php?LMID=LMFA01020323	Hydroxyphthioceranic acid (C36)		553.557	1	4.77885	0
4.49_873.4670m/z	HMDB13501		M+H	C44H74O13P2	35.5	0	-0.837908	78.4032	100 - 48.9 - 14.4 - 3.14 - 0.555	http://nonlinear.com/redirect/outbound?p=hmdb&param=HMDB13501	PGP(16:1(9Z)/22:6(4Z,7Z,10Z,13Z,16Z,19Z))		873.467	1	4.48738	0
4.49_873.4670m/z	HMDB13572		M+H	C44H74O13P2	35.5	0	-0.837908	78.4032	100 - 48.9 - 14.4 - 3.14 - 0.555	http://nonlinear.com/redirect/outbound?p=hmdb&param=HMDB13572	PGP(18:3(6Z,9Z,12Z)/20:4(5Z,8Z,11Z,14Z))		873.467	1	4.48738	0
4.49_873.4670m/z	HMDB13587		M+H	C44H74O13P2	35.5	0	-0.837908	78.4032	100 - 48.9 - 14.4 - 3.14 - 0.555	http://nonlinear.com/redirect/outbound?p=hmdb&param=HMDB13587	PGP(18:3(9Z,12Z,15Z)/20:4(5Z,8Z,11Z,14Z))		873.467	1	4.48738	0
4.49_873.4670m/z	HMDB33492		M+H	C47H68O15	39.9	29.1	4.48524	75.5618	100 - 52.2 - 16.4 - 3.83 - 0.728 - 0.118	http://nonlinear.com/redirect/outbound?p=hmdb&param=HMDB33492	Pectenotoxin 3		873.467	1	4.48738	0
4.76_811.4903m/z	HMDB13475		M+H-H2O	C40H78O13P2	32.1	0	2.22394	63.2333	100 - 44.7 - 12.4 - 2.57 - 0.436	http://nonlinear.com/redirect/outbound?p=hmdb&param=HMDB13475	PGP(16:0/18:1(11Z))		811.49	1	4.75743	0
4.76_811.4903m/z	HMDB13476		M+H-H2O	C40H78O13P2	32.1	0	2.22394	63.2333	100 - 44.7 - 12.4 - 2.57 - 0.436	http://nonlinear.com/redirect/outbound?p=hmdb&param=HMDB13476	PGP(16:0/18:1(9Z))		811.49	1	4.75743	0
4.76_811.4903m/z	HMDB13489		M+H-H2O	C40H78O13P2	32.2	0.605	2.22394	63.2333	100 - 44.7 - 12.4 - 2.57 - 0.436	http://nonlinear.com/redirect/outbound?p=hmdb&param=HMDB13489	PGP(16:1(9Z)/18:0)		811.49	1	4.75743	0
4.76_811.4903m/z	HMDB13503		M+H-H2O	C40H78O13P2	32.2	0.605	2.22394	63.2333	100 - 44.7 - 12.4 - 2.57 - 0.436	http://nonlinear.com/redirect/outbound?p=hmdb&param=HMDB13503	PGP(18:0/16:1(9Z))		811.49	1	4.75743	0
4.76_811.4903m/z	HMDB13517		M+H-H2O	C40H78O13P2	32.1	0	2.22394	63.2333	100 - 44.7 - 12.4 - 2.57 - 0.436	http://nonlinear.com/redirect/outbound?p=hmdb&param=HMDB13517	PGP(18:1(11Z)/16:0)		811.49	1	4.75743	0
4.76_811.4903m/z	HMDB13532		M+H-H2O	C40H78O13P2	32.1	0	2.22394	63.2333	100 - 44.7 - 12.4 - 2.57 - 0.436	http://nonlinear.com/redirect/outbound?p=hmdb&param=HMDB13532	PGP(18:1(9Z)/16:0)		811.49	1	4.75743	0
4.76_811.4903m/z	LMGP05010001		M+H-H2O	C40H78O13P2	32.1	0	2.22394	63.2333	100 - 44.7 - 12.4 - 2.57 - 0.436	http://www.lipidmaps.org/data/LMSDRecord.php?LMID=LMGP05010001	PGP(16:0/18:1(9Z))		811.49	1	4.75743	0
4.76_811.4903m/z	LMGP05010002		M+H-H2O	C40H78O13P2	32.1	0	2.22394	63.2333	100 - 44.7 - 12.4 - 2.57 - 0.436	http://www.lipidmaps.org/data/LMSDRecord.php?LMID=LMGP05010002	PGP(16:0/18:1(11Z))		811.49	1	4.75743	0
4.76_725.2837m/z	HMDB06537		M+NH4	C26H45NO21	38.1	2.98	2.11654	89.919	100 - 29.8 - 8.6 - 1.68 - 0.3	http://nonlinear.com/redirect/outbound?p=hmdb&param=HMDB06537	(a-D-mannosyl)2-b-D-mannosyl-N-acetylglucosamine		725.284	1	4.75743	0
4.76_725.2837m/z	HMDB06566		M+NH4	C26H45NO21	38.9	7.01	2.11654	89.919	100 - 29.8 - 8.6 - 1.68 - 0.3	http://nonlinear.com/redirect/outbound?p=hmdb&param=HMDB06566	Lacto-N-tetraose		725.284	1	4.75743	0
4.76_725.2837m/z	HMDB06567		M+NH4	C26H45NO21	38.2	3.49	2.11654	89.919	100 - 29.8 - 8.6 - 1.68 - 0.3	http://nonlinear.com/redirect/outbound?p=hmdb&param=HMDB06567	Neolactotetraose		725.284	1	4.75743	0
4.76_725.2837m/z	HMDB06699		M+NH4	C26H45NO21	37.8	1.67	2.11654	89.919	100 - 29.8 - 8.6 - 1.68 - 0.3	http://nonlinear.com/redirect/outbound?p=hmdb&param=HMDB06699	Alpha-D-Manp-(1 -> 2)-a-D-Manp-(1 -> 2)-a-D-Manp-(1 -> 3)-b-D-Manp-(1 -> 4)-D-GlcNAcp		725.284	1	4.75743	0
4.76_725.2837m/z	HMDB31366		2M+H	C19H22O7	38	2.24	4.62172	92.9739	100 - 21.1 - 3.55 - 0.436	http://nonlinear.com/redirect/outbound?p=hmdb&param=HMDB31366	Gibberellin A93		725.284	1	4.75743	0
4.76_725.2837m/z	HMDB33905		2M+H	C19H22O7	37.7	0.717	4.62172	92.9739	100 - 21.1 - 3.55 - 0.436	http://nonlinear.com/redirect/outbound?p=hmdb&param=HMDB33905	2',8-Dihydroxy-3',4',5',7-tetramethoxyflavan		725.284	1	4.75743	0
4.76_725.2837m/z	HMDB35050		2M+H	C19H22O7	37.8	1.62	4.62172	92.9739	100 - 21.1 - 3.55 - 0.436	http://nonlinear.com/redirect/outbound?p=hmdb&param=HMDB35050	Gibberellin A21		725.284	1	4.75743	0
4.76_725.2837m/z	HMDB36778		2M+H	C19H22O7	40.5	14.7	4.62172	92.9739	100 - 21.1 - 3.55 - 0.436	http://nonlinear.com/redirect/outbound?p=hmdb&param=HMDB36778	Diosbulbin C		725.284	1	4.75743	0
4.76_725.2837m/z	HMDB39239		2M+H	C19H22O7	38	2.32	4.62172	92.9739	100 - 21.1 - 3.55 - 0.436	http://nonlinear.com/redirect/outbound?p=hmdb&param=HMDB39239	Gibberellin A87		725.284	1	4.75743	0
4.76_725.2837m/z	LMPK12080002		2M+H	C19H22O7	37.5	0	4.62172	92.9739	100 - 21.1 - 3.55 - 0.436	http://www.lipidmaps.org/data/LMSDRecord.php?LMID=LMPK12080002	(3S)-3',7-dihydroxy-2',4',5',8-tetramethoxyisoflavan		725.284	1	4.75743	0
4.76_725.2837m/z	LMPK12080044		2M+H	C19H22O7	37.5	0	4.62172	92.9739	100 - 21.1 - 3.55 - 0.436	http://www.lipidmaps.org/data/LMSDRecord.php?LMID=LMPK12080044	Machaerol B		725.284	1	4.75743	0
4.76_725.2837m/z	LMPR0104170027		2M+H	C19H22O7	37.6	0.62	4.62172	92.9739	100 - 21.1 - 3.55 - 0.436	http://www.lipidmaps.org/data/LMSDRecord.php?LMID=LMPR0104170027	Gibberellin A8-catabolite		725.284	1	4.75743	0
5.11_618.0003m/z	HMDB60528	*	M+H	C23H25I2NO3	39.4	6.61	1.10424	91.5861	100 - 25.6 - 3.77 - 0.405	http://nonlinear.com/redirect/outbound?p=hmdb&param=HMDB60528	N-desethylamiodarone		618	1	5.10603	0
4.08_378.1546m/z	HMDB34873		M+H-H2O	C19H25NO8	36.5	0	-0.369956	82.8132	100 - 21.5 - 3.84 - 0.496	http://nonlinear.com/redirect/outbound?p=hmdb&param=HMDB34873	Ethyl 2-hydroxy-3-(3-indolyl)propanoate glucoside		378.155	1	4.08163	0
4.08_378.1546m/z	HMDB35051		M+NH4	C19H20O7	36.6	0	-0.405937	83.3592	100 - 21 - 3.54 - 0.435	http://nonlinear.com/redirect/outbound?p=hmdb&param=HMDB35051	Gibberellin A59		378.155	1	4.08163	0
4.08_378.1546m/z	HMDB40910		M+NH4	C19H20O7	36.6	0	-0.405937	83.3592	100 - 21 - 3.54 - 0.435	http://nonlinear.com/redirect/outbound?p=hmdb&param=HMDB40910	Heteroflavanone A		378.155	1	4.08163	0
4.08_378.1546m/z	HMDB41196		M+NH4	C19H20O7	36.6	0	-0.405937	83.3592	100 - 21 - 3.54 - 0.435	http://nonlinear.com/redirect/outbound?p=hmdb&param=HMDB41196	Edulisin IV		378.155	1	4.08163	0
4.08_378.1546m/z	LMPK12020087		M+NH4	C19H20O7	36.6	0	-0.405937	83.3592	100 - 21 - 3.54 - 0.435	http://www.lipidmaps.org/data/LMSDRecord.php?LMID=LMPK12020087	9,10-Dihydro-8-hydroxy-10-methyl-8H-pyrano[2,3-h]epicatechin		378.155	1	4.08163	0
4.08_378.1546m/z	LMPK12020088		M+NH4	C19H20O7	36.6	0	-0.405937	83.3592	100 - 21 - 3.54 - 0.435	http://www.lipidmaps.org/data/LMSDRecord.php?LMID=LMPK12020088	Pyranochromene		378.155	1	4.08163	0
4.08_378.1546m/z	LMPK12020153		M+NH4	C19H20O7	36.6	0.208	-0.405937	83.3592	100 - 21 - 3.54 - 0.435	http://www.lipidmaps.org/data/LMSDRecord.php?LMID=LMPK12020153	Elaeocyanidin		378.155	1	4.08163	0
4.08_378.1546m/z	LMPK12070088		M+NH4	C19H20O7	36.6	0	-0.405937	83.3592	100 - 21 - 3.54 - 0.435	http://www.lipidmaps.org/data/LMSDRecord.php?LMID=LMPK12070088	8-Hydroxy-3,4,9,10-tetramethoxypterocarpan		378.155	1	4.08163	0
4.08_378.1546m/z	LMPK12080055		M+NH4	C19H20O7	36.6	0	-0.405937	83.3592	100 - 21 - 3.54 - 0.435	http://www.lipidmaps.org/data/LMSDRecord.php?LMID=LMPK12080055	Abruquinone A		378.155	1	4.08163	0
4.08_378.1546m/z	LMPK12120364		M+NH4	C19H20O7	36.6	0	-0.405937	83.3592	100 - 21 - 3.54 - 0.435	http://www.lipidmaps.org/data/LMSDRecord.php?LMID=LMPK12120364	2',5'-Dihydroxy-4,3',4',6'-tetramethoxychalcone		378.155	1	4.08163	0
4.08_378.1546m/z	LMPK12120365		M+NH4	C19H20O7	36.6	0	-0.405937	83.3592	100 - 21 - 3.54 - 0.435	http://www.lipidmaps.org/data/LMSDRecord.php?LMID=LMPK12120365	4,3'-Hydroxy-2',4',5',6'-methoxychalcone		378.155	1	4.08163	0
4.08_378.1546m/z	LMPK12140458		M+NH4	C19H20O7	36.6	0	-0.405937	83.3592	100 - 21 - 3.54 - 0.435	http://www.lipidmaps.org/data/LMSDRecord.php?LMID=LMPK12140458	5,7,3'-Trihydroxy-4',5'-dimethoxy-6,8-di-C-methylflavanone		378.155	1	4.08163	0
4.08_378.1546m/z	LMPK12140534		M+NH4	C19H20O7	36.6	0	-0.405937	83.3592	100 - 21 - 3.54 - 0.435	http://www.lipidmaps.org/data/LMSDRecord.php?LMID=LMPK12140534	Heteroflavanone A		378.155	1	4.08163	0
4.08_378.1546m/z	LMPK12140592		M+NH4	C19H20O7	36.6	0	-0.405937	83.3592	100 - 21 - 3.54 - 0.435	http://www.lipidmaps.org/data/LMSDRecord.php?LMID=LMPK12140592	5-Hydroxy-7,3',4',5'-tetramethoxyflavanone		378.155	1	4.08163	0
4.08_378.1546m/z	LMPK12140628		M+NH4	C19H20O7	36.6	0	-0.405937	83.3592	100 - 21 - 3.54 - 0.435	http://www.lipidmaps.org/data/LMSDRecord.php?LMID=LMPK12140628	Agestricin C		378.155	1	4.08163	0
4.08_378.1546m/z	LMPK12140631		M+NH4	C19H20O7	36.6	0	-0.405937	83.3592	100 - 21 - 3.54 - 0.435	http://www.lipidmaps.org/data/LMSDRecord.php?LMID=LMPK12140631	5-Hydroxy-6,7,3',4'-tetramethoxyflavanone		378.155	1	4.08163	0
4.08_378.1546m/z	LMPK12140632		M+NH4	C19H20O7	36.6	0	-0.405937	83.3592	100 - 21 - 3.54 - 0.435	http://www.lipidmaps.org/data/LMSDRecord.php?LMID=LMPK12140632	Agecorynin E		378.155	1	4.08163	0
4.08_378.1546m/z	LMPK12140685		M+NH4	C19H20O7	36.6	0	-0.405937	83.3592	100 - 21 - 3.54 - 0.435	http://www.lipidmaps.org/data/LMSDRecord.php?LMID=LMPK12140685	5-Hydroxy-6,7,8,4'-tetramethoxyflavanone		378.155	1	4.08163	0
4.08_378.1546m/z	LMPR0103090004		M+NH4	C19H20O7	37.5	4.51	-0.405937	83.3592	100 - 21 - 3.54 - 0.435	http://www.lipidmaps.org/data/LMSDRecord.php?LMID=LMPR0103090004	Elephantopin		378.155	1	4.08163	0
2.92_333.1155m/z	HMDB01425		M+H-H2O	C18H22O5S	36.6	0	0.0431297	82.8301	100 - 20.7 - 7.58 - 1.24 - 0.183	http://nonlinear.com/redirect/outbound?p=hmdb&param=HMDB01425	Estrone sulfate		333.116	1	2.9222	0
2.92_333.1155m/z	LMST02010043		M+H-H2O	C18H22O5S	36.6	0	0.0431297	82.8301	100 - 20.7 - 7.58 - 1.24 - 0.183	http://www.lipidmaps.org/data/LMSDRecord.php?LMID=LMST02010043	estrone 3-sulfate		333.116	1	2.9222	0
4.44_418.1791m/z	HMDB61023	*	M+NH4	C21H24N2O4S	37.6	0	-1.00435	89.1846	100 - 24.7 - 8.26 - 1.5 - 0.22	http://nonlinear.com/redirect/outbound?p=hmdb&param=HMDB61023	N-Desmethyldiltiazem		418.179	1	4.44453	0
5.76_194.1171m/z	HMDB03626		M+H	C11H15NO2	37.4	0	-2.51345	89.9509	100 - 12.5 - 1.13	http://nonlinear.com/redirect/outbound?p=hmdb&param=HMDB03626	(R)-N-Methylsalsolinol		194.117	1	5.7604	0
5.76_194.1171m/z	HMDB03892		M+H	C11H15NO2	37.4	0	-2.51345	89.9509	100 - 12.5 - 1.13	http://nonlinear.com/redirect/outbound?p=hmdb&param=HMDB03892	(S)-N-Methylsalsolinol		194.117	1	5.7604	0
5.76_194.1171m/z	HMDB12469		M+H	C11H15NO2	37.4	0	-2.51345	89.9509	100 - 12.5 - 1.13	http://nonlinear.com/redirect/outbound?p=hmdb&param=HMDB12469	(-)-Salsoline		194.117	1	5.7604	0
5.76_194.1171m/z	HMDB12484		M+H	C11H15NO2	37.4	0	-2.51345	89.9509	100 - 12.5 - 1.13	http://nonlinear.com/redirect/outbound?p=hmdb&param=HMDB12484	(R)-1,2-dimethyl-5,6-dihydroxy-tetrahydroisoquinoline		194.117	1	5.7604	0
5.76_194.1171m/z	HMDB14861		M+H-H2O	C11H17NO3	37.4	0	-2.29904	89.6536	100 - 12.6 - 1.34 - 0.103	http://nonlinear.com/redirect/outbound?p=hmdb&param=HMDB14861	Methoxamine		194.117	1	5.7604	0
5.76_194.1171m/z	HMDB14954		M+H-H2O	C11H17NO3	56.2	94	-2.29904	89.6536	100 - 12.6 - 1.34 - 0.103	http://nonlinear.com/redirect/outbound?p=hmdb&param=HMDB14954	Orciprenaline		194.117	1	5.7604	0
5.76_194.1171m/z	HMDB15197		M+H-H2O	C11H17NO3	56.2	94	-2.29904	89.6536	100 - 12.6 - 1.34 - 0.103	http://nonlinear.com/redirect/outbound?p=hmdb&param=HMDB15197	Isoproterenol		194.117	1	5.7604	0
5.76_194.1171m/z	HMDB29699		M+NH4	C11H12O2	37.4	0	-2.75647	90.3073	100 - 12.1 - 1.08	http://nonlinear.com/redirect/outbound?p=hmdb&param=HMDB29699	Cinnamyl acetate		194.117	1	5.7604	0
5.76_194.1171m/z	HMDB31797		M+H	C11H15NO2	50.6	66	-2.51345	89.9509	100 - 12.5 - 1.13	http://nonlinear.com/redirect/outbound?p=hmdb&param=HMDB31797	2-Isopropylphenyl methylcarbamate		194.117	1	5.7604	0
5.76_194.1171m/z	HMDB33834		M+NH4	C11H12O2	37.4	0	-2.75647	90.3073	100 - 12.1 - 1.08	http://nonlinear.com/redirect/outbound?p=hmdb&param=HMDB33834	Ethyl cinnamate		194.117	1	5.7604	0
5.76_194.1171m/z	HMDB35072		M+H	C11H15NO2	50.6	66	-2.51345	89.9509	100 - 12.5 - 1.13	http://nonlinear.com/redirect/outbound?p=hmdb&param=HMDB35072	2-Methylpropyl 2-aminobenzoate		194.117	1	5.7604	0
5.76_194.1171m/z	HMDB36905		M+NH4	C11H12O2	37.4	0	-2.75647	90.3073	100 - 12.1 - 1.08	http://nonlinear.com/redirect/outbound?p=hmdb&param=HMDB36905	2-Propenyl phenylacetate		194.117	1	5.7604	0
5.76_194.1171m/z	HMDB36906		M+H	C11H15NO2	50.6	66	-2.51345	89.9509	100 - 12.5 - 1.13	http://nonlinear.com/redirect/outbound?p=hmdb&param=HMDB36906	Butyl 2-aminobenzoate		194.117	1	5.7604	0
5.76_194.1171m/z	HMDB37142		M+NH4	C11H12O2	37.4	0	-2.75647	90.3073	100 - 12.1 - 1.08	http://nonlinear.com/redirect/outbound?p=hmdb&param=HMDB37142	2-(Phenylethenyl)-1,3-dioxolane		194.117	1	5.7604	0
5.76_194.1171m/z	HMDB37145		M+NH4	C11H12O2	37.4	0	-2.75647	90.3073	100 - 12.1 - 1.08	http://nonlinear.com/redirect/outbound?p=hmdb&param=HMDB37145	3-(4-Methoxyphenyl)-2-methyl-2-propenal		194.117	1	5.7604	0
5.76_194.1171m/z	HMDB37698		M+H	C11H15NO2	37.4	0	-2.51345	89.9509	100 - 12.5 - 1.13	http://nonlinear.com/redirect/outbound?p=hmdb&param=HMDB37698	Ethyl N-ethylanthranilate		194.117	1	5.7604	0
2.82_444.1860m/z	HMDB34032	*	M+NH4	C20H26O10	38.7	3.17	-1.00341	91.6863	100 - 22.3 - 4.43 - 0.618	http://nonlinear.com/redirect/outbound?p=hmdb&param=HMDB34032	6-(2-Carboxyethyl)-7-hydroxy-2,2-dimethyl-4-chromanone glucoside		444.186	1	2.8229	0
4.59_631.8014m/z	HMDB14416	*	M+NH4	C11H9I3N2O4	38.6	0	-3.30598	96.8343	100 - 12.9 - 1.59 - 0.133	http://nonlinear.com/redirect/outbound?p=hmdb&param=HMDB14416	Diatrizoate		631.801	1	4.59383	0
4.67_700.2435m/z	LMPK12111226		M+NH4	C31H38O17	37.8	0	-1.77409	90.9506	100 - 34.6 - 9.3 - 1.84 - 0.309	http://www.lipidmaps.org/data/LMSDRecord.php?LMID=LMPK12111226	6-Hydroxyluteolin 5,6,3',4'-tetramethyl eter 7-cellobioside		700.244	1	4.67242	0
4.67_700.2435m/z	LMPK12111264		M+NH4	C31H38O17	38.2	2.16	-1.77409	90.9506	100 - 34.6 - 9.3 - 1.84 - 0.309	http://www.lipidmaps.org/data/LMSDRecord.php?LMID=LMPK12111264	6-Hydroxytricetin 6,7,3',5'-tetramethyl eter 5-robinobioside		700.244	1	4.67242	0
4.67_700.2435m/z	LMPK12111407		M+NH4	C31H38O17	38.2	2.16	-1.77409	90.9506	100 - 34.6 - 9.3 - 1.84 - 0.309	http://www.lipidmaps.org/data/LMSDRecord.php?LMID=LMPK12111407	5,7-Dihydroxy-8-3',4',5'-tetramethoxyflavone 5-O-rhamnoside-6-C-glucoside		700.244	1	4.67242	0
4.67_700.2435m/z	LMPK12113301		M+NH4	C31H38O17	38.2	2.16	-1.77409	90.9506	100 - 34.6 - 9.3 - 1.84 - 0.309	http://www.lipidmaps.org/data/LMSDRecord.php?LMID=LMPK12113301	6,8-Dihydroxykaempferol 3,6,7,4'-tetramethyl ether 8-neohesperidoside		700.244	1	4.67242	0
4.67_700.2435m/z	LMPK12140145		M+NH4	C31H38O17	37.8	0.216	-1.77409	90.9506	100 - 34.6 - 9.3 - 1.84 - 0.309	http://www.lipidmaps.org/data/LMSDRecord.php?LMID=LMPK12140145	Pinocembrin 7-apiosyl-(1->5)-apiosyl-(1->2)-glucoside		700.244	1	4.67242	0
4.94_809.2898m/z	LMPK12111720		M+H	C38H48O19	35.7	0	4.37477	83.6734	100 - 42.4 - 12.7 - 2.83 - 0.529	http://www.lipidmaps.org/data/LMSDRecord.php?LMID=LMPK12111720	Diphylloside B		809.29	1	4.94245	0
4.94_809.2898m/z	LMPK12112011		M+H	C38H48O19	35.7	0	4.37477	83.6734	100 - 42.4 - 12.7 - 2.83 - 0.529	http://www.lipidmaps.org/data/LMSDRecord.php?LMID=LMPK12112011	Epimedin B		809.29	1	4.94245	0
4.94_809.2898m/z	LMPK12112561		M+H	C38H48O19	35.7	0.0229	4.37477	83.6734	100 - 42.4 - 12.7 - 2.83 - 0.529	http://www.lipidmaps.org/data/LMSDRecord.php?LMID=LMPK12112561	8-Prenylkaempferol 3-rhamnosyl-(1->3)-[apiosyl-(1->6)-glucoside]		809.29	1	4.94245	0
2.32_290.1593m/z	HMDB00552	*	M+H	C13H23NO6	37	0	-1.69324	87.2334	100 - 14.9 - 2.27 - 0.228	http://nonlinear.com/redirect/outbound?p=hmdb&param=HMDB00552	3-Methylglutarylcarnitine		290.159	1	2.31785	0
1.05_324.1281m/z	HMDB06591		M+H-H2O	C12H23NO10	38.5	1.58	-2.39701	93.9486	100 - 14 - 2.96 - 0.323	http://nonlinear.com/redirect/outbound?p=hmdb&param=HMDB06591	Lactosamine		324.128	1	1.05127	0
1.05_324.1281m/z	HMDB11668		M+H-H2O	C12H23NO10	38.7	2.29	-2.39701	93.9486	100 - 14 - 2.96 - 0.323	http://nonlinear.com/redirect/outbound?p=hmdb&param=HMDB11668	6-(alpha-D-Glucosaminyl)-1D-myo-inositol		324.128	1	1.05127	0
1.05_324.1281m/z	HMDB29891		M+NH4	C12H18O9	39	3.54	-2.67137	94.5698	100 - 13.5 - 2.69 - 0.282	http://nonlinear.com/redirect/outbound?p=hmdb&param=HMDB29891	Starch acetate		324.128	1	1.05127	0
4.05_409.1460m/z	HMDB03556		M+H-H2O	C15H26N2O12	41.4	19.6	1.56318	89.1487	100 - 17.7 - 3.95 - 0.513	http://nonlinear.com/redirect/outbound?p=hmdb&param=HMDB03556	Chitobiose		409.146	1	4.04592	0
4.05_409.1460m/z	HMDB30182		2M+H	C14H8N2	37.9	0	2.88925	92.9632	100 - 16 - 1.19	http://nonlinear.com/redirect/outbound?p=hmdb&param=HMDB30182	Eupolauridine		409.146	1	4.04592	0
4.05_409.1460m/z	HMDB39126		M+H	C16H20N6O7	37.2	0	-1.64469	88.0203	100 - 20 - 3.34 - 0.401	http://nonlinear.com/redirect/outbound?p=hmdb&param=HMDB39126	Wybutoxine		409.146	1	4.04592	0
5.01_1037.3730m/z	HMDB32777	*	2M+H	C19H34O16	36	2.11	-3.54833	82.1752	100 - 21.6 - 5.5 - 0.851 - 0.13	http://nonlinear.com/redirect/outbound?p=hmdb&param=HMDB32777	Ciceritol		1037.37	1	5.01388	0
4.17_374.1532m/z	HMDB15264	*	M+NH4	C19H20N2O3S	35.9	0	-0.331269	79.9756	100 - 22.4 - 7.53 - 1.28 - 0.173	http://nonlinear.com/redirect/outbound?p=hmdb&param=HMDB15264	Pioglitazone		374.153	1	4.1745	0
3.36_441.0433m/z	HMDB59613	*	M+H-H2O	C11H18N5O11P2+	37.4	0	-2.71238	90.0074	100 - 14.3 - 3.22 - 0.364	http://nonlinear.com/redirect/outbound?p=hmdb&param=HMDB59613	7-Methylguanosine 5'-diphosphate		441.043	1	3.35653	0
3.08_258.1096n	HMDB32527	*	M+H-H2O, M+H	C12H18O6	38.9	8.1	-2.93631	89.6447	100 - 13.4 - 2.06 - 0.196	http://nonlinear.com/redirect/outbound?p=hmdb&param=HMDB32527	1,1'-(Tetrahydro-6a-hydroxy-2,3a,5-trimethylfuro[2,3-d]-1,3-dioxole-2,5-diyl)bis-ethanone	258.11	241.106	1	3.07865	0
4.94_191.1423m/z	HMDB13804		M+H	C13H18O	38.9	11.1	-3.90314	88.0476	100 - 14.3 - 1.15	http://nonlinear.com/redirect/outbound?p=hmdb&param=HMDB13804	beta-Damascenone		191.142	1	4.9353	0
4.94_191.1423m/z	HMDB29668		M+H-H2O	C13H20O2	37.7	4.97	-3.56542	87.8381	100 - 14.4 - 1.37	http://nonlinear.com/redirect/outbound?p=hmdb&param=HMDB29668	Eremopetasinorol		191.142	1	4.9353	0
4.94_191.1423m/z	HMDB31869		M+H-H2O	C13H20O2	36.7	0	-3.56542	87.8381	100 - 14.4 - 1.37	http://nonlinear.com/redirect/outbound?p=hmdb&param=HMDB31869	(S,E)-Lyratol propanoate		191.142	1	4.9353	0
4.94_191.1423m/z	HMDB34672		M+H-H2O	C13H20O2	39	11.6	-3.56542	87.8381	100 - 14.4 - 1.37	http://nonlinear.com/redirect/outbound?p=hmdb&param=HMDB34672	(5alpha,8beta,9beta)-5,9-Epoxy-3,6-megastigmadien-8-ol		191.142	1	4.9353	0
4.94_191.1423m/z	HMDB34984		M+H-H2O	C13H20O2	36.7	0	-3.56542	87.8381	100 - 14.4 - 1.37	http://nonlinear.com/redirect/outbound?p=hmdb&param=HMDB34984	(5R,6S)-5,6-Epoxy-7-megastigmen-9-one		191.142	1	4.9353	0
4.94_191.1423m/z	HMDB35228		M+H-H2O	C13H20O2	40.1	16.7	-3.56542	87.8381	100 - 14.4 - 1.37	http://nonlinear.com/redirect/outbound?p=hmdb&param=HMDB35228	Theaspirone A		191.142	1	4.9353	0
4.94_191.1423m/z	HMDB36178		M+H	C13H18O	36.7	0	-3.90314	88.0476	100 - 14.3 - 1.15	http://nonlinear.com/redirect/outbound?p=hmdb&param=HMDB36178	2-(3-Phenylpropyl)tetrahydrofuran		191.142	1	4.9353	0
4.94_191.1423m/z	HMDB36572		M+H	C13H18O	38.9	11.1	-3.90314	88.0476	100 - 14.3 - 1.15	http://nonlinear.com/redirect/outbound?p=hmdb&param=HMDB36572	3,5,8-Megastigmatrien-7-one		191.142	1	4.9353	0
4.94_191.1423m/z	HMDB36685		M+H	C13H18O	42.7	30	-3.90314	88.0476	100 - 14.3 - 1.15	http://nonlinear.com/redirect/outbound?p=hmdb&param=HMDB36685	2,2,6,7-Tetramethylbicyclo[4.3.0]nona-1(9),4-dien-8-one		191.142	1	4.9353	0
4.94_191.1423m/z	HMDB36686		M+H-H2O	C13H20O2	39	11.6	-3.56542	87.8381	100 - 14.4 - 1.37	http://nonlinear.com/redirect/outbound?p=hmdb&param=HMDB36686	2,2,6,7-Tetramethylbicyclo[4.3.0]nona-1(9),4-diene-7,8-diol		191.142	1	4.9353	0
4.94_191.1423m/z	HMDB36821		M+H-H2O	C13H20O2	38.9	11.1	-3.56542	87.8381	100 - 14.4 - 1.37	http://nonlinear.com/redirect/outbound?p=hmdb&param=HMDB36821	3-Hydroxy-beta-ionone		191.142	1	4.9353	0
4.94_191.1423m/z	HMDB36824		M+H-H2O	C13H20O2	36.7	0	-3.56542	87.8381	100 - 14.4 - 1.37	http://nonlinear.com/redirect/outbound?p=hmdb&param=HMDB36824	Acetal R		191.142	1	4.9353	0
4.94_191.1423m/z	HMDB37763		M+H	C13H18O	38.9	11.1	-3.90314	88.0476	100 - 14.3 - 1.15	http://nonlinear.com/redirect/outbound?p=hmdb&param=HMDB37763	xi-3-(4-Isopropylphenyl)-2-methylpropanal		191.142	1	4.9353	0
4.94_191.1423m/z	HMDB37776		M+H-H2O	C13H20O2	37.7	4.86	-3.56542	87.8381	100 - 14.4 - 1.37	http://nonlinear.com/redirect/outbound?p=hmdb&param=HMDB37776	5,9:6,9-Diepoxy-3-megastigmene		191.142	1	4.9353	0
4.94_191.1423m/z	HMDB38047		M+H-H2O	C13H20O2	37.7	4.86	-3.56542	87.8381	100 - 14.4 - 1.37	http://nonlinear.com/redirect/outbound?p=hmdb&param=HMDB38047	Carvyl propionate		191.142	1	4.9353	0
4.94_191.1423m/z	HMDB38529		M+H-H2O	C13H20O2	37.7	4.96	-3.56542	87.8381	100 - 14.4 - 1.37	http://nonlinear.com/redirect/outbound?p=hmdb&param=HMDB38529	5,9:6,9-Diepoxy-4-megastigmene		191.142	1	4.9353	0
4.94_191.1423m/z	HMDB40233		M+H-H2O	C13H20O2	40.1	16.7	-3.56542	87.8381	100 - 14.4 - 1.37	http://nonlinear.com/redirect/outbound?p=hmdb&param=HMDB40233	2,3,5,6,8,8a-Hexahydro-2,5,5,8a-tetramethyl-7H-1-benzopyran-7-one		191.142	1	4.9353	0
4.94_191.1423m/z	HMDB41636		M+H-H2O	C13H20O2	38.9	11.1	-3.56542	87.8381	100 - 14.4 - 1.37	http://nonlinear.com/redirect/outbound?p=hmdb&param=HMDB41636	(3R,8E)-3-Hydroxy-5,8-megastigmadien-7-one		191.142	1	4.9353	0
4.94_191.1423m/z	HMDB59904		M+H	C13H18O	38.9	11.1	-3.90314	88.0476	100 - 14.3 - 1.15	http://nonlinear.com/redirect/outbound?p=hmdb&param=HMDB59904	dehydro-beta-Ionone		191.142	1	4.9353	0
4.94_191.1423m/z	HMDB59906		M+H	C13H18O	41.3	22.8	-3.90314	88.0476	100 - 14.3 - 1.15	http://nonlinear.com/redirect/outbound?p=hmdb&param=HMDB59906	Megastigmatrienone		191.142	1	4.9353	0
4.71_398.2523m/z	HMDB40568	*	M+NH4	C21H32O6	36.5	0	-3.72265	87.0003	100 - 23.3 - 3.83 - 0.47	http://nonlinear.com/redirect/outbound?p=hmdb&param=HMDB40568	[6]-Gingerdiol 3,5-diacetate		398.252	1	4.71457	0
1.05_229.1942m/z	HMDB30926		M+H-H2O	C17H26O	36	1.08	-3.39599	82.8413	100 - 18.7 - 1.86 - 0.13	http://nonlinear.com/redirect/outbound?p=hmdb&param=HMDB30926	Avocadienofuran		229.194	1	1.05127	0
1.05_229.1942m/z	HMDB30927		M+H-H2O	C17H26O	36	1.33	-3.39599	82.8413	100 - 18.7 - 1.86 - 0.13	http://nonlinear.com/redirect/outbound?p=hmdb&param=HMDB30927	Isoavocadienofuran		229.194	1	1.05127	0
1.05_229.1942m/z	HMDB30933		M+H-H2O	C17H26O	36	0.938	-3.39599	82.8413	100 - 18.7 - 1.86 - 0.13	http://nonlinear.com/redirect/outbound?p=hmdb&param=HMDB30933	Avocadynofuran		229.194	1	1.05127	0
1.05_229.1942m/z	HMDB40373		M+H-H2O	C17H26O	36	1.35	-3.39599	82.8413	100 - 18.7 - 1.86 - 0.13	http://nonlinear.com/redirect/outbound?p=hmdb&param=HMDB40373	Ginsenoyne J		229.194	1	1.05127	0
5.31_425.1358m/z	HMDB15066		M+H-H2O	C22H22N2O8	36.7	0	3.39432	87.7299	100 - 25.1 - 4.66 - 0.643	http://nonlinear.com/redirect/outbound?p=hmdb&param=HMDB15066	Methacycline		425.136	1	5.30535	0
5.31_425.1358m/z	HMDB30257		M+NH4	C19H21NO7S	36.2	0	-4.59432	86.5152	100 - 22.2 - 8.31 - 1.45 - 0.235	http://nonlinear.com/redirect/outbound?p=hmdb&param=HMDB30257	Erysothiopine		425.136	1	5.30535	0
5.31_425.1358m/z	HMDB61128		M+NH4	C19H21NO7S	36.2	0	-4.59432	86.5152	100 - 22.2 - 8.31 - 1.45 - 0.235	http://nonlinear.com/redirect/outbound?p=hmdb&param=HMDB61128	5-Hydroxy, 6-methoxy duloxetine sulfate		425.136	1	5.30535	0
3.06_360.2011m/z	HMDB32870	*	M+NH4	C17H26O7	37.1	0	-1.76142	87.5131	100 - 19 - 3.13 - 0.367	http://nonlinear.com/redirect/outbound?p=hmdb&param=HMDB32870	Jasmolone glucoside		360.201	1	3.05723	0
4.65_297.2201m/z	HMDB01830		M+H-H2O	C21H30O2	36.2	0	-3.69557	85.3917	100 - 23.1 - 2.96 - 0.274	http://nonlinear.com/redirect/outbound?p=hmdb&param=HMDB01830	Progesterone		297.22	1	4.65098	0
4.65_297.2201m/z	HMDB13121		M+H-H2O	C21H30O2	36.2	0	-3.69557	85.3917	100 - 23.1 - 2.96 - 0.274	http://nonlinear.com/redirect/outbound?p=hmdb&param=HMDB13121	7-Dehydropregnenolone		297.22	1	4.65098	0
4.65_297.2201m/z	HMDB14613		M+H-H2O	C21H30O2	36.2	0	-3.69557	85.3917	100 - 23.1 - 2.96 - 0.274	http://nonlinear.com/redirect/outbound?p=hmdb&param=HMDB14613	Dronabinol		297.22	1	4.65098	0
4.65_297.2201m/z	HMDB31924		M+H-H2O	C21H30O2	36.2	0	-3.69557	85.3917	100 - 23.1 - 2.96 - 0.274	http://nonlinear.com/redirect/outbound?p=hmdb&param=HMDB31924	4-Nerolidylcatechol		297.22	1	4.65098	0
4.65_297.2201m/z	HMDB38533		M+H-H2O	C21H30O2	36.2	0	-3.69557	85.3917	100 - 23.1 - 2.96 - 0.274	http://nonlinear.com/redirect/outbound?p=hmdb&param=HMDB38533	Cardoltriene		297.22	1	4.65098	0
4.65_297.2201m/z	HMDB41865		M+H-H2O	C21H30O2	36.2	0	-3.69557	85.3917	100 - 23.1 - 2.96 - 0.274	http://nonlinear.com/redirect/outbound?p=hmdb&param=HMDB41865	delta9-Tetrahydrocannabinol		297.22	1	4.65098	0
4.65_297.2201m/z	LMPK13120001		M+H-H2O	C21H30O2	36.2	0	-3.69557	85.3917	100 - 23.1 - 2.96 - 0.274	http://www.lipidmaps.org/data/LMSDRecord.php?LMID=LMPK13120001	Cannabidiol		297.22	1	4.65098	0
4.65_297.2201m/z	LMPR01090033		M+H-H2O	C21H30O2	36.2	0	-3.69557	85.3917	100 - 23.1 - 2.96 - 0.274	http://www.lipidmaps.org/data/LMSDRecord.php?LMID=LMPR01090033	14-methyl-20,14-retro-retinoic acid		297.22	1	4.65098	0
4.65_297.2201m/z	LMPR01090034		M+H-H2O	C21H30O2	36.2	0	-3.69557	85.3917	100 - 23.1 - 2.96 - 0.274	http://www.lipidmaps.org/data/LMSDRecord.php?LMID=LMPR01090034	14-methyl-all-trans-retinoic acid		297.22	1	4.65098	0
4.65_297.2201m/z	LMPR01090044		M+H	C21H28O	36.2	0	-3.92026	85.6152	100 - 23.1 - 2.74 - 0.225	http://www.lipidmaps.org/data/LMSDRecord.php?LMID=LMPR01090044	(11Z)-8,18-methano-retinal		297.22	1	4.65098	0
4.65_297.2201m/z	LMST02030159		M+H-H2O	C21H30O2	36.2	0	-3.69557	85.3917	100 - 23.1 - 2.96 - 0.274	http://www.lipidmaps.org/data/LMSDRecord.php?LMID=LMST02030159	progesterone		297.22	1	4.65098	0
4.65_297.2201m/z	LMST02030164		M+H-H2O	C21H30O2	36.2	0	-3.69557	85.3917	100 - 23.1 - 2.96 - 0.274	http://www.lipidmaps.org/data/LMSDRecord.php?LMID=LMST02030164	16,17-didehydropregnenolone		297.22	1	4.65098	0
4.65_297.2201m/z	LMST03020002		M+H-H2O	C21H30O2	36.2	0	-3.69557	85.3917	100 - 23.1 - 2.96 - 0.274	http://www.lipidmaps.org/data/LMSDRecord.php?LMID=LMST03020002	20-oxo-22,23,24,25,26,27-hexanorvitamin D3 / 20-oxo-22,23,24,25,26,27-hexanorcholecalciferol		297.22	1	4.65098	0
4.64_680.2849m/z	HMDB30113		M+NH4	C40H38O9	35.8	0.0628	-0.809795	79.7449	100 - 44 - 11.3 - 2.14 - 0.325	http://nonlinear.com/redirect/outbound?p=hmdb&param=HMDB30113	Kuwanon Q		680.285	1	4.64383	0
4.64_680.2849m/z	HMDB30114		M+NH4	C40H38O9	35.8	0.0628	-0.809795	79.7449	100 - 44 - 11.3 - 2.14 - 0.325	http://nonlinear.com/redirect/outbound?p=hmdb&param=HMDB30114	Kuwanon R		680.285	1	4.64383	0
1.05_387.1756m/z	HMDB31947	*	M+NH4	C17H23NO8	38.8	4.02	-1.63352	91.9809	100 - 19.3 - 3.41 - 0.419	http://nonlinear.com/redirect/outbound?p=hmdb&param=HMDB31947	Niazicinin A		387.176	1	1.05127	0
5.00_443.1452m/z	HMDB14733		M+H-H2O	C22H24N2O9	41.2	20.7	0.62549	86.2142	100 - 25.1 - 4.88 - 0.698	http://nonlinear.com/redirect/outbound?p=hmdb&param=HMDB14733	Oxytetracycline		443.145	1	4.9996	0
5.00_443.1452m/z	HMDB15066		M+H	C22H22N2O8	41.3	20.6	0.650973	86.4366	100 - 25.1 - 4.66 - 0.643	http://nonlinear.com/redirect/outbound?p=hmdb&param=HMDB15066	Methacycline		443.145	1	4.9996	0
5.00_443.1452m/z	HMDB38990		2M+H	C11H11NO4	39.5	0	0.650973	98.3991	100 - 12.5 - 1.54 - 0.128	http://nonlinear.com/redirect/outbound?p=hmdb&param=HMDB38990	Methyl 5-hydroxyoxindole-3-acetate		443.145	1	4.9996	0
5.00_443.1452m/z	HMDB38991		2M+H	C11H11NO4	39.5	0	0.650973	98.3991	100 - 12.5 - 1.54 - 0.128	http://nonlinear.com/redirect/outbound?p=hmdb&param=HMDB38991	Methyl dioxindole-3-acetate		443.145	1	4.9996	0
5.00_443.1452m/z	LMPK07000005		M+H-H2O	C22H24N2O9	41.2	20.7	0.62549	86.2142	100 - 25.1 - 4.88 - 0.698	http://www.lipidmaps.org/data/LMSDRecord.php?LMID=LMPK07000005	Oxytetracycline		443.145	1	4.9996	0
4.39_302.1953m/z	HMDB60593		M+NH4	C15H24O5	36.7	0	-3.24751	87.231	100 - 16.7 - 2.33 - 0.235	http://nonlinear.com/redirect/outbound?p=hmdb&param=HMDB60593	Alpha-dihydroartemisinin		302.195	1	4.38738	0
4.39_302.1953m/z	HMDB61088		M+NH4	C15H24O5	36.7	0	-3.24751	87.231	100 - 16.7 - 2.33 - 0.235	http://nonlinear.com/redirect/outbound?p=hmdb&param=HMDB61088	Dihydroartemisinin (DHA)		302.195	1	4.38738	0
2.96_271.0559m/z	HMDB00788	*	M+H-H2O	C10H12N2O8	37.5	0	-0.468065	88.2714	100 - 12 - 2.3 - 0.218	http://nonlinear.com/redirect/outbound?p=hmdb&param=HMDB00788	Orotidine		271.056	1	2.95792	0
1.04_318.1187m/z	HMDB29497		M+NH4	C13H16O8	38.9	6	1.34295	90.2174	100 - 14.5 - 2.63 - 0.279	http://nonlinear.com/redirect/outbound?p=hmdb&param=HMDB29497	Dimethyl fukiic acid		318.119	1	1.04413	0
1.04_318.1187m/z	HMDB41271		M+NH4	C13H16O8	40.4	13.3	1.34295	90.2174	100 - 14.5 - 2.63 - 0.279	http://nonlinear.com/redirect/outbound?p=hmdb&param=HMDB41271	Salicylic acid beta-D-glucoside		318.119	1	1.04413	0
2.68_460.2172m/z	HMDB34120	*	M+NH4	C21H30O10	37.4	1.98	-1.27014	86.7473	100 - 23.4 - 4.68 - 0.668	http://nonlinear.com/redirect/outbound?p=hmdb&param=HMDB34120	Lusitanicoside		460.217	1	2.68075	0
1.05_374.1073m/z	HMDB03841		M+NH4	C9H17N4O9P	39.1	0	0.514496	96.1659	100 - 11.7 - 2.48 - 0.237	http://nonlinear.com/redirect/outbound?p=hmdb&param=HMDB03841	5-Amino-6-(5'-phosphoribitylamino)uracil		374.107	1	1.05127	0
1.05_374.1073m/z	HMDB29710		M+H	C15H19NO10	39	3.92	-2.27483	93.7337	100 - 17.2 - 3.44 - 0.422	http://nonlinear.com/redirect/outbound?p=hmdb&param=HMDB29710	DIMBOA-Glc		374.107	1	1.05127	0
1.05_374.1073m/z	HMDB41705		M+NH4	C15H16O10	39.4	5.81	-2.3836	94.1074	100 - 16.8 - 3.38 - 0.409	http://nonlinear.com/redirect/outbound?p=hmdb&param=HMDB41705	Caffeic acid 3-O-glucuronide		374.107	1	1.05127	0
1.05_374.1073m/z	HMDB41707		M+NH4	C15H16O10	39.4	5.81	-2.3836	94.1074	100 - 16.8 - 3.38 - 0.409	http://nonlinear.com/redirect/outbound?p=hmdb&param=HMDB41707	Caffeic acid 4-O-glucuronide		374.107	1	1.05127	0
1.05_374.1073m/z	HMDB41709		M+NH4	C15H16O10	40.3	10.4	-2.3836	94.1074	100 - 16.8 - 3.38 - 0.409	http://nonlinear.com/redirect/outbound?p=hmdb&param=HMDB41709	Caffeoyl C1-glucuronide		374.107	1	1.05127	0
4.05_121.0281m/z	HMDB00500		M+H-H2O	C7H6O3	38.6	0	-1.88648	95.4515	100 - 7.75 - 0.876	http://nonlinear.com/redirect/outbound?p=hmdb&param=HMDB00500	4-Hydroxybenzoic acid		121.028	1	4.04592	0
4.05_121.0281m/z	HMDB01895		M+H-H2O	C7H6O3	38.6	0	-1.88648	95.4515	100 - 7.75 - 0.876	http://nonlinear.com/redirect/outbound?p=hmdb&param=HMDB01895	Salicylic acid		121.028	1	4.04592	0
4.05_121.0281m/z	HMDB02466		M+H-H2O	C7H6O3	38.6	0	-1.88648	95.4515	100 - 7.75 - 0.876	http://nonlinear.com/redirect/outbound?p=hmdb&param=HMDB02466	3-Hydroxybenzoic acid		121.028	1	4.04592	0
4.05_121.0281m/z	HMDB04062		M+H-H2O	C7H6O3	38.6	0	-1.88648	95.4515	100 - 7.75 - 0.876	http://nonlinear.com/redirect/outbound?p=hmdb&param=HMDB04062	Gentisate aldehyde		121.028	1	4.04592	0
4.05_121.0281m/z	HMDB32576		M+H-H2O	C7H6O3	52.5	69.5	-1.88648	95.4515	100 - 7.75 - 0.876	http://nonlinear.com/redirect/outbound?p=hmdb&param=HMDB32576	2-Methoxy-1,4-benzoquinone		121.028	1	4.04592	0
4.05_121.0281m/z	HMDB32920		M+H-H2O	C7H6O3	38.6	0	-1.88648	95.4515	100 - 7.75 - 0.876	http://nonlinear.com/redirect/outbound?p=hmdb&param=HMDB32920	alpha-Furyl methyl diketone		121.028	1	4.04592	0
4.05_121.0281m/z	HMDB33812		M+H-H2O	C7H6O3	38.6	0	-1.88648	95.4515	100 - 7.75 - 0.876	http://nonlinear.com/redirect/outbound?p=hmdb&param=HMDB33812	Sesamol		121.028	1	4.04592	0
4.05_121.0281m/z	HMDB59965		M+H-H2O	C7H6O3	38.6	0	-1.88648	95.4515	100 - 7.75 - 0.876	http://nonlinear.com/redirect/outbound?p=hmdb&param=HMDB59965	3,4-Dihydroxybenzaldehyde		121.028	1	4.04592	0
3.60_198.0522m/z	HMDB00114		M+H-H2O	C5H14NO6P	38.2	0	-1.84856	93.2254	100 - 6.16 - 1.39	http://nonlinear.com/redirect/outbound?p=hmdb&param=HMDB00114	Glycerylphosphorylethanolamine		198.052	1	3.598	0
3.60_198.0522m/z	HMDB59660		M+H-H2O	C5H14NO6P	38.2	0	-1.84856	93.2254	100 - 6.16 - 1.39	http://nonlinear.com/redirect/outbound?p=hmdb&param=HMDB59660	sn-glycero-3-Phosphoethanolamine		198.052	1	3.598	0
2.39_200.9847m/z	HMDB11725		M+H-H2O	C7H6O6S	43.6	33.6	-2.26951	87.0105	100 - 8.67 - 6.08 - 0.469	http://nonlinear.com/redirect/outbound?p=hmdb&param=HMDB11725	5-Sulfosalicylic acid		200.985	1	2.38858	0
2.39_200.9847m/z	HMDB59968		M+H-H2O	C7H6O6S	44.4	37.6	-2.26951	87.0105	100 - 8.67 - 6.08 - 0.469	http://nonlinear.com/redirect/outbound?p=hmdb&param=HMDB59968	3-hydroxybenzoic acid-3-O-sulphate		200.985	1	2.38858	0
2.39_200.9847m/z	HMDB59982		M+H-H2O	C7H6O6S	44.4	37.6	-2.26951	87.0105	100 - 8.67 - 6.08 - 0.469	http://nonlinear.com/redirect/outbound?p=hmdb&param=HMDB59982	4-hydroxybenzoic acid-4-O-sulphate		200.985	1	2.38858	0
5.49_287.0759m/z	HMDB29498		M+H	C12H14O8	37.7	0	-0.772566	89.5727	100 - 13.4 - 2.48 - 0.252	http://nonlinear.com/redirect/outbound?p=hmdb&param=HMDB29498	3'-Methoxyfukiic acid		287.076	1	5.49037	0
5.49_287.0759m/z	HMDB41272		M+H	C12H14O8	37.7	0	-0.772566	89.5727	100 - 13.4 - 2.48 - 0.252	http://nonlinear.com/redirect/outbound?p=hmdb&param=HMDB41272	Uralenneoside		287.076	1	5.49037	0
5.49_287.0759m/z	HMDB59998		M+H	C12H14O8	37.7	0	-0.772566	89.5727	100 - 13.4 - 2.48 - 0.252	http://nonlinear.com/redirect/outbound?p=hmdb&param=HMDB59998	Diphenol glucuronide		287.076	1	5.49037	0
5.49_287.0759m/z	HMDB61135		M+H-H2O	C16H17ClN2S	31.8	0	-2.91428	62.4544	100 - 19 - 38.2 - 7 - 2.09 - 0.302	http://nonlinear.com/redirect/outbound?p=hmdb&param=HMDB61135	Demonomethylchlorpromazine		287.076	1	5.49037	0
4.47_153.0907m/z	HMDB30471		M+H-H2O	C9H14O3	37.6	0	-2.0014	90.5375	100 - 10 - 1.06	http://nonlinear.com/redirect/outbound?p=hmdb&param=HMDB30471	1,4-Ipomeadiol		153.091	1	4.46597	0
4.47_153.0907m/z	HMDB32132		M+H	C9H12O2	37.6	0	-2.23841	90.7603	100 - 9.95 - 0.853	http://nonlinear.com/redirect/outbound?p=hmdb&param=HMDB32132	2-Isopropyl-1,4-benzenediol		153.091	1	4.46597	0
4.47_153.0907m/z	HMDB32599		M+H	C9H12O2	37.6	0	-2.23841	90.7603	100 - 9.95 - 0.853	http://nonlinear.com/redirect/outbound?p=hmdb&param=HMDB32599	3-(4-Hydroxyphenyl)-1-propanol		153.091	1	4.46597	0
4.47_153.0907m/z	HMDB36169		M+H	C9H12O2	37.6	0	-2.23841	90.7603	100 - 9.95 - 0.853	http://nonlinear.com/redirect/outbound?p=hmdb&param=HMDB36169	3-(5-Methyl-2-furanyl)butanal		153.091	1	4.46597	0
4.47_153.0907m/z	HMDB36227		M+H	C9H12O2	37.6	0	-2.23841	90.7603	100 - 9.95 - 0.853	http://nonlinear.com/redirect/outbound?p=hmdb&param=HMDB36227	2-Propenyl 2,4-hexadienoate		153.091	1	4.46597	0
4.47_153.0907m/z	HMDB38276		M+H-H2O	C9H14O3	37.6	0	-2.0014	90.5375	100 - 10 - 1.06	http://nonlinear.com/redirect/outbound?p=hmdb&param=HMDB38276	cis-3-Hexenyl pyruvate		153.091	1	4.46597	0
4.47_153.0907m/z	HMDB39801		M+H	C9H12O2	37.6	0	-2.23841	90.7603	100 - 9.95 - 0.853	http://nonlinear.com/redirect/outbound?p=hmdb&param=HMDB39801	1-(2-Furanyl)-1-pentanone		153.091	1	4.46597	0
4.47_153.0907m/z	HMDB39956		M+H	C9H12O2	37.6	0	-2.23841	90.7603	100 - 9.95 - 0.853	http://nonlinear.com/redirect/outbound?p=hmdb&param=HMDB39956	4-(Ethoxymethyl)phenol		153.091	1	4.46597	0
4.47_153.0907m/z	HMDB40175		M+H	C9H12O2	37.6	0	-2.23841	90.7603	100 - 9.95 - 0.853	http://nonlinear.com/redirect/outbound?p=hmdb&param=HMDB40175	4-Ethyl-2-methoxyphenol		153.091	1	4.46597	0
4.47_153.0907m/z	HMDB40216		M+H	C9H12O2	37.6	0	-2.23841	90.7603	100 - 9.95 - 0.853	http://nonlinear.com/redirect/outbound?p=hmdb&param=HMDB40216	2,6,6-Trimethyl-2-cyclohexene-1,4-dione		153.091	1	4.46597	0
4.47_153.0907m/z	HMDB40449		M+H	C9H12O2	37.6	0	-2.23841	90.7603	100 - 9.95 - 0.853	http://nonlinear.com/redirect/outbound?p=hmdb&param=HMDB40449	2-(Ethoxymethyl)phenol		153.091	1	4.46597	0
4.47_153.0907m/z	HMDB41326		M+H	C9H12O2	37.6	0	-2.23841	90.7603	100 - 9.95 - 0.853	http://nonlinear.com/redirect/outbound?p=hmdb&param=HMDB41326	(Dimethoxymethyl)benzene		153.091	1	4.46597	0
4.47_153.0907m/z	HMDB41804		M+H	C9H12O2	37.6	0	-2.23841	90.7603	100 - 9.95 - 0.853	http://nonlinear.com/redirect/outbound?p=hmdb&param=HMDB41804	2-Isopropoxyphenol		153.091	1	4.46597	0
4.47_153.0907m/z	HMDB59853		M+H	C9H12O2	37.6	0	-2.23841	90.7603	100 - 9.95 - 0.853	http://nonlinear.com/redirect/outbound?p=hmdb&param=HMDB59853	3,5-Dimethoxytoluene		153.091	1	4.46597	0
4.47_153.0907m/z	LMFA07040019		M+H	C9H12O2	37.6	0	-2.23841	90.7603	100 - 9.95 - 0.853	http://www.lipidmaps.org/data/LMSDRecord.php?LMID=LMFA07040019	2,6Z-Nonadien-4-olide		153.091	1	4.46597	0
4.61_274.2005m/z	HMDB13238		M+H	C14H27NO4	38.6	0	-3.03462	96.6364	100 - 16 - 2.01 - 0.186	http://nonlinear.com/redirect/outbound?p=hmdb&param=HMDB13238	Heptanoylcarnitine		274.2	1	4.60812	0
4.61_274.2005m/z	HMDB30993		M+NH4	C14H24O4	38.5	0	-3.23631	96.3596	100 - 15.6 - 1.95 - 0.178	http://nonlinear.com/redirect/outbound?p=hmdb&param=HMDB30993	5-Nonyltetrahydro-2-oxo-3-furancarboxylic acid		274.2	1	4.60812	0
4.61_274.2005m/z	HMDB36143		M+NH4	C14H24O4	38.5	0	-3.23631	96.3596	100 - 15.6 - 1.95 - 0.178	http://nonlinear.com/redirect/outbound?p=hmdb&param=HMDB36143	Monomenthyl succinate		274.2	1	4.60812	0
3.90_165.0905m/z	HMDB00329		M+H	C10H12O2	43.1	26	-3.18806	93.1362	100 - 11 - 0.961	http://nonlinear.com/redirect/outbound?p=hmdb&param=HMDB00329	2-Phenylbutyric acid		165.09	1	3.89662	0
3.90_165.0905m/z	HMDB00543		M+H	C10H12O2	43.1	26	-3.18806	93.1362	100 - 11 - 0.961	http://nonlinear.com/redirect/outbound?p=hmdb&param=HMDB00543	Benzenebutanoic acid		165.09	1	3.89662	0
3.90_165.0905m/z	HMDB01955		M+H	C10H12O2	43.1	26	-3.18806	93.1362	100 - 11 - 0.961	http://nonlinear.com/redirect/outbound?p=hmdb&param=HMDB01955	3-Phenylbutyric acid		165.09	1	3.89662	0
3.90_165.0905m/z	HMDB05802		M+H	C10H12O2	41.6	18.4	-3.18806	93.1362	100 - 11 - 0.961	http://nonlinear.com/redirect/outbound?p=hmdb&param=HMDB05802	Isoeugenol		165.09	1	3.89662	0
3.90_165.0905m/z	HMDB05809		M+H	C10H12O2	41.6	18.4	-3.18806	93.1362	100 - 11 - 0.961	http://nonlinear.com/redirect/outbound?p=hmdb&param=HMDB05809	Eugenol		165.09	1	3.89662	0
3.90_165.0905m/z	HMDB13749		2M+H	C5H6O	42.5	17.6	-3.18806	98.5456	100 - 5.51 - 0.328	http://nonlinear.com/redirect/outbound?p=hmdb&param=HMDB13749	2-Methylfuran		165.09	1	3.89662	0
3.90_165.0905m/z	HMDB29456		M+H-H2O	C10H14O3	39.2	6.62	-2.87275	92.9094	100 - 11.1 - 1.17	http://nonlinear.com/redirect/outbound?p=hmdb&param=HMDB29456	Amyl 2-furoate		165.09	1	3.89662	0
3.90_165.0905m/z	HMDB30060		M+H	C10H12O2	41	15.9	-3.18806	93.1362	100 - 11 - 0.961	http://nonlinear.com/redirect/outbound?p=hmdb&param=HMDB30060	Methyl 3-phenylpropanoate		165.09	1	3.89662	0
3.90_165.0905m/z	HMDB30063		M+H	C10H12O2	41	15.9	-3.18806	93.1362	100 - 11 - 0.961	http://nonlinear.com/redirect/outbound?p=hmdb&param=HMDB30063	Benzyl propionate		165.09	1	3.89662	0
3.90_165.0905m/z	HMDB31597		2M+H	C5H6O	42.7	18.5	-3.18806	98.5456	100 - 5.51 - 0.328	http://nonlinear.com/redirect/outbound?p=hmdb&param=HMDB31597	2,4-Pentadienal		165.09	1	3.89662	0
3.90_165.0905m/z	HMDB31761		M+H	C10H12O2	41	15.9	-3.18806	93.1362	100 - 11 - 0.961	http://nonlinear.com/redirect/outbound?p=hmdb&param=HMDB31761	Propyl benzoate		165.09	1	3.89662	0
3.90_165.0905m/z	HMDB32038		M+H	C10H12O2	41	15.9	-3.18806	93.1362	100 - 11 - 0.961	http://nonlinear.com/redirect/outbound?p=hmdb&param=HMDB32038	Isopropyl benzoate		165.09	1	3.89662	0
3.90_165.0905m/z	HMDB32336		M+H	C10H12O2	41.6	18.4	-3.18806	93.1362	100 - 11 - 0.961	http://nonlinear.com/redirect/outbound?p=hmdb&param=HMDB32336	3-Hydroxy-4-phenylbutan-2-one		165.09	1	3.89662	0
3.90_165.0905m/z	HMDB32586		M+H	C10H12O2	41.6	18.4	-3.18806	93.1362	100 - 11 - 0.961	http://nonlinear.com/redirect/outbound?p=hmdb&param=HMDB32586	3-(4-Methoxyphenyl)-2-propen-1-ol		165.09	1	3.89662	0
3.90_165.0905m/z	HMDB32607		M+H-H2O	C10H14O3	41.5	18.2	-2.87275	92.9094	100 - 11.1 - 1.17	http://nonlinear.com/redirect/outbound?p=hmdb&param=HMDB32607	(卤)-threo-Anethole glycol		165.09	1	3.89662	0
3.90_165.0905m/z	HMDB32618		M+H	C10H12O2	41	15.9	-3.18806	93.1362	100 - 11 - 0.961	http://nonlinear.com/redirect/outbound?p=hmdb&param=HMDB32618	Ethyl phenylacetate		165.09	1	3.89662	0
3.90_165.0905m/z	HMDB32620		M+H	C10H12O2	41	15.9	-3.18806	93.1362	100 - 11 - 0.961	http://nonlinear.com/redirect/outbound?p=hmdb&param=HMDB32620	1-Phenylethyl acetate		165.09	1	3.89662	0
3.90_165.0905m/z	HMDB32891		M+H	C10H12O2	41	15.9	-3.18806	93.1362	100 - 11 - 0.961	http://nonlinear.com/redirect/outbound?p=hmdb&param=HMDB32891	1-(4-Methoxyphenyl)-2-propanone		165.09	1	3.89662	0
3.90_165.0905m/z	HMDB33394		M+H-H2O	C10H14O3	41.3	16.8	-2.87275	92.9094	100 - 11.1 - 1.17	http://nonlinear.com/redirect/outbound?p=hmdb&param=HMDB33394	4-Ethyl-2,6-dimethoxyphenol		165.09	1	3.89662	0
3.90_165.0905m/z	HMDB33723		M+H	C10H12O2	41.6	18.4	-3.18806	93.1362	100 - 11 - 0.961	http://nonlinear.com/redirect/outbound?p=hmdb&param=HMDB33723	4-(4-Hydroxyphenyl)-2-butanone		165.09	1	3.89662	0
3.90_165.0905m/z	HMDB33945		M+H	C10H12O2	41	15.9	-3.18806	93.1362	100 - 11 - 0.961	http://nonlinear.com/redirect/outbound?p=hmdb&param=HMDB33945	2-Phenylethyl acetate		165.09	1	3.89662	0
3.90_165.0905m/z	HMDB34471		M+H	C10H12O2	44	30.4	-3.18806	93.1362	100 - 11 - 0.961	http://nonlinear.com/redirect/outbound?p=hmdb&param=HMDB34471	3-Phenylpropyl formate		165.09	1	3.89662	0
3.90_165.0905m/z	HMDB34615		M+H	C10H12O2	41.1	15.9	-3.18806	93.1362	100 - 11 - 0.961	http://nonlinear.com/redirect/outbound?p=hmdb&param=HMDB34615	Epoxyanethole		165.09	1	3.89662	0
3.90_165.0905m/z	HMDB34732		M+H	C10H12O2	42.6	23.4	-3.18806	93.1362	100 - 11 - 0.961	http://nonlinear.com/redirect/outbound?p=hmdb&param=HMDB34732	Thymoquinone		165.09	1	3.89662	0
3.90_165.0905m/z	HMDB35213		M+H	C10H12O2	44.4	32.8	-3.18806	93.1362	100 - 11 - 0.961	http://nonlinear.com/redirect/outbound?p=hmdb&param=HMDB35213	beta-Thujaplicin		165.09	1	3.89662	0
3.90_165.0905m/z	HMDB35268		M+H	C10H12O2	43.1	26	-3.18806	93.1362	100 - 11 - 0.961	http://nonlinear.com/redirect/outbound?p=hmdb&param=HMDB35268	4-Isopropylbenzoic acid		165.09	1	3.89662	0
3.90_165.0905m/z	HMDB35414		M+H	C10H12O2	42.3	22.3	-3.18806	93.1362	100 - 11 - 0.961	http://nonlinear.com/redirect/outbound?p=hmdb&param=HMDB35414	Lepalone		165.09	1	3.89662	0
3.90_165.0905m/z	HMDB36098		M+H	C10H12O2	42.3	22.3	-3.18806	93.1362	100 - 11 - 0.961	http://nonlinear.com/redirect/outbound?p=hmdb&param=HMDB36098	Isoegomaketone		165.09	1	3.89662	0
3.90_165.0905m/z	HMDB36522		M+H-H2O	C10H14O3	41.5	18.2	-2.87275	92.9094	100 - 11.1 - 1.17	http://nonlinear.com/redirect/outbound?p=hmdb&param=HMDB36522	Verimol J		165.09	1	3.89662	0
3.90_165.0905m/z	HMDB37160		M+H	C10H12O2	41.1	15.9	-3.18806	93.1362	100 - 11 - 0.961	http://nonlinear.com/redirect/outbound?p=hmdb&param=HMDB37160	4-Methyl-2-phenyl-1,3-dioxolane		165.09	1	3.89662	0
3.90_165.0905m/z	HMDB37174		M+H	C10H12O2	43.9	29.9	-3.18806	93.1362	100 - 11 - 0.961	http://nonlinear.com/redirect/outbound?p=hmdb&param=HMDB37174	p-Mentha-2,4(8)-dien-9,3-olide		165.09	1	3.89662	0
3.90_165.0905m/z	HMDB37641		M+H-H2O	C10H14O3	41.5	18.2	-2.87275	92.9094	100 - 11.1 - 1.17	http://nonlinear.com/redirect/outbound?p=hmdb&param=HMDB37641	4-(Ethoxymethyl)-2-methoxyphenol		165.09	1	3.89662	0
3.90_165.0905m/z	HMDB37727		M+H-H2O	C10H14O3	39.2	6.62	-2.87275	92.9094	100 - 11.1 - 1.17	http://nonlinear.com/redirect/outbound?p=hmdb&param=HMDB37727	Furfuryl pentanoate		165.09	1	3.89662	0
3.90_165.0905m/z	HMDB38181		M+H-H2O	C10H14O3	44.5	32.8	-2.87275	92.9094	100 - 11.1 - 1.17	http://nonlinear.com/redirect/outbound?p=hmdb&param=HMDB38181	Peperinic acid		165.09	1	3.89662	0
3.90_165.0905m/z	HMDB38184		M+H	C10H12O2	42.3	22.3	-3.18806	93.1362	100 - 11 - 0.961	http://nonlinear.com/redirect/outbound?p=hmdb&param=HMDB38184	Egomaketone		165.09	1	3.89662	0
3.90_165.0905m/z	HMDB38354		M+H-H2O	C10H14O3	41.5	18.2	-2.87275	92.9094	100 - 11.1 - 1.17	http://nonlinear.com/redirect/outbound?p=hmdb&param=HMDB38354	2-Ethoxy-4-(methoxymethyl)phenol		165.09	1	3.89662	0
3.90_165.0905m/z	HMDB39874		M+H-H2O	C10H14O3	39.2	6.62	-2.87275	92.9094	100 - 11.1 - 1.17	http://nonlinear.com/redirect/outbound?p=hmdb&param=HMDB39874	Furfuryl isovalerate		165.09	1	3.89662	0
3.90_165.0905m/z	HMDB40359		M+H	C10H12O2	37.9	0	-3.18806	93.1362	100 - 11 - 0.961	http://nonlinear.com/redirect/outbound?p=hmdb&param=HMDB40359	1,2-Dimethoxy-4-vinylbenzene		165.09	1	3.89662	0
3.90_165.0905m/z	HMDB40460		M+H	C10H12O2	41	15.9	-3.18806	93.1362	100 - 11 - 0.961	http://nonlinear.com/redirect/outbound?p=hmdb&param=HMDB40460	4-Methylbenzyl alcohol acetate		165.09	1	3.89662	0
3.90_165.0905m/z	HMDB41472		M+H	C10H12O2	41	15.9	-3.18806	93.1362	100 - 11 - 0.961	http://nonlinear.com/redirect/outbound?p=hmdb&param=HMDB41472	2-Methylbenzyl alcohol acetate		165.09	1	3.89662	0
3.90_165.0905m/z	HMDB41473		M+H	C10H12O2	41	15.9	-3.18806	93.1362	100 - 11 - 0.961	http://nonlinear.com/redirect/outbound?p=hmdb&param=HMDB41473	(3-Methylphenyl)methyl acetate		165.09	1	3.89662	0
3.90_165.0905m/z	HMDB41612		M+H	C10H12O2	41	15.9	-3.18806	93.1362	100 - 11 - 0.961	http://nonlinear.com/redirect/outbound?p=hmdb&param=HMDB41612	Phenyl butyrate		165.09	1	3.89662	0
3.90_165.0905m/z	HMDB59891		M+H-H2O	C10H14O3	39.2	6.62	-2.87275	92.9094	100 - 11.1 - 1.17	http://nonlinear.com/redirect/outbound?p=hmdb&param=HMDB59891	Isoamyl 2-furoate		165.09	1	3.89662	0
3.90_165.0905m/z	LMFA01030456		M+H	C10H12O2	43.1	26	-3.18806	93.1362	100 - 11 - 0.961	http://www.lipidmaps.org/data/LMSDRecord.php?LMID=LMFA01030456	2,4-decadiynoic acid		165.09	1	3.89662	0
3.90_165.0905m/z	LMFA01030579		M+H-H2O	C10H14O3	44.6	33.3	-2.87275	92.9094	100 - 11.1 - 1.17	http://www.lipidmaps.org/data/LMSDRecord.php?LMID=LMFA01030579	5-oxo-7-decynoic acid		165.09	1	3.89662	0
3.90_165.0905m/z	LMFA01060085		M+H-H2O	C10H14O3	44.6	33.3	-2.87275	92.9094	100 - 11.1 - 1.17	http://www.lipidmaps.org/data/LMSDRecord.php?LMID=LMFA01060085	10-oxo-5,8-decadienoic acid		165.09	1	3.89662	0
3.90_165.0905m/z	LMPR0102070004		M+H-H2O	C10H14O3	39.3	7.08	-2.87275	92.9094	100 - 11.1 - 1.17	http://www.lipidmaps.org/data/LMSDRecord.php?LMID=LMPR0102070004	Iridotrial		165.09	1	3.89662	0
3.90_165.0905m/z	LMPR0102120042		M+H-H2O	C10H14O3	39.4	7.52	-2.87275	92.9094	100 - 11.1 - 1.17	http://www.lipidmaps.org/data/LMSDRecord.php?LMID=LMPR0102120042	(-)-5-oxo-1,2-campholide		165.09	1	3.89662	0
4.73_139.1114m/z	HMDB04362		M+H-H2O	C9H16O2	47.1	47.9	-2.13838	90.2103	100 - 9.99 - 0.858	http://nonlinear.com/redirect/outbound?p=hmdb&param=HMDB04362	4-Hydroxynonenal		139.111	1	4.72885	0
4.73_139.1114m/z	HMDB13824		M+H	C9H14O	39	7.37	-2.41724	90.4327	100 - 9.93 - 0.646	http://nonlinear.com/redirect/outbound?p=hmdb&param=HMDB13824	2-Pentylfuran		139.111	1	4.72885	0
4.73_139.1114m/z	HMDB31084		M+H	C9H14O	39	7.38	-2.41724	90.4327	100 - 9.93 - 0.646	http://nonlinear.com/redirect/outbound?p=hmdb&param=HMDB31084	2-Pentylfuran n		139.111	1	4.72885	0
4.73_139.1114m/z	HMDB31152		M+H	C9H14O	37.5	0	-2.41724	90.4327	100 - 9.93 - 0.646	http://nonlinear.com/redirect/outbound?p=hmdb&param=HMDB31152	(3Z,6Z)-3,6-Nonadienal		139.111	1	4.72885	0
4.73_139.1114m/z	HMDB31195		M+H	C9H14O	39	7.4	-2.41724	90.4327	100 - 9.93 - 0.646	http://nonlinear.com/redirect/outbound?p=hmdb&param=HMDB31195	3,5,5-Trimethyl-2-cyclohexen-1-one		139.111	1	4.72885	0
4.73_139.1114m/z	HMDB31261		M+H	C9H14O	37.5	0	-2.41724	90.4327	100 - 9.93 - 0.646	http://nonlinear.com/redirect/outbound?p=hmdb&param=HMDB31261	(2E,6E)-2,6-Nonadienal		139.111	1	4.72885	0
4.73_139.1114m/z	HMDB31263		M+H-H2O	C9H16O2	45.3	39	-2.13838	90.2103	100 - 9.99 - 0.858	http://nonlinear.com/redirect/outbound?p=hmdb&param=HMDB31263	2,4-Nonanedione		139.111	1	4.72885	0
4.73_139.1114m/z	HMDB31271		M+H-H2O	C9H16O2	45.3	38.9	-2.13838	90.2103	100 - 9.99 - 0.858	http://nonlinear.com/redirect/outbound?p=hmdb&param=HMDB31271	2-Nonenoic acid		139.111	1	4.72885	0
4.73_139.1114m/z	HMDB31514		M+H-H2O	C9H16O2	45.9	41.7	-2.13838	90.2103	100 - 9.99 - 0.858	http://nonlinear.com/redirect/outbound?p=hmdb&param=HMDB31514	6-Butyltetrahydro-2H-pyran-2-one		139.111	1	4.72885	0
4.73_139.1114m/z	HMDB31531		M+H-H2O	C9H16O2	46.9	46.7	-2.13838	90.2103	100 - 9.99 - 0.858	http://nonlinear.com/redirect/outbound?p=hmdb&param=HMDB31531	Dihydro-5-pentyl-2(3H)-furanone		139.111	1	4.72885	0
4.73_139.1114m/z	HMDB31685		M+H	C9H14O	37.5	0	-2.41724	90.4327	100 - 9.93 - 0.646	http://nonlinear.com/redirect/outbound?p=hmdb&param=HMDB31685	2,4-Nonadienal		139.111	1	4.72885	0
4.73_139.1114m/z	HMDB32265		M+H-H2O	C9H16O2	37.5	0	-2.13838	90.2103	100 - 9.99 - 0.858	http://nonlinear.com/redirect/outbound?p=hmdb&param=HMDB32265	cis-Ethyl 4-heptenoate		139.111	1	4.72885	0
4.73_139.1114m/z	HMDB32307		M+H-H2O	C9H16O2	44.4	34.2	-2.13838	90.2103	100 - 9.99 - 0.858	http://nonlinear.com/redirect/outbound?p=hmdb&param=HMDB32307	Hept-trans-2-en-1-yl acetate		139.111	1	4.72885	0
4.73_139.1114m/z	HMDB32413		M+H-H2O	C9H16O2	45.3	38.9	-2.13838	90.2103	100 - 9.99 - 0.858	http://nonlinear.com/redirect/outbound?p=hmdb&param=HMDB32413	Methyl 2-octenoate		139.111	1	4.72885	0
4.73_139.1114m/z	HMDB32491		M+H-H2O	C9H16O2	37.5	0	-2.13838	90.2103	100 - 9.99 - 0.858	http://nonlinear.com/redirect/outbound?p=hmdb&param=HMDB32491	Prenyl isobutyrate		139.111	1	4.72885	0
4.73_139.1114m/z	HMDB33167		M+H-H2O	C9H16O2	44.3	33.9	-2.13838	90.2103	100 - 9.99 - 0.858	http://nonlinear.com/redirect/outbound?p=hmdb&param=HMDB33167	Ethyl cyclohexanecarboxylate		139.111	1	4.72885	0
4.73_139.1114m/z	HMDB33434		M+H	C9H14O	39	7.4	-2.41724	90.4327	100 - 9.93 - 0.646	http://nonlinear.com/redirect/outbound?p=hmdb&param=HMDB33434	4-Acetyl-1-methylcyclohexene		139.111	1	4.72885	0
4.73_139.1114m/z	HMDB33857		M+H	C9H14O	37.5	0	-2.41724	90.4327	100 - 9.93 - 0.646	http://nonlinear.com/redirect/outbound?p=hmdb&param=HMDB33857	Violet-leaf aldehyde		139.111	1	4.72885	0
4.73_139.1114m/z	HMDB34716		M+H-H2O	C9H16O2	47.1	47.9	-2.13838	90.2103	100 - 9.99 - 0.858	http://nonlinear.com/redirect/outbound?p=hmdb&param=HMDB34716	4-Oxononanal		139.111	1	4.72885	0
4.73_139.1114m/z	HMDB35229		M+H	C9H14O	37.5	0	-2.41724	90.4327	100 - 9.93 - 0.646	http://nonlinear.com/redirect/outbound?p=hmdb&param=HMDB35229	5-Isopropylbicyclo[3.1.0]hexan-2-one		139.111	1	4.72885	0
4.73_139.1114m/z	HMDB35307		M+H-H2O	C9H16O2	45.9	41.7	-2.13838	90.2103	100 - 9.99 - 0.858	http://nonlinear.com/redirect/outbound?p=hmdb&param=HMDB35307	Quercuslactone a		139.111	1	4.72885	0
4.73_139.1114m/z	HMDB35929		M+H	C9H14O	39	7.4	-2.41724	90.4327	100 - 9.93 - 0.646	http://nonlinear.com/redirect/outbound?p=hmdb&param=HMDB35929	(R)-Cryptone		139.111	1	4.72885	0
4.73_139.1114m/z	HMDB36069		M+H	C9H14O	39	7.4	-2.41724	90.4327	100 - 9.93 - 0.646	http://nonlinear.com/redirect/outbound?p=hmdb&param=HMDB36069	Pulegenone		139.111	1	4.72885	0
4.73_139.1114m/z	HMDB36091		M+H	C9H14O	37.5	0	-2.41724	90.4327	100 - 9.93 - 0.646	http://nonlinear.com/redirect/outbound?p=hmdb&param=HMDB36091	exo-5,6-Dimethylbicyclo[2.2.1]hept-5-en-2-ol		139.111	1	4.72885	0
4.73_139.1114m/z	HMDB36092		M+H	C9H14O	37.5	0	-2.41724	90.4327	100 - 9.93 - 0.646	http://nonlinear.com/redirect/outbound?p=hmdb&param=HMDB36092	exo-2-Methyl-3-methylenebicyclo[2.2.1]heptan-2-ol		139.111	1	4.72885	0
4.73_139.1114m/z	HMDB36208		M+H-H2O	C9H16O2	45.3	38.9	-2.13838	90.2103	100 - 9.99 - 0.858	http://nonlinear.com/redirect/outbound?p=hmdb&param=HMDB36208	2-Propenyl 2-ethylbutanoate		139.111	1	4.72885	0
4.73_139.1114m/z	HMDB36222		M+H-H2O	C9H16O2	44.3	33.9	-2.13838	90.2103	100 - 9.99 - 0.858	http://nonlinear.com/redirect/outbound?p=hmdb&param=HMDB36222	Cyclohexyl propionate		139.111	1	4.72885	0
4.73_139.1114m/z	HMDB37023		M+H-H2O	C9H16O2	45.9	41.8	-2.13838	90.2103	100 - 9.99 - 0.858	http://nonlinear.com/redirect/outbound?p=hmdb&param=HMDB37023	2-Hydroxy-2,6,6-trimethylcyclohexanone		139.111	1	4.72885	0
4.73_139.1114m/z	HMDB37496		M+H-H2O	C9H16O2	45.3	38.9	-2.13838	90.2103	100 - 9.99 - 0.858	http://nonlinear.com/redirect/outbound?p=hmdb&param=HMDB37496	Methyl (E)-2-octenoate		139.111	1	4.72885	0
4.73_139.1114m/z	HMDB37618		M+H-H2O	C9H16O2	37.5	0	-2.13838	90.2103	100 - 9.99 - 0.858	http://nonlinear.com/redirect/outbound?p=hmdb&param=HMDB37618	(E)-3-Heptenyl acetate		139.111	1	4.72885	0
4.73_139.1114m/z	HMDB37629		M+H-H2O	C9H16O2	37.5	0	-2.13838	90.2103	100 - 9.99 - 0.858	http://nonlinear.com/redirect/outbound?p=hmdb&param=HMDB37629	Isobutyl angelate		139.111	1	4.72885	0
4.73_139.1114m/z	HMDB38272		M+H-H2O	C9H16O2	37.5	0	-2.13838	90.2103	100 - 9.99 - 0.858	http://nonlinear.com/redirect/outbound?p=hmdb&param=HMDB38272	2-Hexenyl propionate		139.111	1	4.72885	0
4.73_139.1114m/z	HMDB38275		M+H-H2O	C9H16O2	37.5	0	-2.13838	90.2103	100 - 9.99 - 0.858	http://nonlinear.com/redirect/outbound?p=hmdb&param=HMDB38275	cis-3-Hexenyl propanoate		139.111	1	4.72885	0
4.73_139.1114m/z	HMDB39736		M+H-H2O	C9H16O2	37.5	0	-2.13838	90.2103	100 - 9.99 - 0.858	http://nonlinear.com/redirect/outbound?p=hmdb&param=HMDB39736	6-Hydroxy-4,6-dimethyl-3-hepten-2-one		139.111	1	4.72885	0
4.73_139.1114m/z	HMDB39794		M+H-H2O	C9H16O2	37.5	0	-2.13838	90.2103	100 - 9.99 - 0.858	http://nonlinear.com/redirect/outbound?p=hmdb&param=HMDB39794	Methyl 4Z-octenoate		139.111	1	4.72885	0
4.73_139.1114m/z	HMDB40210		M+H-H2O	C9H16O2	45.3	38.9	-2.13838	90.2103	100 - 9.99 - 0.858	http://nonlinear.com/redirect/outbound?p=hmdb&param=HMDB40210	2-Propenyl hexanoate		139.111	1	4.72885	0
4.73_139.1114m/z	HMDB40338		M+H	C9H14O	39	7.4	-2.41724	90.4327	100 - 9.93 - 0.646	http://nonlinear.com/redirect/outbound?p=hmdb&param=HMDB40338	3,5,5-Trimethyl-3-cyclohexen-1-one		139.111	1	4.72885	0
4.73_139.1114m/z	HMDB59728		M+H-H2O	C9H16O2	44.4	34.2	-2.13838	90.2103	100 - 9.99 - 0.858	http://nonlinear.com/redirect/outbound?p=hmdb&param=HMDB59728	Methyl 3-Octenoate		139.111	1	4.72885	0
4.73_139.1114m/z	HMDB59817		M+H-H2O	C9H16O2	45.9	41.7	-2.13838	90.2103	100 - 9.99 - 0.858	http://nonlinear.com/redirect/outbound?p=hmdb&param=HMDB59817	(Z)-Oak lactone		139.111	1	4.72885	0
4.73_139.1114m/z	HMDB59840		M+H-H2O	C9H16O2	44.4	34.2	-2.13838	90.2103	100 - 9.99 - 0.858	http://nonlinear.com/redirect/outbound?p=hmdb&param=HMDB59840	(E)-2-Ethyl heptenoate		139.111	1	4.72885	0
4.73_139.1114m/z	HMDB59894		M+H-H2O	C9H16O2	45.9	41.7	-2.13838	90.2103	100 - 9.99 - 0.858	http://nonlinear.com/redirect/outbound?p=hmdb&param=HMDB59894	(E)-Oak lactone		139.111	1	4.72885	0
4.73_139.1114m/z	HMDB60286		M+H-H2O	C9H16O2	47.1	47.9	-2.13838	90.2103	100 - 9.99 - 0.858	http://nonlinear.com/redirect/outbound?p=hmdb&param=HMDB60286	3,4-Epoxynonanal		139.111	1	4.72885	0
4.73_139.1114m/z	LMFA01020103		M+H-H2O	C9H16O2	37.5	0	-2.13838	90.2103	100 - 9.99 - 0.858	http://www.lipidmaps.org/data/LMSDRecord.php?LMID=LMFA01020103	6-methyl-5-octenoic acid		139.111	1	4.72885	0
4.73_139.1114m/z	LMFA01020127		M+H-H2O	C9H16O2	45.3	38.9	-2.13838	90.2103	100 - 9.99 - 0.858	http://www.lipidmaps.org/data/LMSDRecord.php?LMID=LMFA01020127	2-amyl 3-butenoic acid		139.111	1	4.72885	0
4.73_139.1114m/z	LMFA01030026		M+H-H2O	C9H16O2	45.3	38.9	-2.13838	90.2103	100 - 9.99 - 0.858	http://www.lipidmaps.org/data/LMSDRecord.php?LMID=LMFA01030026	alpha-nonylenic acid		139.111	1	4.72885	0
4.73_139.1114m/z	LMFA01030027		M+H-H2O	C9H16O2	45.3	38.9	-2.13838	90.2103	100 - 9.99 - 0.858	http://www.lipidmaps.org/data/LMSDRecord.php?LMID=LMFA01030027	beta-nonylenic acid		139.111	1	4.72885	0
4.73_139.1114m/z	LMFA01030028		M+H-H2O	C9H16O2	37.5	0	-2.13838	90.2103	100 - 9.99 - 0.858	http://www.lipidmaps.org/data/LMSDRecord.php?LMID=LMFA01030028	8-nonylenic acid		139.111	1	4.72885	0
4.73_139.1114m/z	LMFA01030443		M+H-H2O	C9H16O2	45.3	38.9	-2.13838	90.2103	100 - 9.99 - 0.858	http://www.lipidmaps.org/data/LMSDRecord.php?LMID=LMFA01030443	2E-nonenoic acid		139.111	1	4.72885	0
4.73_139.1114m/z	LMFA01030444		M+H-H2O	C9H16O2	45.3	38.9	-2.13838	90.2103	100 - 9.99 - 0.858	http://www.lipidmaps.org/data/LMSDRecord.php?LMID=LMFA01030444	3Z-nonenoic acid		139.111	1	4.72885	0
4.73_139.1114m/z	LMFA01030445		M+H-H2O	C9H16O2	44.4	34.2	-2.13838	90.2103	100 - 9.99 - 0.858	http://www.lipidmaps.org/data/LMSDRecord.php?LMID=LMFA01030445	4E-nonenoic acid		139.111	1	4.72885	0
4.73_139.1114m/z	LMFA01030446		M+H-H2O	C9H16O2	37.5	0	-2.13838	90.2103	100 - 9.99 - 0.858	http://www.lipidmaps.org/data/LMSDRecord.php?LMID=LMFA01030446	6E-nonenoic acid		139.111	1	4.72885	0
4.73_139.1114m/z	LMFA01030801		M+H-H2O	C9H16O2	37.5	0	-2.13838	90.2103	100 - 9.99 - 0.858	http://www.lipidmaps.org/data/LMSDRecord.php?LMID=LMFA01030801	2,6-Dimethyl-5-heptenoic acid		139.111	1	4.72885	0
4.73_139.1114m/z	LMFA01030802		M+H-H2O	C9H16O2	37.5	0	-2.13838	90.2103	100 - 9.99 - 0.858	http://www.lipidmaps.org/data/LMSDRecord.php?LMID=LMFA01030802	6Z-Nonenoic acid		139.111	1	4.72885	0
4.73_139.1114m/z	LMFA06000045		M+H	C9H14O	37.5	0	-2.41724	90.4327	100 - 9.93 - 0.646	http://www.lipidmaps.org/data/LMSDRecord.php?LMID=LMFA06000045	2,4-nonadienal		139.111	1	4.72885	0
4.73_139.1114m/z	LMFA06000046		M+H	C9H14O	37.5	0	-2.41724	90.4327	100 - 9.93 - 0.646	http://www.lipidmaps.org/data/LMSDRecord.php?LMID=LMFA06000046	2,6-nonadienal		139.111	1	4.72885	0
4.73_139.1114m/z	LMFA06000047		M+H	C9H14O	37.5	0	-2.41724	90.4327	100 - 9.93 - 0.646	http://www.lipidmaps.org/data/LMSDRecord.php?LMID=LMFA06000047	3,6-nonadienal		139.111	1	4.72885	0
4.73_139.1114m/z	LMFA06000048		M+H	C9H14O	37.5	0	-2.41724	90.4327	100 - 9.93 - 0.646	http://www.lipidmaps.org/data/LMSDRecord.php?LMID=LMFA06000048	5,7-nonadienal		139.111	1	4.72885	0
4.73_139.1114m/z	LMFA06000049		M+H	C9H14O	37.5	0	-2.41724	90.4327	100 - 9.93 - 0.646	http://www.lipidmaps.org/data/LMSDRecord.php?LMID=LMFA06000049	6,8-nonadienal		139.111	1	4.72885	0
4.73_139.1114m/z	LMFA06000051		M+H-H2O	C9H16O2	47.1	47.9	-2.13838	90.2103	100 - 9.99 - 0.858	http://www.lipidmaps.org/data/LMSDRecord.php?LMID=LMFA06000051	4-hydroxynonenal		139.111	1	4.72885	0
4.73_139.1114m/z	LMFA06000117		M+H	C9H14O	37.5	0	-2.41724	90.4327	100 - 9.93 - 0.646	http://www.lipidmaps.org/data/LMSDRecord.php?LMID=LMFA06000117	(2E,6Z)-nona-2,6-dienal		139.111	1	4.72885	0
4.73_139.1114m/z	LMFA06000135		M+H	C9H14O	37.5	0	-2.41724	90.4327	100 - 9.93 - 0.646	http://www.lipidmaps.org/data/LMSDRecord.php?LMID=LMFA06000135	4E,8-Nonadienal		139.111	1	4.72885	0
4.73_139.1114m/z	LMFA06000139		M+H	C9H14O	37.5	0	-2.41724	90.4327	100 - 9.93 - 0.646	http://www.lipidmaps.org/data/LMSDRecord.php?LMID=LMFA06000139	4Z,8-Nonadienal		139.111	1	4.72885	0
4.73_139.1114m/z	LMFA07010183		M+H-H2O	C9H16O2	37.5	0	-2.13838	90.2103	100 - 9.99 - 0.858	http://www.lipidmaps.org/data/LMSDRecord.php?LMID=LMFA07010183	3-Methylenehexyl acetate		139.111	1	4.72885	0
4.73_139.1114m/z	LMFA07010185		M+H-H2O	C9H16O2	44.4	34.2	-2.13838	90.2103	100 - 9.99 - 0.858	http://www.lipidmaps.org/data/LMSDRecord.php?LMID=LMFA07010185	2E-Heptenyl acetate		139.111	1	4.72885	0
4.73_139.1114m/z	LMFA07010580		M+H-H2O	C9H16O2	37.5	0	-2.13838	90.2103	100 - 9.99 - 0.858	http://www.lipidmaps.org/data/LMSDRecord.php?LMID=LMFA07010580	(E)-2-Methyl-2-butenyl butyrate		139.111	1	4.72885	0
4.73_139.1114m/z	LMFA07010663		M+H-H2O	C9H16O2	37.5	0	-2.13838	90.2103	100 - 9.99 - 0.858	http://www.lipidmaps.org/data/LMSDRecord.php?LMID=LMFA07010663	Isopropyl 2-methyl-2E-pentenoate		139.111	1	4.72885	0
4.73_139.1114m/z	LMFA07040021		M+H-H2O	C9H16O2	46.9	46.7	-2.13838	90.2103	100 - 9.99 - 0.858	http://www.lipidmaps.org/data/LMSDRecord.php?LMID=LMFA07040021	gamma-nonanolide		139.111	1	4.72885	0
4.73_139.1114m/z	LMFA12000244		M+H-H2O	C9H16O2	37.5	0	-2.13838	90.2103	100 - 9.99 - 0.858	http://www.lipidmaps.org/data/LMSDRecord.php?LMID=LMFA12000244	Nonan-2,5-dione		139.111	1	4.72885	0
4.73_139.1114m/z	LMPK09000004		M+H-H2O	C9H16O2	45.9	41.7	-2.13838	90.2103	100 - 9.99 - 0.858	http://www.lipidmaps.org/data/LMSDRecord.php?LMID=LMPK09000004	2S,5R-chalcogran		139.111	1	4.72885	0
4.73_139.1114m/z	LMPK09000009		M+H-H2O	C9H16O2	45.9	41.7	-2.13838	90.2103	100 - 9.99 - 0.858	http://www.lipidmaps.org/data/LMSDRecord.php?LMID=LMPK09000009	(5R,7S)-7-Methyl-1,6-dioxaspiro[4.5]decane		139.111	1	4.72885	0
4.73_139.1114m/z	LMPK09000010		M+H-H2O	C9H16O2	45.9	41.7	-2.13838	90.2103	100 - 9.99 - 0.858	http://www.lipidmaps.org/data/LMSDRecord.php?LMID=LMPK09000010	(5S,7S)-7-Methyl-1,6-dioxaspiro[4.5]decane		139.111	1	4.72885	0
4.73_139.1114m/z	LMPK09000011		M+H-H2O	C9H16O2	39.1	7.77	-2.13838	90.2103	100 - 9.99 - 0.858	http://www.lipidmaps.org/data/LMSDRecord.php?LMID=LMPK09000011	2-Methyl-1,6-dioxaspiro[4.5]decane		139.111	1	4.72885	0
4.73_139.1114m/z	LMPK09000012		M+H-H2O	C9H16O2	39.1	7.77	-2.13838	90.2103	100 - 9.99 - 0.858	http://www.lipidmaps.org/data/LMSDRecord.php?LMID=LMPK09000012	(R)-1,7-Dioxaspiro[5.5]undecane		139.111	1	4.72885	0
4.73_139.1114m/z	LMPK09000013		M+H-H2O	C9H16O2	39.1	7.77	-2.13838	90.2103	100 - 9.99 - 0.858	http://www.lipidmaps.org/data/LMSDRecord.php?LMID=LMPK09000013	(S)-1,7-Dioxaspiro[5.5]undecane		139.111	1	4.72885	0
4.73_139.1114m/z	LMPK09000014		M+H-H2O	C9H16O2	45.9	41.7	-2.13838	90.2103	100 - 9.99 - 0.858	http://www.lipidmaps.org/data/LMSDRecord.php?LMID=LMPK09000014	2-Ethyl-1,6-dioxaspiro[4.4]nonane		139.111	1	4.72885	0
2.80_211.0573m/z	HMDB38669	*	M+NH4	C6H11NO2S2	36.6	0	1.61868	84.7479	100 - 8.66 - 9.78 - 0.753 - 0.31	http://nonlinear.com/redirect/outbound?p=hmdb&param=HMDB38669	S-(Allylthio)-L-cysteine		211.057	1	2.80148	0
1.06_199.0598m/z	HMDB00291		M+H	C9H10O5	40.3	5.11	-1.66377	98.2956	100 - 10 - 1.48 - 0.115	http://nonlinear.com/redirect/outbound?p=hmdb&param=HMDB00291	Vanillylmandelic acid		199.06	1	1.05842	0
1.06_199.0598m/z	HMDB02085		M+H	C9H10O5	39.3	0	-1.66377	98.2956	100 - 10 - 1.48 - 0.115	http://nonlinear.com/redirect/outbound?p=hmdb&param=HMDB02085	Syringic acid		199.06	1	1.05842	0
1.06_199.0598m/z	HMDB03503		M+H	C9H10O5	40.3	5.12	-1.66377	98.2956	100 - 10 - 1.48 - 0.115	http://nonlinear.com/redirect/outbound?p=hmdb&param=HMDB03503	3-(3,4-Dihydroxyphenyl)lactic acid		199.06	1	1.05842	0
1.06_199.0598m/z	HMDB29170		M+H	C9H10O5	40.3	5.11	-1.66377	98.2956	100 - 10 - 1.48 - 0.115	http://nonlinear.com/redirect/outbound?p=hmdb&param=HMDB29170	3-Hydroxy-4-methoxymandelate		199.06	1	1.05842	0
1.06_199.0598m/z	HMDB33836		M+H	C9H10O5	39.9	3.36	-1.66377	98.2956	100 - 10 - 1.48 - 0.115	http://nonlinear.com/redirect/outbound?p=hmdb&param=HMDB33836	Ethyl gallate		199.06	1	1.05842	0
1.06_199.0598m/z	HMDB41662		M+H	C9H10O5	39.7	2.12	-1.66377	98.2956	100 - 10 - 1.48 - 0.115	http://nonlinear.com/redirect/outbound?p=hmdb&param=HMDB41662	3,4-O-Dimethylgallic acid		199.06	1	1.05842	0
4.94_354.1337m/z	HMDB03920		M+H	C20H19NO5	36	0	0.295431	80.3682	100 - 22.4 - 3.42 - 0.392	http://nonlinear.com/redirect/outbound?p=hmdb&param=HMDB03920	Protopine		354.134	1	4.94245	0
4.94_354.1337m/z	HMDB29533		M+NH4	C20H16O5	37.5	7.01	0.310406	80.6887	100 - 22 - 3.33 - 0.378	http://nonlinear.com/redirect/outbound?p=hmdb&param=HMDB29533	Glabrone		354.134	1	4.94245	0
4.94_354.1337m/z	HMDB29787		M+NH4	C20H16O5	37.5	7.31	0.310406	80.6887	100 - 22 - 3.33 - 0.378	http://nonlinear.com/redirect/outbound?p=hmdb&param=HMDB29787	Kanzonol W		354.134	1	4.94245	0
4.94_354.1337m/z	HMDB29791		M+NH4	C20H16O5	37.6	7.51	0.310406	80.6887	100 - 22 - 3.33 - 0.378	http://nonlinear.com/redirect/outbound?p=hmdb&param=HMDB29791	Dulciol D		354.134	1	4.94245	0
4.94_354.1337m/z	HMDB30141		M+NH4	C20H16O5	36.1	0	0.310406	80.6887	100 - 22 - 3.33 - 0.378	http://nonlinear.com/redirect/outbound?p=hmdb&param=HMDB30141	Isosojagol		354.134	1	4.94245	0
4.94_354.1337m/z	HMDB30171		M+H-H2O	C20H21NO6	37.6	8.01	0.28109	80.1596	100 - 22.5 - 3.64 - 0.44	http://nonlinear.com/redirect/outbound?p=hmdb&param=HMDB30171	N-Methyl-14-O-demethylepiporphyroxine		354.134	1	4.94245	0
4.94_354.1337m/z	HMDB30265		M+H	C20H19NO5	36.1	0.301	0.295431	80.3682	100 - 22.4 - 3.42 - 0.392	http://nonlinear.com/redirect/outbound?p=hmdb&param=HMDB30265	2',2'-Dimethyl(pyrano-5',6':3:4)-1,5-dihydroxy-6-methoxy-10-methylacridone		354.134	1	4.94245	0
4.94_354.1337m/z	HMDB30322		M+H	C20H19NO5	36.1	0.541	0.295431	80.3682	100 - 22.4 - 3.42 - 0.392	http://nonlinear.com/redirect/outbound?p=hmdb&param=HMDB30322	Papaveraldine		354.134	1	4.94245	0
4.94_354.1337m/z	HMDB30375		M+H	C20H19NO5	36.1	0.301	0.295431	80.3682	100 - 22.4 - 3.42 - 0.392	http://nonlinear.com/redirect/outbound?p=hmdb&param=HMDB30375	Citracridone I		354.134	1	4.94245	0
4.94_354.1337m/z	HMDB30450		M+NH4	C20H16O5	37.5	7.31	0.310406	80.6887	100 - 22 - 3.33 - 0.378	http://nonlinear.com/redirect/outbound?p=hmdb&param=HMDB30450	Atalantoflavone		354.134	1	4.94245	0
4.94_354.1337m/z	HMDB33445		M+H	C20H19NO5	36.1	0.301	0.295431	80.3682	100 - 22.4 - 3.42 - 0.392	http://nonlinear.com/redirect/outbound?p=hmdb&param=HMDB33445	Honyumine		354.134	1	4.94245	0
4.94_354.1337m/z	HMDB34027		M+NH4	C20H16O5	36.1	0	0.310406	80.6887	100 - 22 - 3.33 - 0.378	http://nonlinear.com/redirect/outbound?p=hmdb&param=HMDB34027	Sojagol		354.134	1	4.94245	0
4.94_354.1337m/z	HMDB34050		M+NH4	C20H16O5	36.1	0	0.310406	80.6887	100 - 22 - 3.33 - 0.378	http://nonlinear.com/redirect/outbound?p=hmdb&param=HMDB34050	Psoralidin		354.134	1	4.94245	0
4.94_354.1337m/z	HMDB37922		M+NH4	C20H16O5	36.1	0	0.310406	80.6887	100 - 22 - 3.33 - 0.378	http://nonlinear.com/redirect/outbound?p=hmdb&param=HMDB37922	Phaseol		354.134	1	4.94245	0
4.94_354.1337m/z	HMDB41452		M+NH4	C20H16O5	36.1	0	0.310406	80.6887	100 - 22 - 3.33 - 0.378	http://nonlinear.com/redirect/outbound?p=hmdb&param=HMDB41452	Musanolone D		354.134	1	4.94245	0
4.94_354.1337m/z	LMPK12050074		M+NH4	C20H16O5	37.5	7.01	0.310406	80.6887	100 - 22 - 3.33 - 0.378	http://www.lipidmaps.org/data/LMSDRecord.php?LMID=LMPK12050074	Glabrone		354.134	1	4.94245	0
4.94_354.1337m/z	LMPK12050080		M+NH4	C20H16O5	37.5	7.01	0.310406	80.6887	100 - 22 - 3.33 - 0.378	http://www.lipidmaps.org/data/LMSDRecord.php?LMID=LMPK12050080	Puerarone		354.134	1	4.94245	0
4.94_354.1337m/z	LMPK12050202		M+NH4	C20H16O5	37.5	7.31	0.310406	80.6887	100 - 22 - 3.33 - 0.378	http://www.lipidmaps.org/data/LMSDRecord.php?LMID=LMPK12050202	Alpinumisoflavone		354.134	1	4.94245	0
4.94_354.1337m/z	LMPK12050203		M+NH4	C20H16O5	37.5	7.31	0.310406	80.6887	100 - 22 - 3.33 - 0.378	http://www.lipidmaps.org/data/LMSDRecord.php?LMID=LMPK12050203	Derrone		354.134	1	4.94245	0
4.94_354.1337m/z	LMPK12050207		M+NH4	C20H16O5	37.5	7.01	0.310406	80.6887	100 - 22 - 3.33 - 0.378	http://www.lipidmaps.org/data/LMSDRecord.php?LMID=LMPK12050207	Isoderrone		354.134	1	4.94245	0
4.94_354.1337m/z	LMPK12070108		M+NH4	C20H16O5	36.1	0.298	0.310406	80.6887	100 - 22 - 3.33 - 0.378	http://www.lipidmaps.org/data/LMSDRecord.php?LMID=LMPK12070108	Clandestacarpin		354.134	1	4.94245	0
4.94_354.1337m/z	LMPK12090007		M+NH4	C20H16O5	36.1	0	0.310406	80.6887	100 - 22 - 3.33 - 0.378	http://www.lipidmaps.org/data/LMSDRecord.php?LMID=LMPK12090007	Psoralidin		354.134	1	4.94245	0
4.94_354.1337m/z	LMPK12090009		M+NH4	C20H16O5	36.1	0	0.310406	80.6887	100 - 22 - 3.33 - 0.378	http://www.lipidmaps.org/data/LMSDRecord.php?LMID=LMPK12090009	Isosojagol		354.134	1	4.94245	0
4.94_354.1337m/z	LMPK12090010		M+NH4	C20H16O5	36.1	0	0.310406	80.6887	100 - 22 - 3.33 - 0.378	http://www.lipidmaps.org/data/LMSDRecord.php?LMID=LMPK12090010	Phaseol		354.134	1	4.94245	0
4.94_354.1337m/z	LMPK12090012		M+NH4	C20H16O5	36.1	0	0.310406	80.6887	100 - 22 - 3.33 - 0.378	http://www.lipidmaps.org/data/LMSDRecord.php?LMID=LMPK12090012	Sojagol		354.134	1	4.94245	0
4.94_354.1337m/z	LMPK12090014		M+NH4	C20H16O5	36.1	0	0.310406	80.6887	100 - 22 - 3.33 - 0.378	http://www.lipidmaps.org/data/LMSDRecord.php?LMID=LMPK12090014	Isopsoralidin		354.134	1	4.94245	0
4.94_354.1337m/z	LMPK12110408		M+NH4	C20H16O5	36.1	0.298	0.310406	80.6887	100 - 22 - 3.33 - 0.378	http://www.lipidmaps.org/data/LMSDRecord.php?LMID=LMPK12110408	Ciliatin A		354.134	1	4.94245	0
4.94_354.1337m/z	LMPK12110420		M+NH4	C20H16O5	37.5	7.31	0.310406	80.6887	100 - 22 - 3.33 - 0.378	http://www.lipidmaps.org/data/LMSDRecord.php?LMID=LMPK12110420	Atalantoflavone		354.134	1	4.94245	0
4.94_354.1337m/z	LMPK12110425		M+NH4	C20H16O5	37.5	7.01	0.310406	80.6887	100 - 22 - 3.33 - 0.378	http://www.lipidmaps.org/data/LMSDRecord.php?LMID=LMPK12110425	Yinyanghuo C		354.134	1	4.94245	0
4.94_354.1337m/z	LMPK12110426		M+NH4	C20H16O5	37.5	7.31	0.310406	80.6887	100 - 22 - 3.33 - 0.378	http://www.lipidmaps.org/data/LMSDRecord.php?LMID=LMPK12110426	Carpachromene		354.134	1	4.94245	0
1.06_122.0239m/z	HMDB01232		M+H-H2O	C6H5NO3	38.1	0	1.96131	92.7178	100 - 7.03 - 0.828	http://nonlinear.com/redirect/outbound?p=hmdb&param=HMDB01232	4-Nitrophenol		122.024	1	1.05842	0
1.06_122.0239m/z	HMDB02658		M+H-H2O	C6H5NO3	38.1	0	1.96131	92.7178	100 - 7.03 - 0.828	http://nonlinear.com/redirect/outbound?p=hmdb&param=HMDB02658	6-Hydroxynicotinic acid		122.024	1	1.05842	0
1.06_122.0239m/z	HMDB13188		M+H-H2O	C6H5NO3	38.1	0	1.96131	92.7178	100 - 7.03 - 0.828	http://nonlinear.com/redirect/outbound?p=hmdb&param=HMDB13188	3-Hydroxypicolinic acid		122.024	1	1.05842	0
1.06_122.0239m/z	HMDB59710		M+H-H2O	C6H5NO3	38.1	0	1.96131	92.7178	100 - 7.03 - 0.828	http://nonlinear.com/redirect/outbound?p=hmdb&param=HMDB59710	2-Hydroxynicotinic acid		122.024	1	1.05842	0
4.64_311.1484m/z	HMDB28826		M+NH4	C14H17N2O5-	44.1	32.7	2.77957	91.1863	100 - 16.3 - 2.27 - 0.225	http://nonlinear.com/redirect/outbound?p=hmdb&param=HMDB28826	Glutamyl-Phenylalanine		311.148	1	4.64383	0
4.64_311.1484m/z	HMDB28994		M+NH4	C14H17N2O5-	43.6	30.4	2.77957	91.1863	100 - 16.3 - 2.27 - 0.225	http://nonlinear.com/redirect/outbound?p=hmdb&param=HMDB28994	Phenylalanyl-Glutamate		311.148	1	4.64383	0
4.64_311.1484m/z	HMDB29777		M+H-H2O	C16H24O7	38.4	4.48	-1.60884	89.4018	100 - 17.8 - 2.94 - 0.335	http://nonlinear.com/redirect/outbound?p=hmdb&param=HMDB29777	Cymorcin monoglucoside		311.148	1	4.64383	0
4.64_311.1484m/z	HMDB39385		M+H-H2O	C16H24O7	38	2.51	-1.60884	89.4018	100 - 17.8 - 2.94 - 0.335	http://nonlinear.com/redirect/outbound?p=hmdb&param=HMDB39385	3-Hydroxy-4-isopropylbenzyl alcohol 3-glucoside		311.148	1	4.64383	0
4.64_311.1484m/z	HMDB40465		M+H-H2O	C16H24O7	38.4	4.58	-1.60884	89.4018	100 - 17.8 - 2.94 - 0.335	http://nonlinear.com/redirect/outbound?p=hmdb&param=HMDB40465	Perilloside B		311.148	1	4.64383	0
4.64_311.1484m/z	LMFA03010032		M+H-H2O	C16H24O7	38.6	5.46	-1.60884	89.4018	100 - 17.8 - 2.94 - 0.335	http://www.lipidmaps.org/data/LMSDRecord.php?LMID=LMFA03010032	Tetranor-PGEM		311.148	1	4.64383	0
4.64_311.1484m/z	LMFA03010194		M+H-H2O	C16H24O7	38.1	2.79	-1.60884	89.4018	100 - 17.8 - 2.94 - 0.335	http://www.lipidmaps.org/data/LMSDRecord.php?LMID=LMFA03010194	Prostaglandin M		311.148	1	4.64383	0
4.64_311.1484m/z	LMFA03010221		M+H-H2O	C16H24O7	38.6	5.46	-1.60884	89.4018	100 - 17.8 - 2.94 - 0.335	http://www.lipidmaps.org/data/LMSDRecord.php?LMID=LMFA03010221	tetranor-PGDM		311.148	1	4.64383	0
1.04_268.1396m/z	HMDB15598		M+H	C10H21NO7	38.8	8.44	1.7804	87.7659	100 - 11.7 - 2.06 - 0.188	http://nonlinear.com/redirect/outbound?p=hmdb&param=HMDB15598	Voglibose		268.14	1	1.04413	0
1.04_268.1396m/z	HMDB32353		M+NH4	C10H18O7	37.2	0	1.90162	88.1164	100 - 11.3 - 2.02 - 0.18	http://nonlinear.com/redirect/outbound?p=hmdb&param=HMDB32353	Isopropyl citrate		268.14	1	1.04413	0
4.91_125.0230m/z	HMDB02349		M+H-H2O	C6H6O4	38	0	-2.17633	92.8308	100 - 6.71 - 1.01	http://nonlinear.com/redirect/outbound?p=hmdb&param=HMDB02349	trans-trans-Muconic acid		125.023	1	4.90673	0
4.91_125.0230m/z	HMDB02432		M+H-H2O	C6H6O4	38	0	-2.17633	92.8308	100 - 6.71 - 1.01	http://nonlinear.com/redirect/outbound?p=hmdb&param=HMDB02432	Sumiki's acid		125.023	1	4.90673	0
4.91_125.0230m/z	HMDB06331		M+H-H2O	C6H6O4	38	0	-2.17633	92.8308	100 - 6.71 - 1.01	http://nonlinear.com/redirect/outbound?p=hmdb&param=HMDB06331	cis,cis-Muconic acid		125.023	1	4.90673	0
4.91_125.0230m/z	HMDB32923		M+H-H2O	C6H6O4	38	0	-2.17633	92.8308	100 - 6.71 - 1.01	http://nonlinear.com/redirect/outbound?p=hmdb&param=HMDB32923	Kojic acid		125.023	1	4.90673	0
4.91_125.0230m/z	HMDB32988		M+H-H2O	C6H6O4	38	0	-2.17633	92.8308	100 - 6.71 - 1.01	http://nonlinear.com/redirect/outbound?p=hmdb&param=HMDB32988	5-Hydroxymaltol		125.023	1	4.90673	0
4.91_125.0230m/z	HMDB59762		M+H-H2O	C6H6O4	38	0	-2.17633	92.8308	100 - 6.71 - 1.01	http://nonlinear.com/redirect/outbound?p=hmdb&param=HMDB59762	2,3-Methylenesuccinic acid		125.023	1	4.90673	0
4.91_125.0230m/z	LMFA01170077		M+H-H2O	C6H6O4	38	0	-2.17633	92.8308	100 - 6.71 - 1.01	http://www.lipidmaps.org/data/LMSDRecord.php?LMID=LMFA01170077	cis,cis-muconic acid		125.023	1	4.90673	0
4.91_125.0230m/z	LMFA01170124		M+H-H2O	C6H6O4	38	0	-2.17633	92.8308	100 - 6.71 - 1.01	http://www.lipidmaps.org/data/LMSDRecord.php?LMID=LMFA01170124	trans-trans-muconic acid		125.023	1	4.90673	0
2.25_139.0022m/z	HMDB04812	*	M+H-H2O	C6H4O5	37.9	0	-2.70855	92.6402	100 - 6.73 - 1.22	http://nonlinear.com/redirect/outbound?p=hmdb&param=HMDB04812	2,5-Furandicarboxylic acid		139.002	1	2.25357	0
4.59_142.0650m/z	HMDB01190	*	M+H-H2O	C10H9NO	37.6	0	-1.05936	89.1981	100 - 11.3 - 0.787	http://nonlinear.com/redirect/outbound?p=hmdb&param=HMDB01190	Indoleacetaldehyde		142.065	1	4.59383	0
1.06_365.1729m/z	HMDB14555	*	2M+H	C6H15ClN2O2	34.2	0	3.42901	75.1199	100 - 7.47 - 32.6 - 2.42 - 0.21	http://nonlinear.com/redirect/outbound?p=hmdb&param=HMDB14555	Carbachol		365.173	1	1.05842	0
4.94_181.0104m/z	HMDB41280		M+NH4	C4H5NO2S2	36.6	0	2.31303	85.5537	100 - 6.43 - 9.63 - 0.537 - 0.297	http://nonlinear.com/redirect/outbound?p=hmdb&param=HMDB41280	Raphanusamic acid		181.01	1	4.9353	0
4.94_181.0104m/z	HMDB41805		M+NH4	C4H5NO2S2	36.6	0	2.31303	85.5537	100 - 6.43 - 9.63 - 0.537 - 0.297	http://nonlinear.com/redirect/outbound?p=hmdb&param=HMDB41805	2-Thiothiazolidine-4-carboxylic acid		181.01	1	4.9353	0
0.71_285.0238m/z	HMDB29719		2M+H	C6H6O2S	37.5	0	-3.97948	92.2639	100 - 7.44 - 5.17 - 0.335	http://nonlinear.com/redirect/outbound?p=hmdb&param=HMDB29719	Methyl thiophene-2-carboxylate		285.024	1	0.7098	0
0.71_285.0238m/z	HMDB37731		2M+H	C6H6O2S	37.5	0	-3.97948	92.2639	100 - 7.44 - 5.17 - 0.335	http://nonlinear.com/redirect/outbound?p=hmdb&param=HMDB37731	S-(2-Furanylmethyl) methanethioate		285.024	1	0.7098	0
0.71_285.0238m/z	HMDB37762		2M+H	C6H6O2S	37.5	0	-3.97948	92.2639	100 - 7.44 - 5.17 - 0.335	http://nonlinear.com/redirect/outbound?p=hmdb&param=HMDB37762	Methyl 2-thiofuroate		285.024	1	0.7098	0
4.89_172.0755m/z	HMDB02302		M+H-H2O	C11H11NO2	37.4	0	-0.854627	88.0373	100 - 12.5 - 1.12	http://nonlinear.com/redirect/outbound?p=hmdb&param=HMDB02302	3-Indolepropionic acid		172.076	1	4.8853	0
4.89_172.0755m/z	HMDB14970		M+H-H2O	C11H11NO2	37.4	0	-0.854627	88.0373	100 - 12.5 - 1.12	http://nonlinear.com/redirect/outbound?p=hmdb&param=HMDB14970	Phensuximide		172.076	1	4.8853	0
4.89_172.0755m/z	HMDB29738		M+H-H2O	C11H11NO2	37.4	0	-0.854627	88.0373	100 - 12.5 - 1.12	http://nonlinear.com/redirect/outbound?p=hmdb&param=HMDB29738	Indole-3-methyl acetate		172.076	1	4.8853	0
4.89_172.0755m/z	HMDB32945		M+NH4	C11H6O	37.5	0	-1.04898	88.6006	100 - 12 - 0.862	http://nonlinear.com/redirect/outbound?p=hmdb&param=HMDB32945	1-Phenyl-2,4-pentadiyn-1-one		172.076	1	4.8853	0
4.94_179.1424m/z	HMDB01010		M+NH4	C10H13N2+	36.7	0	4.63046	89.0313	100 - 11.7 - 0.624	http://nonlinear.com/redirect/outbound?p=hmdb&param=HMDB01010	Nicotine imine		179.142	1	4.94245	0
4.94_179.1424m/z	HMDB14956		M+H	C12H18O	36.7	0	-3.34952	87.5399	100 - 13.2 - 1.01	http://nonlinear.com/redirect/outbound?p=hmdb&param=HMDB14956	Propofol		179.142	1	4.94245	0
4.94_179.1424m/z	HMDB30867		M+H-H2O	C12H20O2	36.7	0	-3.04197	87.3299	100 - 13.3 - 1.22	http://nonlinear.com/redirect/outbound?p=hmdb&param=HMDB30867	Dihydro-5-(2-octenyl)-2(3H)-furanone		179.142	1	4.94245	0
4.94_179.1424m/z	HMDB30945		M+H-H2O	C12H20O2	36.7	0	-3.04197	87.3299	100 - 13.3 - 1.22	http://nonlinear.com/redirect/outbound?p=hmdb&param=HMDB30945	Methyl 2-undecynoate		179.142	1	4.94245	0
4.94_179.1424m/z	HMDB31030		M+H-H2O	C12H20O2	36.7	0	-3.04197	87.3299	100 - 13.3 - 1.22	http://nonlinear.com/redirect/outbound?p=hmdb&param=HMDB31030	6-Heptyl-5,6-dihydro-2H-pyran-2-one		179.142	1	4.94245	0
4.94_179.1424m/z	HMDB31194		M+H	C12H18O	36.7	0	-3.34952	87.5399	100 - 13.2 - 1.01	http://nonlinear.com/redirect/outbound?p=hmdb&param=HMDB31194	Tricycloekasantal		179.142	1	4.94245	0
4.94_179.1424m/z	HMDB31568		M+H	C12H18O	36.7	0	-3.34952	87.5399	100 - 13.2 - 1.01	http://nonlinear.com/redirect/outbound?p=hmdb&param=HMDB31568	4-Methyl-1-phenyl-2-pentanol		179.142	1	4.94245	0
4.94_179.1424m/z	HMDB31692		M+H-H2O	C12H20O2	36.7	0	-3.04197	87.3299	100 - 13.3 - 1.22	http://nonlinear.com/redirect/outbound?p=hmdb&param=HMDB31692	cis-3-Hexenyl trans-4-hexenoate		179.142	1	4.94245	0
4.94_179.1424m/z	HMDB31731		M+H	C12H18O	36.7	0	-3.34952	87.5399	100 - 13.2 - 1.01	http://nonlinear.com/redirect/outbound?p=hmdb&param=HMDB31731	3-Methyl-1-phenyl-3-pentanol		179.142	1	4.94245	0
4.94_179.1424m/z	HMDB32051		M+H-H2O	C12H20O2	36.7	0	-3.04197	87.3299	100 - 13.3 - 1.22	http://nonlinear.com/redirect/outbound?p=hmdb&param=HMDB32051	alpha-Terpineol acetate		179.142	1	4.94245	0
4.94_179.1424m/z	HMDB32193		M+H-H2O	C12H20O2	36.7	0	-3.04197	87.3299	100 - 13.3 - 1.22	http://nonlinear.com/redirect/outbound?p=hmdb&param=HMDB32193	alpha-Campholene acetate		179.142	1	4.94245	0
4.94_179.1424m/z	HMDB32331		M+H-H2O	C12H20O2	36.7	0	-3.04197	87.3299	100 - 13.3 - 1.22	http://nonlinear.com/redirect/outbound?p=hmdb&param=HMDB32331	(Z)-4-Hydroxy-6-dodecenoic acid lactone		179.142	1	4.94245	0
4.94_179.1424m/z	HMDB32579		M+H	C12H18O	36.7	0	-3.34952	87.5399	100 - 13.2 - 1.01	http://nonlinear.com/redirect/outbound?p=hmdb&param=HMDB32579	2,5-Diisopropylphenol		179.142	1	4.94245	0
4.94_179.1424m/z	HMDB32901		M+H-H2O	C12H20O2	36.7	0	-3.04197	87.3299	100 - 13.3 - 1.22	http://nonlinear.com/redirect/outbound?p=hmdb&param=HMDB32901	Yuzu lactone		179.142	1	4.94245	0
4.94_179.1424m/z	HMDB34903		M+H-H2O	C12H20O2	36.7	0	-3.04197	87.3299	100 - 13.3 - 1.22	http://nonlinear.com/redirect/outbound?p=hmdb&param=HMDB34903	(3R,3aR,7aS)-3-Butylhexahydro-1(3H)-isobenzofuranone		179.142	1	4.94245	0
4.94_179.1424m/z	HMDB35055		M+H	C12H18O	36.7	0	-3.34952	87.5399	100 - 13.2 - 1.01	http://nonlinear.com/redirect/outbound?p=hmdb&param=HMDB35055	11-Methyl-7-oxatetracyclo[6.3.1.01,6.04,11]dodecane		179.142	1	4.94245	0
4.94_179.1424m/z	HMDB35157		M+H-H2O	C12H20O2	36.7	0	-3.04197	87.3299	100 - 13.3 - 1.22	http://nonlinear.com/redirect/outbound?p=hmdb&param=HMDB35157	Geranyl acetate		179.142	1	4.94245	0
4.94_179.1424m/z	HMDB36048		M+H-H2O	C12H20O2	36.7	0	-3.04197	87.3299	100 - 13.3 - 1.22	http://nonlinear.com/redirect/outbound?p=hmdb&param=HMDB36048	Artemisia alcohol acetate		179.142	1	4.94245	0
4.94_179.1424m/z	HMDB36599		M+H-H2O	C12H20O2	36.7	0	-3.04197	87.3299	100 - 13.3 - 1.22	http://nonlinear.com/redirect/outbound?p=hmdb&param=HMDB36599	Ethyl 2Z,4E-decadienoic acid		179.142	1	4.94245	0
4.94_179.1424m/z	HMDB36681		M+H	C12H18O	36.7	0	-3.34952	87.5399	100 - 13.2 - 1.01	http://nonlinear.com/redirect/outbound?p=hmdb&param=HMDB36681	7-Isopropyl-5-methylbicyclo[2.2.2]oct-5-en-2-one		179.142	1	4.94245	0
4.94_179.1424m/z	HMDB37272		M+H	C12H18O	36.7	0	-3.34952	87.5399	100 - 13.2 - 1.01	http://nonlinear.com/redirect/outbound?p=hmdb&param=HMDB37272	2-Ethoxy-1-methyl-4-(1-methylethyl)benzene		179.142	1	4.94245	0
4.94_179.1424m/z	HMDB37301		M+H-H2O	C12H20O2	36.7	0	-3.04197	87.3299	100 - 13.3 - 1.22	http://nonlinear.com/redirect/outbound?p=hmdb&param=HMDB37301	p-Menth-1-en-9-ol acetate		179.142	1	4.94245	0
4.94_179.1424m/z	HMDB38107		M+H	C12H18O	36.7	0	-3.34952	87.5399	100 - 13.2 - 1.01	http://nonlinear.com/redirect/outbound?p=hmdb&param=HMDB38107	Quinceoxepine		179.142	1	4.94245	0
4.94_179.1424m/z	HMDB38194		M+H	C12H18O	36.7	0	-3.34952	87.5399	100 - 13.2 - 1.01	http://nonlinear.com/redirect/outbound?p=hmdb&param=HMDB38194	Geijerone		179.142	1	4.94245	0
4.94_179.1424m/z	HMDB38270		M+H-H2O	C12H20O2	36.7	0	-3.04197	87.3299	100 - 13.3 - 1.22	http://nonlinear.com/redirect/outbound?p=hmdb&param=HMDB38270	cis-3-Hexenyl cis-3-hexenoate		179.142	1	4.94245	0
4.94_179.1424m/z	HMDB38280		M+H-H2O	C12H20O2	36.7	0	-3.04197	87.3299	100 - 13.3 - 1.22	http://nonlinear.com/redirect/outbound?p=hmdb&param=HMDB38280	cis-3-Hexenyl trans-2-hexenoate		179.142	1	4.94245	0
4.94_179.1424m/z	HMDB39522		M+H-H2O	C12H20O2	36.7	0	-3.04197	87.3299	100 - 13.3 - 1.22	http://nonlinear.com/redirect/outbound?p=hmdb&param=HMDB39522	Linalyl acetate		179.142	1	4.94245	0
4.94_179.1424m/z	HMDB40206		M+H-H2O	C12H20O2	36.7	0	-3.04197	87.3299	100 - 13.3 - 1.22	http://nonlinear.com/redirect/outbound?p=hmdb&param=HMDB40206	Allyl 3-cyclohexylpropionate		179.142	1	4.94245	0
4.94_179.1424m/z	HMDB40227		M+H-H2O	C12H20O2	36.7	0	-3.04197	87.3299	100 - 13.3 - 1.22	http://nonlinear.com/redirect/outbound?p=hmdb&param=HMDB40227	Isopulegol acetate		179.142	1	4.94245	0
4.94_179.1424m/z	HMDB40397		M+H-H2O	C12H20O2	36.7	0	-3.04197	87.3299	100 - 13.3 - 1.22	http://nonlinear.com/redirect/outbound?p=hmdb&param=HMDB40397	(-)-Bornyl acetate		179.142	1	4.94245	0
4.94_179.1424m/z	HMDB40725		M+H-H2O	C12H20O2	36.7	0	-3.04197	87.3299	100 - 13.3 - 1.22	http://nonlinear.com/redirect/outbound?p=hmdb&param=HMDB40725	Fenchyl acetate		179.142	1	4.94245	0
4.94_179.1424m/z	HMDB41469		M+H-H2O	C12H20O2	36.7	0	-3.04197	87.3299	100 - 13.3 - 1.22	http://nonlinear.com/redirect/outbound?p=hmdb&param=HMDB41469	Dihydrocarveol acetate		179.142	1	4.94245	0
4.94_179.1424m/z	HMDB41494		M+H-H2O	C12H20O2	36.7	0	-3.04197	87.3299	100 - 13.3 - 1.22	http://nonlinear.com/redirect/outbound?p=hmdb&param=HMDB41494	(S)-Santolina acetate		179.142	1	4.94245	0
4.94_179.1424m/z	LMFA01030189		M+H-H2O	C12H20O2	36.7	0	-3.04197	87.3299	100 - 13.3 - 1.22	http://www.lipidmaps.org/data/LMSDRecord.php?LMID=LMFA01030189	Aleprylic acid		179.142	1	4.94245	0
4.94_179.1424m/z	LMFA01030230		M+H-H2O	C12H20O2	36.7	0	-3.04197	87.3299	100 - 13.3 - 1.22	http://www.lipidmaps.org/data/LMSDRecord.php?LMID=LMFA01030230	2E,4E-dodecadienoic acid		179.142	1	4.94245	0
4.94_179.1424m/z	LMFA01030231		M+H-H2O	C12H20O2	36.7	0	-3.04197	87.3299	100 - 13.3 - 1.22	http://www.lipidmaps.org/data/LMSDRecord.php?LMID=LMFA01030231	2E,6Z-dodecadienoic acid		179.142	1	4.94245	0
4.94_179.1424m/z	LMFA01030232		M+H-H2O	C12H20O2	36.7	0	-3.04197	87.3299	100 - 13.3 - 1.22	http://www.lipidmaps.org/data/LMSDRecord.php?LMID=LMFA01030232	2E,8E-dodecadienoic acid		179.142	1	4.94245	0
4.94_179.1424m/z	LMFA01030233		M+H-H2O	C12H20O2	36.7	0	-3.04197	87.3299	100 - 13.3 - 1.22	http://www.lipidmaps.org/data/LMSDRecord.php?LMID=LMFA01030233	2E,8Z-dodecadienoic acid		179.142	1	4.94245	0
4.94_179.1424m/z	LMFA01030234		M+H-H2O	C12H20O2	36.7	0	-3.04197	87.3299	100 - 13.3 - 1.22	http://www.lipidmaps.org/data/LMSDRecord.php?LMID=LMFA01030234	2Z,8E-dodecadienoic acid		179.142	1	4.94245	0
4.94_179.1424m/z	LMFA01030235		M+H-H2O	C12H20O2	36.7	0	-3.04197	87.3299	100 - 13.3 - 1.22	http://www.lipidmaps.org/data/LMSDRecord.php?LMID=LMFA01030235	2Z,8Z-dodecadienoic acid		179.142	1	4.94245	0
4.94_179.1424m/z	LMFA01030236		M+H-H2O	C12H20O2	36.7	0	-3.04197	87.3299	100 - 13.3 - 1.22	http://www.lipidmaps.org/data/LMSDRecord.php?LMID=LMFA01030236	5E,7E-dodecadienoic acid		179.142	1	4.94245	0
4.94_179.1424m/z	LMFA01030237		M+H-H2O	C12H20O2	36.7	0	-3.04197	87.3299	100 - 13.3 - 1.22	http://www.lipidmaps.org/data/LMSDRecord.php?LMID=LMFA01030237	7Z,9E-dodecadienoic acid		179.142	1	4.94245	0
4.94_179.1424m/z	LMFA01030238		M+H-H2O	C12H20O2	36.7	0	-3.04197	87.3299	100 - 13.3 - 1.22	http://www.lipidmaps.org/data/LMSDRecord.php?LMID=LMFA01030238	8E,10E-dodecadienoic acid		179.142	1	4.94245	0
4.94_179.1424m/z	LMFA01030239		M+H-H2O	C12H20O2	36.7	0	-3.04197	87.3299	100 - 13.3 - 1.22	http://www.lipidmaps.org/data/LMSDRecord.php?LMID=LMFA01030239	8Z,10E-dodecadienoic acid		179.142	1	4.94245	0
4.94_179.1424m/z	LMFA01030466		M+H-H2O	C12H20O2	36.7	0	-3.04197	87.3299	100 - 13.3 - 1.22	http://www.lipidmaps.org/data/LMSDRecord.php?LMID=LMFA01030466	3-dodecynoic acid		179.142	1	4.94245	0
4.94_179.1424m/z	LMFA01030467		M+H-H2O	C12H20O2	36.7	0	-3.04197	87.3299	100 - 13.3 - 1.22	http://www.lipidmaps.org/data/LMSDRecord.php?LMID=LMFA01030467	4-dodecynoic acid		179.142	1	4.94245	0
4.94_179.1424m/z	LMFA01030468		M+H-H2O	C12H20O2	36.7	0	-3.04197	87.3299	100 - 13.3 - 1.22	http://www.lipidmaps.org/data/LMSDRecord.php?LMID=LMFA01030468	5-dodecynoic acid		179.142	1	4.94245	0
4.94_179.1424m/z	LMFA01030469		M+H-H2O	C12H20O2	36.7	0	-3.04197	87.3299	100 - 13.3 - 1.22	http://www.lipidmaps.org/data/LMSDRecord.php?LMID=LMFA01030469	6-dodecynoic acid		179.142	1	4.94245	0
4.94_179.1424m/z	LMFA01030470		M+H-H2O	C12H20O2	36.7	0	-3.04197	87.3299	100 - 13.3 - 1.22	http://www.lipidmaps.org/data/LMSDRecord.php?LMID=LMFA01030470	7-dodecynoic acid		179.142	1	4.94245	0
4.94_179.1424m/z	LMFA01030471		M+H-H2O	C12H20O2	36.7	0	-3.04197	87.3299	100 - 13.3 - 1.22	http://www.lipidmaps.org/data/LMSDRecord.php?LMID=LMFA01030471	8-dodecynoic acid		179.142	1	4.94245	0
4.94_179.1424m/z	LMFA01030472		M+H-H2O	C12H20O2	36.7	0	-3.04197	87.3299	100 - 13.3 - 1.22	http://www.lipidmaps.org/data/LMSDRecord.php?LMID=LMFA01030472	9-dodecynoic acid		179.142	1	4.94245	0
4.94_179.1424m/z	LMFA01030473		M+H-H2O	C12H20O2	36.7	0	-3.04197	87.3299	100 - 13.3 - 1.22	http://www.lipidmaps.org/data/LMSDRecord.php?LMID=LMFA01030473	10-dodecynoic acid		179.142	1	4.94245	0
4.94_179.1424m/z	LMFA01030474		M+H-H2O	C12H20O2	36.7	0	-3.04197	87.3299	100 - 13.3 - 1.22	http://www.lipidmaps.org/data/LMSDRecord.php?LMID=LMFA01030474	11-dodecynoic acid		179.142	1	4.94245	0
4.94_179.1424m/z	LMFA01030769		M+H-H2O	C12H20O2	36.7	0	-3.04197	87.3299	100 - 13.3 - 1.22	http://www.lipidmaps.org/data/LMSDRecord.php?LMID=LMFA01030769	cis,cis-dodeca-3,6-dienoic acid		179.142	1	4.94245	0
4.94_179.1424m/z	LMFA06000145		M+H-H2O	C12H20O2	36.7	0	-3.04197	87.3299	100 - 13.3 - 1.22	http://www.lipidmaps.org/data/LMSDRecord.php?LMID=LMFA06000145	8E-Hydroxy-4,8-dimethyl-4,9-decadienal		179.142	1	4.94245	0
4.94_179.1424m/z	LMFA07010189		M+H-H2O	C12H20O2	36.7	0	-3.04197	87.3299	100 - 13.3 - 1.22	http://www.lipidmaps.org/data/LMSDRecord.php?LMID=LMFA07010189	3,7-Dimethyl-2E,6-octadienyl acetate		179.142	1	4.94245	0
4.94_179.1424m/z	LMFA07010194		M+H-H2O	C12H20O2	36.7	0	-3.04197	87.3299	100 - 13.3 - 1.22	http://www.lipidmaps.org/data/LMSDRecord.php?LMID=LMFA07010194	3,7-Dimethyl-2Z,6-octadienyl acetate		179.142	1	4.94245	0
4.94_179.1424m/z	LMFA07010205		M+H-H2O	C12H20O2	36.7	0	-3.04197	87.3299	100 - 13.3 - 1.22	http://www.lipidmaps.org/data/LMSDRecord.php?LMID=LMFA07010205	3E,5E-Decadienyl acetate		179.142	1	4.94245	0
4.94_179.1424m/z	LMFA07010209		M+H-H2O	C12H20O2	36.7	0	-3.04197	87.3299	100 - 13.3 - 1.22	http://www.lipidmaps.org/data/LMSDRecord.php?LMID=LMFA07010209	7Z,9-Decadienyl acetate		179.142	1	4.94245	0
4.94_179.1424m/z	LMFA07010211		M+H-H2O	C12H20O2	36.7	0	-3.04197	87.3299	100 - 13.3 - 1.22	http://www.lipidmaps.org/data/LMSDRecord.php?LMID=LMFA07010211	3Z,5E-Decadienyl acetate		179.142	1	4.94245	0
4.94_179.1424m/z	LMFA07010480		M+H-H2O	C12H20O2	36.7	0	-3.04197	87.3299	100 - 13.3 - 1.22	http://www.lipidmaps.org/data/LMSDRecord.php?LMID=LMFA07010480	ethyl 2E,4Z-decadienoate		179.142	1	4.94245	0
4.94_179.1424m/z	LMFA07010563		M+H-H2O	C12H20O2	36.7	0	-3.04197	87.3299	100 - 13.3 - 1.22	http://www.lipidmaps.org/data/LMSDRecord.php?LMID=LMFA07010563	Ethyl (E)-7,9-decadienoate		179.142	1	4.94245	0
4.94_179.1424m/z	LMFA07010588		M+H-H2O	C12H20O2	36.7	0	-3.04197	87.3299	100 - 13.3 - 1.22	http://www.lipidmaps.org/data/LMSDRecord.php?LMID=LMFA07010588	(E)-2-Hexenyl (E)-2-hexenoate		179.142	1	4.94245	0
4.94_179.1424m/z	LMFA07010589		M+H-H2O	C12H20O2	36.7	0	-3.04197	87.3299	100 - 13.3 - 1.22	http://www.lipidmaps.org/data/LMSDRecord.php?LMID=LMFA07010589	(E)-2-Hexenyl (Z)-3-hexenoate		179.142	1	4.94245	0
4.94_179.1424m/z	LMFA07010664		M+H-H2O	C12H20O2	36.7	0	-3.04197	87.3299	100 - 13.3 - 1.22	http://www.lipidmaps.org/data/LMSDRecord.php?LMID=LMFA07010664	Isopropyl 2,4-dimethyl-2E,4E-heptadienoate		179.142	1	4.94245	0
4.94_179.1424m/z	LMFA07040029		M+H-H2O	C12H20O2	36.7	0	-3.04197	87.3299	100 - 13.3 - 1.22	http://www.lipidmaps.org/data/LMSDRecord.php?LMID=LMFA07040029	Buibuilactone		179.142	1	4.94245	0
4.94_179.1424m/z	LMFA07040033		M+H-H2O	C12H20O2	36.7	0	-3.04197	87.3299	100 - 13.3 - 1.22	http://www.lipidmaps.org/data/LMSDRecord.php?LMID=LMFA07040033	Cucujolide II		179.142	1	4.94245	0
4.94_179.1424m/z	LMFA07040034		M+H-H2O	C12H20O2	36.7	0	-3.04197	87.3299	100 - 13.3 - 1.22	http://www.lipidmaps.org/data/LMSDRecord.php?LMID=LMFA07040034	S-Cucujolide II		179.142	1	4.94245	0
4.94_179.1424m/z	LMFA07040035		M+H-H2O	C12H20O2	36.7	0	-3.04197	87.3299	100 - 13.3 - 1.22	http://www.lipidmaps.org/data/LMSDRecord.php?LMID=LMFA07040035	Cucujolide VIII		179.142	1	4.94245	0
4.94_179.1424m/z	LMFA07040041		M+H-H2O	C12H20O2	36.7	0	-3.04197	87.3299	100 - 13.3 - 1.22	http://www.lipidmaps.org/data/LMSDRecord.php?LMID=LMFA07040041	5-Dodecen-11-olide		179.142	1	4.94245	0
4.94_179.1424m/z	LMPR0102010009		M+H-H2O	C12H20O2	36.7	0	-3.04197	87.3299	100 - 13.3 - 1.22	http://www.lipidmaps.org/data/LMSDRecord.php?LMID=LMPR0102010009	Linalyl acetate		179.142	1	4.94245	0
4.94_179.1424m/z	LMPR0102090045		M+H-H2O	C12H20O2	36.7	0	-3.04197	87.3299	100 - 13.3 - 1.22	http://www.lipidmaps.org/data/LMSDRecord.php?LMID=LMPR0102090045	alpha-Terpinyl acetate		179.142	1	4.94245	0
4.94_179.1424m/z	LMPR0102090046		M+H-H2O	C12H20O2	36.7	0	-3.04197	87.3299	100 - 13.3 - 1.22	http://www.lipidmaps.org/data/LMSDRecord.php?LMID=LMPR0102090046	beta-Terpinyl acetate		179.142	1	4.94245	0
4.94_179.1424m/z	LMPR0102090047		M+H-H2O	C12H20O2	36.7	0	-3.04197	87.3299	100 - 13.3 - 1.22	http://www.lipidmaps.org/data/LMSDRecord.php?LMID=LMPR0102090047	gamma-Terpinyl acetate		179.142	1	4.94245	0
4.94_179.1424m/z	LMPR0102120014		M+H-H2O	C12H20O2	36.7	0	-3.04197	87.3299	100 - 13.3 - 1.22	http://www.lipidmaps.org/data/LMSDRecord.php?LMID=LMPR0102120014	(1S,2R,4S)-(-)-Bornyl acetate		179.142	1	4.94245	0
4.94_179.1424m/z	LMPR0102120020		M+H-H2O	C12H20O2	36.7	0	-3.04197	87.3299	100 - 13.3 - 1.22	http://www.lipidmaps.org/data/LMSDRecord.php?LMID=LMPR0102120020	(1R,2S,4R)-(+)-Bornyl acetate		179.142	1	4.94245	0
1.04_150.0909m/z	HMDB00022		M+H-H2O	C9H13NO2	37.5	0	-2.55859	90.4427	100 - 10.3 - 0.891	http://nonlinear.com/redirect/outbound?p=hmdb&param=HMDB00022	3-Methoxytyramine		150.091	1	1.03698	0
1.04_150.0909m/z	HMDB02182		M+H-H2O	C9H13NO2	37.5	0	-2.55859	90.4427	100 - 10.3 - 0.891	http://nonlinear.com/redirect/outbound?p=hmdb&param=HMDB02182	Phenylephrine		150.091	1	1.03698	0
1.04_150.0909m/z	HMDB03441		M+NH4	C9H8O	37.4	0	-3.23739	91.0257	100 - 9.86 - 0.639	http://nonlinear.com/redirect/outbound?p=hmdb&param=HMDB03441	Cinnamaldehyde		150.091	1	1.03698	0
1.04_150.0909m/z	HMDB04826		M+H-H2O	C9H13NO2	37.5	0	-2.55859	90.4427	100 - 10.3 - 0.891	http://nonlinear.com/redirect/outbound?p=hmdb&param=HMDB04826	p-Synephrine		150.091	1	1.03698	0
1.04_150.0909m/z	HMDB12162		M+H-H2O	C9H13NO2	37.5	0	-2.55859	90.4427	100 - 10.3 - 0.891	http://nonlinear.com/redirect/outbound?p=hmdb&param=HMDB12162	4-Methoxytyramine		150.091	1	1.03698	0
1.04_150.0909m/z	HMDB14748		M+H-H2O	C9H13NO2	37.5	0	-2.55859	90.4427	100 - 10.3 - 0.891	http://nonlinear.com/redirect/outbound?p=hmdb&param=HMDB14748	Metaraminol		150.091	1	1.03698	0
1.04_150.0909m/z	HMDB15165		M+H-H2O	C9H13NO2	37.5	0	-2.55859	90.4427	100 - 10.3 - 0.891	http://nonlinear.com/redirect/outbound?p=hmdb&param=HMDB15165	Ethinamate		150.091	1	1.03698	0
1.04_150.0909m/z	HMDB30175		M+H	C9H11NO	37.5	0	-2.86767	90.6651	100 - 10.3 - 0.679	http://nonlinear.com/redirect/outbound?p=hmdb&param=HMDB30175	Venoterpine		150.091	1	1.03698	0
1.04_150.0909m/z	HMDB32020		M+H-H2O	C9H13NO2	37.5	0	-2.55859	90.4427	100 - 10.3 - 0.891	http://nonlinear.com/redirect/outbound?p=hmdb&param=HMDB32020	4-(beta-Methylaminoethyl)catechol		150.091	1	1.03698	0
1.04_150.0909m/z	HMDB32072		M+NH4	C9H8O	37.4	0	-3.23739	91.0257	100 - 9.86 - 0.639	http://nonlinear.com/redirect/outbound?p=hmdb&param=HMDB32072	(Z)-3-Phenyl-2-propenal		150.091	1	1.03698	0
1.04_150.0909m/z	HMDB38869		M+H-H2O	C9H13NO2	37.5	0	-2.55859	90.4427	100 - 10.3 - 0.891	http://nonlinear.com/redirect/outbound?p=hmdb&param=HMDB38869	Norpandamarilactonine A		150.091	1	1.03698	0
1.04_150.0909m/z	HMDB39662		M+H	C9H11NO	37.5	0	-2.86767	90.6651	100 - 10.3 - 0.679	http://nonlinear.com/redirect/outbound?p=hmdb&param=HMDB39662	2,3,6,7-Tetrahydrocyclopent[b]azepin-8(1H)-one		150.091	1	1.03698	0
1.04_150.0909m/z	HMDB39837		M+H-H2O	C9H13NO2	37.5	0	-2.55859	90.4427	100 - 10.3 - 0.891	http://nonlinear.com/redirect/outbound?p=hmdb&param=HMDB39837	2-(2-Furanyl)-3-piperidinol		150.091	1	1.03698	0
1.04_150.0909m/z	HMDB40016		M+H	C9H11NO	37.5	0	-2.86767	90.6651	100 - 10.3 - 0.679	http://nonlinear.com/redirect/outbound?p=hmdb&param=HMDB40016	2-(2-Furanyl)-3,4,5,6-tetrahydropyridine		150.091	1	1.03698	0
1.04_150.0909m/z	HMDB40029		M+H	C9H11NO	37.5	0	-2.86767	90.6651	100 - 10.3 - 0.679	http://nonlinear.com/redirect/outbound?p=hmdb&param=HMDB40029	2,3-Dihydro-5-methyl-1H-pyrrolizine-7-carboxaldehyde		150.091	1	1.03698	0
1.04_150.0909m/z	HMDB40043		M+H	C9H11NO	37.5	0	-2.86767	90.6651	100 - 10.3 - 0.679	http://nonlinear.com/redirect/outbound?p=hmdb&param=HMDB40043	3-(2-Furanylmethylene)pyrrolidine		150.091	1	1.03698	0
1.04_150.0909m/z	HMDB40047		M+H	C9H11NO	37.5	0	-2.86767	90.6651	100 - 10.3 - 0.679	http://nonlinear.com/redirect/outbound?p=hmdb&param=HMDB40047	2,3-Dihydro-6-methyl-1H-pyrrolizine-5-carboxaldehyde		150.091	1	1.03698	0
1.04_150.0909m/z	HMDB40050		M+H	C9H11NO	37.5	0	-2.86767	90.6651	100 - 10.3 - 0.679	http://nonlinear.com/redirect/outbound?p=hmdb&param=HMDB40050	3,4-Dihydro-5-(5-methyl-2-furanyl)-2H-pyrrole		150.091	1	1.03698	0
1.04_150.0909m/z	HMDB40051		M+H	C9H11NO	37.5	0	-2.86767	90.6651	100 - 10.3 - 0.679	http://nonlinear.com/redirect/outbound?p=hmdb&param=HMDB40051	5-Acetyl-2,3-dihydro-1H-pyrrolizine		150.091	1	1.03698	0
1.04_150.0909m/z	HMDB41888		M+H-H2O	C9H13NO2	37.5	0	-2.55859	90.4427	100 - 10.3 - 0.891	http://nonlinear.com/redirect/outbound?p=hmdb&param=HMDB41888	Epinine		150.091	1	1.03698	0
1.04_150.0909m/z	HMDB59602		M+NH4	C9H8O	37.4	0	-3.23739	91.0257	100 - 9.86 - 0.639	http://nonlinear.com/redirect/outbound?p=hmdb&param=HMDB59602	Indanone		150.091	1	1.03698	0
1.04_150.0909m/z	HMDB59847		M+NH4	C9H8O	37.4	0	-3.23739	91.0257	100 - 9.86 - 0.639	http://nonlinear.com/redirect/outbound?p=hmdb&param=HMDB59847	2-Methylcumarone		150.091	1	1.03698	0
1.04_150.0909m/z	HMDB60592		M+H-H2O	C9H13NO2	37.5	0	-2.55859	90.4427	100 - 10.3 - 0.891	http://nonlinear.com/redirect/outbound?p=hmdb&param=HMDB60592	4-Hydroxynorephedrine		150.091	1	1.03698	0
1.04_150.0909m/z	HMDB60671		M+NH4	C9H8O	37.4	0	-3.23739	91.0257	100 - 9.86 - 0.639	http://nonlinear.com/redirect/outbound?p=hmdb&param=HMDB60671	Atropaldehyde		150.091	1	1.03698	0
1.04_150.0909m/z	HMDB60807		M+H-H2O	C9H13NO2	37.5	0	-2.55859	90.4427	100 - 10.3 - 0.891	http://nonlinear.com/redirect/outbound?p=hmdb&param=HMDB60807	a-Methyldopamine		150.091	1	1.03698	0
1.05_115.0506m/z	HMDB00026		M+H-H2O	C4H8N2O3	38.2	0	2.73278	94.3454	100 - 5.26 - 0.73	http://nonlinear.com/redirect/outbound?p=hmdb&param=HMDB00026	Ureidopropionic acid		115.051	1	1.05127	0
1.05_115.0506m/z	HMDB00076		M+H	C4H6N2O2	38.2	0	3.16438	94.5862	100 - 5.2 - 0.522	http://nonlinear.com/redirect/outbound?p=hmdb&param=HMDB00076	Dihydrouracil		115.051	1	1.05127	0
1.05_115.0506m/z	HMDB00168		M+H-H2O	C4H8N2O3	38.2	0	2.73278	94.3454	100 - 5.26 - 0.73	http://nonlinear.com/redirect/outbound?p=hmdb&param=HMDB00168	L-Asparagine		115.051	1	1.05127	0
1.05_115.0506m/z	HMDB03646		M+H	C4H6N2O2	38.2	0	3.16438	94.5862	100 - 5.2 - 0.522	http://nonlinear.com/redirect/outbound?p=hmdb&param=HMDB03646	N-Methylhydantoin		115.051	1	1.05127	0
1.05_115.0506m/z	HMDB11733		M+H-H2O	C4H8N2O3	38.2	0	2.73278	94.3454	100 - 5.26 - 0.73	http://nonlinear.com/redirect/outbound?p=hmdb&param=HMDB11733	Glycyl-glycine		115.051	1	1.05127	0
1.05_115.0506m/z	HMDB12265		M+H-H2O	C4H8N2O3	38.2	0	2.73278	94.3454	100 - 5.26 - 0.73	http://nonlinear.com/redirect/outbound?p=hmdb&param=HMDB12265	N-Carbamoylsarcosine		115.051	1	1.05127	0
1.05_115.0506m/z	HMDB33780		M+H-H2O	C4H8N2O3	38.2	0	2.73278	94.3454	100 - 5.26 - 0.73	http://nonlinear.com/redirect/outbound?p=hmdb&param=HMDB33780	D-Asparagine		115.051	1	1.05127	0
1.05_115.0506m/z	HMDB60245		M+H	C4H6N2O2	38.2	0	3.16438	94.5862	100 - 5.2 - 0.522	http://nonlinear.com/redirect/outbound?p=hmdb&param=HMDB60245	L-3-Cyanoalanine		115.051	1	1.05127	0
3.72_135.0437m/z	HMDB00020		M+H-H2O	C8H8O3	37.7	0	-2.32346	91.0573	100 - 8.86 - 0.962	http://nonlinear.com/redirect/outbound?p=hmdb&param=HMDB00020	p-Hydroxyphenylacetic acid		135.044	1	3.71873	0
3.72_135.0437m/z	HMDB00440		M+H-H2O	C8H8O3	37.7	0	-2.32346	91.0573	100 - 8.86 - 0.962	http://nonlinear.com/redirect/outbound?p=hmdb&param=HMDB00440	3-Hydroxyphenylacetic acid		135.044	1	3.71873	0
3.72_135.0437m/z	HMDB00669		M+H-H2O	C8H8O3	37.7	0	-2.32346	91.0573	100 - 8.86 - 0.962	http://nonlinear.com/redirect/outbound?p=hmdb&param=HMDB00669	Ortho-Hydroxyphenylacetic acid		135.044	1	3.71873	0
3.72_135.0437m/z	HMDB00703		M+H-H2O	C8H8O3	37.7	0	-2.32346	91.0573	100 - 8.86 - 0.962	http://nonlinear.com/redirect/outbound?p=hmdb&param=HMDB00703	Mandelic acid		135.044	1	3.71873	0
3.72_135.0437m/z	HMDB01101		M+H-H2O	C8H8O3	37.7	0	-2.32346	91.0573	100 - 8.86 - 0.962	http://nonlinear.com/redirect/outbound?p=hmdb&param=HMDB01101	p-Anisic acid		135.044	1	3.71873	0
3.72_135.0437m/z	HMDB02390		M+H-H2O	C8H8O3	37.7	0	-2.32346	91.0573	100 - 8.86 - 0.962	http://nonlinear.com/redirect/outbound?p=hmdb&param=HMDB02390	3-Cresotinic acid		135.044	1	3.71873	0
3.72_135.0437m/z	HMDB03791		M+H-H2O	C8H8O3	37.7	0	-2.32346	91.0573	100 - 8.86 - 0.962	http://nonlinear.com/redirect/outbound?p=hmdb&param=HMDB03791	3,4-Dihydroxyphenylacetaldehyde		135.044	1	3.71873	0
3.72_135.0437m/z	HMDB04815		M+H-H2O	C8H8O3	37.7	0	-2.32346	91.0573	100 - 8.86 - 0.962	http://nonlinear.com/redirect/outbound?p=hmdb&param=HMDB04815	4-Hydroxy-3-methylbenzoic acid		135.044	1	3.71873	0
3.72_135.0437m/z	HMDB12308		M+H-H2O	C8H8O3	37.7	0	-2.32346	91.0573	100 - 8.86 - 0.962	http://nonlinear.com/redirect/outbound?p=hmdb&param=HMDB12308	Vanillin		135.044	1	3.71873	0
3.72_135.0437m/z	HMDB29657		M+H-H2O	C8H8O3	37.7	0	-2.32346	91.0573	100 - 8.86 - 0.962	http://nonlinear.com/redirect/outbound?p=hmdb&param=HMDB29657	2,4'-Dihydroxyacetophenone		135.044	1	3.71873	0
3.72_135.0437m/z	HMDB29658		M+H-H2O	C8H8O3	37.7	0	-2.32346	91.0573	100 - 8.86 - 0.962	http://nonlinear.com/redirect/outbound?p=hmdb&param=HMDB29658	2',3'-Dihydroxyacetophenone		135.044	1	3.71873	0
3.72_135.0437m/z	HMDB29659		M+H-H2O	C8H8O3	37.7	0	-2.32346	91.0573	100 - 8.86 - 0.962	http://nonlinear.com/redirect/outbound?p=hmdb&param=HMDB29659	2',4'-Dihydroxyacetophenone		135.044	1	3.71873	0
3.72_135.0437m/z	HMDB29660		M+H-H2O	C8H8O3	37.7	0	-2.32346	91.0573	100 - 8.86 - 0.962	http://nonlinear.com/redirect/outbound?p=hmdb&param=HMDB29660	2',6'-Dihydroxyacetophenone		135.044	1	3.71873	0
3.72_135.0437m/z	HMDB29661		M+H-H2O	C8H8O3	37.7	0	-2.32346	91.0573	100 - 8.86 - 0.962	http://nonlinear.com/redirect/outbound?p=hmdb&param=HMDB29661	3',4'-Dihydroxyacetophenone		135.044	1	3.71873	0
3.72_135.0437m/z	HMDB29662		M+H-H2O	C8H8O3	37.7	0	-2.32346	91.0573	100 - 8.86 - 0.962	http://nonlinear.com/redirect/outbound?p=hmdb&param=HMDB29662	3',5'-Dihydroxyacetophenone		135.044	1	3.71873	0
3.72_135.0437m/z	HMDB31609		M+H-H2O	C8H8O3	37.7	0	-2.32346	91.0573	100 - 8.86 - 0.962	http://nonlinear.com/redirect/outbound?p=hmdb&param=HMDB31609	Phenoxyacetic acid		135.044	1	3.71873	0
3.72_135.0437m/z	HMDB32399		M+H-H2O	C8H8O3	37.7	0	-2.32346	91.0573	100 - 8.86 - 0.962	http://nonlinear.com/redirect/outbound?p=hmdb&param=HMDB32399	Methyl furfuracrylate		135.044	1	3.71873	0
3.72_135.0437m/z	HMDB32469		M+H	C8H6O2	37.6	0	-2.63565	91.2834	100 - 8.8 - 0.751	http://nonlinear.com/redirect/outbound?p=hmdb&param=HMDB32469	Phthalide		135.044	1	3.71873	0
3.72_135.0437m/z	HMDB32572		M+H-H2O	C8H8O3	37.7	0	-2.32346	91.0573	100 - 8.86 - 0.962	http://nonlinear.com/redirect/outbound?p=hmdb&param=HMDB32572	Methylparaben		135.044	1	3.71873	0
3.72_135.0437m/z	HMDB32594		M+H-H2O	C8H8O3	37.7	0	-2.32346	91.0573	100 - 8.86 - 0.962	http://nonlinear.com/redirect/outbound?p=hmdb&param=HMDB32594	2-(Hydroxymethyl)benzoic acid		135.044	1	3.71873	0
3.72_135.0437m/z	HMDB32604		M+H-H2O	C8H8O3	37.7	0	-2.32346	91.0573	100 - 8.86 - 0.962	http://nonlinear.com/redirect/outbound?p=hmdb&param=HMDB32604	2-Methoxybenzoic acid		135.044	1	3.71873	0
3.72_135.0437m/z	HMDB32606		M+H-H2O	C8H8O3	37.7	0	-2.32346	91.0573	100 - 8.86 - 0.962	http://nonlinear.com/redirect/outbound?p=hmdb&param=HMDB32606	3-Methoxybenzoic acid		135.044	1	3.71873	0
3.72_135.0437m/z	HMDB32629		M+H-H2O	C8H8O3	37.7	0	-2.32346	91.0573	100 - 8.86 - 0.962	http://nonlinear.com/redirect/outbound?p=hmdb&param=HMDB32629	2',5'-Dihydroxyacetophenone		135.044	1	3.71873	0
3.72_135.0437m/z	HMDB32919		M+H-H2O	C8H8O3	37.7	0	-2.32346	91.0573	100 - 8.86 - 0.962	http://nonlinear.com/redirect/outbound?p=hmdb&param=HMDB32919	Ethyl 2-furanyl diketone		135.044	1	3.71873	0
3.72_135.0437m/z	HMDB33003		M+H-H2O	C8H8O3	37.7	0	-2.32346	91.0573	100 - 8.86 - 0.962	http://nonlinear.com/redirect/outbound?p=hmdb&param=HMDB33003	1-(5-Methyl-2-furanyl)-1,2-propanedione		135.044	1	3.71873	0
3.72_135.0437m/z	HMDB34172		M+H-H2O	C8H8O3	37.7	0	-2.32346	91.0573	100 - 8.86 - 0.962	http://nonlinear.com/redirect/outbound?p=hmdb&param=HMDB34172	Methyl 2-hydroxybenzoate		135.044	1	3.71873	0
3.72_135.0437m/z	HMDB36907		M+H-H2O	C8H8O3	37.7	0	-2.32346	91.0573	100 - 8.86 - 0.962	http://nonlinear.com/redirect/outbound?p=hmdb&param=HMDB36907	2-Propenyl 2-furancarboxylate		135.044	1	3.71873	0
3.72_135.0437m/z	HMDB41283		M+H-H2O	C8H8O3	37.7	0	-2.32346	91.0573	100 - 8.86 - 0.962	http://nonlinear.com/redirect/outbound?p=hmdb&param=HMDB41283	1-(2-Furanyl)-1,3-butanedione		135.044	1	3.71873	0
3.72_135.0437m/z	HMDB60390		M+H-H2O	C8H8O3	37.7	0	-2.32346	91.0573	100 - 8.86 - 0.962	http://nonlinear.com/redirect/outbound?p=hmdb&param=HMDB60390	4-Hydroxyphenyl acetate		135.044	1	3.71873	0
3.72_135.0437m/z	LMFA01030743		M+H	C8H6O2	37.6	0	-2.63565	91.2834	100 - 8.8 - 0.751	http://www.lipidmaps.org/data/LMSDRecord.php?LMID=LMFA01030743	6E-Octene-2,4-diynoic acid		135.044	1	3.71873	0
3.72_135.0437m/z	LMFA01030744		M+H	C8H6O2	37.6	0	-2.63565	91.2834	100 - 8.8 - 0.751	http://www.lipidmaps.org/data/LMSDRecord.php?LMID=LMFA01030744	6Z-Octene-2,4-diynoic acid		135.044	1	3.71873	0
3.72_135.0437m/z	LMPK13010002		M+H-H2O	C8H8O3	37.7	0	-2.32346	91.0573	100 - 8.86 - 0.962	http://www.lipidmaps.org/data/LMSDRecord.php?LMID=LMPK13010002	6-Methylsalicylic acid		135.044	1	3.71873	0
4.79_669.2181m/z	HMDB30651		2M+H	C17H18O7	39.1	0.402	0.423179	95.6054	100 - 18.9 - 3.12 - 0.365	http://nonlinear.com/redirect/outbound?p=hmdb&param=HMDB30651	Mukurozidiol		669.218	1	4.786	0
4.79_669.2181m/z	LMPK12020195		2M+H	C17H18O7	39	0	0.423179	95.6054	100 - 18.9 - 3.12 - 0.365	http://www.lipidmaps.org/data/LMSDRecord.php?LMID=LMPK12020195	Mesquitol-4beta-ol 3,8-dimethyl ether		669.218	1	4.786	0
4.79_669.2181m/z	LMPK12020196		2M+H	C17H18O7	39	0	0.423179	95.6054	100 - 18.9 - 3.12 - 0.365	http://www.lipidmaps.org/data/LMSDRecord.php?LMID=LMPK12020196	Epimesquitol-4alpha-ol 4-ethyl ether		669.218	1	4.786	0
5.68_233.0363m/z	HMDB60712	*	M+NH4	C8H7Cl2N3	30.3	0	3.78366	56.0382	100 - 9.83 - 64.4 - 6.29 - 10.5 - 1.01	http://nonlinear.com/redirect/outbound?p=hmdb&param=HMDB60712	2-Amino-5,6-dichloro-3,4,-dihydroquinazoline		233.036	1	5.67538	0
4.30_206.1171m/z	HMDB15168		M+H-H2O	C12H17NO3	57.6	96.4	-2.05498	94.136	100 - 13.7 - 1.48 - 0.117	http://nonlinear.com/redirect/outbound?p=hmdb&param=HMDB15168	Cerulenin		206.117	1	4.29523	0
4.30_206.1171m/z	HMDB29495		M+NH4	C12H12O2	56.7	91.4	-2.43776	94.8311	100 - 13.2 - 1.21	http://nonlinear.com/redirect/outbound?p=hmdb&param=HMDB29495	Trigoforin		206.117	1	4.29523	0
4.30_206.1171m/z	HMDB32028		M+NH4	C12H12O2	56.7	91.4	-2.43776	94.8311	100 - 13.2 - 1.21	http://nonlinear.com/redirect/outbound?p=hmdb&param=HMDB32028	(E)-3-(2-Methylpropylidene)-1(3H)-isobenzofuranone		206.117	1	4.29523	0
4.30_206.1171m/z	HMDB32061		M+NH4	C12H12O2	56.7	91.4	-2.43776	94.8311	100 - 13.2 - 1.21	http://nonlinear.com/redirect/outbound?p=hmdb&param=HMDB32061	3-Butylidene-1(3H)-isobenzofuranone		206.117	1	4.29523	0
4.30_206.1171m/z	HMDB40046		M+H	C12H15NO2	38.4	0	-2.23542	94.4573	100 - 13.6 - 1.26	http://nonlinear.com/redirect/outbound?p=hmdb&param=HMDB40046	1-(2,3-Dihydro-1H-pyrrolizin-5-yl)-1,4-pentanedione		206.117	1	4.29523	0
4.30_206.1171m/z	HMDB41219		M+NH4	C12H12O2	56.7	91.3	-2.43776	94.8311	100 - 13.2 - 1.21	http://nonlinear.com/redirect/outbound?p=hmdb&param=HMDB41219	Allyl cinnamate		206.117	1	4.29523	0
4.30_206.1171m/z	LMFA01030465		M+NH4	C12H12O2	56.6	91.2	-2.43776	94.8311	100 - 13.2 - 1.21	http://www.lipidmaps.org/data/LMSDRecord.php?LMID=LMFA01030465	5,8,11-dodecatriynoic acid		206.117	1	4.29523	0
3.19_134.0596m/z	HMDB01859		M+H-H2O	C8H9NO2	37.7	0	-3.13676	92.3338	100 - 9.2 - 0.786	http://nonlinear.com/redirect/outbound?p=hmdb&param=HMDB01859	Acetaminophen		134.06	1	3.1858	0
3.19_134.0596m/z	HMDB02210		M+H-H2O	C8H9NO2	37.7	0	-3.13676	92.3338	100 - 9.2 - 0.786	http://nonlinear.com/redirect/outbound?p=hmdb&param=HMDB02210	2-Phenylglycine		134.06	1	3.1858	0
3.19_134.0596m/z	HMDB04094		M+H	C8H7NO	37.7	0	-3.56135	92.5629	100 - 9.14 - 0.575	http://nonlinear.com/redirect/outbound?p=hmdb&param=HMDB04094	Indoxyl		134.06	1	3.1858	0
3.19_134.0596m/z	HMDB12219		M+H-H2O	C8H9NO2	37.7	0	-3.13676	92.3338	100 - 9.2 - 0.786	http://nonlinear.com/redirect/outbound?p=hmdb&param=HMDB12219	Dopamine quinone		134.06	1	3.1858	0
3.19_134.0596m/z	HMDB12992		M+H-H2O	C8H9NO2	37.7	0	-3.13676	92.3338	100 - 9.2 - 0.786	http://nonlinear.com/redirect/outbound?p=hmdb&param=HMDB12992	Leukoaminochrome		134.06	1	3.1858	0
3.19_134.0596m/z	HMDB29703		M+H-H2O	C8H9NO2	37.7	0	-3.13676	92.3338	100 - 9.2 - 0.786	http://nonlinear.com/redirect/outbound?p=hmdb&param=HMDB29703	Methyl 2-aminobenzoate		134.06	1	3.1858	0
3.19_134.0596m/z	HMDB29757		M+H	C8H7NO	37.7	0	-3.56135	92.5629	100 - 9.14 - 0.575	http://nonlinear.com/redirect/outbound?p=hmdb&param=HMDB29757	4-Hydroxybenzeneacetonitrile		134.06	1	3.1858	0
3.19_134.0596m/z	HMDB32390		M+H	C8H7NO	37.7	0	-3.56135	92.5629	100 - 9.14 - 0.575	http://nonlinear.com/redirect/outbound?p=hmdb&param=HMDB32390	2-Methyl-4,5-benzoxazole		134.06	1	3.1858	0
3.19_134.0596m/z	HMDB32609		M+H-H2O	C8H9NO2	37.7	0	-3.13676	92.3338	100 - 9.2 - 0.786	http://nonlinear.com/redirect/outbound?p=hmdb&param=HMDB32609	2-(Methylamino)benzoic acid		134.06	1	3.1858	0
3.19_134.0596m/z	HMDB33903		M+H-H2O	C8H9NO2	37.7	0	-3.13676	92.3338	100 - 9.2 - 0.786	http://nonlinear.com/redirect/outbound?p=hmdb&param=HMDB33903	3alpha,4,7,7alpha-Tetrahydro-1H-isoindole-1,3(2H)-dione		134.06	1	3.1858	0
3.19_134.0596m/z	HMDB34666		M+H	C8H7NO	37.7	0	-3.56135	92.5629	100 - 9.14 - 0.575	http://nonlinear.com/redirect/outbound?p=hmdb&param=HMDB34666	(卤)-2-Hydroxy-2-phenylacetonitrile		134.06	1	3.1858	0
3.19_134.0596m/z	HMDB59805		M+H	C8H7NO	37.7	0	-3.56135	92.5629	100 - 9.14 - 0.575	http://nonlinear.com/redirect/outbound?p=hmdb&param=HMDB59805	5-Hydroxyindole		134.06	1	3.1858	0
3.19_134.0596m/z	HMDB59846		M+H-H2O	C8H9NO2	37.7	0	-3.13676	92.3338	100 - 9.2 - 0.786	http://nonlinear.com/redirect/outbound?p=hmdb&param=HMDB59846	Ethyl nicotinate		134.06	1	3.1858	0
3.19_134.0596m/z	HMDB60279		M+H-H2O	C8H9NO2	37.7	0	-3.13676	92.3338	100 - 9.2 - 0.786	http://nonlinear.com/redirect/outbound?p=hmdb&param=HMDB60279	Aminochrome o-semiquinone		134.06	1	3.1858	0
3.19_134.0596m/z	HMDB60486		M+H	C8H7NO	37.7	0	-3.56135	92.5629	100 - 9.14 - 0.575	http://nonlinear.com/redirect/outbound?p=hmdb&param=HMDB60486	Mandelonitrile		134.06	1	3.1858	0
3.19_134.0596m/z	HMDB60680		M+H-H2O	C8H9NO2	37.7	0	-3.13676	92.3338	100 - 9.2 - 0.786	http://nonlinear.com/redirect/outbound?p=hmdb&param=HMDB60680	2-Amino-3-methylbenzoate		134.06	1	3.1858	0
5.11_248.0881m/z	HMDB14572		M+H-H2O	C8H15N3O7	41.2	16.5	1.63466	91.3809	100 - 10.2 - 1.91 - 0.159	http://nonlinear.com/redirect/outbound?p=hmdb&param=HMDB14572	Streptozocin		248.088	1	5.11318	0
5.11_248.0881m/z	HMDB28727		M+H	C8H13N3O6	41.2	16.5	1.75382	91.6214	100 - 10.1 - 1.7 - 0.137	http://nonlinear.com/redirect/outbound?p=hmdb&param=HMDB28727	Asparaginyl-Aspartate		248.088	1	5.11318	0
5.11_248.0881m/z	HMDB28748		M+H	C8H13N3O6	41.2	16.5	1.75382	91.6214	100 - 10.1 - 1.7 - 0.137	http://nonlinear.com/redirect/outbound?p=hmdb&param=HMDB28748	Aspartyl-Asparagine		248.088	1	5.11318	0
5.25_248.1101m/z	HMDB00235	*	M+H-H2O	C12H17N4OS+	39.3	10.5	3.99061	90.4398	100 - 15.5 - 5.85 - 0.745	http://nonlinear.com/redirect/outbound?p=hmdb&param=HMDB00235	Thiamine		248.11	1	5.2482	0
0.89_629.1525m/z	HMDB05033	*	2M+H	C16H14N2O3S	39.4	7.49	0.32775	89.7817	100 - 19.1 - 6.86 - 1.04 - 0.136	http://nonlinear.com/redirect/outbound?p=hmdb&param=HMDB05033	Valdecoxib		629.153	1	0.887683	0
4.29_415.1334m/z	HMDB14745	*	M+H	C21H22N2O5S	38.4	10.5	2.95716	84.9388	100 - 24.7 - 8.47 - 1.55 - 0.237	http://nonlinear.com/redirect/outbound?p=hmdb&param=HMDB14745	Nafcillin		415.133	1	4.28808	0
4.76_455.1354m/z	LMPK12050023	*	M+H-H2O	C24H24O10	37.6	0.288	3.63273	91.7705	100 - 26.6 - 5.46 - 0.824 - 0.105	http://www.lipidmaps.org/data/LMSDRecord.php?LMID=LMPK12050023	Formononetin 7-O-(6''-acetylglcoside)		455.135	1	4.75743	0
4.95_231.1370m/z	HMDB01931		M+H-H2O	C15H20O3	38.9	12.2	-3.81087	86.5223	100 - 16.6 - 1.9 - 0.164	http://nonlinear.com/redirect/outbound?p=hmdb&param=HMDB01931	Gamma-CEHC		231.137	1	4.9496	0
4.95_231.1370m/z	HMDB30757		M+H-H2O	C15H20O3	38.4	9.84	-3.81087	86.5223	100 - 16.6 - 1.9 - 0.164	http://nonlinear.com/redirect/outbound?p=hmdb&param=HMDB30757	(S)-Pterosin A		231.137	1	4.9496	0
4.95_231.1370m/z	HMDB30888		M+H-H2O	C15H20O3	39.8	16.9	-3.81087	86.5223	100 - 16.6 - 1.9 - 0.164	http://nonlinear.com/redirect/outbound?p=hmdb&param=HMDB30888	Illudin C2		231.137	1	4.9496	0
4.95_231.1370m/z	HMDB30910		M+H-H2O	C15H20O3	39.5	15.3	-3.81087	86.5223	100 - 16.6 - 1.9 - 0.164	http://nonlinear.com/redirect/outbound?p=hmdb&param=HMDB30910	2alpha-Hydroxyalantolactone		231.137	1	4.9496	0
4.95_231.1370m/z	HMDB31378		M+H-H2O	C15H20O3	40.9	22.6	-3.81087	86.5223	100 - 16.6 - 1.9 - 0.164	http://nonlinear.com/redirect/outbound?p=hmdb&param=HMDB31378	4-Epiisoinuviscolide		231.137	1	4.9496	0
4.95_231.1370m/z	HMDB31386		M+H-H2O	C15H20O3	37.9	7.63	-3.81087	86.5223	100 - 16.6 - 1.9 - 0.164	http://nonlinear.com/redirect/outbound?p=hmdb&param=HMDB31386	(1(10)E,4beta,5alpha,8beta)-4,5-Epoxy-1(10),11(13)-germacradien-12,8-olide		231.137	1	4.9496	0
4.95_231.1370m/z	HMDB31387		M+H-H2O	C15H20O3	37.9	7.63	-3.81087	86.5223	100 - 16.6 - 1.9 - 0.164	http://nonlinear.com/redirect/outbound?p=hmdb&param=HMDB31387	(1beta,4E,8beta,10alpha)-1,10-Epoxy-4,11(13)-germacradien-12,8-olide		231.137	1	4.9496	0
4.95_231.1370m/z	HMDB31970		M+H-H2O	C15H20O3	40.9	22.6	-3.81087	86.5223	100 - 16.6 - 1.9 - 0.164	http://nonlinear.com/redirect/outbound?p=hmdb&param=HMDB31970	1beta-Hydroxyalantolactone		231.137	1	4.9496	0
4.95_231.1370m/z	HMDB32649		M+H-H2O	C15H20O3	37.5	5.61	-3.81087	86.5223	100 - 16.6 - 1.9 - 0.164	http://nonlinear.com/redirect/outbound?p=hmdb&param=HMDB32649	4,5-Epoxy-11(13)-guaien-12,8-olide		231.137	1	4.9496	0
4.95_231.1370m/z	HMDB33235		M+H	C15H18O2	38.5	10.5	-4.10911	86.7503	100 - 16.5 - 1.69 - 0.129	http://nonlinear.com/redirect/outbound?p=hmdb&param=HMDB33235	8,12-Epoxy-4(15),7,11-eudesmatrien-1-one		231.137	1	4.9496	0
4.95_231.1370m/z	HMDB33707		M+H-H2O	C15H20O3	38	8.11	-3.81087	86.5223	100 - 16.6 - 1.9 - 0.164	http://nonlinear.com/redirect/outbound?p=hmdb&param=HMDB33707	Heliannuol E		231.137	1	4.9496	0
4.95_231.1370m/z	HMDB34123		M+H-H2O	C15H20O3	36.4	0	-3.81087	86.5223	100 - 16.6 - 1.9 - 0.164	http://nonlinear.com/redirect/outbound?p=hmdb&param=HMDB34123	Eugenyl isovalerate		231.137	1	4.9496	0
4.95_231.1370m/z	HMDB35131		M+H-H2O	C15H20O3	38.4	10	-3.81087	86.5223	100 - 16.6 - 1.9 - 0.164	http://nonlinear.com/redirect/outbound?p=hmdb&param=HMDB35131	Heliannuol C		231.137	1	4.9496	0
4.95_231.1370m/z	HMDB35132		M+H-H2O	C15H20O3	38	8.08	-3.81087	86.5223	100 - 16.6 - 1.9 - 0.164	http://nonlinear.com/redirect/outbound?p=hmdb&param=HMDB35132	Heliannuol B		231.137	1	4.9496	0
4.95_231.1370m/z	HMDB35223		M+H-H2O	C15H20O3	38.1	8.59	-3.81087	86.5223	100 - 16.6 - 1.9 - 0.164	http://nonlinear.com/redirect/outbound?p=hmdb&param=HMDB35223	(S)-Pterosin D		231.137	1	4.9496	0
4.95_231.1370m/z	HMDB35425		M+H	C15H18O2	36.4	0	-4.10911	86.7503	100 - 16.5 - 1.69 - 0.129	http://nonlinear.com/redirect/outbound?p=hmdb&param=HMDB35425	(2E,8Z)-Decadiene-4,6-diyn-1-yl 3-methylbutanoate		231.137	1	4.9496	0
4.95_231.1370m/z	HMDB35503		M+H-H2O	C15H20O3	36.4	0	-3.81087	86.5223	100 - 16.6 - 1.9 - 0.164	http://nonlinear.com/redirect/outbound?p=hmdb&param=HMDB35503	Pseudoisoeugenol 2-methylbutanoate		231.137	1	4.9496	0
4.95_231.1370m/z	HMDB35708		M+H-H2O	C15H20O3	40.9	22.5	-3.81087	86.5223	100 - 16.6 - 1.9 - 0.164	http://nonlinear.com/redirect/outbound?p=hmdb&param=HMDB35708	8-Epiisoivangustin		231.137	1	4.9496	0
4.95_231.1370m/z	HMDB35903		M+H-H2O	C15H20O3	39.4	15.2	-3.81087	86.5223	100 - 16.6 - 1.9 - 0.164	http://nonlinear.com/redirect/outbound?p=hmdb&param=HMDB35903	Enokipodin A		231.137	1	4.9496	0
4.95_231.1370m/z	HMDB36005		M+H-H2O	C15H20O3	38.8	12.1	-3.81087	86.5223	100 - 16.6 - 1.9 - 0.164	http://nonlinear.com/redirect/outbound?p=hmdb&param=HMDB36005	Istanbulin B		231.137	1	4.9496	0
4.95_231.1370m/z	HMDB36040		M+H-H2O	C15H20O3	38.2	9.07	-3.81087	86.5223	100 - 16.6 - 1.9 - 0.164	http://nonlinear.com/redirect/outbound?p=hmdb&param=HMDB36040	Marasmen-3-one		231.137	1	4.9496	0
4.95_231.1370m/z	HMDB36155		M+H	C15H18O2	37.3	4.51	-4.10911	86.7503	100 - 16.5 - 1.69 - 0.129	http://nonlinear.com/redirect/outbound?p=hmdb&param=HMDB36155	Curzerenone		231.137	1	4.9496	0
4.95_231.1370m/z	HMDB36641		M+H-H2O	C15H20O3	40.6	20.9	-3.81087	86.5223	100 - 16.6 - 1.9 - 0.164	http://nonlinear.com/redirect/outbound?p=hmdb&param=HMDB36641	Artabsin		231.137	1	4.9496	0
4.95_231.1370m/z	HMDB36768		M+H	C15H18O2	37.3	4.51	-4.10911	86.7503	100 - 16.5 - 1.69 - 0.129	http://nonlinear.com/redirect/outbound?p=hmdb&param=HMDB36768	Furanodienone		231.137	1	4.9496	0
4.95_231.1370m/z	HMDB36770		M+H-H2O	C15H20O3	39.5	15.2	-3.81087	86.5223	100 - 16.6 - 1.9 - 0.164	http://nonlinear.com/redirect/outbound?p=hmdb&param=HMDB36770	Desacetyllaurenobiolide		231.137	1	4.9496	0
4.95_231.1370m/z	HMDB36772		M+H-H2O	C15H20O3	36.8	2.02	-3.81087	86.5223	100 - 16.6 - 1.9 - 0.164	http://nonlinear.com/redirect/outbound?p=hmdb&param=HMDB36772	Glechomafuran		231.137	1	4.9496	0
4.95_231.1370m/z	HMDB37022		M+H-H2O	C15H20O3	37.9	7.37	-3.81087	86.5223	100 - 16.6 - 1.9 - 0.164	http://nonlinear.com/redirect/outbound?p=hmdb&param=HMDB37022	Cichoralexin		231.137	1	4.9496	0
4.95_231.1370m/z	HMDB37557		M+H-H2O	C15H20O3	40.9	22.4	-3.81087	86.5223	100 - 16.6 - 1.9 - 0.164	http://nonlinear.com/redirect/outbound?p=hmdb&param=HMDB37557	1alpha-1-Hydroxy-2,4(18),11(13)-eudesmatrien-12-oic acid		231.137	1	4.9496	0
4.95_231.1370m/z	HMDB37706		M+H	C15H18O2	36.4	0	-4.10911	86.7503	100 - 16.5 - 1.69 - 0.129	http://nonlinear.com/redirect/outbound?p=hmdb&param=HMDB37706	Cyclohexyl cinnamate		231.137	1	4.9496	0
4.95_231.1370m/z	HMDB37800		M+H-H2O	C15H20O3	38.9	12.4	-3.81087	86.5223	100 - 16.6 - 1.9 - 0.164	http://nonlinear.com/redirect/outbound?p=hmdb&param=HMDB37800	Annuolide B		231.137	1	4.9496	0
4.95_231.1370m/z	HMDB38326		M+H-H2O	C15H20O3	40.1	18.4	-3.81087	86.5223	100 - 16.6 - 1.9 - 0.164	http://nonlinear.com/redirect/outbound?p=hmdb&param=HMDB38326	Annuolide E		231.137	1	4.9496	0
4.95_231.1370m/z	HMDB38794		M+H-H2O	C15H20O3	39	13.2	-3.81087	86.5223	100 - 16.6 - 1.9 - 0.164	http://nonlinear.com/redirect/outbound?p=hmdb&param=HMDB38794	2,12-Epoxy-7(14)-illudadiene-3,8-diol		231.137	1	4.9496	0
4.95_231.1370m/z	HMDB39859		M+H-H2O	C15H20O3	39.9	17.5	-3.81087	86.5223	100 - 16.6 - 1.9 - 0.164	http://nonlinear.com/redirect/outbound?p=hmdb&param=HMDB39859	Glandulone C		231.137	1	4.9496	0
4.95_231.1370m/z	LMFA01030559		M+H	C15H18O2	40	18.1	-4.10911	86.7503	100 - 16.5 - 1.69 - 0.129	http://www.lipidmaps.org/data/LMSDRecord.php?LMID=LMFA01030559	15-octadecene-9,11,13-triynoic acid		231.137	1	4.9496	0
4.95_231.1370m/z	LMPR0103050002		M+H-H2O	C15H20O3	39.9	17.4	-3.81087	86.5223	100 - 16.6 - 1.9 - 0.164	http://www.lipidmaps.org/data/LMSDRecord.php?LMID=LMPR0103050002	(-)-abscisic aldehyde		231.137	1	4.9496	0
4.95_231.1370m/z	LMPR0103050004		M+H-H2O	C15H20O3	39.9	17.4	-3.81087	86.5223	100 - 16.6 - 1.9 - 0.164	http://www.lipidmaps.org/data/LMSDRecord.php?LMID=LMPR0103050004	abscisic aldehyde		231.137	1	4.9496	0
4.95_231.1370m/z	LMPR0103090002		M+H-H2O	C15H20O3	37.9	7.63	-3.81087	86.5223	100 - 16.6 - 1.9 - 0.164	http://www.lipidmaps.org/data/LMSDRecord.php?LMID=LMPR0103090002	Parthenolide		231.137	1	4.9496	0
4.95_231.1370m/z	LMPR0103190002		M+H-H2O	C15H20O3	40.6	20.8	-3.81087	86.5223	100 - 16.6 - 1.9 - 0.164	http://www.lipidmaps.org/data/LMSDRecord.php?LMID=LMPR0103190002	1,2-Dihydrosantonin		231.137	1	4.9496	0
4.95_231.1370m/z	LMPR0103590001		M+H-H2O	C15H20O3	40.8	21.9	-3.81087	86.5223	100 - 16.6 - 1.9 - 0.164	http://www.lipidmaps.org/data/LMSDRecord.php?LMID=LMPR0103590001	(-)-Illudin M		231.137	1	4.9496	0
4.95_231.1370m/z	LMPR0103620001		M+H-H2O	C15H20O3	39.2	13.8	-3.81087	86.5223	100 - 16.6 - 1.9 - 0.164	http://www.lipidmaps.org/data/LMSDRecord.php?LMID=LMPR0103620001	(-)-Merulidial		231.137	1	4.9496	0
4.79_833.3461m/z	HMDB41274	*	2M+H	C19H28O10	38.8	0.0582	2.81924	97.14	100 - 21.3 - 4.2 - 0.573	http://nonlinear.com/redirect/outbound?p=hmdb&param=HMDB41274	Phenylethyl primeveroside		833.346	1	4.786	0
3.63_579.2620m/z	HMDB05765		2M+H	C11H19N3O6	39	0	-0.101756	95.0334	100 - 13.4 - 2.07 - 0.197	http://nonlinear.com/redirect/outbound?p=hmdb&param=HMDB05765	Ophthalmic acid		579.262	1	3.62658	0
3.63_579.2620m/z	HMDB34061		M+H	C30H42O9S	36.2	0	-0.418642	81.2717	100 - 34.1 - 12 - 2.73 - 0.512	http://nonlinear.com/redirect/outbound?p=hmdb&param=HMDB34061	Withaperuvin H		579.262	1	3.62658	0
3.63_579.2620m/z	HMDB59948		M+H-H2O	C34H36N4O6	39.1	17.6	3.00477	81.4292	100 - 38.9 - 8.59 - 1.38 - 0.178	http://nonlinear.com/redirect/outbound?p=hmdb&param=HMDB59948	Chlorin E6		579.262	1	3.62658	0
4.76_705.3142m/z	HMDB29972		2M+H	C18H24O7	39.4	10.9	3.55636	90.2139	100 - 20 - 3.34 - 0.401	http://nonlinear.com/redirect/outbound?p=hmdb&param=HMDB29972	Coriandrone D		705.314	1	4.76457	0
4.76_705.3142m/z	HMDB39694		M+H-H2O	C36H50O15	40.6	18.1	3.46768	88.7601	100 - 40.1 - 10.9 - 2.22 - 0.376	http://nonlinear.com/redirect/outbound?p=hmdb&param=HMDB39694	Physagulin G		705.314	1	4.76457	0
4.35_422.1811m/z	HMDB34117		M+NH4	C21H24O8	36.5	0	0.31682	82.6859	100 - 23.3 - 4.23 - 0.565	http://nonlinear.com/redirect/outbound?p=hmdb&param=HMDB34117	(E)-4'-Methylresveratrol 3-glucoside		422.181	1	4.34523	0
4.35_422.1811m/z	HMDB37313		M+NH4	C21H24O8	36.5	0	0.31682	82.6859	100 - 23.3 - 4.23 - 0.565	http://nonlinear.com/redirect/outbound?p=hmdb&param=HMDB37313	Citromitin		422.181	1	4.34523	0
4.35_422.1811m/z	HMDB39273		M+NH4	C21H24O8	37.6	5.67	0.31682	82.6859	100 - 23.3 - 4.23 - 0.565	http://nonlinear.com/redirect/outbound?p=hmdb&param=HMDB39273	Pinostilbenoside		422.181	1	4.34523	0
4.35_422.1811m/z	LMPK12020253		M+NH4	C21H24O8	36.5	0	0.31682	82.6859	100 - 23.3 - 4.23 - 0.565	http://www.lipidmaps.org/data/LMSDRecord.php?LMID=LMPK12020253	Koaburanin		422.181	1	4.34523	0
4.35_422.1811m/z	LMPK12070001		M+NH4	C21H24O8	36.5	0	0.31682	82.6859	100 - 23.3 - 4.23 - 0.565	http://www.lipidmaps.org/data/LMSDRecord.php?LMID=LMPK12070001	Orientanol A		422.181	1	4.34523	0
4.35_422.1811m/z	LMPK12140639		M+NH4	C21H24O8	36.5	0	0.31682	82.6859	100 - 23.3 - 4.23 - 0.565	http://www.lipidmaps.org/data/LMSDRecord.php?LMID=LMPK12140639	5,6,7,3',4',5'-Hexamethoxyflavanone		422.181	1	4.34523	0
3.02_393.1452m/z	HMDB60510	*	M+H	C22H20N2O5	36.6	0	1.73105	85.0882	100 - 24.9 - 4.01 - 0.483	http://nonlinear.com/redirect/outbound?p=hmdb&param=HMDB60510	SN-38		393.145	1	3.01507	0
4.76_341.0653m/z	HMDB29272		M+H-H2O	C18H14O8	43.3	23.5	-0.693057	93.9474	100 - 19.9 - 3.53 - 0.439	http://nonlinear.com/redirect/outbound?p=hmdb&param=HMDB29272	5,4'-Dihydroxy-3,3'-dimethoxy-6:7-methylenedioxyflavone		341.065	1	4.75743	0
4.76_341.0653m/z	HMDB33240		M+H	C18H12O7	42.4	18.6	-0.729758	94.1919	100 - 19.9 - 3.31 - 0.396	http://nonlinear.com/redirect/outbound?p=hmdb&param=HMDB33240	Grevilline B		341.065	1	4.75743	0
4.76_341.0653m/z	HMDB41773		M+H	C18H12O7	44	26.7	-0.729758	94.1919	100 - 19.9 - 3.31 - 0.396	http://nonlinear.com/redirect/outbound?p=hmdb&param=HMDB41773	Salvianolic acid D		341.065	1	4.75743	0
4.76_341.0653m/z	HMDB61113		M+H	C11H20N2O4S3	38.3	7.51	-1.36908	85.427	100 - 15.4 - 15.5 - 2.16 - 0.935 - 0.117	http://nonlinear.com/redirect/outbound?p=hmdb&param=HMDB61113	Sulforaphane-N-acetylcysteine		341.065	1	4.75743	0
4.76_341.0653m/z	LMPK12050420		M+H-H2O	C18H14O8	41.9	16.3	-0.693057	93.9474	100 - 19.9 - 3.53 - 0.439	http://www.lipidmaps.org/data/LMSDRecord.php?LMID=LMPK12050420	5,3'-Dihydroxy-4',5'-dimethoxy-6,7-methylenedioxyisoflavone		341.065	1	4.75743	0
4.76_341.0653m/z	LMPK12050424		M+H-H2O	C18H14O8	41.9	16.3	-0.693057	93.9474	100 - 19.9 - 3.53 - 0.439	http://www.lipidmaps.org/data/LMSDRecord.php?LMID=LMPK12050424	Dalpalatin		341.065	1	4.75743	0
4.76_341.0653m/z	LMPK12110733		M+H-H2O	C18H14O8	43.3	23.5	-0.693057	93.9474	100 - 19.9 - 3.53 - 0.439	http://www.lipidmaps.org/data/LMSDRecord.php?LMID=LMPK12110733	Luteolin 7-lactate		341.065	1	4.75743	0
4.76_341.0653m/z	LMPK12111244		M+H	C18H12O7	42.6	19.5	-0.729758	94.1919	100 - 19.9 - 3.31 - 0.396	http://www.lipidmaps.org/data/LMSDRecord.php?LMID=LMPK12111244	7-Methoxy-5,6:3',4'-bis(methylenedioxy)flavone		341.065	1	4.75743	0
4.76_341.0653m/z	LMPK12111480		M+H-H2O	C18H14O8	42.5	19.4	-0.693057	93.9474	100 - 19.9 - 3.53 - 0.439	http://www.lipidmaps.org/data/LMSDRecord.php?LMID=LMPK12111480	Linderoflavone A		341.065	1	4.75743	0
4.76_341.0653m/z	LMPK12111513		M+H-H2O	C18H14O8	43.4	23.9	-0.693057	93.9474	100 - 19.9 - 3.53 - 0.439	http://www.lipidmaps.org/data/LMSDRecord.php?LMID=LMPK12111513	5-Hydroxy-7,2',4'-trimethoxy-3',6'-diketoflavone		341.065	1	4.75743	0
4.76_341.0653m/z	LMPK12113021		M+H-H2O	C18H14O8	43.3	23.5	-0.693057	93.9474	100 - 19.9 - 3.53 - 0.439	http://www.lipidmaps.org/data/LMSDRecord.php?LMID=LMPK12113021	5,4'-Dihydroxy-3,3'-dimethoxy-6,7-methylenedioxyflavone		341.065	1	4.75743	0
4.76_341.0653m/z	LMPK12113022		M+H-H2O	C18H14O8	41.9	16.3	-0.693057	93.9474	100 - 19.9 - 3.53 - 0.439	http://www.lipidmaps.org/data/LMSDRecord.php?LMID=LMPK12113022	3,7-Dihydroxy-5,6-dimethoxy-3',4'-methylenedioxyflavone		341.065	1	4.75743	0
4.76_341.0653m/z	LMPK12113074		M+H-H2O	C18H14O8	42.8	20.7	-0.693057	93.9474	100 - 19.9 - 3.53 - 0.439	http://www.lipidmaps.org/data/LMSDRecord.php?LMID=LMPK12113074	3,5,8,2'-Tetrahydroxy-7-methoxyflavone 8-acetate		341.065	1	4.75743	0
4.76_341.0653m/z	LMPK12113167		M+H-H2O	C18H14O8	42.8	20.7	-0.693057	93.9474	100 - 19.9 - 3.53 - 0.439	http://www.lipidmaps.org/data/LMSDRecord.php?LMID=LMPK12113167	Pollenitin 8-acetate		341.065	1	4.75743	0
4.76_341.0653m/z	LMPK12113266		M+H-H2O	C18H14O8	43.3	23.5	-0.693057	93.9474	100 - 19.9 - 3.53 - 0.439	http://www.lipidmaps.org/data/LMSDRecord.php?LMID=LMPK12113266	3,8-dimethoxy-5,7-dihydroxy-3',4'-methylenedioxyflavone		341.065	1	4.75743	0
4.76_341.0653m/z	LMPK12113393		M+H	C18H12O7	41.9	16.3	-0.729758	94.1919	100 - 19.9 - 3.31 - 0.396	http://www.lipidmaps.org/data/LMSDRecord.php?LMID=LMPK12113393	Pulcherrimin		341.065	1	4.75743	0
4.78_408.1389m/z	HMDB12221	*	M+NH4	C18H18N2O8	37.9	0	-3.22532	93.0544	100 - 20.7 - 3.68 - 0.467	http://nonlinear.com/redirect/outbound?p=hmdb&param=HMDB12221	Dopaxanthin		408.139	1	4.77885	0
4.86_389.1737m/z	HMDB30628		M+H-H2O	C25H26O5	34.7	0	-2.5325	76.6635	100 - 27.5 - 4.67 - 0.591	http://nonlinear.com/redirect/outbound?p=hmdb&param=HMDB30628	Rubraflavone A		389.174	1	4.85743	0
4.86_389.1737m/z	HMDB30778		M+H-H2O	C25H26O5	34.7	0	-2.5325	76.6635	100 - 27.5 - 4.67 - 0.591	http://nonlinear.com/redirect/outbound?p=hmdb&param=HMDB30778	Mammea A/AB		389.174	1	4.85743	0
4.86_389.1737m/z	HMDB30779		M+H-H2O	C25H26O5	34.7	0	-2.5325	76.6635	100 - 27.5 - 4.67 - 0.591	http://nonlinear.com/redirect/outbound?p=hmdb&param=HMDB30779	Mammea A/BA		389.174	1	4.85743	0
4.86_389.1737m/z	HMDB30780		M+H-H2O	C25H26O5	34.7	0	-2.5325	76.6635	100 - 27.5 - 4.67 - 0.591	http://nonlinear.com/redirect/outbound?p=hmdb&param=HMDB30780	Mammea A/BB		389.174	1	4.85743	0
4.86_389.1737m/z	HMDB33099		M+H-H2O	C25H26O5	34.7	0	-2.5325	76.6635	100 - 27.5 - 4.67 - 0.591	http://nonlinear.com/redirect/outbound?p=hmdb&param=HMDB33099	Kanzonol Z		389.174	1	4.85743	0
4.86_389.1737m/z	HMDB33536		M+H-H2O	C25H26O5	34.7	0	-2.5325	76.6635	100 - 27.5 - 4.67 - 0.591	http://nonlinear.com/redirect/outbound?p=hmdb&param=HMDB33536	Honyucitrin		389.174	1	4.85743	0
4.86_389.1737m/z	HMDB33611		M+H-H2O	C25H26O5	34.7	0	-2.5325	76.6635	100 - 27.5 - 4.67 - 0.591	http://nonlinear.com/redirect/outbound?p=hmdb&param=HMDB33611	Licocoumarin A		389.174	1	4.85743	0
4.86_389.1737m/z	HMDB34269		M+H-H2O	C25H26O5	34.7	0	-2.5325	76.6635	100 - 27.5 - 4.67 - 0.591	http://nonlinear.com/redirect/outbound?p=hmdb&param=HMDB34269	Mammeisin		389.174	1	4.85743	0
4.86_389.1737m/z	HMDB34917		M+H-H2O	C25H26O5	34.7	0	-2.5325	76.6635	100 - 27.5 - 4.67 - 0.591	http://nonlinear.com/redirect/outbound?p=hmdb&param=HMDB34917	Xanthohumol E		389.174	1	4.85743	0
4.86_389.1737m/z	HMDB37444		M+H-H2O	C25H26O5	34.7	0	-2.5325	76.6635	100 - 27.5 - 4.67 - 0.591	http://nonlinear.com/redirect/outbound?p=hmdb&param=HMDB37444	(S)-Cajaflavanone		389.174	1	4.85743	0
4.86_389.1737m/z	HMDB38875		M+H-H2O	C25H26O5	34.7	0	-2.5325	76.6635	100 - 27.5 - 4.67 - 0.591	http://nonlinear.com/redirect/outbound?p=hmdb&param=HMDB38875	Gancaonin Q		389.174	1	4.85743	0
4.86_389.1737m/z	HMDB38876		M+H-H2O	C25H26O5	34.7	0	-2.5325	76.6635	100 - 27.5 - 4.67 - 0.591	http://nonlinear.com/redirect/outbound?p=hmdb&param=HMDB38876	Albanin D		389.174	1	4.85743	0
4.86_389.1737m/z	LMPK12050190		M+H-H2O	C25H26O5	34.7	0	-2.5325	76.6635	100 - 27.5 - 4.67 - 0.591	http://www.lipidmaps.org/data/LMSDRecord.php?LMID=LMPK12050190	Lupalbigenin		389.174	1	4.85743	0
4.86_389.1737m/z	LMPK12050191		M+H-H2O	C25H26O5	34.7	0	-2.5325	76.6635	100 - 27.5 - 4.67 - 0.591	http://www.lipidmaps.org/data/LMSDRecord.php?LMID=LMPK12050191	6,8-Diprenylgenistein		389.174	1	4.85743	0
4.86_389.1737m/z	LMPK12050194		M+H-H2O	C25H26O5	34.7	0	-2.5325	76.6635	100 - 27.5 - 4.67 - 0.591	http://www.lipidmaps.org/data/LMSDRecord.php?LMID=LMPK12050194	3',5'-Diprenylgenistein		389.174	1	4.85743	0
4.86_389.1737m/z	LMPK12100002		M+H-H2O	C25H26O5	34.7	0	-2.5325	76.6635	100 - 27.5 - 4.67 - 0.591	http://www.lipidmaps.org/data/LMSDRecord.php?LMID=LMPK12100002	Mammeisin		389.174	1	4.85743	0
4.86_389.1737m/z	LMPK12100018		M+H-H2O	C25H26O5	34.7	0	-2.5325	76.6635	100 - 27.5 - 4.67 - 0.591	http://www.lipidmaps.org/data/LMSDRecord.php?LMID=LMPK12100018	5,7-Dihydroxy-8-(3-methylbut-2-enyl)-6-(2-methylbutyryl)-4-phenylcoumarin		389.174	1	4.85743	0
4.86_389.1737m/z	LMPK12100020		M+H-H2O	C25H26O5	34.7	0	-2.5325	76.6635	100 - 27.5 - 4.67 - 0.591	http://www.lipidmaps.org/data/LMSDRecord.php?LMID=LMPK12100020	Mammea A/BA		389.174	1	4.85743	0
4.86_389.1737m/z	LMPK12100021		M+H-H2O	C25H26O5	34.7	0	-2.5325	76.6635	100 - 27.5 - 4.67 - 0.591	http://www.lipidmaps.org/data/LMSDRecord.php?LMID=LMPK12100021	Mammea A/BB		389.174	1	4.85743	0
4.86_389.1737m/z	LMPK12110034		M+H	C25H24O4	34.7	0	-2.65	76.8618	100 - 27.5 - 4.45 - 0.532	http://www.lipidmaps.org/data/LMSDRecord.php?LMID=LMPK12110034	Kanzonol E		389.174	1	4.85743	0
4.86_389.1737m/z	LMPK12110052		M+H-H2O	C25H26O5	34.7	0	-2.5325	76.6635	100 - 27.5 - 4.67 - 0.591	http://www.lipidmaps.org/data/LMSDRecord.php?LMID=LMPK12110052	Rubraflavone A		389.174	1	4.85743	0
4.86_389.1737m/z	LMPK12110409		M+H-H2O	C25H26O5	34.7	0	-2.5325	76.6635	100 - 27.5 - 4.67 - 0.591	http://www.lipidmaps.org/data/LMSDRecord.php?LMID=LMPK12110409	Gancaonin Q		389.174	1	4.85743	0
4.86_389.1737m/z	LMPK12110410		M+H-H2O	C25H26O5	34.7	0	-2.5325	76.6635	100 - 27.5 - 4.67 - 0.591	http://www.lipidmaps.org/data/LMSDRecord.php?LMID=LMPK12110410	Honyucitrin		389.174	1	4.85743	0
4.86_389.1737m/z	LMPK12110411		M+H-H2O	C25H26O5	34.7	0	-2.5325	76.6635	100 - 27.5 - 4.67 - 0.591	http://www.lipidmaps.org/data/LMSDRecord.php?LMID=LMPK12110411	Kuwanone S		389.174	1	4.85743	0
4.86_389.1737m/z	LMPK12120001		M+H-H2O	C25H26O5	34.7	0	-2.5325	76.6635	100 - 27.5 - 4.67 - 0.591	http://www.lipidmaps.org/data/LMSDRecord.php?LMID=LMPK12120001	Flemiwallichin D		389.174	1	4.85743	0
4.86_389.1737m/z	LMPK12120032		M+H-H2O	C25H26O5	34.7	0	-2.5325	76.6635	100 - 27.5 - 4.67 - 0.591	http://www.lipidmaps.org/data/LMSDRecord.php?LMID=LMPK12120032	Paratocarpin F		389.174	1	4.85743	0
4.86_389.1737m/z	LMPK12120084		M+H-H2O	C25H26O5	34.7	0	-2.5325	76.6635	100 - 27.5 - 4.67 - 0.591	http://www.lipidmaps.org/data/LMSDRecord.php?LMID=LMPK12120084	3,2',4'-Trihydroxy-6'',6''-dimethyl-3'-prenylpyrano[2'',3'':4,5]chalcone		389.174	1	4.85743	0
4.86_389.1737m/z	LMPK12120086		M+H-H2O	C25H26O5	34.7	0	-2.5325	76.6635	100 - 27.5 - 4.67 - 0.591	http://www.lipidmaps.org/data/LMSDRecord.php?LMID=LMPK12120086	Angusticornin A		389.174	1	4.85743	0
4.86_389.1737m/z	LMPK12120092		M+H	C25H24O4	34.7	0	-2.65	76.8618	100 - 27.5 - 4.45 - 0.532	http://www.lipidmaps.org/data/LMSDRecord.php?LMID=LMPK12120092	Paratocarpin A		389.174	1	4.85743	0
4.86_389.1737m/z	LMPK12120126		M+H-H2O	C25H26O5	34.7	0	-2.5325	76.6635	100 - 27.5 - 4.67 - 0.591	http://www.lipidmaps.org/data/LMSDRecord.php?LMID=LMPK12120126	2,4,2'-Trihydroxy-6'',6''-dimethyl-3'-prenylpyrano[2'',3'':4',5']chalcone		389.174	1	4.85743	0
4.86_389.1737m/z	LMPK12120131		M+H-H2O	C25H26O5	34.7	0	-2.5325	76.6635	100 - 27.5 - 4.67 - 0.591	http://www.lipidmaps.org/data/LMSDRecord.php?LMID=LMPK12120131	Flemingin A		389.174	1	4.85743	0
4.86_389.1737m/z	LMPK12120135		M+H-H2O	C25H26O5	34.7	0	-2.5325	76.6635	100 - 27.5 - 4.67 - 0.591	http://www.lipidmaps.org/data/LMSDRecord.php?LMID=LMPK12120135	Flemiwallichin F		389.174	1	4.85743	0
4.86_389.1737m/z	LMPK12120137		M+H-H2O	C25H26O5	34.7	0	-2.5325	76.6635	100 - 27.5 - 4.67 - 0.591	http://www.lipidmaps.org/data/LMSDRecord.php?LMID=LMPK12120137	Flemingin D		389.174	1	4.85743	0
4.86_389.1737m/z	LMPK12120232		M+H	C25H24O4	34.7	0	-2.65	76.8618	100 - 27.5 - 4.45 - 0.532	http://www.lipidmaps.org/data/LMSDRecord.php?LMID=LMPK12120232	Flemiculosin		389.174	1	4.85743	0
4.86_389.1737m/z	LMPK12120259		M+H-H2O	C25H26O5	34.7	0	-2.5325	76.6635	100 - 27.5 - 4.67 - 0.591	http://www.lipidmaps.org/data/LMSDRecord.php?LMID=LMPK12120259	Sericone		389.174	1	4.85743	0
4.86_389.1737m/z	LMPK12120263		M+H-H2O	C25H26O5	34.7	0	-2.5325	76.6635	100 - 27.5 - 4.67 - 0.591	http://www.lipidmaps.org/data/LMSDRecord.php?LMID=LMPK12120263	Xanthohumol E		389.174	1	4.85743	0
4.86_389.1737m/z	LMPK12120388		M+H-H2O	C25H26O5	34.7	0	-2.5325	76.6635	100 - 27.5 - 4.67 - 0.591	http://www.lipidmaps.org/data/LMSDRecord.php?LMID=LMPK12120388	Glyinflanin C		389.174	1	4.85743	0
4.86_389.1737m/z	LMPK12120393		M+H-H2O	C25H26O5	34.7	0	-2.5325	76.6635	100 - 27.5 - 4.67 - 0.591	http://www.lipidmaps.org/data/LMSDRecord.php?LMID=LMPK12120393	Glycyrdione B		389.174	1	4.85743	0
4.86_389.1737m/z	LMPK12140053		M+H	C25H24O4	34.7	0	-2.65	76.8618	100 - 27.5 - 4.45 - 0.532	http://www.lipidmaps.org/data/LMSDRecord.php?LMID=LMPK12140053	Xambioona		389.174	1	4.85743	0
4.86_389.1737m/z	LMPK12140118		M+H-H2O	C25H26O5	34.7	0	-2.5325	76.6635	100 - 27.5 - 4.67 - 0.591	http://www.lipidmaps.org/data/LMSDRecord.php?LMID=LMPK12140118	Minimiflorin		389.174	1	4.85743	0
4.86_389.1737m/z	LMPK12140209		M+H	C25H24O4	34.7	0	-2.65	76.8618	100 - 27.5 - 4.45 - 0.532	http://www.lipidmaps.org/data/LMSDRecord.php?LMID=LMPK12140209	Spinoflavanone A		389.174	1	4.85743	0
4.86_389.1737m/z	LMPK12140306		M+H-H2O	C25H26O5	34.7	0	-2.5325	76.6635	100 - 27.5 - 4.67 - 0.591	http://www.lipidmaps.org/data/LMSDRecord.php?LMID=LMPK12140306	Cajaflavanone		389.174	1	4.85743	0
4.86_389.1737m/z	LMPK12140307		M+H-H2O	C25H26O5	34.7	0	-2.5325	76.6635	100 - 27.5 - 4.67 - 0.591	http://www.lipidmaps.org/data/LMSDRecord.php?LMID=LMPK12140307	Lupinifolin		389.174	1	4.85743	0
4.86_389.1737m/z	LMPK12140310		M+H-H2O	C25H26O5	34.7	0	-2.5325	76.6635	100 - 27.5 - 4.67 - 0.591	http://www.lipidmaps.org/data/LMSDRecord.php?LMID=LMPK12140310	Euchrenone a2		389.174	1	4.85743	0
4.86_389.1737m/z	LMPK12140315		M+H-H2O	C25H26O5	34.7	0	-2.5325	76.6635	100 - 27.5 - 4.67 - 0.591	http://www.lipidmaps.org/data/LMSDRecord.php?LMID=LMPK12140315	Paratocarpin H		389.174	1	4.85743	0
4.86_389.1737m/z	LMPK12140316		M+H-H2O	C25H26O5	34.7	0	-2.5325	76.6635	100 - 27.5 - 4.67 - 0.591	http://www.lipidmaps.org/data/LMSDRecord.php?LMID=LMPK12140316	Paratocarpin I		389.174	1	4.85743	0
4.86_389.1737m/z	LMPK12140317		M+H-H2O	C25H26O5	34.7	0	-2.5325	76.6635	100 - 27.5 - 4.67 - 0.591	http://www.lipidmaps.org/data/LMSDRecord.php?LMID=LMPK12140317	Cycloaltilisin 7		389.174	1	4.85743	0
2.31_218.0419m/z	HMDB01321		M+NH4	C4H9O7P	39	0	-2.45487	98.0893	100 - 4.7 - 1.53	http://nonlinear.com/redirect/outbound?p=hmdb&param=HMDB01321	D-Erythrose 4-phosphate		218.042	1	2.3107	0
2.31_218.0419m/z	HMDB15366		M+NH4	C4H3F7O	38.9	0	4.42986	99.5362	100 - 4.4 - 0.279	http://nonlinear.com/redirect/outbound?p=hmdb&param=HMDB15366	Sevoflurane		218.042	1	2.3107	0
4.74_1058.9433m/z	HMDB01433	*	M+H-H2O	C20H31N10O28P7	42.1	36.2	-0.593557	75.0282	100 - 26.7 - 9.2 - 1.82 - 0.374	http://nonlinear.com/redirect/outbound?p=hmdb&param=HMDB01433	Diadenosine heptaphosphate		1058.94	1	4.74313	0
4.72_398.1535m/z	HMDB14414	*	M+NH4	C23H21ClO3	34.2	0	4.70206	76.2626	100 - 25.2 - 35.6 - 8.45 - 1.2 - 0.127	http://nonlinear.com/redirect/outbound?p=hmdb&param=HMDB14414	Chlorotrianisene		398.154	1	4.72172	0
0.75_1161.4375m/z	HMDB38261	*	2M+H	C28H36O13	36.3	0	-0.82769	82.5895	100 - 31.2 - 7.37 - 1.29 - 0.19	http://nonlinear.com/redirect/outbound?p=hmdb&param=HMDB38261	(+)-7-epi-Syringaresinol 4'-glucoside		1161.44	1	0.745517	0
4.65_710.3970m/z	HMDB40773	*	M+NH4	C46H48N2O4	36.1	0	2.57529	83.7494	100 - 51.2 - 13.7 - 2.52 - 0.36	http://nonlinear.com/redirect/outbound?p=hmdb&param=HMDB40773	Bismahanine		710.397	1	4.65098	0
4.96_195.1485m/z	HMDB14968		M+NH4	C11H15NO	38.2	0	-3.76374	95.4647	100 - 12.5 - 0.918	http://nonlinear.com/redirect/outbound?p=hmdb&param=HMDB14968	Phenmetrazine		195.149	1	4.96388	0
4.96_195.1485m/z	HMDB33484		M+NH4	C11H15NO	38.2	0	-3.76374	95.4647	100 - 12.5 - 0.918	http://nonlinear.com/redirect/outbound?p=hmdb&param=HMDB33484	(S)-Valerianine		195.149	1	4.96388	0
4.96_195.1485m/z	HMDB39664		M+NH4	C11H15NO	38.4	1.08	-3.76374	95.4647	100 - 12.5 - 0.918	http://nonlinear.com/redirect/outbound?p=hmdb&param=HMDB39664	7-Ethyl-2,3,6,7-tetrahydrocyclopent[b]azepin-8(1H)-one		195.149	1	4.96388	0
4.96_195.1485m/z	HMDB39667		M+NH4	C11H15NO	38.4	1.08	-3.76374	95.4647	100 - 12.5 - 0.918	http://nonlinear.com/redirect/outbound?p=hmdb&param=HMDB39667	2,3,6,7-Tetrahydro-6,7-dimethylcyclopent[b]azepin-8(1H)-one		195.149	1	4.96388	0
4.96_195.1485m/z	HMDB40014		M+NH4	C11H15NO	38.2	0	-3.76374	95.4647	100 - 12.5 - 0.918	http://nonlinear.com/redirect/outbound?p=hmdb&param=HMDB40014	1-(2,3-Dihydro-1H-pyrrolizin-5-yl)-1-butanone		195.149	1	4.96388	0
4.96_195.1485m/z	HMDB40017		M+NH4	C11H15NO	38.2	0	-3.76374	95.4647	100 - 12.5 - 0.918	http://nonlinear.com/redirect/outbound?p=hmdb&param=HMDB40017	2,3-Dihydro-7-methyl-5-propanoyl-1H-pyrrolizine		195.149	1	4.96388	0
4.96_195.1485m/z	HMDB40018		M+NH4	C11H15NO	38.2	0	-3.76374	95.4647	100 - 12.5 - 0.918	http://nonlinear.com/redirect/outbound?p=hmdb&param=HMDB40018	2,3-Dihydro-6-methyl-5-propanoyl-1H-pyrrolizine		195.149	1	4.96388	0
4.96_195.1485m/z	HMDB40019		M+NH4	C11H15NO	38.2	0	-3.76374	95.4647	100 - 12.5 - 0.918	http://nonlinear.com/redirect/outbound?p=hmdb&param=HMDB40019	1-(2,3-Dihydro-5-ethyl-1H-pyrrolizin-7-yl)ethanone		195.149	1	4.96388	0
4.96_195.1485m/z	HMDB40020		M+NH4	C11H15NO	38.2	0	-3.76374	95.4647	100 - 12.5 - 0.918	http://nonlinear.com/redirect/outbound?p=hmdb&param=HMDB40020	5-Acetyl-2,3-dihydro-6,7-dimethyl-1H-pyrrolizine		195.149	1	4.96388	0
4.96_195.1485m/z	HMDB40027		M+NH4	C11H15NO	38.2	0	-3.76374	95.4647	100 - 12.5 - 0.918	http://nonlinear.com/redirect/outbound?p=hmdb&param=HMDB40027	1-(2,3-Dihydro-5,6-dimethyl-1H-pyrrolizin-7-yl)ethanone		195.149	1	4.96388	0
4.96_195.1485m/z	HMDB41923		M+NH4	C11H15NO	38.2	0	-3.76374	95.4647	100 - 12.5 - 0.918	http://nonlinear.com/redirect/outbound?p=hmdb&param=HMDB41923	Mephedrone		195.149	1	4.96388	0
4.96_195.1485m/z	HMDB60336		M+H-H2O	C11H20N2O2	41.8	17.7	-3.14218	94.8588	100 - 12.9 - 1.18	http://nonlinear.com/redirect/outbound?p=hmdb&param=HMDB60336	1,4'-Bipiperidine-1'-carboxylic acid		195.149	1	4.96388	0
4.94_399.1388m/z	HMDB32424	*	2M+H	C9H13NO2S	37.5	0.00779	-4.66441	92.8115	100 - 11.1 - 5.49 - 0.529	http://nonlinear.com/redirect/outbound?p=hmdb&param=HMDB32424	2-(4-Methyl-5-thiazolyl)ethyl propionate		399.139	1	4.9353	0
4.25_785.4146m/z	LMFA13010033		M+H	C36H64O18	36.3	0	-2.50429	84.2312	100 - 40.4 - 11.6 - 2.5 - 0.452	http://www.lipidmaps.org/data/LMSDRecord.php?LMID=LMFA13010033	Ustilagic acid		785.415	1	4.25237	0
4.25_785.4146m/z	LMST03020008		2M+H	C22H32O4S	37.8	0	3.8753	93.5106	100 - 25.1 - 8.36 - 1.54 - 0.226	http://www.lipidmaps.org/data/LMSDRecord.php?LMID=LMST03020008	(6RS)-22-oxo-23,24,25,26,27-pentanorvitamin D3 6,19-sulfur dioxide adduct / (6RS)-22-oxo-23,24,25,26,27-pentanorcholecalciferol 6,19-sulfur dioxide adduct		785.415	1	4.25237	0
4.21_400.1678m/z	HMDB15686		M+H	C21H25N3O3S	35.1	0	-2.87218	79.0489	100 - 25 - 8.14 - 1.48 - 0.208	http://nonlinear.com/redirect/outbound?p=hmdb&param=HMDB15686	Pipazethate		400.168	1	4.2095	0
4.21_400.1678m/z	HMDB32156		M+H	C21H25N3O3S	35.1	0	-2.87218	79.0489	100 - 25 - 8.14 - 1.48 - 0.208	http://nonlinear.com/redirect/outbound?p=hmdb&param=HMDB32156	alpha-Acetolactate decarboxylase (enzyme preparation from bacillus subtilis recombinant)		400.168	1	4.2095	0
5.82_317.0950m/z	HMDB00462		2M+H	C4H6N4O3	38.4	0	-0.907563	92.9116	100 - 5.97 - 0.769	http://nonlinear.com/redirect/outbound?p=hmdb&param=HMDB00462	Allantoin		317.095	1	5.81755	0
5.82_317.0950m/z	HMDB15186		M+H-H2O	C16H18N2O4S	38.1	3.13	-1.40711	88.8379	100 - 19.2 - 7.09 - 1.09 - 0.151	http://nonlinear.com/redirect/outbound?p=hmdb&param=HMDB15186	Penicillin G		317.095	1	5.81755	0
3.75_330.2269m/z	HMDB13202	*	M+H	C17H31NO5	36.7	0	-1.96683	86.0042	100 - 19.3 - 2.79 - 0.299	http://nonlinear.com/redirect/outbound?p=hmdb&param=HMDB13202	6-Keto-decanoylcarnitine		330.227	1	3.75445	0
4.67_439.1868m/z	HMDB13988		2M+H	C12H13NO3	39.5	1.73	0.953166	96.8024	100 - 13.6 - 1.47 - 0.117	http://nonlinear.com/redirect/outbound?p=hmdb&param=HMDB13988	N-Deschlorobenzoyl indomethacin		439.187	1	4.67242	0
4.67_439.1868m/z	HMDB33436		2M+H	C12H13NO3	39.5	1.75	0.953166	96.8024	100 - 13.6 - 1.47 - 0.117	http://nonlinear.com/redirect/outbound?p=hmdb&param=HMDB33436	Nigellimine N-oxide		439.187	1	4.67242	0
4.67_439.1868m/z	HMDB38338		2M+H	C12H13NO3	39.5	1.73	0.953166	96.8024	100 - 13.6 - 1.47 - 0.117	http://nonlinear.com/redirect/outbound?p=hmdb&param=HMDB38338	alpha-Hydroxy-1-methyl-1H-indole-3-propanoic acid		439.187	1	4.67242	0
4.67_439.1868m/z	HMDB38339		2M+H	C12H13NO3	39.5	1.73	0.953166	96.8024	100 - 13.6 - 1.47 - 0.117	http://nonlinear.com/redirect/outbound?p=hmdb&param=HMDB38339	alpha-Methoxy-1H-indole-3-propanoic acid		439.187	1	4.67242	0
4.67_439.1868m/z	HMDB42019		M+H	C24H26N2O6	37.2	3.12	0.953166	84.0688	100 - 27.2 - 4.79 - 0.634	http://nonlinear.com/redirect/outbound?p=hmdb&param=HMDB42019	Suxibuzone		439.187	1	4.67242	0
4.67_439.1868m/z	LMFA03120044		M+H	C23H31ClO6	32.7	2.72	-3.22285	64.8018	100 - 25.5 - 36.3 - 8.69 - 1.45 - 0.183	http://www.lipidmaps.org/data/LMSDRecord.php?LMID=LMFA03120044	punaglandin 7		439.187	1	4.67242	0
3.30_589.2253m/z	HMDB39825	*	2M+H	C15H18O6	38.5	0	-4.51281	97.597	100 - 16.7 - 2.53 - 0.268	http://nonlinear.com/redirect/outbound?p=hmdb&param=HMDB39825	Cyclocalopin F		589.225	1	3.2994	0
2.65_304.1750m/z	HMDB13328	*	M+H	C14H25NO6	37.2	3.68	-1.66204	84.2385	100 - 16 - 2.43 - 0.253	http://nonlinear.com/redirect/outbound?p=hmdb&param=HMDB13328	Pimelylcarnitine		304.175	1	2.64503	0
4.77_417.2265m/z	HMDB15389		M+H	C24H32O6	37.9	0.971	-1.70903	90.3303	100 - 26.6 - 4.62 - 0.603	http://nonlinear.com/redirect/outbound?p=hmdb&param=HMDB15389	Desonide		417.226	1	4.77172	0
4.77_417.2265m/z	HMDB29867		2M+H	C12H16O3	38.4	0	-1.70903	93.9494	100 - 13.3 - 1.43 - 0.112	http://nonlinear.com/redirect/outbound?p=hmdb&param=HMDB29867	Isoelemicin		417.226	1	4.77172	0
4.77_417.2265m/z	HMDB29872		2M+H	C12H16O3	38.4	0.145	-1.70903	93.9494	100 - 13.3 - 1.43 - 0.112	http://nonlinear.com/redirect/outbound?p=hmdb&param=HMDB29872	gamma-Asarone		417.226	1	4.77172	0
4.77_417.2265m/z	HMDB30150		2M+H	C12H16O3	38.4	0.153	-1.70903	93.9494	100 - 13.3 - 1.43 - 0.112	http://nonlinear.com/redirect/outbound?p=hmdb&param=HMDB30150	Jasmine ketolactone		417.226	1	4.77172	0
4.77_417.2265m/z	HMDB30197		2M+H	C12H16O3	38.6	1.34	-1.70903	93.9494	100 - 13.3 - 1.43 - 0.112	http://nonlinear.com/redirect/outbound?p=hmdb&param=HMDB30197	(Z)-3-Oxo-2-(2-pentenyl)-1-cyclopenteneacetic acid		417.226	1	4.77172	0
4.77_417.2265m/z	HMDB30522		M+H	C24H32O6	37.9	0.97	-1.70903	90.3303	100 - 26.6 - 4.62 - 0.603	http://nonlinear.com/redirect/outbound?p=hmdb&param=HMDB30522	Citreoviridin D		417.226	1	4.77172	0
4.77_417.2265m/z	HMDB30681		2M+H	C12H16O3	38.6	1.35	-1.70903	93.9494	100 - 13.3 - 1.43 - 0.112	http://nonlinear.com/redirect/outbound?p=hmdb&param=HMDB30681	5-Deoxydiplosporin		417.226	1	4.77172	0
4.77_417.2265m/z	HMDB30749		M+H	C24H32O6	37.7	0	-1.70903	90.3303	100 - 26.6 - 4.62 - 0.603	http://nonlinear.com/redirect/outbound?p=hmdb&param=HMDB30749	Heterotropan		417.226	1	4.77172	0
4.77_417.2265m/z	HMDB31469		2M+H	C12H16O3	38.4	0	-1.70903	93.9494	100 - 13.3 - 1.43 - 0.112	http://nonlinear.com/redirect/outbound?p=hmdb&param=HMDB31469	trans-Isoasarone		417.226	1	4.77172	0
4.77_417.2265m/z	HMDB33778		2M+H	C12H16O3	38.4	0.145	-1.70903	93.9494	100 - 13.3 - 1.43 - 0.112	http://nonlinear.com/redirect/outbound?p=hmdb&param=HMDB33778	Elemicin		417.226	1	4.77172	0
4.77_417.2265m/z	HMDB34991		2M+H	C12H16O3	38.4	0	-1.70903	93.9494	100 - 13.3 - 1.43 - 0.112	http://nonlinear.com/redirect/outbound?p=hmdb&param=HMDB34991	4-Methoxybenzyl butanoate		417.226	1	4.77172	0
4.77_417.2265m/z	HMDB35224		2M+H	C12H16O3	38.4	0	-1.70903	93.9494	100 - 13.3 - 1.43 - 0.112	http://nonlinear.com/redirect/outbound?p=hmdb&param=HMDB35224	3,4-Dihydro-6-methoxy-3,7-dimethyl-1H-2-benzopyran-8-ol		417.226	1	4.77172	0
4.77_417.2265m/z	HMDB35849		M+H	C24H32O6	37.9	1.23	-1.70903	90.3303	100 - 26.6 - 4.62 - 0.603	http://nonlinear.com/redirect/outbound?p=hmdb&param=HMDB35849	Armillyl everninate		417.226	1	4.77172	0
4.77_417.2265m/z	HMDB38604		2M+H	C12H16O3	38.6	0.912	-1.70903	93.9494	100 - 13.3 - 1.43 - 0.112	http://nonlinear.com/redirect/outbound?p=hmdb&param=HMDB38604	Amyl salicylate		417.226	1	4.77172	0
4.77_417.2265m/z	HMDB39145		M+H	C24H32O6	37.7	0	-1.70903	90.3303	100 - 26.6 - 4.62 - 0.603	http://nonlinear.com/redirect/outbound?p=hmdb&param=HMDB39145	Diasarone 2		417.226	1	4.77172	0
4.77_417.2265m/z	HMDB40218		2M+H	C12H16O3	38.4	0	-1.70903	93.9494	100 - 13.3 - 1.43 - 0.112	http://nonlinear.com/redirect/outbound?p=hmdb&param=HMDB40218	2-Phenoxyethyl isobutyrate		417.226	1	4.77172	0
4.77_417.2265m/z	HMDB40225		2M+H	C12H16O3	38.6	0.912	-1.70903	93.9494	100 - 13.3 - 1.43 - 0.112	http://nonlinear.com/redirect/outbound?p=hmdb&param=HMDB40225	Isoamyl salicylate		417.226	1	4.77172	0
4.77_417.2265m/z	HMDB41411		2M+H	C12H16O3	38.6	0.911	-1.70903	93.9494	100 - 13.3 - 1.43 - 0.112	http://nonlinear.com/redirect/outbound?p=hmdb&param=HMDB41411	3,4-Dihydro-6-methoxy-2,2-dimethyl-2H-1-benzopyran-4-ol		417.226	1	4.77172	0
4.77_417.2265m/z	LMFA01060095		2M+H	C12H16O3	38.4	0	-1.70903	93.9494	100 - 13.3 - 1.43 - 0.112	http://www.lipidmaps.org/data/LMSDRecord.php?LMID=LMFA01060095	12-oxo-5E,8E,10Z-dodecatrienoic acid		417.226	1	4.77172	0
4.77_417.2265m/z	LMPR0104230001		M+H	C24H32O6	37.7	0	-1.70903	90.3303	100 - 26.6 - 4.62 - 0.603	http://www.lipidmaps.org/data/LMSDRecord.php?LMID=LMPR0104230001	Briantheine W		417.226	1	4.77172	0
4.77_417.2265m/z	LMST01130004		M+H	C24H32O6	37.7	0	-1.70903	90.3303	100 - 26.6 - 4.62 - 0.603	http://www.lipidmaps.org/data/LMSDRecord.php?LMID=LMST01130004	hellebrigenin		417.226	1	4.77172	0
4.96_356.1983n	HMDB35099		M+H-H2O, M+H	C22H28O4	38.8	4.38	-1.22673	90.991	100 - 24.3 - 3.64 - 0.407	http://nonlinear.com/redirect/outbound?p=hmdb&param=HMDB35099	gamma-Crocetin	356.198	357.206	1	4.95673	0
4.96_356.1983n	HMDB40634		M+H-H2O, M+H	C22H28O4	38.7	3.92	-1.22673	90.991	100 - 24.3 - 3.64 - 0.407	http://nonlinear.com/redirect/outbound?p=hmdb&param=HMDB40634	Piperochromanoic acid	356.198	357.206	1	4.95673	0
4.96_356.1983n	LMPK12020256		M+H-H2O, M+H	C22H28O4	38	0.424	-1.22673	90.991	100 - 24.3 - 3.64 - 0.407	http://www.lipidmaps.org/data/LMSDRecord.php?LMID=LMPK12020256	Nitenin	356.198	357.206	1	4.95673	0
3.89_267.1222m/z	HMDB29819		M+H-H2O	C14H20O6	38	3.12	-1.66927	88.882	100 - 15.6 - 2.37 - 0.243	http://nonlinear.com/redirect/outbound?p=hmdb&param=HMDB29819	2-Phenylethyl beta-D-glucopyranoside		267.122	1	3.88947	0
3.89_267.1222m/z	HMDB40891		M+H	C14H18O5	37.4	0	-1.78223	89.1152	100 - 15.5 - 2.15 - 0.21	http://nonlinear.com/redirect/outbound?p=hmdb&param=HMDB40891	3',4',5'-Trimethoxycinnamyl alcohol acetate		267.122	1	3.88947	0
3.89_267.1222m/z	HMDB41582		M+H	C14H18O5	37.4	0	-1.78223	89.1152	100 - 15.5 - 2.15 - 0.21	http://nonlinear.com/redirect/outbound?p=hmdb&param=HMDB41582	Sapidolide A		267.122	1	3.88947	0
3.17_291.1447m/z	HMDB14583		M+H	C14H18N4O3	44.2	28.9	-1.54633	93.9177	100 - 16.9 - 1.96 - 0.171	http://nonlinear.com/redirect/outbound?p=hmdb&param=HMDB14583	Trimethoprim		291.145	1	3.17152	0
3.17_291.1447m/z	HMDB31767		M+H	C14H18N4O3	48.2	48.9	-1.54633	93.9177	100 - 16.9 - 1.96 - 0.171	http://nonlinear.com/redirect/outbound?p=hmdb&param=HMDB31767	Benomyl		291.145	1	3.17152	0
4.72_272.2132n	HMDB06046		M+H-H2O, M+H	C19H28O	37.2	0.155	-2.95122	89.2945	100 - 20.9 - 2.28 - 0.173	http://nonlinear.com/redirect/outbound?p=hmdb&param=HMDB06046	5a-Androst-3-en-17-one	272.213	255.21	1	4.72172	0
4.72_272.2132n	HMDB34406		M+H-H2O, M+H	C19H28O	37.2	0.144	-2.95122	89.2945	100 - 20.9 - 2.28 - 0.173	http://nonlinear.com/redirect/outbound?p=hmdb&param=HMDB34406	5alpha-Androst-16-en-3-one	272.213	255.21	1	4.72172	0
4.72_272.2132n	LMST02020079		M+H-H2O, M+H	C19H28O	37.2	0.144	-2.95122	89.2945	100 - 20.9 - 2.28 - 0.173	http://www.lipidmaps.org/data/LMSDRecord.php?LMID=LMST02020079	5alpha-androst-16-en-3-one	272.213	255.21	1	4.72172	0
4.72_272.2132n	LMST02020094		M+H-H2O, M+H	C19H28O	37.2	0.155	-2.95122	89.2945	100 - 20.9 - 2.28 - 0.173	http://www.lipidmaps.org/data/LMSDRecord.php?LMID=LMST02020094	5a-Androst-3-en-17-one	272.213	255.21	1	4.72172	0
4.46_203.0675m/z	HMDB29555	*	2M+H	C4H7NS	38.3	0	1.93701	93.6203	100 - 5.57 - 4.65 - 0.217	http://nonlinear.com/redirect/outbound?p=hmdb&param=HMDB29555	4,5-Dihydro-2-methylthiazole		203.068	1	4.45882	0
4.69_211.1327m/z	HMDB00933		M+H-H2O	C12H20O4	37.2	0.115	-0.59172	86.8462	100 - 13.4 - 1.64 - 0.14	http://nonlinear.com/redirect/outbound?p=hmdb&param=HMDB00933	Traumatic acid		211.133	1	4.69383	0
4.69_211.1327m/z	HMDB30994		M+H-H2O	C12H20O4	37.4	0.675	-0.59172	86.8462	100 - 13.4 - 1.64 - 0.14	http://nonlinear.com/redirect/outbound?p=hmdb&param=HMDB30994	5-Heptyltetrahydro-2-oxo-3-furancarboxylic acid		211.133	1	4.69383	0
4.69_211.1327m/z	HMDB32797		M+H	C12H18O3	37.5	1.39	-0.64243	87.0753	100 - 13.3 - 1.43 - 0.112	http://nonlinear.com/redirect/outbound?p=hmdb&param=HMDB32797	Jasmonic acid		211.133	1	4.69383	0
4.69_211.1327m/z	HMDB32871		M+H	C12H18O3	37.3	0	-0.64243	87.0753	100 - 13.3 - 1.43 - 0.112	http://nonlinear.com/redirect/outbound?p=hmdb&param=HMDB32871	Sedanonic acid		211.133	1	4.69383	0
4.69_211.1327m/z	HMDB33102		M+H	C12H18O3	37.3	0	-0.64243	87.0753	100 - 13.3 - 1.43 - 0.112	http://nonlinear.com/redirect/outbound?p=hmdb&param=HMDB33102	Dihydro-3-(2-octenyl)-2,5-furandione		211.133	1	4.69383	0
4.69_211.1327m/z	HMDB37104		M+H	C12H18O3	37.6	1.46	-0.64243	87.0753	100 - 13.3 - 1.43 - 0.112	http://nonlinear.com/redirect/outbound?p=hmdb&param=HMDB37104	(R)-8-Acetoxycarvotanacetone		211.133	1	4.69383	0
4.69_211.1327m/z	HMDB37135		M+H	C12H18O3	37.4	0.841	-0.64243	87.0753	100 - 13.3 - 1.43 - 0.112	http://nonlinear.com/redirect/outbound?p=hmdb&param=HMDB37135	1-Benzyloxy-1-(2-methoxyethoxy)ethane		211.133	1	4.69383	0
4.69_211.1327m/z	HMDB37642		M+H	C12H18O3	37.4	0.724	-0.64243	87.0753	100 - 13.3 - 1.43 - 0.112	http://nonlinear.com/redirect/outbound?p=hmdb&param=HMDB37642	4-(Butoxymethyl)-2-methoxyphenol		211.133	1	4.69383	0
4.69_211.1327m/z	HMDB37735		M+H	C12H18O3	37.3	0	-0.64243	87.0753	100 - 13.3 - 1.43 - 0.112	http://nonlinear.com/redirect/outbound?p=hmdb&param=HMDB37735	Isoamyl 2-furonpropionate		211.133	1	4.69383	0
4.69_211.1327m/z	HMDB37816		M+H	C12H18O3	37.3	0	-0.64243	87.0753	100 - 13.3 - 1.43 - 0.112	http://nonlinear.com/redirect/outbound?p=hmdb&param=HMDB37816	Dihydro-3-(1-octenyl)-2,5-furandione		211.133	1	4.69383	0
4.69_211.1327m/z	HMDB41573		M+H	C12H18O3	37.3	0.119	-0.64243	87.0753	100 - 13.3 - 1.43 - 0.112	http://nonlinear.com/redirect/outbound?p=hmdb&param=HMDB41573	3-Ethenyl-2,5-dimethyl-4-oxohex-5-en-2-yl acetate		211.133	1	4.69383	0
4.69_211.1327m/z	LMFA01060092		M+H-H2O	C12H20O4	37.4	0.768	-0.59172	86.8462	100 - 13.4 - 1.64 - 0.14	http://www.lipidmaps.org/data/LMSDRecord.php?LMID=LMFA01060092	9,12-dioxo-dodecanoic acid		211.133	1	4.69383	0
4.69_211.1327m/z	LMFA01170002		M+H-H2O	C12H20O4	37.2	0.115	-0.59172	86.8462	100 - 13.4 - 1.64 - 0.14	http://www.lipidmaps.org/data/LMSDRecord.php?LMID=LMFA01170002	Traumatic acid		211.133	1	4.69383	0
4.69_211.1327m/z	LMFA01170033		M+H-H2O	C12H20O4	37.2	0.115	-0.59172	86.8462	100 - 13.4 - 1.64 - 0.14	http://www.lipidmaps.org/data/LMSDRecord.php?LMID=LMFA01170033	2Z-Dodecenedioic acid		211.133	1	4.69383	0
4.69_211.1327m/z	LMFA02020001		M+H	C12H18O3	37.5	1.39	-0.64243	87.0753	100 - 13.3 - 1.43 - 0.112	http://www.lipidmaps.org/data/LMSDRecord.php?LMID=LMFA02020001	Jasmonic acid		211.133	1	4.69383	0
4.69_211.1327m/z	LMFA02020003		M+H	C12H18O3	37.5	1.39	-0.64243	87.0753	100 - 13.3 - 1.43 - 0.112	http://www.lipidmaps.org/data/LMSDRecord.php?LMID=LMFA02020003	(3R,7S)-iso-jasmonic acid		211.133	1	4.69383	0
4.69_211.1327m/z	LMFA02020004		M+H	C12H18O3	37.5	1.39	-0.64243	87.0753	100 - 13.3 - 1.43 - 0.112	http://www.lipidmaps.org/data/LMSDRecord.php?LMID=LMFA02020004	(3S,7R)-iso-jasmonic acid		211.133	1	4.69383	0
4.69_211.1327m/z	LMFA02020012		M+H-H2O	C12H20O4	37.4	0.75	-0.59172	86.8462	100 - 13.4 - 1.64 - 0.14	http://www.lipidmaps.org/data/LMSDRecord.php?LMID=LMFA02020012	(-)-11-hydroxy-9,10-dihydrojasmonic acid		211.133	1	4.69383	0
4.69_211.1327m/z	LMFA02020015		M+H-H2O	C12H20O4	37.4	0.75	-0.59172	86.8462	100 - 13.4 - 1.64 - 0.14	http://www.lipidmaps.org/data/LMSDRecord.php?LMID=LMFA02020015	(-)-12-hydroxy-9,10-dihydrojasmonic acid		211.133	1	4.69383	0
4.69_211.1327m/z	LMFA02020017		M+H	C12H18O3	37.5	1.39	-0.64243	87.0753	100 - 13.3 - 1.43 - 0.112	http://www.lipidmaps.org/data/LMSDRecord.php?LMID=LMFA02020017	(3S,7S)-Jasmonic acid		211.133	1	4.69383	0
2.99_335.0210m/z	LMPK12140327	*	M+H-H2O	C15H12O8S	44.9	42.8	-2.95791	84.9936	100 - 17.5 - 7.6 - 1.11 - 0.192	http://www.lipidmaps.org/data/LMSDRecord.php?LMID=LMPK12140327	5,7,4'-Trihydroxyflavanone 7-sulfate		335.021	1	2.9865	0
4.76_650.2598m/z	HMDB06607		M+NH4	C23H40N2O18	35.9	4.34	-2.52003	78.3079	100 - 26.8 - 7.14 - 1.27 - 0.208	http://nonlinear.com/redirect/outbound?p=hmdb&param=HMDB06607	3'-Sialyllactosamine		650.26	1	4.75743	0
4.76_650.2598m/z	HMDB41621		M+NH4	C23H40N2O18	36	4.91	-2.52003	78.3079	100 - 26.8 - 7.14 - 1.27 - 0.208	http://nonlinear.com/redirect/outbound?p=hmdb&param=HMDB41621	6'-Sialyllactosamine		650.26	1	4.75743	0
4.76_605.0905m/z	HMDB05794		2M+H	C15H10O7	40.3	12	-3.48252	93.6225	100 - 16.6 - 2.73 - 0.301	http://nonlinear.com/redirect/outbound?p=hmdb&param=HMDB05794	Quercetin		605.09	1	4.75743	0
4.76_605.0905m/z	HMDB29620		2M+H	C15H10O7	38.1	0.894	-3.48252	93.6225	100 - 16.6 - 2.73 - 0.301	http://nonlinear.com/redirect/outbound?p=hmdb&param=HMDB29620	Tricetin		605.09	1	4.75743	0
4.76_605.0905m/z	HMDB30796		2M+H	C15H10O7	40.3	12	-3.48252	93.6225	100 - 16.6 - 2.73 - 0.301	http://nonlinear.com/redirect/outbound?p=hmdb&param=HMDB30796	Morin		605.09	1	4.75743	0
4.76_605.0905m/z	HMDB33264		2M+H	C15H10O7	40.3	12	-3.48252	93.6225	100 - 16.6 - 2.73 - 0.301	http://nonlinear.com/redirect/outbound?p=hmdb&param=HMDB33264	2',4',5,7,8-Pentahydroxyisoflavone		605.09	1	4.75743	0
4.76_605.0905m/z	HMDB36632		2M+H	C15H10O7	40.4	12.3	-3.48252	93.6225	100 - 16.6 - 2.73 - 0.301	http://nonlinear.com/redirect/outbound?p=hmdb&param=HMDB36632	6-Hydroxyluteolin		605.09	1	4.75743	0
4.76_605.0905m/z	HMDB41687		2M+H	C15H10O7	40.3	12	-3.48252	93.6225	100 - 16.6 - 2.73 - 0.301	http://nonlinear.com/redirect/outbound?p=hmdb&param=HMDB41687	5,6,7,3',4'-Pentahydroxyisoflavone		605.09	1	4.75743	0
4.76_605.0905m/z	HMDB41689		2M+H	C15H10O7	40.3	12	-3.48252	93.6225	100 - 16.6 - 2.73 - 0.301	http://nonlinear.com/redirect/outbound?p=hmdb&param=HMDB41689	5,7,8,3',4'-Pentahydroxyisoflavone		605.09	1	4.75743	0
4.76_605.0905m/z	LMPK12050441		2M+H	C15H10O7	38	0.542	-3.48252	93.6225	100 - 16.6 - 2.73 - 0.301	http://www.lipidmaps.org/data/LMSDRecord.php?LMID=LMPK12050441	5,7,8,2',4'-Pentahydroxyisoflavone		605.09	1	4.75743	0
4.76_605.0905m/z	LMPK12110004		2M+H	C15H10O7	38	0.542	-3.48252	93.6225	100 - 16.6 - 2.73 - 0.301	http://www.lipidmaps.org/data/LMSDRecord.php?LMID=LMPK12110004	Quercetin		605.09	1	4.75743	0
4.76_605.0905m/z	LMPK12110847		2M+H	C15H10O7	38	0.542	-3.48252	93.6225	100 - 16.6 - 2.73 - 0.301	http://www.lipidmaps.org/data/LMSDRecord.php?LMID=LMPK12110847	Tricetin		605.09	1	4.75743	0
4.76_605.0905m/z	LMPK12110940		2M+H	C15H10O7	38	0.542	-3.48252	93.6225	100 - 16.6 - 2.73 - 0.301	http://www.lipidmaps.org/data/LMSDRecord.php?LMID=LMPK12110940	Isoetin		605.09	1	4.75743	0
4.76_605.0905m/z	LMPK12111229		2M+H	C15H10O7	38	0.542	-3.48252	93.6225	100 - 16.6 - 2.73 - 0.301	http://www.lipidmaps.org/data/LMSDRecord.php?LMID=LMPK12111229	6-Hydroxyluteolin		605.09	1	4.75743	0
4.76_605.0905m/z	LMPK12111397		2M+H	C15H10O7	38	0.542	-3.48252	93.6225	100 - 16.6 - 2.73 - 0.301	http://www.lipidmaps.org/data/LMSDRecord.php?LMID=LMPK12111397	Hypolaetin		605.09	1	4.75743	0
4.76_605.0905m/z	LMPK12111577		2M+H	C15H10O7	38	0.542	-3.48252	93.6225	100 - 16.6 - 2.73 - 0.301	http://www.lipidmaps.org/data/LMSDRecord.php?LMID=LMPK12111577	Robinetin		605.09	1	4.75743	0
4.76_605.0905m/z	LMPK12111592		2M+H	C15H10O7	38	0.542	-3.48252	93.6225	100 - 16.6 - 2.73 - 0.301	http://www.lipidmaps.org/data/LMSDRecord.php?LMID=LMPK12111592	Rhynchosin		605.09	1	4.75743	0
4.76_605.0905m/z	LMPK12111605		2M+H	C15H10O7	38	0.542	-3.48252	93.6225	100 - 16.6 - 2.73 - 0.301	http://www.lipidmaps.org/data/LMSDRecord.php?LMID=LMPK12111605	Melanoxetin		605.09	1	4.75743	0
4.76_605.0905m/z	LMPK12111625		2M+H	C15H10O7	38	0.542	-3.48252	93.6225	100 - 16.6 - 2.73 - 0.301	http://www.lipidmaps.org/data/LMSDRecord.php?LMID=LMPK12111625	3,5,7,2',5'-Pentahydroxyflavone		605.09	1	4.75743	0
4.76_605.0905m/z	LMPK12111627		2M+H	C15H10O7	38	0.542	-3.48252	93.6225	100 - 16.6 - 2.73 - 0.301	http://www.lipidmaps.org/data/LMSDRecord.php?LMID=LMPK12111627	Viscidulin I		605.09	1	4.75743	0
4.76_605.0905m/z	LMPK12112517		2M+H	C15H10O7	38	0.542	-3.48252	93.6225	100 - 16.6 - 2.73 - 0.301	http://www.lipidmaps.org/data/LMSDRecord.php?LMID=LMPK12112517	Morin		605.09	1	4.75743	0
4.76_605.0905m/z	LMPK12112860		2M+H	C15H10O7	38	0.542	-3.48252	93.6225	100 - 16.6 - 2.73 - 0.301	http://www.lipidmaps.org/data/LMSDRecord.php?LMID=LMPK12112860	6-Hydroxykaempferol		605.09	1	4.75743	0
4.76_605.0905m/z	LMPK12113149		2M+H	C15H10O7	38	0.542	-3.48252	93.6225	100 - 16.6 - 2.73 - 0.301	http://www.lipidmaps.org/data/LMSDRecord.php?LMID=LMPK12113149	Herbacetin		605.09	1	4.75743	0
4.76_605.0905m/z	LMPK12130044		2M+H	C15H10O7	38	0.542	-3.48252	93.6225	100 - 16.6 - 2.73 - 0.301	http://www.lipidmaps.org/data/LMSDRecord.php?LMID=LMPK12130044	Bracteatin		605.09	1	4.75743	0
2.69_337.0866m/z	HMDB31981	*	M+H-H2O	C15H18N2O6S	40.2	20.4	3.68138	84.7998	100 - 18.2 - 7.31 - 1.09 - 0.17	http://nonlinear.com/redirect/outbound?p=hmdb&param=HMDB31981	Niazidin		337.087	1	2.68788	0
4.71_431.2385m/z	HMDB13124		2M+H	C10H17NO4	39.1	0.364	-0.588611	95.6946	100 - 11.5 - 1.43 - 0.114	http://nonlinear.com/redirect/outbound?p=hmdb&param=HMDB13124	Propenoylcarnitine		431.239	1	4.71457	0
4.71_431.2385m/z	LMFA01060176		2M+H	C10H17NO4	39.1	0.603	-0.588611	95.6946	100 - 11.5 - 1.43 - 0.114	http://www.lipidmaps.org/data/LMSDRecord.php?LMID=LMFA01060176	2-amino-8-oxo-9,10-epoxy-decanoic acid		431.239	1	4.71457	0
3.61_509.2198m/z	HMDB15678		2M+H	C15H14N2O2	38.6	0	2.98254	96.5906	100 - 17.2 - 1.8 - 0.141	http://nonlinear.com/redirect/outbound?p=hmdb&param=HMDB15678	Nepafenac		509.22	1	3.61228	0
3.61_509.2198m/z	HMDB60676		2M+H	C15H14N2O2	38.6	0	2.98254	96.5906	100 - 17.2 - 1.8 - 0.141	http://nonlinear.com/redirect/outbound?p=hmdb&param=HMDB60676	10-Hydroxycarbazepine		509.22	1	3.61228	0
3.61_509.2198m/z	HMDB60701		2M+H	C15H14N2O2	38.6	0	2.98254	96.5906	100 - 17.2 - 1.8 - 0.141	http://nonlinear.com/redirect/outbound?p=hmdb&param=HMDB60701	(R)-MHD		509.22	1	3.61228	0
3.61_509.2198m/z	HMDB60702		2M+H	C15H14N2O2	38.6	0	2.98254	96.5906	100 - 17.2 - 1.8 - 0.141	http://nonlinear.com/redirect/outbound?p=hmdb&param=HMDB60702	(S)-MHD		509.22	1	3.61228	0
5.01_389.1953m/z	HMDB30711		M+H	C22H28O6	38.8	6.67	-1.34025	88.7181	100 - 24.3 - 4.07 - 0.51	http://nonlinear.com/redirect/outbound?p=hmdb&param=HMDB30711	Cyclomammein		389.195	1	5.00673	0
5.01_389.1953m/z	HMDB30712		M+H	C22H28O6	38.8	6.67	-1.34025	88.7181	100 - 24.3 - 4.07 - 0.51	http://nonlinear.com/redirect/outbound?p=hmdb&param=HMDB30712	Furomammea G		389.195	1	5.00673	0
5.01_389.1953m/z	HMDB30714		M+H	C22H28O6	38.8	6.67	-1.34025	88.7181	100 - 24.3 - 4.07 - 0.51	http://nonlinear.com/redirect/outbound?p=hmdb&param=HMDB30714	Cycloneomammein		389.195	1	5.00673	0
5.01_389.1953m/z	HMDB30715		M+H	C22H28O6	38.8	6.67	-1.34025	88.7181	100 - 24.3 - 4.07 - 0.51	http://nonlinear.com/redirect/outbound?p=hmdb&param=HMDB30715	MAB 4		389.195	1	5.00673	0
5.01_389.1953m/z	HMDB30825		M+H	C22H28O6	38.8	6.66	-1.34025	88.7181	100 - 24.3 - 4.07 - 0.51	http://nonlinear.com/redirect/outbound?p=hmdb&param=HMDB30825	2-(4-Allyl-2,6-dimethoxyphenoxy)-1-(3,4-dimethoxyphenyl)-1-propanol		389.195	1	5.00673	0
5.01_389.1953m/z	HMDB31517		2M+H	C11H14O3	40.4	6.56	-1.34025	96.9758	100 - 12.2 - 1.29	http://nonlinear.com/redirect/outbound?p=hmdb&param=HMDB31517	(R)-3-Hydroxy-5-phenylpentanoic acid		389.195	1	5.00673	0
5.01_389.1953m/z	HMDB31984		2M+H	C11H14O3	40.4	6.56	-1.34025	96.9758	100 - 12.2 - 1.29	http://nonlinear.com/redirect/outbound?p=hmdb&param=HMDB31984	2,5-Dimethoxy-4-(2-propenyl)phenol		389.195	1	5.00673	0
5.01_389.1953m/z	HMDB32575		2M+H	C11H14O3	40.4	6.56	-1.34025	96.9758	100 - 12.2 - 1.29	http://nonlinear.com/redirect/outbound?p=hmdb&param=HMDB32575	Butylparaben		389.195	1	5.00673	0
5.01_389.1953m/z	HMDB32590		2M+H	C11H14O3	40.4	6.56	-1.34025	96.9758	100 - 12.2 - 1.29	http://nonlinear.com/redirect/outbound?p=hmdb&param=HMDB32590	Zingerone		389.195	1	5.00673	0
5.01_389.1953m/z	HMDB33539		M+H	C22H28O6	38.8	6.67	-1.34025	88.7181	100 - 24.3 - 4.07 - 0.51	http://nonlinear.com/redirect/outbound?p=hmdb&param=HMDB33539	Fragransin D1		389.195	1	5.00673	0
5.01_389.1953m/z	HMDB33540		M+H	C22H28O6	38.8	6.67	-1.34025	88.7181	100 - 24.3 - 4.07 - 0.51	http://nonlinear.com/redirect/outbound?p=hmdb&param=HMDB33540	Fragransin D3		389.195	1	5.00673	0
5.01_389.1953m/z	HMDB33688		M+H	C22H28O6	38.8	6.67	-1.34025	88.7181	100 - 24.3 - 4.07 - 0.51	http://nonlinear.com/redirect/outbound?p=hmdb&param=HMDB33688	Pyranomammea C		389.195	1	5.00673	0
5.01_389.1953m/z	HMDB34206		2M+H	C11H14O3	40.2	5.77	-1.34025	96.9758	100 - 12.2 - 1.29	http://nonlinear.com/redirect/outbound?p=hmdb&param=HMDB34206	Ethyl 4-methylphenoxyacetate		389.195	1	5.00673	0
5.01_389.1953m/z	HMDB34990		2M+H	C11H14O3	40.2	5.77	-1.34025	96.9758	100 - 12.2 - 1.29	http://nonlinear.com/redirect/outbound?p=hmdb&param=HMDB34990	4-Methoxybenzyl propanoate		389.195	1	5.00673	0
5.01_389.1953m/z	HMDB36432		2M+H	C11H14O3	40.4	6.56	-1.34025	96.9758	100 - 12.2 - 1.29	http://nonlinear.com/redirect/outbound?p=hmdb&param=HMDB36432	Isobutyl salicylate		389.195	1	5.00673	0
5.01_389.1953m/z	HMDB36587		M+H	C22H28O6	38.7	6.28	-1.34025	88.7181	100 - 24.3 - 4.07 - 0.51	http://nonlinear.com/redirect/outbound?p=hmdb&param=HMDB36587	Quassin		389.195	1	5.00673	0
5.01_389.1953m/z	HMDB37271		2M+H	C11H14O3	40.4	6.56	-1.34025	96.9758	100 - 12.2 - 1.29	http://nonlinear.com/redirect/outbound?p=hmdb&param=HMDB37271	2,6-Dimethoxy-4-(1-propenyl)phenol		389.195	1	5.00673	0
5.01_389.1953m/z	HMDB39029		M+H	C22H28O6	38.8	6.67	-1.34025	88.7181	100 - 24.3 - 4.07 - 0.51	http://nonlinear.com/redirect/outbound?p=hmdb&param=HMDB39029	Pyranomammea B		389.195	1	5.00673	0
5.01_389.1953m/z	HMDB39971		M+H-H2O	C22H30O7	38.7	6.63	-1.28083	88.4888	100 - 24.4 - 4.29 - 0.562	http://nonlinear.com/redirect/outbound?p=hmdb&param=HMDB39971	(1R,3R,4R,5S,6S,8x)-1-Acetoxy-8-angeloyloxy-3,4-epoxy-5-hydroxy-7(14),10-bisaboladien-2-one		389.195	1	5.00673	0
5.01_389.1953m/z	HMDB40730		2M+H	C11H14O3	40.4	6.56	-1.34025	96.9758	100 - 12.2 - 1.29	http://nonlinear.com/redirect/outbound?p=hmdb&param=HMDB40730	Butyl salicylate		389.195	1	5.00673	0
5.01_389.1953m/z	HMDB41091		M+H-H2O	C22H30O7	38.7	6.63	-1.28083	88.4888	100 - 24.4 - 4.29 - 0.562	http://nonlinear.com/redirect/outbound?p=hmdb&param=HMDB41091	1-(4-Hydroxy-3,5-dimethoxyphenyl)-7-(4-hydroxy-3-methoxyphenyl)-3,5-heptanediol		389.195	1	5.00673	0
5.01_389.1953m/z	HMDB41194		2M+H	C11H14O3	40.4	6.56	-1.34025	96.9758	100 - 12.2 - 1.29	http://nonlinear.com/redirect/outbound?p=hmdb&param=HMDB41194	Methoxyeugenol		389.195	1	5.00673	0
5.01_389.1953m/z	HMDB41505		2M+H	C11H14O3	40.4	6.56	-1.34025	96.9758	100 - 12.2 - 1.29	http://nonlinear.com/redirect/outbound?p=hmdb&param=HMDB41505	5-Hydroxy-2-benzyl-1,3-dioxane		389.195	1	5.00673	0
5.01_389.1953m/z	HMDB41506		2M+H	C11H14O3	40.4	6.56	-1.34025	96.9758	100 - 12.2 - 1.29	http://nonlinear.com/redirect/outbound?p=hmdb&param=HMDB41506	2-Benzyl-5-hydroxymethyl-1,3-dioxolane		389.195	1	5.00673	0
5.01_389.1953m/z	HMDB41666		2M+H	C11H14O3	40.4	6.56	-1.34025	96.9758	100 - 12.2 - 1.29	http://nonlinear.com/redirect/outbound?p=hmdb&param=HMDB41666	3-Hydroxyphenyl-valeric acid		389.195	1	5.00673	0
5.01_389.1953m/z	HMDB59898		2M+H	C11H14O3	40.2	5.77	-1.34025	96.9758	100 - 12.2 - 1.29	http://nonlinear.com/redirect/outbound?p=hmdb&param=HMDB59898	Ethyl 4-ethoxybenzoate		389.195	1	5.00673	0
5.01_389.1953m/z	HMDB59940		2M+H	C11H14O3	40.4	6.56	-1.34025	96.9758	100 - 12.2 - 1.29	http://nonlinear.com/redirect/outbound?p=hmdb&param=HMDB59940	[2-(2-Methylphenyl)-1,3-dioxolan-4-yl]methanol		389.195	1	5.00673	0
5.01_389.1953m/z	HMDB59941		2M+H	C11H14O3	40.4	6.56	-1.34025	96.9758	100 - 12.2 - 1.29	http://nonlinear.com/redirect/outbound?p=hmdb&param=HMDB59941	[2-(3-Methylphenyl)-1,3-dioxolan-4-yl]methanol		389.195	1	5.00673	0
5.01_389.1953m/z	HMDB59942		2M+H	C11H14O3	40.4	6.56	-1.34025	96.9758	100 - 12.2 - 1.29	http://nonlinear.com/redirect/outbound?p=hmdb&param=HMDB59942	[2-(4-Methylphenyl)-1,3-dioxolan-4-yl]methanol		389.195	1	5.00673	0
5.01_389.1953m/z	HMDB59943		2M+H	C11H14O3	40.4	6.56	-1.34025	96.9758	100 - 12.2 - 1.29	http://nonlinear.com/redirect/outbound?p=hmdb&param=HMDB59943	2-(2-Methylphenyl)-1,3-dioxan-5-ol		389.195	1	5.00673	0
5.01_389.1953m/z	HMDB59944		2M+H	C11H14O3	40.4	6.56	-1.34025	96.9758	100 - 12.2 - 1.29	http://nonlinear.com/redirect/outbound?p=hmdb&param=HMDB59944	2-(3-Methylphenyl)-1,3-dioxan-5-ol		389.195	1	5.00673	0
5.01_389.1953m/z	HMDB59945		2M+H	C11H14O3	40.4	6.56	-1.34025	96.9758	100 - 12.2 - 1.29	http://nonlinear.com/redirect/outbound?p=hmdb&param=HMDB59945	2-(4-Methylphenyl)-1,3-dioxan-5-ol		389.195	1	5.00673	0
5.01_389.1953m/z	LMPR0104330003		M+H-H2O	C22H30O7	38.7	6.63	-1.28083	88.4888	100 - 24.4 - 4.29 - 0.562	http://www.lipidmaps.org/data/LMSDRecord.php?LMID=LMPR0104330003	phorbol 13-acetate		389.195	1	5.00673	0
5.01_389.1953m/z	LMPR0106110002		M+H	C22H28O6	38.7	6.28	-1.34025	88.7181	100 - 24.3 - 4.07 - 0.51	http://www.lipidmaps.org/data/LMSDRecord.php?LMID=LMPR0106110002	Quassin		389.195	1	5.00673	0
4.63_338.1510m/z	HMDB00988		M+H-H2O	C14H23N6O3S+	45.2	34.1	-2.5306	94.6529	100 - 18.5 - 6.76 - 1 - 0.131	http://nonlinear.com/redirect/outbound?p=hmdb&param=HMDB00988	S-Adenosylmethioninamine		338.151	1	4.62955	0
4.63_338.1510m/z	HMDB14739		M+H	C16H20FN3O4	42.6	14.4	-0.0390509	98.4596	100 - 18.8 - 2.49 - 0.247	http://nonlinear.com/redirect/outbound?p=hmdb&param=HMDB14739	Linezolid		338.151	1	4.62955	0
4.47_523.2713m/z	HMDB02248		2M+H	C10H19N3O5	39.9	3.31	-1.81795	98.3646	100 - 12.3 - 1.73 - 0.15	http://nonlinear.com/redirect/outbound?p=hmdb&param=HMDB02248	Gamma glutamyl ornithine		523.271	1	4.46597	0
4.47_523.2713m/z	HMDB04985		2M+H	C10H19N3O5	39.8	2.75	-1.81795	98.3646	100 - 12.3 - 1.73 - 0.15	http://nonlinear.com/redirect/outbound?p=hmdb&param=HMDB04985	Aspartylysine		523.271	1	4.46597	0
4.47_523.2713m/z	HMDB04987		2M+H	C10H19N3O5	39.8	2.78	-1.81795	98.3646	100 - 12.3 - 1.73 - 0.15	http://nonlinear.com/redirect/outbound?p=hmdb&param=HMDB04987	Alpha-Aspartyl-lysine		523.271	1	4.46597	0
4.47_523.2713m/z	HMDB28758		2M+H	C10H19N3O5	39.8	2.78	-1.81795	98.3646	100 - 12.3 - 1.73 - 0.15	http://nonlinear.com/redirect/outbound?p=hmdb&param=HMDB28758	Aspartyl-Lysine		523.271	1	4.46597	0
4.47_523.2713m/z	HMDB28947		2M+H	C10H19N3O5	39.8	2.78	-1.81795	98.3646	100 - 12.3 - 1.73 - 0.15	http://nonlinear.com/redirect/outbound?p=hmdb&param=HMDB28947	Lysyl-Aspartate		523.271	1	4.46597	0
4.47_523.2713m/z	LMPK12140483		M+H	C31H38O7	34.8	0	4.28604	79.2271	100 - 34.2 - 7.12 - 1.1 - 0.138	http://www.lipidmaps.org/data/LMSDRecord.php?LMID=LMPK12140483	Exiguaflavanone D		523.271	1	4.46597	0
1.05_399.1202m/z	LMPK07000008	*	M+H	C20H18N2O7	36.9	1.3	3.7686	87.7261	100 - 22.8 - 3.93 - 0.5	http://www.lipidmaps.org/data/LMSDRecord.php?LMID=LMPK07000008	4-Dedimethyl-6-dehydro-anhydrotetracycline		399.12	1	1.05127	0
5.36_603.2151m/z	HMDB15067	*	M+H	C31H33F3N2O5S	35.3	0.837	2.59885	78.7101	100 - 35.6 - 11.7 - 2.63 - 0.457	http://nonlinear.com/redirect/outbound?p=hmdb&param=HMDB15067	Tipranavir		603.215	1	5.3625	0
4.81_186.0872m/z	HMDB13159		M+NH4	C7H8N2O3	32.9	0	-0.846061	65.4585	100 - 8.51 - 0.936	http://nonlinear.com/redirect/outbound?p=hmdb&param=HMDB13159	2,3-Diaminosalicylic acid		186.087	1	4.81457	0
4.81_186.0872m/z	HMDB28682		M+H-H2O	C7H13N3O4	38.1	25.5	-0.700122	65.6396	100 - 8.97 - 1.18	http://nonlinear.com/redirect/outbound?p=hmdb&param=HMDB28682	Alanyl-Asparagine		186.087	1	4.81457	0
4.81_186.0872m/z	HMDB28724		M+H-H2O	C7H13N3O4	38.1	25.5	-0.700122	65.6396	100 - 8.97 - 1.18	http://nonlinear.com/redirect/outbound?p=hmdb&param=HMDB28724	Asparaginyl-Alanine		186.087	1	4.81457	0
4.81_186.0872m/z	HMDB28797		M+H-H2O	C7H13N3O4	38.1	25.5	-0.700122	65.6396	100 - 8.97 - 1.18	http://nonlinear.com/redirect/outbound?p=hmdb&param=HMDB28797	Glutaminyl-Glycine		186.087	1	4.81457	0
4.81_186.0872m/z	HMDB28839		M+H-H2O	C7H13N3O4	38.1	25.5	-0.700122	65.6396	100 - 8.97 - 1.18	http://nonlinear.com/redirect/outbound?p=hmdb&param=HMDB28839	Glycyl-Glutamine		186.087	1	4.81457	0
4.81_186.0872m/z	HMDB28855		M+H-H2O	C7H13N3O4	33	0	-0.700122	65.6396	100 - 8.97 - 1.18	http://nonlinear.com/redirect/outbound?p=hmdb&param=HMDB28855	Glycyl-Gamma-glutamate		186.087	1	4.81457	0
4.81_186.0872m/z	HMDB29149		M+H-H2O	C7H13N3O4	38.1	25.5	-0.700122	65.6396	100 - 8.97 - 1.18	http://nonlinear.com/redirect/outbound?p=hmdb&param=HMDB29149	Gamma-glutamyl-Glycine		186.087	1	4.81457	0
4.81_186.0872m/z	HMDB34912		M+H	C7H11N3O3	38.2	26	-0.768243	65.6862	100 - 8.91 - 0.97	http://nonlinear.com/redirect/outbound?p=hmdb&param=HMDB34912	(S)-N-(4,5-Dihydro-1-methyl-4-oxo-1H-imidazol-2-yl)alanine		186.087	1	4.81457	0
4.81_186.0872m/z	HMDB59778		M+NH4	C7H8N2O3	32.9	0	-0.846061	65.4585	100 - 8.51 - 0.936	http://nonlinear.com/redirect/outbound?p=hmdb&param=HMDB59778	2-Pyrroloylglycine		186.087	1	4.81457	0
4.72_99.0551m/z	HMDB60496		M+H-H2O	C4H8N2O2	38.5	0	-1.70222	94.5645	100 - 5.23 - 0.523	http://nonlinear.com/redirect/outbound?p=hmdb&param=HMDB60496	N,N'-Diacetylhydrazine		99.0551	1	4.72172	0
4.72_99.0551m/z	HMDB60768		M+H	C4H6N2O	38.5	0	-2.01489	94.8064	100 - 5.16 - 0.314	http://nonlinear.com/redirect/outbound?p=hmdb&param=HMDB60768	4-Hydroxymethylpyrazole		99.0551	1	4.72172	0
4.72_99.0551m/z	HMDB61163		M+H-H2O	C4H8N2O2	38.5	0	-1.70222	94.5645	100 - 5.23 - 0.523	http://nonlinear.com/redirect/outbound?p=hmdb&param=HMDB61163	N-Nitroso-3-hydroxypyrrolidine		99.0551	1	4.72172	0
4.76_1051.4347m/z	HMDB10147	*	M+H	C41H82O22P4	39.8	6.79	2.5095	95.057	100 - 46.1 - 14.9 - 3.61 - 0.731 - 0.128	http://nonlinear.com/redirect/outbound?p=hmdb&param=HMDB10147	PIP3(16:0/16:0)		1051.43	1	4.75743	0
4.67_875.4825m/z	HMDB13486		M+H	C44H76O13P2	37.9	3.99	-0.974974	86.526	100 - 49 - 14.4 - 3.14 - 0.555	http://nonlinear.com/redirect/outbound?p=hmdb&param=HMDB13486	PGP(16:0/22:6(4Z,7Z,10Z,13Z,16Z,19Z))		875.483	1	4.66527	0
4.67_875.4825m/z	HMDB13499		M+H	C44H76O13P2	37.6	2.7	-0.974974	86.526	100 - 49 - 14.4 - 3.14 - 0.555	http://nonlinear.com/redirect/outbound?p=hmdb&param=HMDB13499	PGP(16:1(9Z)/22:5(4Z,7Z,10Z,13Z,16Z))		875.483	1	4.66527	0
4.67_875.4825m/z	HMDB13500		M+H	C44H76O13P2	37.9	3.99	-0.974974	86.526	100 - 49 - 14.4 - 3.14 - 0.555	http://nonlinear.com/redirect/outbound?p=hmdb&param=HMDB13500	PGP(16:1(9Z)/22:5(7Z,10Z,13Z,16Z,19Z))		875.483	1	4.66527	0
4.67_875.4825m/z	HMDB13557		M+H	C44H76O13P2	37.6	2.7	-0.974974	86.526	100 - 49 - 14.4 - 3.14 - 0.555	http://nonlinear.com/redirect/outbound?p=hmdb&param=HMDB13557	PGP(18:2(9Z,12Z)/20:4(5Z,8Z,11Z,14Z))		875.483	1	4.66527	0
4.67_875.4825m/z	HMDB13570		M+H	C44H76O13P2	37.6	2.7	-0.974974	86.526	100 - 49 - 14.4 - 3.14 - 0.555	http://nonlinear.com/redirect/outbound?p=hmdb&param=HMDB13570	PGP(18:3(6Z,9Z,12Z)/20:3(5Z,8Z,11Z))		875.483	1	4.66527	0
4.67_875.4825m/z	HMDB13571		M+H	C44H76O13P2	37.6	2.7	-0.974974	86.526	100 - 49 - 14.4 - 3.14 - 0.555	http://nonlinear.com/redirect/outbound?p=hmdb&param=HMDB13571	PGP(18:3(6Z,9Z,12Z)/20:3(8Z,11Z,14Z))		875.483	1	4.66527	0
4.67_875.4825m/z	HMDB13585		M+H	C44H76O13P2	37.9	3.99	-0.974974	86.526	100 - 49 - 14.4 - 3.14 - 0.555	http://nonlinear.com/redirect/outbound?p=hmdb&param=HMDB13585	PGP(18:3(9Z,12Z,15Z)/20:3(5Z,8Z,11Z))		875.483	1	4.66527	0
4.67_875.4825m/z	HMDB13586		M+H	C44H76O13P2	37.9	3.99	-0.974974	86.526	100 - 49 - 14.4 - 3.14 - 0.555	http://nonlinear.com/redirect/outbound?p=hmdb&param=HMDB13586	PGP(18:3(9Z,12Z,15Z)/20:3(8Z,11Z,14Z))		875.483	1	4.66527	0
4.67_875.4825m/z	HMDB33490		M+H	C47H70O15	43.7	40.1	4.3359	83.3902	100 - 52.2 - 16.4 - 3.84 - 0.729 - 0.118	http://nonlinear.com/redirect/outbound?p=hmdb&param=HMDB33490	Pectenotoxin 1		875.483	1	4.66527	0
0.85_268.0898m/z	LMFA01090002		M+NH4	C10H19BrO2	28.4	0	-3.33731	46.0969	100 - 11.1 - 98.2 - 10.9 - 0.946	http://www.lipidmaps.org/data/LMSDRecord.php?LMID=LMFA01090002	10-bromo-decanoic acid		268.09	1	0.852667	0
0.85_268.0898m/z	LMFA01090003		M+NH4	C10H19BrO2	28.4	0	-3.33731	46.0969	100 - 11.1 - 98.2 - 10.9 - 0.946	http://www.lipidmaps.org/data/LMSDRecord.php?LMID=LMFA01090003	2-bromo-decanoic acid		268.09	1	0.852667	0
0.85_268.0898m/z	LMFA01090004		M+NH4	C10H19BrO2	28.4	0	-3.33731	46.0969	100 - 11.1 - 98.2 - 10.9 - 0.946	http://www.lipidmaps.org/data/LMSDRecord.php?LMID=LMFA01090004	9-bromo-decanoic acid		268.09	1	0.852667	0
4.15_387.1619m/z	HMDB60498	*	M+H	C16H24N3O8+	37.7	4.95	-4.47442	88.6638	100 - 19 - 3.35 - 0.408	http://nonlinear.com/redirect/outbound?p=hmdb&param=HMDB60498	NNAL-N-glucuronide		387.162	1	4.14592	0
4.56_440.1919m/z	HMDB32853	*	M+NH4	C21H26O9	41.4	20.5	0.832901	87.4257	100 - 23.4 - 4.45 - 0.616	http://nonlinear.com/redirect/outbound?p=hmdb&param=HMDB32853	3-(1,1-Dimethylallyl)scopoletin 7-glucoside		440.192	1	4.55812	0
4.99_187.1113m/z	HMDB30770		M+H-H2O	C13H16O2	37.2	0	-2.28389	88.9022	100 - 14.3 - 1.36	http://nonlinear.com/redirect/outbound?p=hmdb&param=HMDB30770	4-Hydroxy-3-(3-methyl-2-butenyl)acetophenone		187.111	1	4.98532	0
4.99_187.1113m/z	HMDB30904		M+H-H2O	C13H16O2	55.2	89.9	-2.28389	88.9022	100 - 14.3 - 1.36	http://nonlinear.com/redirect/outbound?p=hmdb&param=HMDB30904	alpha,alpha-Dimethylanisalacetone		187.111	1	4.98532	0
4.99_187.1113m/z	HMDB30931		M+H	C13H14O	55.8	93.1	-2.50491	89.1143	100 - 14.3 - 1.15	http://nonlinear.com/redirect/outbound?p=hmdb&param=HMDB30931	(E)-2-Tridecene-4,6,8-triyn-1-ol		187.111	1	4.98532	0
4.99_187.1113m/z	HMDB31553		M+H-H2O	C13H16O2	54.3	85.2	-2.28389	88.9022	100 - 14.3 - 1.36	http://nonlinear.com/redirect/outbound?p=hmdb&param=HMDB31553	6-(1-Hydroxyethyl)-2,2-dimethyl-2H-1-benzopyran		187.111	1	4.98532	0
4.99_187.1113m/z	HMDB31661		M+H-H2O	C13H16O2	37.2	0	-2.28389	88.9022	100 - 14.3 - 1.36	http://nonlinear.com/redirect/outbound?p=hmdb&param=HMDB31661	3-Isovalidene-3alpha,4-dihydrophthalide		187.111	1	4.98532	0
4.99_187.1113m/z	HMDB33379		M+H-H2O	C13H16O2	37.2	0	-2.28389	88.9022	100 - 14.3 - 1.36	http://nonlinear.com/redirect/outbound?p=hmdb&param=HMDB33379	cis-3-Hexenyl benzoate		187.111	1	4.98532	0
4.99_187.1113m/z	HMDB36224		M+H-H2O	C13H16O2	37.2	0	-2.28389	88.9022	100 - 14.3 - 1.36	http://nonlinear.com/redirect/outbound?p=hmdb&param=HMDB36224	Benzyl 2,3-dimethyl-2-butenoate		187.111	1	4.98532	0
4.99_187.1113m/z	HMDB37628		M+H-H2O	C13H16O2	37.2	0	-2.28389	88.9022	100 - 14.3 - 1.36	http://nonlinear.com/redirect/outbound?p=hmdb&param=HMDB37628	Phenethyl tiglate		187.111	1	4.98532	0
4.99_187.1113m/z	HMDB37702		M+H-H2O	C13H16O2	37.2	0	-2.28389	88.9022	100 - 14.3 - 1.36	http://nonlinear.com/redirect/outbound?p=hmdb&param=HMDB37702	Butyl cinnamate		187.111	1	4.98532	0
4.99_187.1113m/z	HMDB37703		M+H-H2O	C13H16O2	37.2	0	-2.28389	88.9022	100 - 14.3 - 1.36	http://nonlinear.com/redirect/outbound?p=hmdb&param=HMDB37703	Isobutyl cinnamate		187.111	1	4.98532	0
4.99_187.1113m/z	HMDB37721		M+H-H2O	C13H16O2	37.2	0	-2.28389	88.9022	100 - 14.3 - 1.36	http://nonlinear.com/redirect/outbound?p=hmdb&param=HMDB37721	2-Phenylethyl 3-methyl-2-butenoate		187.111	1	4.98532	0
4.99_187.1113m/z	HMDB38526		M+H	C13H14O	55	89	-2.50491	89.1143	100 - 14.3 - 1.15	http://nonlinear.com/redirect/outbound?p=hmdb&param=HMDB38526	(all-E)-3,5,7-Tridecatriene-9,11-diyn-1-ol		187.111	1	4.98532	0
4.99_187.1113m/z	HMDB41316		M+H-H2O	C13H16O2	56.7	97.3	-2.28389	88.9022	100 - 14.3 - 1.36	http://nonlinear.com/redirect/outbound?p=hmdb&param=HMDB41316	Cinnamyl butyrate		187.111	1	4.98532	0
4.99_187.1113m/z	HMDB41317		M+H-H2O	C13H16O2	56.7	97.3	-2.28389	88.9022	100 - 14.3 - 1.36	http://nonlinear.com/redirect/outbound?p=hmdb&param=HMDB41317	Cinnamyl isobutyrate		187.111	1	4.98532	0
3.07_157.0854m/z	HMDB00893		M+H-H2O	C8H14O4	41	14.6	-2.89811	93.9713	100 - 8.97 - 1.18	http://nonlinear.com/redirect/outbound?p=hmdb&param=HMDB00893	Suberic acid		157.085	1	3.07152	0
3.07_157.0854m/z	HMDB02023		M+H-H2O	C8H14O4	41	14.6	-2.89811	93.9713	100 - 8.97 - 1.18	http://nonlinear.com/redirect/outbound?p=hmdb&param=HMDB02023	Ethyladipic acid		157.085	1	3.07152	0
3.07_157.0854m/z	HMDB31101		M+H	C8H12O3	41	14.7	-3.23253	94.204	100 - 8.9 - 0.966	http://nonlinear.com/redirect/outbound?p=hmdb&param=HMDB31101	8-Hydroxy-5,6-octadienoic acid		157.085	1	3.07152	0
3.07_157.0854m/z	HMDB32232		M+H	C8H12O3	40.6	12.5	-3.23253	94.204	100 - 8.9 - 0.966	http://nonlinear.com/redirect/outbound?p=hmdb&param=HMDB32232	2,5-Dimethyl-4-ethoxy-3(2H)-furanone		157.085	1	3.07152	0
3.07_157.0854m/z	HMDB33838		M+H-H2O	C8H14O4	38.1	0	-2.89811	93.9713	100 - 8.97 - 1.18	http://nonlinear.com/redirect/outbound?p=hmdb&param=HMDB33838	Diethyl succinate		157.085	1	3.07152	0
3.07_157.0854m/z	HMDB41606		M+H-H2O	C8H14O4	38.1	0	-2.89811	93.9713	100 - 8.97 - 1.18	http://nonlinear.com/redirect/outbound?p=hmdb&param=HMDB41606	Dimethyl adipate		157.085	1	3.07152	0
3.07_157.0854m/z	HMDB59727		M+H-H2O	C8H14O4	41	14.6	-2.89811	93.9713	100 - 8.97 - 1.18	http://nonlinear.com/redirect/outbound?p=hmdb&param=HMDB59727	2,4-Dimethyladipic acid		157.085	1	3.07152	0
3.07_157.0854m/z	HMDB59757		M+H-H2O	C8H14O4	41	14.6	-2.89811	93.9713	100 - 8.97 - 1.18	http://nonlinear.com/redirect/outbound?p=hmdb&param=HMDB59757	3-Methylpimelic acid		157.085	1	3.07152	0
3.07_157.0854m/z	HMDB60684		M+H-H2O	C8H14O4	41	14.6	-2.89811	93.9713	100 - 8.97 - 1.18	http://nonlinear.com/redirect/outbound?p=hmdb&param=HMDB60684	2-Propylglutaric acid		157.085	1	3.07152	0
3.07_157.0854m/z	LMFA01060165		M+H	C8H12O3	41	14.7	-3.23253	94.204	100 - 8.9 - 0.966	http://www.lipidmaps.org/data/LMSDRecord.php?LMID=LMFA01060165	5-oxo-7-octenoic acid		157.085	1	3.07152	0
3.07_157.0854m/z	LMFA01170001		M+H-H2O	C8H14O4	41	14.6	-2.89811	93.9713	100 - 8.97 - 1.18	http://www.lipidmaps.org/data/LMSDRecord.php?LMID=LMFA01170001	Suberic acid		157.085	1	3.07152	0
3.07_157.0854m/z	LMFA01170104		M+H-H2O	C8H14O4	41	14.6	-2.89811	93.9713	100 - 8.97 - 1.18	http://www.lipidmaps.org/data/LMSDRecord.php?LMID=LMFA01170104	Ethyladipic acid		157.085	1	3.07152	0
3.95_227.1249m/z	HMDB00562	*	2M+H	C4H7N3O	38.8	0	-1.06508	95.104	100 - 5.54 - 0.334	http://nonlinear.com/redirect/outbound?p=hmdb&param=HMDB00562	Creatinine		227.125	1	3.95375	0
4.94_231.1026m/z	HMDB01923		M+H	C14H14O3	37.2	0	4.4699	91.168	100 - 15.4 - 1.72 - 0.144	http://nonlinear.com/redirect/outbound?p=hmdb&param=HMDB01923	Naproxen		231.103	1	4.9353	0
4.94_231.1026m/z	HMDB29575		M+H-H2O	C14H16O4	39.6	12	4.14541	90.9285	100 - 15.5 - 1.94 - 0.177	http://nonlinear.com/redirect/outbound?p=hmdb&param=HMDB29575	(+)-cis-5,6-Dihydro-5-hydroxy-4-methoxy-6-(2-phenylethyl)-2H-pyran-2-one		231.103	1	4.9353	0
4.94_231.1026m/z	HMDB29774		M+H-H2O	C14H16O4	40.6	16.9	4.14541	90.9285	100 - 15.5 - 1.94 - 0.177	http://nonlinear.com/redirect/outbound?p=hmdb&param=HMDB29774	7-Hydroxy-6-(methoxyacetyl)-2,2-dimethyl-2H-1-benzopyran		231.103	1	4.9353	0
4.94_231.1026m/z	HMDB33184		M+H	C14H14O3	39.7	12.8	4.4699	91.168	100 - 15.4 - 1.72 - 0.144	http://nonlinear.com/redirect/outbound?p=hmdb&param=HMDB33184	Pondaplin		231.103	1	4.9353	0
4.94_231.1026m/z	HMDB33515		M+H-H2O	C14H16O4	41.6	21.8	4.14541	90.9285	100 - 15.5 - 1.94 - 0.177	http://nonlinear.com/redirect/outbound?p=hmdb&param=HMDB33515	Citreovirenone		231.103	1	4.9353	0
4.94_231.1026m/z	HMDB34130		M+H	C14H14O3	39	9.17	4.4699	91.168	100 - 15.4 - 1.72 - 0.144	http://nonlinear.com/redirect/outbound?p=hmdb&param=HMDB34130	Osthenol		231.103	1	4.9353	0
4.94_231.1026m/z	HMDB34212		M+H	C14H14O3	39.8	13	4.4699	91.168	100 - 15.4 - 1.72 - 0.144	http://nonlinear.com/redirect/outbound?p=hmdb&param=HMDB34212	(R)-Kawain		231.103	1	4.9353	0
4.94_231.1026m/z	HMDB39097		M+H	C14H14O3	37.2	0	4.4699	91.168	100 - 15.4 - 1.72 - 0.144	http://nonlinear.com/redirect/outbound?p=hmdb&param=HMDB39097	Demethylbatatasin IV		231.103	1	4.9353	0
4.94_231.1026m/z	HMDB41140		M+H-H2O	C14H16O4	39.1	9.22	4.14541	90.9285	100 - 15.5 - 1.94 - 0.177	http://nonlinear.com/redirect/outbound?p=hmdb&param=HMDB41140	Prenyl cis-caffeate		231.103	1	4.9353	0
4.94_231.1026m/z	LMPK13090033		M+H	C14H14O3	37.2	0	4.4699	91.168	100 - 15.4 - 1.72 - 0.144	http://www.lipidmaps.org/data/LMSDRecord.php?LMID=LMPK13090033	Demethylbatatasin IV		231.103	1	4.9353	0
4.94_231.1026m/z	LMPK13090035		M+H	C14H14O3	37.2	0	4.4699	91.168	100 - 15.4 - 1.72 - 0.144	http://www.lipidmaps.org/data/LMSDRecord.php?LMID=LMPK13090035	Dihydroresveratrol		231.103	1	4.9353	0
4.66_809.4433m/z	HMDB39558		2M+H	C23H32O6	39.9	12.1	-4.63855	92.9218	100 - 25.5 - 4.34 - 0.556	http://nonlinear.com/redirect/outbound?p=hmdb&param=HMDB39558	1alpha-O-Methylquassin		809.443	1	4.65812	0
4.66_809.4433m/z	HMDB39886		2M+H	C23H32O6	39.9	12.1	-4.63855	92.9218	100 - 25.5 - 4.34 - 0.556	http://nonlinear.com/redirect/outbound?p=hmdb&param=HMDB39886	16-Methyl-epi-nigakihemiacetal B		809.443	1	4.65812	0
4.66_809.4433m/z	LMPR0104090002		2M+H	C23H32O6	38.1	3.1	-4.63855	92.9218	100 - 25.5 - 4.34 - 0.556	http://www.lipidmaps.org/data/LMSDRecord.php?LMID=LMPR0104090002	Caesalpinin N		809.443	1	4.65812	0
4.66_809.4433m/z	LMST01120005		2M+H	C23H32O6	38.3	3.79	-4.63855	92.9218	100 - 25.5 - 4.34 - 0.556	http://www.lipidmaps.org/data/LMSDRecord.php?LMID=LMST01120005	strophanthidin		809.443	1	4.65812	0
4.66_809.4433m/z	LMST01120009		2M+H	C23H32O6	37.6	0.562	-4.63855	92.9218	100 - 25.5 - 4.34 - 0.556	http://www.lipidmaps.org/data/LMSDRecord.php?LMID=LMST01120009	adonitoxigenin		809.443	1	4.65812	0
4.66_809.4433m/z	LMST02030093		2M+H	C23H32O6	37.5	0	-4.63855	92.9218	100 - 25.5 - 4.34 - 0.556	http://www.lipidmaps.org/data/LMSDRecord.php?LMID=LMST02030093	Cortisol 21-acetate		809.443	1	4.65812	0
4.66_776.9409m/z	LMPK02000053		2M+H	C15H18Br2O2	23.7	0	-1.35815	20.1339	51 - 8.41 - 100 - 16.4 - 49.9 - 8.09 - 0.82	http://www.lipidmaps.org/data/LMSDRecord.php?LMID=LMPK02000053	Laurenenyne A		776.941	1	4.65812	0
4.66_776.9409m/z	LMPK02000054		2M+H	C15H18Br2O2	23.7	0	-1.35815	20.1339	51 - 8.41 - 100 - 16.4 - 49.9 - 8.09 - 0.82	http://www.lipidmaps.org/data/LMSDRecord.php?LMID=LMPK02000054	Laurenenyne B		776.941	1	4.65812	0
0.82_175.0576m/z	HMDB37166	*	M+H-H2O	C11H12OS	36.8	0	0.218627	84.5078	100 - 12.9 - 5.49 - 0.599	http://nonlinear.com/redirect/outbound?p=hmdb&param=HMDB37166	2-(Methylthiomethyl)-3-phenyl-2-propenal		175.058	1	0.8241	0
3.27_100.0635n	HMDB31642		M+H-H2O, M+H	C4H8N2O	38.6	0	-1.36098	94.7846	100 - 5.19 - 0.315	http://nonlinear.com/redirect/outbound?p=hmdb&param=HMDB31642	N-Nitroso-pyrrolidine	100.064	83.0602	1	3.27082	0
3.27_100.0635n	HMDB33952		M+H-H2O, M+H	C4H8N2O	38.6	0	-1.36098	94.7846	100 - 5.19 - 0.315	http://nonlinear.com/redirect/outbound?p=hmdb&param=HMDB33952	Gyromitrin	100.064	83.0602	1	3.27082	0
5.12_281.0895m/z	HMDB32384		2M+H	C6H8N2S	37.7	0.565	2.0585	90.4229	100 - 8.11 - 4.81 - 0.336	http://nonlinear.com/redirect/outbound?p=hmdb&param=HMDB32384	2-Methyl-(3 or 5 or 6)-(methylthio)pyrazine (mixture of isomers)		281.089	1	5.12033	0
5.12_281.0895m/z	HMDB37169		2M+H	C6H8N2S	37.6	0	2.0585	90.4229	100 - 8.11 - 4.81 - 0.336	http://nonlinear.com/redirect/outbound?p=hmdb&param=HMDB37169	Pyrazineethanethiol		281.089	1	5.12033	0
5.12_281.0895m/z	HMDB40060		2M+H	C6H8N2S	37.7	0.608	2.0585	90.4229	100 - 8.11 - 4.81 - 0.336	http://nonlinear.com/redirect/outbound?p=hmdb&param=HMDB40060	2-Methyl-5-(methylthio)pyrazine		281.089	1	5.12033	0
5.12_281.0895m/z	HMDB40061		2M+H	C6H8N2S	37.7	0.565	2.0585	90.4229	100 - 8.11 - 4.81 - 0.336	http://nonlinear.com/redirect/outbound?p=hmdb&param=HMDB40061	2-Methyl-6-(methylthio)pyrazine		281.089	1	5.12033	0
5.82_261.0324m/z	HMDB14672		M+H	C7H15Cl2N2O2P	31.3	0	1.21609	57.9322	100 - 8.55 - 64.7 - 5.51 - 10.7 - 0.9	http://nonlinear.com/redirect/outbound?p=hmdb&param=HMDB14672	Cyclophosphamide		261.032	1	5.81755	0
5.82_261.0324m/z	HMDB15312		M+H	C7H15Cl2N2O2P	31.3	0	1.21609	57.9322	100 - 8.55 - 64.7 - 5.51 - 10.7 - 0.9	http://nonlinear.com/redirect/outbound?p=hmdb&param=HMDB15312	Ifosfamide		261.032	1	5.81755	0
5.82_261.0324m/z	HMDB60432		M+H-H2O	C7H17Cl2N2O3P	31.3	0	1.1373	57.8374	100 - 8.61 - 64.9 - 5.56 - 10.8 - 0.918	http://nonlinear.com/redirect/outbound?p=hmdb&param=HMDB60432	Alcophosphamide		261.032	1	5.81755	0
5.82_261.0324m/z	HMDB60693		M+H-H2O	C7H17Cl2N2O3P	31.3	0	1.1373	57.8374	100 - 8.61 - 64.9 - 5.56 - 10.8 - 0.918	http://nonlinear.com/redirect/outbound?p=hmdb&param=HMDB60693	Alcoifosfamide		261.032	1	5.81755	0
4.12_741.3881m/z	LMFA01090065		2M+H	C20H31ClO4	34.4	0	-1.77233	74.0504	100 - 22.1 - 35.1 - 7.41 - 1.04 - 0.11	http://www.lipidmaps.org/data/LMSDRecord.php?LMID=LMFA01090065	8,12-dihydroxy-9-chloro-5Z,10Z,14Z,17Z-eicosatetraenoic acid		741.388	1	4.11735	0
4.12_741.3881m/z	LMFA01090066		2M+H	C20H31ClO4	34.4	0	-1.77233	74.0504	100 - 22.1 - 35.1 - 7.41 - 1.04 - 0.11	http://www.lipidmaps.org/data/LMSDRecord.php?LMID=LMFA01090066	8,12-dihydroxy-11-chloro-5Z,9Z,14Z,17Z-eicosatetraenoic acid		741.388	1	4.11735	0
4.59_470.2395m/z	HMDB38560		M+NH4	C23H32O9	36.2	0	2.34466	83.9764	100 - 25.6 - 4.99 - 0.718	http://nonlinear.com/redirect/outbound?p=hmdb&param=HMDB38560	8-Butanoylneosolaniol		470.24	1	4.58668	0
4.59_470.2395m/z	HMDB38561		M+NH4	C23H32O9	36.2	0	2.34466	83.9764	100 - 25.6 - 4.99 - 0.718	http://nonlinear.com/redirect/outbound?p=hmdb&param=HMDB38561	8-Isobutanoylneosolaniol		470.24	1	4.58668	0
4.71_349.2360m/z	HMDB00314		M+H-H2O	C21H34O5	37.8	1.24	-3.62284	92.0248	100 - 23.3 - 3.62 - 0.422	http://nonlinear.com/redirect/outbound?p=hmdb&param=HMDB00314	3b-Allotetrahydrocortisol		349.236	1	4.70742	0
4.71_349.2360m/z	HMDB00353		M+H	C21H32O4	37.8	0.995	-3.81021	92.2644	100 - 23.2 - 3.4 - 0.372	http://nonlinear.com/redirect/outbound?p=hmdb&param=HMDB00353	3b,15b,17a-Trihydroxy-pregnenone		349.236	1	4.70742	0
4.71_349.2360m/z	HMDB00382		M+H	C21H32O4	37.8	0.995	-3.81021	92.2644	100 - 23.2 - 3.4 - 0.372	http://nonlinear.com/redirect/outbound?p=hmdb&param=HMDB00382	3b,17a,21-Trihydroxypregnenone		349.236	1	4.70742	0
4.71_349.2360m/z	HMDB00526		M+H-H2O	C21H34O5	37.8	1.24	-3.62284	92.0248	100 - 23.3 - 3.62 - 0.422	http://nonlinear.com/redirect/outbound?p=hmdb&param=HMDB00526	5a-Tetrahydrocortisol		349.236	1	4.70742	0
4.71_349.2360m/z	HMDB00949		M+H-H2O	C21H34O5	37.8	1.24	-3.62284	92.0248	100 - 23.3 - 3.62 - 0.422	http://nonlinear.com/redirect/outbound?p=hmdb&param=HMDB00949	Tetrahydrocortisol		349.236	1	4.70742	0
4.71_349.2360m/z	HMDB03128		M+H-H2O	C21H34O5	37.8	1.21	-3.62284	92.0248	100 - 23.3 - 3.62 - 0.422	http://nonlinear.com/redirect/outbound?p=hmdb&param=HMDB03128	Cortolone		349.236	1	4.70742	0
4.71_349.2360m/z	HMDB06755		M+H	C21H32O4	37.8	1.25	-3.81021	92.2644	100 - 23.2 - 3.4 - 0.372	http://nonlinear.com/redirect/outbound?p=hmdb&param=HMDB06755	3a,21-Dihydroxy-5b-pregnane-11,20-dione		349.236	1	4.70742	0
4.71_349.2360m/z	HMDB06757		M+H	C21H32O4	37.8	1.14	-3.81021	92.2644	100 - 23.2 - 3.4 - 0.372	http://nonlinear.com/redirect/outbound?p=hmdb&param=HMDB06757	11b,21-Dihydroxy-5b-pregnane-3,20-dione		349.236	1	4.70742	0
4.71_349.2360m/z	HMDB06762		M+H	C21H32O4	37.7	0.782	-3.81021	92.2644	100 - 23.2 - 3.4 - 0.372	http://nonlinear.com/redirect/outbound?p=hmdb&param=HMDB06762	17a,21-Dihydroxypreg-nenolone		349.236	1	4.70742	0
4.71_349.2360m/z	HMDB12848		M+H	C21H32O4	37.7	0.921	-3.81021	92.2644	100 - 23.2 - 3.4 - 0.372	http://nonlinear.com/redirect/outbound?p=hmdb&param=HMDB12848	7'-Carboxy-alpha-chromanol		349.236	1	4.70742	0
4.71_349.2360m/z	HMDB13221		M+H-H2O	C21H34O5	37.8	1.21	-3.62284	92.0248	100 - 23.3 - 3.62 - 0.422	http://nonlinear.com/redirect/outbound?p=hmdb&param=HMDB13221	Beta-Cortolone		349.236	1	4.70742	0
4.71_349.2360m/z	HMDB29475		M+H	C21H32O4	37.8	1.32	-3.81021	92.2644	100 - 23.2 - 3.4 - 0.372	http://nonlinear.com/redirect/outbound?p=hmdb&param=HMDB29475	[10]-Gingerdione		349.236	1	4.70742	0
4.71_349.2360m/z	HMDB40641		M+H	C21H32O4	37.8	1.1	-3.81021	92.2644	100 - 23.2 - 3.4 - 0.372	http://nonlinear.com/redirect/outbound?p=hmdb&param=HMDB40641	[8]-Paradyl acetate		349.236	1	4.70742	0
4.71_349.2360m/z	HMDB40954		M+H	C21H32O4	37.8	1.31	-3.81021	92.2644	100 - 23.2 - 3.4 - 0.372	http://nonlinear.com/redirect/outbound?p=hmdb&param=HMDB40954	9alpha-(3-Methyl-2E-pentenoyloxy)-4S-hydroxy-10(14)-oplopen-3-one		349.236	1	4.70742	0
4.71_349.2360m/z	LMFA03010050		M+H-H2O	C21H34O5	37.9	1.69	-3.62284	92.0248	100 - 23.3 - 3.62 - 0.422	http://www.lipidmaps.org/data/LMSDRecord.php?LMID=LMFA03010050	15-methyl-15S-PGD2		349.236	1	4.70742	0
4.71_349.2360m/z	LMFA03010063		M+H-H2O	C21H34O5	37.9	1.79	-3.62284	92.0248	100 - 23.3 - 3.62 - 0.422	http://www.lipidmaps.org/data/LMSDRecord.php?LMID=LMFA03010063	15-methyl-15R-PGE2		349.236	1	4.70742	0
4.71_349.2360m/z	LMFA03010064		M+H-H2O	C21H34O5	37.9	1.79	-3.62284	92.0248	100 - 23.3 - 3.62 - 0.422	http://www.lipidmaps.org/data/LMSDRecord.php?LMID=LMFA03010064	15-methyl-15S-PGE2		349.236	1	4.70742	0
4.71_349.2360m/z	LMFA03010095		M+H-H2O	C21H34O5	37.8	1.37	-3.62284	92.0248	100 - 23.3 - 3.62 - 0.422	http://www.lipidmaps.org/data/LMSDRecord.php?LMID=LMFA03010095	15R-PGE2 methyl ester		349.236	1	4.70742	0
4.71_349.2360m/z	LMFA03010104		M+H	C21H32O4	37.7	0.884	-3.81021	92.2644	100 - 23.2 - 3.4 - 0.372	http://www.lipidmaps.org/data/LMSDRecord.php?LMID=LMFA03010104	11-deoxy-11-methylene-15-keto-PGD2		349.236	1	4.70742	0
4.71_349.2360m/z	LMFA03010105		M+H-H2O	C21H34O5	37.9	1.69	-3.62284	92.0248	100 - 23.3 - 3.62 - 0.422	http://www.lipidmaps.org/data/LMSDRecord.php?LMID=LMFA03010105	15-methyl-15R-PGD2		349.236	1	4.70742	0
4.71_349.2360m/z	LMFA03070014		M+H	C21H32O4	37.7	0.79	-3.81021	92.2644	100 - 23.2 - 3.4 - 0.372	http://www.lipidmaps.org/data/LMSDRecord.php?LMID=LMFA03070014	methyl 6-hydroperoxy-4,8,11,14,17-eicosapentaenoate		349.236	1	4.70742	0
4.71_349.2360m/z	LMFA03070015		M+H	C21H32O4	37.7	0.79	-3.81021	92.2644	100 - 23.2 - 3.4 - 0.372	http://www.lipidmaps.org/data/LMSDRecord.php?LMID=LMFA03070015	methyl 8-hydroperoxy-5,9,11,14,17-eicosapentaenoate		349.236	1	4.70742	0
4.71_349.2360m/z	LMFA03070016		M+H	C21H32O4	37.7	0.79	-3.81021	92.2644	100 - 23.2 - 3.4 - 0.372	http://www.lipidmaps.org/data/LMSDRecord.php?LMID=LMFA03070016	methyl 9-hydroperoxy-5,7,11,14,17-eicosapentaenoate		349.236	1	4.70742	0
4.71_349.2360m/z	LMFA03070017		M+H	C21H32O4	37.7	0.79	-3.81021	92.2644	100 - 23.2 - 3.4 - 0.372	http://www.lipidmaps.org/data/LMSDRecord.php?LMID=LMFA03070017	methyl 11-hydroperoxy-5,8,12,14,17-eicosapentaenoate		349.236	1	4.70742	0
4.71_349.2360m/z	LMST02030139		M+H-H2O	C21H34O5	37.8	1.24	-3.62284	92.0248	100 - 23.3 - 3.62 - 0.422	http://www.lipidmaps.org/data/LMSDRecord.php?LMID=LMST02030139	3beta-Allotetrahydrocortisol		349.236	1	4.70742	0
4.71_349.2360m/z	LMST02030140		M+H	C21H32O4	37.7	0.782	-3.81021	92.2644	100 - 23.2 - 3.4 - 0.372	http://www.lipidmaps.org/data/LMSDRecord.php?LMID=LMST02030140	3beta,15beta,17alpha-Trihydroxy-pregnenone		349.236	1	4.70742	0
4.71_349.2360m/z	LMST02030141		M+H	C21H32O4	37.7	0.782	-3.81021	92.2644	100 - 23.2 - 3.4 - 0.372	http://www.lipidmaps.org/data/LMSDRecord.php?LMID=LMST02030141	3beta,17alpha,21-Trihydroxy-pregnenone		349.236	1	4.70742	0
4.71_349.2360m/z	LMST02030143		M+H-H2O	C21H34O5	37.8	1.24	-3.62284	92.0248	100 - 23.3 - 3.62 - 0.422	http://www.lipidmaps.org/data/LMSDRecord.php?LMID=LMST02030143	Tetrahydrocortisol		349.236	1	4.70742	0
4.71_349.2360m/z	LMST02030188		M+H	C21H32O4	37.7	0.848	-3.81021	92.2644	100 - 23.2 - 3.4 - 0.372	http://www.lipidmaps.org/data/LMSDRecord.php?LMID=LMST02030188	11b,21-Dihydroxy-5b-pregnane-3,20-dione		349.236	1	4.70742	0
4.71_349.2360m/z	LMST02030199		M+H	C21H32O4	37.8	1.25	-3.81021	92.2644	100 - 23.2 - 3.4 - 0.372	http://www.lipidmaps.org/data/LMSDRecord.php?LMID=LMST02030199	3a,21-Dihydroxy-5b-pregnane-11,20-dione		349.236	1	4.70742	0
4.71_349.2360m/z	LMST02030200		M+H-H2O	C21H34O5	37.8	1.24	-3.62284	92.0248	100 - 23.3 - 3.62 - 0.422	http://www.lipidmaps.org/data/LMSDRecord.php?LMID=LMST02030200	5a-Tetrahydrocortisol		349.236	1	4.70742	0
1.04_215.0160m/z	HMDB35145	*	M+H-H2O	C12H8O3S	36.5	0.55	-0.520134	82.8201	100 - 14 - 6.04 - 0.718	http://nonlinear.com/redirect/outbound?p=hmdb&param=HMDB35145	Chrycolide		215.016	1	1.04413	0
4.76_341.2220m/z	HMDB30359	*	M+H	C21H28N2O2	38.6	2.26	-1.06359	92.0111	100 - 23.8 - 3.13 - 0.295	http://nonlinear.com/redirect/outbound?p=hmdb&param=HMDB30359	14,19-Dihydroaspidospermatine		341.222	1	4.76457	0
4.37_426.2133m/z	HMDB39084		M+NH4	C21H28O8	37.4	5.42	2.50729	84.3234	100 - 23.3 - 4.24 - 0.567	http://nonlinear.com/redirect/outbound?p=hmdb&param=HMDB39084	3-O-Methylniveusin A		426.213	1	4.3731	0
4.37_426.2133m/z	HMDB60856		M+H	C21H31NO8	37.4	6.05	2.40688	83.989	100 - 23.7 - 4.34 - 0.584	http://nonlinear.com/redirect/outbound?p=hmdb&param=HMDB60856	O-Desmethyl-tramado glucuronide		426.213	1	4.3731	0
4.37_426.2133m/z	HMDB61167		M+H	C21H31NO8	36.2	0	2.40688	83.989	100 - 23.7 - 4.34 - 0.584	http://nonlinear.com/redirect/outbound?p=hmdb&param=HMDB61167	N,O-Didesmethylvenlafaxine glucuronide		426.213	1	4.3731	0
0.89_273.0820m/z	HMDB00613		2M+H	C4H8O5	39.5	0	1.263	98.9097	100 - 4.61 - 1.11	http://nonlinear.com/redirect/outbound?p=hmdb&param=HMDB00613	Erythronic acid		273.082	1	0.887683	0
0.89_273.0820m/z	HMDB00943		2M+H	C4H8O5	39.5	0	1.263	98.9097	100 - 4.61 - 1.11	http://nonlinear.com/redirect/outbound?p=hmdb&param=HMDB00943	Threonic acid		273.082	1	0.887683	0
5.00_370.1780n	HMDB33319		M+H-H2O, M+H	C22H26O5	38.6	0	-0.0649285	93.176	100 - 24.3 - 3.85 - 0.457	http://nonlinear.com/redirect/outbound?p=hmdb&param=HMDB33319	Licarin C	370.178	371.185	1	4.9996	0
5.00_370.1780n	HMDB41099		M+H-H2O, M+H	C22H26O5	38.6	0	-0.0649285	93.176	100 - 24.3 - 3.85 - 0.457	http://nonlinear.com/redirect/outbound?p=hmdb&param=HMDB41099	Kanzonol R	370.178	371.185	1	4.9996	0
5.00_370.1780n	LMPK12080009		M+H-H2O, M+H	C22H26O5	38.6	0	-0.0649285	93.176	100 - 24.3 - 3.85 - 0.457	http://www.lipidmaps.org/data/LMSDRecord.php?LMID=LMPK12080009	Unanisoflavan	370.178	371.185	1	4.9996	0
4.65_721.3909m/z	HMDB28720		2M+H	C17H24N6O3	39.3	5.41	2.22294	93.9021	100 - 21 - 2.71 - 0.262	http://nonlinear.com/redirect/outbound?p=hmdb&param=HMDB28720	Arginyl-Tryptophan		721.391	1	4.65098	0
4.65_721.3909m/z	HMDB29077		2M+H	C17H24N6O3	40.1	9.33	2.22294	93.9021	100 - 21 - 2.71 - 0.262	http://nonlinear.com/redirect/outbound?p=hmdb&param=HMDB29077	Tryptophyl-Arginine		721.391	1	4.65098	0
3.02_128.0492m/z	HMDB29737	*	M+H-H2O	C9H7NO	37.9	0	-1.72048	91.761	100 - 10.2 - 0.674	http://nonlinear.com/redirect/outbound?p=hmdb&param=HMDB29737	1H-Indole-3-carboxaldehyde		128.049	1	3.02222	0
4.63_334.1259m/z	HMDB14937	*	M+H-H2O	C21H21NO2S	37	0	-0.439832	85.7846	100 - 24.2 - 7.73 - 1.36 - 0.18	http://nonlinear.com/redirect/outbound?p=hmdb&param=HMDB14937	Tazarotene		334.126	1	4.62955	0
3.41_463.1529m/z	HMDB35866	*	M+H-H2O	C24H29ClO8	33.1	0	2.28744	68.007	100 - 26.6 - 37 - 9.21 - 1.69 - 0.237	http://nonlinear.com/redirect/outbound?p=hmdb&param=HMDB35866	Melledonal C		463.153	1	3.41298	0
3.85_338.1610m/z	HMDB14610		M+NH4	C15H17FN4O3	35.9	0	-4.01513	84.1814	100 - 18 - 2.15 - 0.192	http://nonlinear.com/redirect/outbound?p=hmdb&param=HMDB14610	Enoxacin		338.161	1	3.85445	0
3.85_338.1610m/z	HMDB15159		M+NH4	C17H20O6	35.7	0	3.73267	82.976	100 - 18.8 - 2.91 - 0.325	http://nonlinear.com/redirect/outbound?p=hmdb&param=HMDB15159	Mycophenolic acid		338.161	1	3.85445	0
3.85_338.1610m/z	HMDB30742		M+NH4	C17H20O6	35.7	0	3.73267	82.976	100 - 18.8 - 2.91 - 0.325	http://nonlinear.com/redirect/outbound?p=hmdb&param=HMDB30742	Helipyrone		338.161	1	3.85445	0
3.85_338.1610m/z	HMDB37321		M+NH4	C17H20O6	35.7	0	3.73267	82.976	100 - 18.8 - 2.91 - 0.325	http://nonlinear.com/redirect/outbound?p=hmdb&param=HMDB37321	Oleacein		338.161	1	3.85445	0
4.69_1043.9890m/z	LMGL03012340		M+H	C68H130O6	30.6	0	-4.82606	58.6302	100 - 75.3 - 29.2 - 7.74 - 1.58 - 0.263	http://www.lipidmaps.org/data/LMSDRecord.php?LMID=LMGL03012340	TG(21:0/22:0/22:1(13Z))[iso6]		1043.99	1	4.69383	0
4.69_1043.9890m/z	LMGL03016856		M+H	C68H130O6	30.6	0	-4.82606	58.6302	100 - 75.3 - 29.2 - 7.74 - 1.58 - 0.263	http://www.lipidmaps.org/data/LMSDRecord.php?LMID=LMGL03016856	TG(21:0/22:0/22:1(11Z))[iso6]		1043.99	1	4.69383	0
4.94_173.0954m/z	HMDB29688		M+H	C12H12O	36.6	0	-3.9497	87.8231	100 - 13.2 - 1	http://nonlinear.com/redirect/outbound?p=hmdb&param=HMDB29688	2-Ethoxynaphthalene		173.095	1	4.94245	0
4.94_173.0954m/z	HMDB30905		M+H-H2O	C12H14O2	52.5	79.2	-3.5755	87.6123	100 - 13.2 - 1.21	http://nonlinear.com/redirect/outbound?p=hmdb&param=HMDB30905	1-(4-Methoxyphenyl)-1-penten-3-one		173.095	1	4.94245	0
4.94_173.0954m/z	HMDB31621		M+H	C12H12O	36.6	0	-3.9497	87.8231	100 - 13.2 - 1	http://nonlinear.com/redirect/outbound?p=hmdb&param=HMDB31621	Cinnamylideneacetone		173.095	1	4.94245	0
4.94_173.0954m/z	HMDB32027		M+H-H2O	C12H14O2	41.5	24.3	-3.5755	87.6123	100 - 13.2 - 1.21	http://nonlinear.com/redirect/outbound?p=hmdb&param=HMDB32027	3-(2-Methylpropylidene)-3alpha,4-dihydro-1(3H)-isobenzofuranone		173.095	1	4.94245	0
4.94_173.0954m/z	HMDB32064		M+H-H2O	C12H14O2	42.2	27.7	-3.5755	87.6123	100 - 13.2 - 1.21	http://nonlinear.com/redirect/outbound?p=hmdb&param=HMDB32064	(S)-3-Butyl-1(3H)-isobenzofuranone		173.095	1	4.94245	0
4.94_173.0954m/z	HMDB32177		M+H-H2O	C12H14O2	41.6	24.8	-3.5755	87.6123	100 - 13.2 - 1.21	http://nonlinear.com/redirect/outbound?p=hmdb&param=HMDB32177	Benzyl trans-2-methyl-2-butenoate		173.095	1	4.94245	0
4.94_173.0954m/z	HMDB32488		M+H-H2O	C12H14O2	36.7	0	-3.5755	87.6123	100 - 13.2 - 1.21	http://nonlinear.com/redirect/outbound?p=hmdb&param=HMDB32488	Prenyl benzoate		173.095	1	4.94245	0
4.94_173.0954m/z	HMDB33033		M+H-H2O	C12H14O2	41.6	24.6	-3.5755	87.6123	100 - 13.2 - 1.21	http://nonlinear.com/redirect/outbound?p=hmdb&param=HMDB33033	(R)-3,7-Dimethyl-5-indanecarboxylic acid		173.095	1	4.94245	0
4.94_173.0954m/z	HMDB34277		M+H-H2O	C12H14O2	47.1	52.1	-3.5755	87.6123	100 - 13.2 - 1.21	http://nonlinear.com/redirect/outbound?p=hmdb&param=HMDB34277	Ligustilide		173.095	1	4.94245	0
4.94_173.0954m/z	HMDB37627		M+H-H2O	C12H14O2	41.6	24.8	-3.5755	87.6123	100 - 13.2 - 1.21	http://nonlinear.com/redirect/outbound?p=hmdb&param=HMDB37627	Benzyl tiglate		173.095	1	4.94245	0
4.94_173.0954m/z	HMDB37700		M+H-H2O	C12H14O2	42.2	27.7	-3.5755	87.6123	100 - 13.2 - 1.21	http://nonlinear.com/redirect/outbound?p=hmdb&param=HMDB37700	Propyl cinnamate		173.095	1	4.94245	0
4.94_173.0954m/z	HMDB37701		M+H-H2O	C12H14O2	36.7	0	-3.5755	87.6123	100 - 13.2 - 1.21	http://nonlinear.com/redirect/outbound?p=hmdb&param=HMDB37701	Isopropyl cinnamate		173.095	1	4.94245	0
4.94_173.0954m/z	HMDB41315		M+H-H2O	C12H14O2	47.2	52.8	-3.5755	87.6123	100 - 13.2 - 1.21	http://nonlinear.com/redirect/outbound?p=hmdb&param=HMDB41315	Cinnamyl propionate		173.095	1	4.94245	0
4.94_173.0954m/z	LMFA01030243		M+H-H2O	C12H14O2	47	51.5	-3.5755	87.6123	100 - 13.2 - 1.21	http://www.lipidmaps.org/data/LMSDRecord.php?LMID=LMFA01030243	3,5,7,9,11-dodecapentaenoic acid		173.095	1	4.94245	0
4.59_917.4975m/z	LMGP10050013		2M+H	C23H39O7P	36.6	0	3.91665	87.7001	100 - 25.6 - 4.58 - 0.613	http://www.lipidmaps.org/data/LMSDRecord.php?LMID=LMGP10050013	PA(20:4(5Z,8Z,11Z,14Z)/0:0)		917.498	1	4.58668	0
4.59_917.4975m/z	LMPK12120081		2M+H	C30H34O4	38.1	0	-1.25385	91.7717	100 - 33 - 6.09 - 0.813	http://www.lipidmaps.org/data/LMSDRecord.php?LMID=LMPK12120081	Sophoradochromene		917.498	1	4.58668	0
4.59_917.4975m/z	LMPK12120500		2M+H	C30H34O4	38.1	0	-1.25385	91.7717	100 - 33 - 6.09 - 0.813	http://www.lipidmaps.org/data/LMSDRecord.php?LMID=LMPK12120500	3'-Prenylrubranine		917.498	1	4.58668	0
4.59_917.4975m/z	LMPK12140052		2M+H	C30H34O4	38.1	0	-1.25385	91.7717	100 - 33 - 6.09 - 0.813	http://www.lipidmaps.org/data/LMSDRecord.php?LMID=LMPK12140052	Sophoranochromene		917.498	1	4.58668	0
1.05_115.0632n	HMDB00162		M+H-H2O, M+H	C5H9NO2	45.8	36.8	-1.43656	93.8869	100 - 5.95 - 0.558	http://nonlinear.com/redirect/outbound?p=hmdb&param=HMDB00162	L-Proline	115.063	116.07	1	1.05127	0
1.05_115.0632n	HMDB03411		M+H-H2O, M+H	C5H9NO2	45.8	36.8	-1.43656	93.8869	100 - 5.95 - 0.558	http://nonlinear.com/redirect/outbound?p=hmdb&param=HMDB03411	D-Proline	115.063	116.07	1	1.05127	0
1.05_115.0632n	HMDB12880		M+H-H2O, M+H	C5H9NO2	45.8	36.7	-1.43656	93.8869	100 - 5.95 - 0.558	http://nonlinear.com/redirect/outbound?p=hmdb&param=HMDB12880	Acetamidopropanal	115.063	116.07	1	1.05127	0
1.05_115.0632n	HMDB30409		M+H-H2O, M+H	C5H9NO2	45.8	36.7	-1.43656	93.8869	100 - 5.95 - 0.558	http://nonlinear.com/redirect/outbound?p=hmdb&param=HMDB30409	4-Amino-2-methylenebutanoic acid	115.063	116.07	1	1.05127	0
1.05_115.0632n	HMDB34208		M+H-H2O, M+H	C5H9NO2	45.8	36.7	-1.43656	93.8869	100 - 5.95 - 0.558	http://nonlinear.com/redirect/outbound?p=hmdb&param=HMDB34208	Pterolactam	115.063	116.07	1	1.05127	0
4.64_685.7061m/z	LMFA05000080		2M+H	C22H46O2	36.9	0	-1.00545	85.897	100 - 24.4 - 3.26 - 0.312	http://www.lipidmaps.org/data/LMSDRecord.php?LMID=LMFA05000080	15-methyl-1,2-heneicosanediol		685.706	1	4.6367	0
4.64_685.7061m/z	LMFA05000081		2M+H	C22H46O2	36.9	0	-1.00545	85.897	100 - 24.4 - 3.26 - 0.312	http://www.lipidmaps.org/data/LMSDRecord.php?LMID=LMFA05000081	1,2-docasanediol		685.706	1	4.6367	0
3.88_433.2361m/z	HMDB40833		2M+H	C14H16O2	38.3	0	-2.80675	94.7773	100 - 15.4 - 1.52 - 0.112	http://nonlinear.com/redirect/outbound?p=hmdb&param=HMDB40833	3-[4-Hydroxy-3-(3-methyl-2-butenyl)phenyl]-2-propenal		433.236	1	3.88233	0
3.88_433.2361m/z	LMFA01030583		2M+H	C14H16O2	38.4	0.46	-2.80675	94.7773	100 - 15.4 - 1.52 - 0.112	http://www.lipidmaps.org/data/LMSDRecord.php?LMID=LMFA01030583	10E,12E-tetradecadiene-4,6-diynoic acid		433.236	1	3.88233	0
3.88_433.2361m/z	LMGP10050023		M+H	C21H37O7P	36.7	0	2.67496	86.6666	100 - 23.4 - 4.05 - 0.522	http://www.lipidmaps.org/data/LMSDRecord.php?LMID=LMGP10050023	PA(18:3(6Z,9Z,12Z)/0:0)		433.236	1	3.88233	0
3.88_433.2361m/z	LMGP10050035		M+H	C21H37O7P	36.7	0	2.67496	86.6666	100 - 23.4 - 4.05 - 0.522	http://www.lipidmaps.org/data/LMSDRecord.php?LMID=LMGP10050035	PA(18:3(9Z,12Z,15Z)/0:0)		433.236	1	3.88233	0
1.06_126.0323n	HMDB13674		M+H, M+NH4	C6H6O3	37.6	0.471	4.73988	93.0434	100 - 6.67 - 0.804	http://nonlinear.com/redirect/outbound?p=hmdb&param=HMDB13674	1,2,3-Trihydroxybenzene	126.032	127.04	1	1.05842	0
1.06_126.0323n	HMDB13675		M+H, M+NH4	C6H6O3	37.6	0.471	4.73988	93.0434	100 - 6.67 - 0.804	http://nonlinear.com/redirect/outbound?p=hmdb&param=HMDB13675	1,3,5-Trihydroxybenzene	126.032	127.04	1	1.05842	0
1.06_126.0323n	HMDB29750		M+H, M+NH4	C6H6O3	39.8	11.5	4.73988	93.0434	100 - 6.67 - 0.804	http://nonlinear.com/redirect/outbound?p=hmdb&param=HMDB29750	Methyl 2-furoate	126.032	127.04	1	1.05842	0
1.06_126.0323n	HMDB30776		M+H, M+NH4	C6H6O3	39.6	10.6	4.73988	93.0434	100 - 6.67 - 0.804	http://nonlinear.com/redirect/outbound?p=hmdb&param=HMDB30776	Maltol	126.032	127.04	1	1.05842	0
1.06_126.0323n	HMDB31256		M+H, M+NH4	C6H6O3	40.1	12.9	4.73988	93.0434	100 - 6.67 - 0.804	http://nonlinear.com/redirect/outbound?p=hmdb&param=HMDB31256	4-Hydroxy-2H-pyran-3-carboxaldehyde	126.032	127.04	1	1.05842	0
1.06_126.0323n	HMDB32651		M+H, M+NH4	C6H6O3	39.8	11.7	4.73988	93.0434	100 - 6.67 - 0.804	http://nonlinear.com/redirect/outbound?p=hmdb&param=HMDB32651	(Z)-Tamarindienal	126.032	127.04	1	1.05842	0
1.06_126.0323n	HMDB34355		M+H, M+NH4	C6H6O3	39.9	11.8	4.73988	93.0434	100 - 6.67 - 0.804	http://nonlinear.com/redirect/outbound?p=hmdb&param=HMDB34355	5-Hydroxymethyl-2-furancarboxaldehyde	126.032	127.04	1	1.05842	0
1.06_126.0323n	HMDB59735		M+H, M+NH4	C6H6O3	38	2.2	4.73988	93.0434	100 - 6.67 - 0.804	http://nonlinear.com/redirect/outbound?p=hmdb&param=HMDB59735	5-Methylfuran-2-carboxylic acid	126.032	127.04	1	1.05842	0
3.95_403.1569m/z	HMDB39526	*	M+NH4	C20H17F2N3O3	53.9	87.7	-1.88751	83.9445	100 - 23 - 3.15 - 0.319	http://nonlinear.com/redirect/outbound?p=hmdb&param=HMDB39526	Sarafloxacin		403.157	1	3.95375	0
3.99_697.3617m/z	HMDB33009		2M+H	C16H28O8	38.1	0	-3.4317	94.3745	100 - 17.9 - 3.16 - 0.374	http://nonlinear.com/redirect/outbound?p=hmdb&param=HMDB33009	Foeniculoside VIII		697.362	1	3.98947	0
3.99_697.3617m/z	HMDB33011		2M+H	C16H28O8	38.1	0	-3.4317	94.3745	100 - 17.9 - 3.16 - 0.374	http://nonlinear.com/redirect/outbound?p=hmdb&param=HMDB33011	Foeniculoside IX		697.362	1	3.98947	0
3.99_697.3617m/z	HMDB33219		2M+H	C16H28O8	38.1	0	-3.4317	94.3745	100 - 17.9 - 3.16 - 0.374	http://nonlinear.com/redirect/outbound?p=hmdb&param=HMDB33219	(1S,2S,4R,5S,7S)-2,5,7-Fenchanetriol 2-O-b-D-glucoside		697.362	1	3.98947	0
3.99_697.3617m/z	HMDB33236		2M+H	C16H28O8	38.1	0	-3.4317	94.3745	100 - 17.9 - 3.16 - 0.374	http://nonlinear.com/redirect/outbound?p=hmdb&param=HMDB33236	cis-10-Hydroxylinalyl oxide 7-glucoside		697.362	1	3.98947	0
3.99_697.3617m/z	HMDB33645		2M+H	C16H28O8	38.1	0	-3.4317	94.3745	100 - 17.9 - 3.16 - 0.374	http://nonlinear.com/redirect/outbound?p=hmdb&param=HMDB33645	(1S,2S,4S,5S)-2,4,7-Thujanetriol 4-glucoside		697.362	1	3.98947	0
3.99_697.3617m/z	HMDB34786		2M+H	C16H28O8	38.1	0	-3.4317	94.3745	100 - 17.9 - 3.16 - 0.374	http://nonlinear.com/redirect/outbound?p=hmdb&param=HMDB34786	(1S,2S,4S)-1,8-Epoxy-p-menthane-2,7-diol 2-O-b-D-glucoside		697.362	1	3.98947	0
3.99_697.3617m/z	HMDB34874		2M+H	C16H28O8	38.1	0	-3.4317	94.3745	100 - 17.9 - 3.16 - 0.374	http://nonlinear.com/redirect/outbound?p=hmdb&param=HMDB34874	Foeniculoside V		697.362	1	3.98947	0
3.99_697.3617m/z	HMDB39014		2M+H	C16H28O8	38.1	0	-3.4317	94.3745	100 - 17.9 - 3.16 - 0.374	http://nonlinear.com/redirect/outbound?p=hmdb&param=HMDB39014	Nepetariaside		697.362	1	3.98947	0
3.99_697.3617m/z	HMDB39469		2M+H	C16H28O8	38.1	0	-3.4317	94.3745	100 - 17.9 - 3.16 - 0.374	http://nonlinear.com/redirect/outbound?p=hmdb&param=HMDB39469	(1S,2S,4R)-p-Menth-8-ene-1,2,10-triol 2-glucoside		697.362	1	3.98947	0
3.99_697.3617m/z	HMDB41546		2M+H	C16H28O8	38.1	0	-3.4317	94.3745	100 - 17.9 - 3.16 - 0.374	http://nonlinear.com/redirect/outbound?p=hmdb&param=HMDB41546	Foeniculoside VII		697.362	1	3.98947	0
5.22_669.2170m/z	HMDB30651		2M+H	C17H18O7	38.1	0	-1.10399	91.9819	100 - 18.9 - 3.12 - 0.365	http://nonlinear.com/redirect/outbound?p=hmdb&param=HMDB30651	Mukurozidiol		669.217	1	5.21963	0
5.22_669.2170m/z	LMPK12020195		2M+H	C17H18O7	38.1	0	-1.10399	91.9819	100 - 18.9 - 3.12 - 0.365	http://www.lipidmaps.org/data/LMSDRecord.php?LMID=LMPK12020195	Mesquitol-4beta-ol 3,8-dimethyl ether		669.217	1	5.21963	0
5.22_669.2170m/z	LMPK12020196		2M+H	C17H18O7	38.1	0	-1.10399	91.9819	100 - 18.9 - 3.12 - 0.365	http://www.lipidmaps.org/data/LMSDRecord.php?LMID=LMPK12020196	Epimesquitol-4alpha-ol 4-ethyl ether		669.217	1	5.21963	0
4.86_375.1415m/z	HMDB29833		M+NH4	C15H19NO9	37.4	0	4.6738	92.4295	100 - 17.2 - 3.23 - 0.386	http://nonlinear.com/redirect/outbound?p=hmdb&param=HMDB29833	Cyclodopa glucoside		375.141	1	4.85743	0
4.86_375.1415m/z	HMDB37263		M+NH4	C15H19NO9	37.4	0	4.6738	92.4295	100 - 17.2 - 3.23 - 0.386	http://nonlinear.com/redirect/outbound?p=hmdb&param=HMDB37263	HMBOA-Glc		375.141	1	4.85743	0
4.86_375.1415m/z	HMDB40912		M+H	C16H18N6O5	37.9	0	0.886388	90.6638	100 - 19.9 - 2.91 - 0.317	http://nonlinear.com/redirect/outbound?p=hmdb&param=HMDB40912	N-[(5-Hydroxy-2-pyridinyl)methyl]adenosine		375.141	1	4.85743	0
4.96_953.6092m/z	LMGP06010005		M+H	C52H89O13P	38.8	0.411	-2.24842	96.3256	100 - 57.8 - 19 - 4.58 - 0.885 - 0.144	http://www.lipidmaps.org/data/LMSDRecord.php?LMID=LMGP06010005	PI(21:0/22:6(4Z,7Z,10Z,13Z,16Z,19Z))		953.609	1	4.95673	0
4.96_953.6092m/z	LMGP06010810		M+H	C52H89O13P	38.8	0.411	-2.24842	96.3256	100 - 57.8 - 19 - 4.58 - 0.885 - 0.144	http://www.lipidmaps.org/data/LMSDRecord.php?LMID=LMGP06010810	PI(22:6(4Z,7Z,10Z,13Z,16Z,19Z)/21:0)		953.609	1	4.95673	0
4.84_259.1299m/z	HMDB00279		M+H-H2O	C11H20N2O6	39.2	4.39	3.74516	96.0721	100 - 13.1 - 2.02 - 0.19	http://nonlinear.com/redirect/outbound?p=hmdb&param=HMDB00279	Saccharopine		259.13	1	4.836	0
4.84_259.1299m/z	HMDB14567		M+NH4	C11H15NO5	39.1	4	4.28945	96.7095	100 - 12.6 - 1.76 - 0.155	http://nonlinear.com/redirect/outbound?p=hmdb&param=HMDB14567	Methocarbamol		259.13	1	4.836	0
4.84_259.1299m/z	HMDB32341		2M+H	C6H11NS	38.4	0	0.639737	93.0158	100 - 7.78 - 4.78 - 0.321	http://nonlinear.com/redirect/outbound?p=hmdb&param=HMDB32341	Isoamyl isothiocyanate		259.13	1	4.836	0
4.84_259.1299m/z	HMDB38433		2M+H	C6H11NS	38.4	0	0.639737	93.0158	100 - 7.78 - 4.78 - 0.321	http://nonlinear.com/redirect/outbound?p=hmdb&param=HMDB38433	1-Isothiocyanatopentane		259.13	1	4.836	0
4.84_259.1299m/z	HMDB38614		M+H	C11H18N2O5	39.2	4.38	4.00649	96.3248	100 - 13 - 1.81 - 0.162	http://nonlinear.com/redirect/outbound?p=hmdb&param=HMDB38614	gamma-L-Glutamyl-L-pipecolic acid		259.13	1	4.836	0
4.84_259.1299m/z	HMDB38676		M+H	C11H18N2O5	39.2	4.38	4.00649	96.3248	100 - 13 - 1.81 - 0.162	http://nonlinear.com/redirect/outbound?p=hmdb&param=HMDB38676	(2S,2'S)-Pyrosaccharopine		259.13	1	4.836	0
4.84_259.1299m/z	HMDB38973		2M+H	C6H11NS	38.4	0	0.639737	93.0158	100 - 7.78 - 4.78 - 0.321	http://nonlinear.com/redirect/outbound?p=hmdb&param=HMDB38973	2,5-Dihydro-2,4,5-trimethylthiazole		259.13	1	4.836	0
5.26_291.1490m/z	HMDB14950	*	M+H-H2O	C19H20N2O2	39.1	0	-0.493326	96.3	100 - 21.6 - 2.63 - 0.233	http://nonlinear.com/redirect/outbound?p=hmdb&param=HMDB14950	Phenylbutazone		291.149	1	5.25535	0
2.65_296.1487m/z	HMDB30766		M+NH4	C15H18O5	37.7	0	-1.99472	91.0387	100 - 16.6 - 2.32 - 0.233	http://nonlinear.com/redirect/outbound?p=hmdb&param=HMDB30766	11-Hydroxy-12-methoxydihydrokawain		296.149	1	2.65217	0
2.65_296.1487m/z	HMDB33262		M+NH4	C15H18O5	38.5	3.83	-1.99472	91.0387	100 - 16.6 - 2.32 - 0.233	http://nonlinear.com/redirect/outbound?p=hmdb&param=HMDB33262	Solanolone		296.149	1	2.65217	0
2.65_296.1487m/z	HMDB36049		M+NH4	C15H18O5	37.7	0	-1.99472	91.0387	100 - 16.6 - 2.32 - 0.233	http://nonlinear.com/redirect/outbound?p=hmdb&param=HMDB36049	Marasmone		296.149	1	2.65217	0
2.65_296.1487m/z	HMDB36052		M+NH4	C15H18O5	37.7	0	-1.99472	91.0387	100 - 16.6 - 2.32 - 0.233	http://nonlinear.com/redirect/outbound?p=hmdb&param=HMDB36052	Isomarasmone		296.149	1	2.65217	0
2.65_296.1487m/z	HMDB36662		M+NH4	C15H18O5	38.5	3.83	-1.99472	91.0387	100 - 16.6 - 2.32 - 0.233	http://nonlinear.com/redirect/outbound?p=hmdb&param=HMDB36662	2beta,9xi-Dihydroxy-8-oxo-1(10),4,11(13)-germacratrien-12,6alpha-olide		296.149	1	2.65217	0
2.65_296.1487m/z	HMDB37325		M+NH4	C15H18O5	37.7	0	-1.99472	91.0387	100 - 16.6 - 2.32 - 0.233	http://nonlinear.com/redirect/outbound?p=hmdb&param=HMDB37325	Achimilic acid		296.149	1	2.65217	0
4.94_415.1131m/z	HMDB00978		2M+H	C10H9NO4	38.8	0	-1.19395	95.5052	100 - 11.4 - 1.42 - 0.112	http://nonlinear.com/redirect/outbound?p=hmdb&param=HMDB00978	4-(2-Aminophenyl)-2,4-dioxobutanoic acid		415.113	1	4.9353	0
4.94_415.1131m/z	HMDB60328		2M+H	C10H9NO4	38.8	0.113	-1.19395	95.5052	100 - 11.4 - 1.42 - 0.112	http://nonlinear.com/redirect/outbound?p=hmdb&param=HMDB60328	1-Nitro-5,6-dihydroxy-dihydronaphthalene		415.113	1	4.9353	0
4.94_415.1131m/z	LMPK07000007		M+NH4	C20H15NO8	38.1	0	-1.24513	92.0657	100 - 22.5 - 4.05 - 0.532	http://www.lipidmaps.org/data/LMSDRecord.php?LMID=LMPK07000007	4-Dedimethylamino-4-oxo-anhydrotetracycline		415.113	1	4.9353	0
3.88_652.9782m/z	HMDB15679	*	2M+H	C13H8Cl2N2O4	31.7	0	-1.9767	60.6172	100 - 15 - 65.8 - 9.78 - 11.4 - 1.64 - 0.2	http://nonlinear.com/redirect/outbound?p=hmdb&param=HMDB15679	Niclosamide		652.978	1	3.88233	0
4.39_431.1462m/z	LMFA03000015	*	M+H	C20H31IO2	36.3	0	4.70072	86.8681	100 - 22.1 - 2.73 - 0.245	http://www.lipidmaps.org/data/LMSDRecord.php?LMID=LMFA03000015	6-iodo-5-hydroxy-eicosa-8Z,11Z,14Z-trienoic acid gamma lactone		431.146	1	4.39453	0
3.19_399.1256m/z	HMDB30376	*	2M+H	C7H9N3O4	39.2	0	-0.616135	96.7344	100 - 8.92 - 1.18	http://nonlinear.com/redirect/outbound?p=hmdb&param=HMDB30376	(S)-Isowillardiine		399.126	1	3.19295	0
4.94_402.1816m/z	HMDB14363	*	M+H	C21H24FN3O4	39.6	2.76	-1.91053	97.6514	100 - 24.2 - 3.63 - 0.407	http://nonlinear.com/redirect/outbound?p=hmdb&param=HMDB14363	Moxifloxacin		402.182	1	4.9353	0
4.68_463.0906m/z	HMDB41969	*	M+H	C21H19ClN2O8	33.4	2.26	0.674825	65.529	100 - 24 - 36.4 - 8.25 - 1.47 - 0.196	http://nonlinear.com/redirect/outbound?p=hmdb&param=HMDB41969	Oxazepam glucuronide		463.091	1	4.67955	0
4.44_143.0812m/z	HMDB03459		M+H-H2O	C6H12N2O3	39.2	0	-1.8449	98.2705	100 - 7.47 - 0.859	http://nonlinear.com/redirect/outbound?p=hmdb&param=HMDB03459	D-Alanyl-D-alanine		143.081	1	4.44453	0
4.44_143.0812m/z	HMDB04296		2M+H	C3H5NO	38.6	0	-2.07876	95.3463	100 - 3.71 - 0.256	http://nonlinear.com/redirect/outbound?p=hmdb&param=HMDB04296	Acrylamide		143.081	1	4.44453	0
4.44_143.0812m/z	HMDB28680		M+H-H2O	C6H12N2O3	39.2	0	-1.8449	98.2705	100 - 7.47 - 0.859	http://nonlinear.com/redirect/outbound?p=hmdb&param=HMDB28680	Alanyl-Alanine		143.081	1	4.44453	0
4.44_143.0812m/z	HMDB31411		M+H-H2O	C6H12N2O3	39.2	0	-1.8449	98.2705	100 - 7.47 - 0.859	http://nonlinear.com/redirect/outbound?p=hmdb&param=HMDB31411	4-Acetamido-2-aminobutanoic acid		143.081	1	4.44453	0
4.64_575.1005m/z	HMDB39306	*	M+H	C26H22O15	36.9	0	-4.64044	89.6462	100 - 28.9 - 7.12 - 1.25 - 0.192	http://nonlinear.com/redirect/outbound?p=hmdb&param=HMDB39306	Mangiferin 6'-gallate		575.1	1	4.64383	0
4.09_342.0516m/z	HMDB39757	*	M+H	C18H12ClNO4	35.9	11.9	-3.35615	71.5092	100 - 20.1 - 34.7 - 6.71 - 0.899	http://nonlinear.com/redirect/outbound?p=hmdb&param=HMDB39757	7-Chloro-6-demethylcepharadione B		342.052	1	4.08878	0
4.94_235.0601m/z	HMDB34345		M+H	C12H10O5	37.4	0	0.188632	87.4176	100 - 13.3 - 1.84 - 0.166	http://nonlinear.com/redirect/outbound?p=hmdb&param=HMDB34345	7-Acetoxy-6-methoxycoumarin		235.06	1	4.94245	0
4.94_235.0601m/z	HMDB40408		M+H	C12H10O5	41.6	20.7	0.188632	87.4176	100 - 13.3 - 1.84 - 0.166	http://nonlinear.com/redirect/outbound?p=hmdb&param=HMDB40408	7-Hydroxy-2-methyl-4-oxo-4H-1-benzopyran-5-acetic acid		235.06	1	4.94245	0
4.94_235.0601m/z	HMDB41195		M+H-H2O	C12H12O6	40.1	13.4	0.175147	87.1883	100 - 13.3 - 2.05 - 0.195	http://nonlinear.com/redirect/outbound?p=hmdb&param=HMDB41195	2-O-(Z-p-Hydroxycinnamoyl)-(x)-glyceric acid		235.06	1	4.94245	0
4.59_267.0705m/z	HMDB32437	*	M+H	C9H14O9	38.4	0	-2.0187	94.6347	100 - 10.2 - 2.32 - 0.202	http://nonlinear.com/redirect/outbound?p=hmdb&param=HMDB32437	Monoglyceride citrate		267.071	1	4.59383	0
5.36_681.2682m/z	HMDB29468		2M+H	C20H20O5	38.3	0.0668	-1.73109	93.7117	100 - 22.1 - 3.34 - 0.38	http://nonlinear.com/redirect/outbound?p=hmdb&param=HMDB29468	Dolichin B		681.268	1	5.35535	0
5.36_681.2682m/z	HMDB29866		2M+H	C20H20O5	38.3	0	-1.73109	93.7117	100 - 22.1 - 3.34 - 0.38	http://nonlinear.com/redirect/outbound?p=hmdb&param=HMDB29866	(S)-4',5,7-Trihydroxy-3'-prenylflavanone		681.268	1	5.35535	0
5.36_681.2682m/z	HMDB30610		2M+H	C20H20O5	38.4	0.531	-1.73109	93.7117	100 - 22.1 - 3.34 - 0.38	http://nonlinear.com/redirect/outbound?p=hmdb&param=HMDB30610	Desmethylxanthohumol		681.268	1	5.35535	0
5.36_681.2682m/z	HMDB34026		2M+H	C20H20O5	38.4	0.46	-1.73109	93.7117	100 - 22.1 - 3.34 - 0.38	http://nonlinear.com/redirect/outbound?p=hmdb&param=HMDB34026	Glyceollidin I		681.268	1	5.35535	0
5.36_681.2682m/z	HMDB34214		2M+H	C20H20O5	38.6	1.43	-1.73109	93.7117	100 - 22.1 - 3.34 - 0.38	http://nonlinear.com/redirect/outbound?p=hmdb&param=HMDB34214	5-Deoxykievitone		681.268	1	5.35535	0
5.36_681.2682m/z	HMDB37247		2M+H	C20H20O5	38.4	0.539	-1.73109	93.7117	100 - 22.1 - 3.34 - 0.38	http://nonlinear.com/redirect/outbound?p=hmdb&param=HMDB37247	(S)-4',5,7-Trihydroxy-6-prenylflavanone		681.268	1	5.35535	0
5.36_681.2682m/z	HMDB37585		2M+H	C20H20O5	38.3	0	-1.73109	93.7117	100 - 22.1 - 3.34 - 0.38	http://nonlinear.com/redirect/outbound?p=hmdb&param=HMDB37585	Selinone		681.268	1	5.35535	0
5.36_681.2682m/z	HMDB37916		2M+H	C20H20O5	38.4	0.46	-1.73109	93.7117	100 - 22.1 - 3.34 - 0.38	http://nonlinear.com/redirect/outbound?p=hmdb&param=HMDB37916	Glyceollidin II		681.268	1	5.35535	0
5.36_681.2682m/z	HMDB38755		2M+H	C20H20O5	38.5	0.995	-1.73109	93.7117	100 - 22.1 - 3.34 - 0.38	http://nonlinear.com/redirect/outbound?p=hmdb&param=HMDB38755	Licocoumarone		681.268	1	5.35535	0
5.36_681.2682m/z	HMDB40306		2M+H	C20H20O5	38.4	0.574	-1.73109	93.7117	100 - 22.1 - 3.34 - 0.38	http://nonlinear.com/redirect/outbound?p=hmdb&param=HMDB40306	Morachalcone A		681.268	1	5.35535	0
5.36_681.2682m/z	HMDB41251		2M+H	C20H20O5	38.4	0.564	-1.73109	93.7117	100 - 22.1 - 3.34 - 0.38	http://nonlinear.com/redirect/outbound?p=hmdb&param=HMDB41251	1-Hydroxy-3,5-dimethoxy-2-prenylxanthone		681.268	1	5.35535	0
5.36_681.2682m/z	LMPK12050458		2M+H	C20H20O5	38.6	1.43	-1.73109	93.7117	100 - 22.1 - 3.34 - 0.38	http://www.lipidmaps.org/data/LMSDRecord.php?LMID=LMPK12050458	(+-)-5-Deoxykievitone		681.268	1	5.35535	0
5.36_681.2682m/z	LMPK12050473		2M+H	C20H20O5	38.4	0.563	-1.73109	93.7117	100 - 22.1 - 3.34 - 0.38	http://www.lipidmaps.org/data/LMSDRecord.php?LMID=LMPK12050473	(+)-Dihydrowighteone		681.268	1	5.35535	0
5.36_681.2682m/z	LMPK12070004		2M+H	C20H20O5	38.4	0.46	-1.73109	93.7117	100 - 22.1 - 3.34 - 0.38	http://www.lipidmaps.org/data/LMSDRecord.php?LMID=LMPK12070004	(6aS,11aS)-2-dimethylallyl-3,6a,9-trihydroxypterocarpan		681.268	1	5.35535	0
5.36_681.2682m/z	LMPK12070014		2M+H	C20H20O5	38.3	0.0668	-1.73109	93.7117	100 - 22.1 - 3.34 - 0.38	http://www.lipidmaps.org/data/LMSDRecord.php?LMID=LMPK12070014	Dolichin A		681.268	1	5.35535	0
5.36_681.2682m/z	LMPK12070015		2M+H	C20H20O5	38.3	0.0668	-1.73109	93.7117	100 - 22.1 - 3.34 - 0.38	http://www.lipidmaps.org/data/LMSDRecord.php?LMID=LMPK12070015	Dolichin B		681.268	1	5.35535	0
5.36_681.2682m/z	LMPK12070115		2M+H	C20H20O5	38.3	0.0668	-1.73109	93.7117	100 - 22.1 - 3.34 - 0.38	http://www.lipidmaps.org/data/LMSDRecord.php?LMID=LMPK12070115	Sandwicarpin		681.268	1	5.35535	0
5.36_681.2682m/z	LMPK12070116		2M+H	C20H20O5	38.3	0	-1.73109	93.7117	100 - 22.1 - 3.34 - 0.38	http://www.lipidmaps.org/data/LMSDRecord.php?LMID=LMPK12070116	Glyceollidin I		681.268	1	5.35535	0
5.36_681.2682m/z	LMPK12120034		2M+H	C20H20O5	38.3	0	-1.73109	93.7117	100 - 22.1 - 3.34 - 0.38	http://www.lipidmaps.org/data/LMSDRecord.php?LMID=LMPK12120034	Bakuchalcone		681.268	1	5.35535	0
5.36_681.2682m/z	LMPK12120051		2M+H	C20H20O5	38.4	0.57	-1.73109	93.7117	100 - 22.1 - 3.34 - 0.38	http://www.lipidmaps.org/data/LMSDRecord.php?LMID=LMPK12120051	Broussochalcone A		681.268	1	5.35535	0
5.36_681.2682m/z	LMPK12120062		2M+H	C20H20O5	38.3	0	-1.73109	93.7117	100 - 22.1 - 3.34 - 0.38	http://www.lipidmaps.org/data/LMSDRecord.php?LMID=LMPK12120062	3'-(2-Hydroxy-3-methylbut-3-enyl)-4,2',4'-trihydroxychalcone		681.268	1	5.35535	0
5.36_681.2682m/z	LMPK12120078		2M+H	C20H20O5	38.3	0	-1.73109	93.7117	100 - 22.1 - 3.34 - 0.38	http://www.lipidmaps.org/data/LMSDRecord.php?LMID=LMPK12120078	Bavachromanol		681.268	1	5.35535	0
5.36_681.2682m/z	LMPK12120090		2M+H	C20H20O5	38.3	0	-1.73109	93.7117	100 - 22.1 - 3.34 - 0.38	http://www.lipidmaps.org/data/LMSDRecord.php?LMID=LMPK12120090	5-Prenyl-6'',6''-Dimethyl-5''-hydroxy-4'',5''-dihydropyrano[2'',3'':4',3']-4,2'-dihydroxychalcone		681.268	1	5.35535	0
5.36_681.2682m/z	LMPK12120119		2M+H	C20H20O5	38.4	0.574	-1.73109	93.7117	100 - 22.1 - 3.34 - 0.38	http://www.lipidmaps.org/data/LMSDRecord.php?LMID=LMPK12120119	Morachalcone A		681.268	1	5.35535	0
5.36_681.2682m/z	LMPK12120228		2M+H	C20H20O5	38.4	0.524	-1.73109	93.7117	100 - 22.1 - 3.34 - 0.38	http://www.lipidmaps.org/data/LMSDRecord.php?LMID=LMPK12120228	Helikrausichalcone		681.268	1	5.35535	0
5.36_681.2682m/z	LMPK12120256		2M+H	C20H20O5	38.4	0.531	-1.73109	93.7117	100 - 22.1 - 3.34 - 0.38	http://www.lipidmaps.org/data/LMSDRecord.php?LMID=LMPK12120256	4,2',6'-Trihydroxy-4'-prenyloxychalcone		681.268	1	5.35535	0
5.36_681.2682m/z	LMPK12120376		2M+H	C20H20O5	38.4	0.575	-1.73109	93.7117	100 - 22.1 - 3.34 - 0.38	http://www.lipidmaps.org/data/LMSDRecord.php?LMID=LMPK12120376	5'-Prenyllicodione		681.268	1	5.35535	0
5.36_681.2682m/z	LMPK12120377		2M+H	C20H20O5	38.7	1.85	-1.73109	93.7117	100 - 22.1 - 3.34 - 0.38	http://www.lipidmaps.org/data/LMSDRecord.php?LMID=LMPK12120377	Kanzonol A		681.268	1	5.35535	0
5.36_681.2682m/z	LMPK12120457		2M+H	C20H20O5	38.3	0	-1.73109	93.7117	100 - 22.1 - 3.34 - 0.38	http://www.lipidmaps.org/data/LMSDRecord.php?LMID=LMPK12120457	Crotin (chalcone)		681.268	1	5.35535	0
5.36_681.2682m/z	LMPK12140033		2M+H	C20H20O5	38.4	0.539	-1.73109	93.7117	100 - 22.1 - 3.34 - 0.38	http://www.lipidmaps.org/data/LMSDRecord.php?LMID=LMPK12140033	Brosimacutin E		681.268	1	5.35535	0
5.36_681.2682m/z	LMPK12140055		2M+H	C20H20O5	38.4	0.539	-1.73109	93.7117	100 - 22.1 - 3.34 - 0.38	http://www.lipidmaps.org/data/LMSDRecord.php?LMID=LMPK12140055	Brosimacutin D		681.268	1	5.35535	0
5.36_681.2682m/z	LMPK12140078		2M+H	C20H20O5	38.7	1.88	-1.73109	93.7117	100 - 22.1 - 3.34 - 0.38	http://www.lipidmaps.org/data/LMSDRecord.php?LMID=LMPK12140078	Euchrenone a7		681.268	1	5.35535	0
5.36_681.2682m/z	LMPK12140115		2M+H	C20H20O5	38.4	0.539	-1.73109	93.7117	100 - 22.1 - 3.34 - 0.38	http://www.lipidmaps.org/data/LMSDRecord.php?LMID=LMPK12140115	Kushenol S		681.268	1	5.35535	0
5.36_681.2682m/z	LMPK12140165		2M+H	C20H20O5	38.3	0	-1.73109	93.7117	100 - 22.1 - 3.34 - 0.38	http://www.lipidmaps.org/data/LMSDRecord.php?LMID=LMPK12140165	5-Hydroxy-7-(3-methyl-2,3-epoxybutoxy)flavanone		681.268	1	5.35535	0
5.36_681.2682m/z	LMPK12140168		2M+H	C20H20O5	38.3	0	-1.73109	93.7117	100 - 22.1 - 3.34 - 0.38	http://www.lipidmaps.org/data/LMSDRecord.php?LMID=LMPK12140168	5,7-Dihydroxy-8-C-(4-hydroxy-3-methyl-2-butenyl)flavanone		681.268	1	5.35535	0
5.36_681.2682m/z	LMPK12140267		2M+H	C20H20O5	38.4	0.539	-1.73109	93.7117	100 - 22.1 - 3.34 - 0.38	http://www.lipidmaps.org/data/LMSDRecord.php?LMID=LMPK12140267	5,4,-Dihydroxy-4'',4''-Dimethyl-5''-[2'',3'':7,6]methyldihydrofuranoflavanone		681.268	1	5.35535	0
5.36_681.2682m/z	LMPK12140277		2M+H	C20H20O5	38.4	0.539	-1.73109	93.7117	100 - 22.1 - 3.34 - 0.38	http://www.lipidmaps.org/data/LMSDRecord.php?LMID=LMPK12140277	6-Prenylnaringenin		681.268	1	5.35535	0
5.36_681.2682m/z	LMPK12140278		2M+H	C20H20O5	38.3	0	-1.73109	93.7117	100 - 22.1 - 3.34 - 0.38	http://www.lipidmaps.org/data/LMSDRecord.php?LMID=LMPK12140278	Selinone		681.268	1	5.35535	0
5.36_681.2682m/z	LMPK12140279		2M+H	C20H20O5	38.4	0.539	-1.73109	93.7117	100 - 22.1 - 3.34 - 0.38	http://www.lipidmaps.org/data/LMSDRecord.php?LMID=LMPK12140279	Sophoraflavanone B		681.268	1	5.35535	0
5.36_681.2682m/z	LMPK12140280		2M+H	C20H20O5	38.4	0.539	-1.73109	93.7117	100 - 22.1 - 3.34 - 0.38	http://www.lipidmaps.org/data/LMSDRecord.php?LMID=LMPK12140280	5,4'-Dihydroxy-7-O-prenylflavanone		681.268	1	5.35535	0
5.36_681.2682m/z	LMPK12140288		2M+H	C20H20O5	38.3	0	-1.73109	93.7117	100 - 22.1 - 3.34 - 0.38	http://www.lipidmaps.org/data/LMSDRecord.php?LMID=LMPK12140288	Licoflavanone		681.268	1	5.35535	0
5.36_681.2682m/z	LMPK12140296		2M+H	C20H20O5	38.4	0.539	-1.73109	93.7117	100 - 22.1 - 3.34 - 0.38	http://www.lipidmaps.org/data/LMSDRecord.php?LMID=LMPK12140296	(2S)-5,7,4'-Trihydroxy-6-(1,1-dimethylallyl)flavanone		681.268	1	5.35535	0
5.36_681.2682m/z	LMPK12140297		2M+H	C20H20O5	38.4	0.539	-1.73109	93.7117	100 - 22.1 - 3.34 - 0.38	http://www.lipidmaps.org/data/LMSDRecord.php?LMID=LMPK12140297	Ugonin E		681.268	1	5.35535	0
5.36_681.2682m/z	LMPK12160045		2M+H	C20H20O5	38.5	0.995	-1.73109	93.7117	100 - 22.1 - 3.34 - 0.38	http://www.lipidmaps.org/data/LMSDRecord.php?LMID=LMPK12160045	Licocoumarone		681.268	1	5.35535	0
4.12_382.1871m/z	HMDB30328		M+H	C19H27NO7	37.8	8.02	2.76788	84.4599	100 - 21.5 - 3.64 - 0.451	http://nonlinear.com/redirect/outbound?p=hmdb&param=HMDB30328	Petasitenine		382.187	1	4.11735	0
4.12_382.1871m/z	HMDB33420		M+NH4	C19H24O7	36.3	0	2.89731	84.7965	100 - 21.1 - 3.55 - 0.437	http://nonlinear.com/redirect/outbound?p=hmdb&param=HMDB33420	Gibberellin A55		382.187	1	4.11735	0
4.12_382.1871m/z	HMDB35038		M+NH4	C19H24O7	36.3	0	2.89731	84.7965	100 - 21.1 - 3.55 - 0.437	http://nonlinear.com/redirect/outbound?p=hmdb&param=HMDB35038	Gibberellin A50		382.187	1	4.11735	0
4.12_382.1871m/z	HMDB35052		M+NH4	C19H24O7	36.3	0	2.89731	84.7965	100 - 21.1 - 3.55 - 0.437	http://nonlinear.com/redirect/outbound?p=hmdb&param=HMDB35052	Gibberellin A49		382.187	1	4.11735	0
4.12_382.1871m/z	HMDB36890		M+NH4	C19H24O7	36.8	2.83	2.89731	84.7965	100 - 21.1 - 3.55 - 0.437	http://nonlinear.com/redirect/outbound?p=hmdb&param=HMDB36890	Gibberellin A72		382.187	1	4.11735	0
4.12_382.1871m/z	HMDB36898		M+NH4	C19H24O7	36.8	2.83	2.89731	84.7965	100 - 21.1 - 3.55 - 0.437	http://nonlinear.com/redirect/outbound?p=hmdb&param=HMDB36898	Gibberellin A76		382.187	1	4.11735	0
4.12_382.1871m/z	HMDB39623		M+NH4	C19H24O7	36.3	0	2.89731	84.7965	100 - 21.1 - 3.55 - 0.437	http://nonlinear.com/redirect/outbound?p=hmdb&param=HMDB39623	Gibberellin A79		382.187	1	4.11735	0
4.12_382.1871m/z	HMDB40324		M+NH4	C19H24O7	36.9	3.26	2.89731	84.7965	100 - 21.1 - 3.55 - 0.437	http://nonlinear.com/redirect/outbound?p=hmdb&param=HMDB40324	(7R*,8R*)-3-Methoxy-3',4,7,9,9'-pentahydroxy-8,4'-oxyneolignan		382.187	1	4.11735	0
4.12_382.1871m/z	HMDB40651		M+NH4	C19H24O7	36.3	0	2.89731	84.7965	100 - 21.1 - 3.55 - 0.437	http://nonlinear.com/redirect/outbound?p=hmdb&param=HMDB40651	Gibberellin A91		382.187	1	4.11735	0
4.12_382.1871m/z	LMPR0104170005		M+NH4	C19H24O7	36.3	0	2.89731	84.7965	100 - 21.1 - 3.55 - 0.437	http://www.lipidmaps.org/data/LMSDRecord.php?LMID=LMPR0104170005	Gibberellin A8		382.187	1	4.11735	0
2.55_121.0281m/z	HMDB00500		M+H-H2O	C7H6O3	38.2	0	-1.89388	93.2584	100 - 7.75 - 0.876	http://nonlinear.com/redirect/outbound?p=hmdb&param=HMDB00500	4-Hydroxybenzoic acid		121.028	1	2.54502	0
2.55_121.0281m/z	HMDB01895		M+H-H2O	C7H6O3	38.2	0	-1.89388	93.2584	100 - 7.75 - 0.876	http://nonlinear.com/redirect/outbound?p=hmdb&param=HMDB01895	Salicylic acid		121.028	1	2.54502	0
2.55_121.0281m/z	HMDB02466		M+H-H2O	C7H6O3	38.2	0	-1.89388	93.2584	100 - 7.75 - 0.876	http://nonlinear.com/redirect/outbound?p=hmdb&param=HMDB02466	3-Hydroxybenzoic acid		121.028	1	2.54502	0
2.55_121.0281m/z	HMDB04062		M+H-H2O	C7H6O3	38.2	0	-1.89388	93.2584	100 - 7.75 - 0.876	http://nonlinear.com/redirect/outbound?p=hmdb&param=HMDB04062	Gentisate aldehyde		121.028	1	2.54502	0
2.55_121.0281m/z	HMDB32576		M+H-H2O	C7H6O3	38.2	0	-1.89388	93.2584	100 - 7.75 - 0.876	http://nonlinear.com/redirect/outbound?p=hmdb&param=HMDB32576	2-Methoxy-1,4-benzoquinone		121.028	1	2.54502	0
2.55_121.0281m/z	HMDB32920		M+H-H2O	C7H6O3	38.2	0	-1.89388	93.2584	100 - 7.75 - 0.876	http://nonlinear.com/redirect/outbound?p=hmdb&param=HMDB32920	alpha-Furyl methyl diketone		121.028	1	2.54502	0
2.55_121.0281m/z	HMDB33812		M+H-H2O	C7H6O3	38.2	0	-1.89388	93.2584	100 - 7.75 - 0.876	http://nonlinear.com/redirect/outbound?p=hmdb&param=HMDB33812	Sesamol		121.028	1	2.54502	0
2.55_121.0281m/z	HMDB59965		M+H-H2O	C7H6O3	38.2	0	-1.89388	93.2584	100 - 7.75 - 0.876	http://nonlinear.com/redirect/outbound?p=hmdb&param=HMDB59965	3,4-Dihydroxybenzaldehyde		121.028	1	2.54502	0
4.80_852.3237m/z	HMDB60753	*	M+H-H2O	C47H51NO15	36.6	4.46	1.27337	80.2811	100 - 52.4 - 16.5 - 3.86 - 0.734 - 0.119	http://nonlinear.com/redirect/outbound?p=hmdb&param=HMDB60753	3'-p-Hydroxypaclitaxel		852.324	1	4.80028	0
3.78_329.0603m/z	HMDB32886		M+H	C16H12N2O4S	36.1	0	3.79264	84.9214	100 - 19.1 - 7.07 - 1.08 - 0.15	http://nonlinear.com/redirect/outbound?p=hmdb&param=HMDB32886	Orange I		329.06	1	3.78302	0
3.78_329.0603m/z	HMDB37836		M+H	C16H12N2O4S	36.1	0	3.79264	84.9214	100 - 19.1 - 7.07 - 1.08 - 0.15	http://nonlinear.com/redirect/outbound?p=hmdb&param=HMDB37836	4-[(2-Hydroxy-1-naphthalenyl)azo]benzenesulfonic acid		329.06	1	3.78302	0
3.78_329.0603m/z	HMDB59913		M+H	C16H12N2O4S	36.1	0	3.79264	84.9214	100 - 19.1 - 7.07 - 1.08 - 0.15	http://nonlinear.com/redirect/outbound?p=hmdb&param=HMDB59913	(5E)-6-Oxo-5-(phenylhydrazono)-5,6-dihydro-2-naphthalenesulfonic acid		329.06	1	3.78302	0
0.88_799.0010m/z	HMDB00793	*	2M+H	C15H14INO4	38.4	1.91	0.316975	90.5582	100 - 16.9 - 2.16 - 0.205	http://nonlinear.com/redirect/outbound?p=hmdb&param=HMDB00793	Monoiodothyronine		799.001	1	0.880533	0
3.21_282.1696m/z	HMDB30102		M+NH4	C15H20O4	39.3	0	-1.29127	98.3026	100 - 16.6 - 2.11 - 0.199	http://nonlinear.com/redirect/outbound?p=hmdb&param=HMDB30102	Hulupinic acid		282.17	1	3.21367	0
3.21_282.1696m/z	HMDB31972		M+NH4	C15H20O4	43.5	21	-1.29127	98.3026	100 - 16.6 - 2.11 - 0.199	http://nonlinear.com/redirect/outbound?p=hmdb&param=HMDB31972	Heliespirone A		282.17	1	3.21367	0
3.21_282.1696m/z	HMDB33227		M+NH4	C15H20O4	43.3	19.9	-1.29127	98.3026	100 - 16.6 - 2.11 - 0.199	http://nonlinear.com/redirect/outbound?p=hmdb&param=HMDB33227	Curcolonol		282.17	1	3.21367	0
3.21_282.1696m/z	HMDB33661		M+NH4	C15H20O4	43.1	18.7	-1.29127	98.3026	100 - 16.6 - 2.11 - 0.199	http://nonlinear.com/redirect/outbound?p=hmdb&param=HMDB33661	4-Hydroxydehydromyoporone		282.17	1	3.21367	0
3.21_282.1696m/z	HMDB34719		M+NH4	C15H20O4	43.3	19.9	-1.29127	98.3026	100 - 16.6 - 2.11 - 0.199	http://nonlinear.com/redirect/outbound?p=hmdb&param=HMDB34719	Isoamberboin		282.17	1	3.21367	0
3.21_282.1696m/z	HMDB35140		M+NH4	C15H20O4	43.1	18.6	-1.29127	98.3026	100 - 16.6 - 2.11 - 0.199	http://nonlinear.com/redirect/outbound?p=hmdb&param=HMDB35140	(S)-Abscisic acid		282.17	1	3.21367	0
3.21_282.1696m/z	HMDB35715		M+NH4	C15H20O4	43.3	19.9	-1.29127	98.3026	100 - 16.6 - 2.11 - 0.199	http://nonlinear.com/redirect/outbound?p=hmdb&param=HMDB35715	Tanacetin		282.17	1	3.21367	0
3.21_282.1696m/z	HMDB35805		M+NH4	C15H20O4	39.3	0	-1.29127	98.3026	100 - 16.6 - 2.11 - 0.199	http://nonlinear.com/redirect/outbound?p=hmdb&param=HMDB35805	Thellungianin G		282.17	1	3.21367	0
3.21_282.1696m/z	HMDB35874		M+NH4	C15H20O4	43.2	19.3	-1.29127	98.3026	100 - 16.6 - 2.11 - 0.199	http://nonlinear.com/redirect/outbound?p=hmdb&param=HMDB35874	(10R,11R)-Pterosin L		282.17	1	3.21367	0
3.21_282.1696m/z	HMDB36043		M+NH4	C15H20O4	43.3	19.9	-1.29127	98.3026	100 - 16.6 - 2.11 - 0.199	http://nonlinear.com/redirect/outbound?p=hmdb&param=HMDB36043	15-Hydroxymarasmen-3-one		282.17	1	3.21367	0
3.21_282.1696m/z	HMDB36045		M+NH4	C15H20O4	39.3	0	-1.29127	98.3026	100 - 16.6 - 2.11 - 0.199	http://nonlinear.com/redirect/outbound?p=hmdb&param=HMDB36045	O-Formyloreadone		282.17	1	3.21367	0
3.21_282.1696m/z	HMDB36093		M+NH4	C15H20O4	43.1	18.6	-1.29127	98.3026	100 - 16.6 - 2.11 - 0.199	http://nonlinear.com/redirect/outbound?p=hmdb&param=HMDB36093	Abscisic acid		282.17	1	3.21367	0
3.21_282.1696m/z	HMDB36125		M+NH4	C15H20O4	43.3	19.9	-1.29127	98.3026	100 - 16.6 - 2.11 - 0.199	http://nonlinear.com/redirect/outbound?p=hmdb&param=HMDB36125	(1beta,8beta)-1,8-Dihydroxy-3,7(11)-eudesmadien-12,8-olide		282.17	1	3.21367	0
3.21_282.1696m/z	HMDB36130		M+NH4	C15H20O4	43.1	18.6	-1.29127	98.3026	100 - 16.6 - 2.11 - 0.199	http://nonlinear.com/redirect/outbound?p=hmdb&param=HMDB36130	Vulgarin		282.17	1	3.21367	0
3.21_282.1696m/z	HMDB36135		M+NH4	C15H20O4	43.3	19.9	-1.29127	98.3026	100 - 16.6 - 2.11 - 0.199	http://nonlinear.com/redirect/outbound?p=hmdb&param=HMDB36135	3-Epiarmefolin		282.17	1	3.21367	0
3.21_282.1696m/z	HMDB36202		M+NH4	C15H20O4	43.3	19.9	-1.29127	98.3026	100 - 16.6 - 2.11 - 0.199	http://nonlinear.com/redirect/outbound?p=hmdb&param=HMDB36202	Alkhanin		282.17	1	3.21367	0
3.21_282.1696m/z	HMDB36773		M+NH4	C15H20O4	43.3	19.6	-1.29127	98.3026	100 - 16.6 - 2.11 - 0.199	http://nonlinear.com/redirect/outbound?p=hmdb&param=HMDB36773	Tavulin		282.17	1	3.21367	0
3.21_282.1696m/z	HMDB36931		M+NH4	C15H20O4	43.3	19.6	-1.29127	98.3026	100 - 16.6 - 2.11 - 0.199	http://nonlinear.com/redirect/outbound?p=hmdb&param=HMDB36931	Tatridin B		282.17	1	3.21367	0
3.21_282.1696m/z	HMDB37055		M+NH4	C15H20O4	43.1	18.6	-1.29127	98.3026	100 - 16.6 - 2.11 - 0.199	http://nonlinear.com/redirect/outbound?p=hmdb&param=HMDB37055	Istanbulin A		282.17	1	3.21367	0
3.21_282.1696m/z	HMDB37528		M+NH4	C15H20O4	43.3	19.6	-1.29127	98.3026	100 - 16.6 - 2.11 - 0.199	http://nonlinear.com/redirect/outbound?p=hmdb&param=HMDB37528	Blennin B		282.17	1	3.21367	0
3.21_282.1696m/z	HMDB38156		M+NH4	C15H20O4	39.3	0	-1.29127	98.3026	100 - 16.6 - 2.11 - 0.199	http://nonlinear.com/redirect/outbound?p=hmdb&param=HMDB38156	Umbellifolide		282.17	1	3.21367	0
3.21_282.1696m/z	HMDB40119		M+NH4	C15H20O4	43.3	19.9	-1.29127	98.3026	100 - 16.6 - 2.11 - 0.199	http://nonlinear.com/redirect/outbound?p=hmdb&param=HMDB40119	Enokipodin C		282.17	1	3.21367	0
3.21_282.1696m/z	HMDB41227		M+NH4	C15H20O4	43.3	19.9	-1.29127	98.3026	100 - 16.6 - 2.11 - 0.199	http://nonlinear.com/redirect/outbound?p=hmdb&param=HMDB41227	(8betaOH,10beta)-8-Hydroxy-3-oxo-7(11)-eremophilen-12,8-olide		282.17	1	3.21367	0
3.21_282.1696m/z	HMDB41284		M+NH4	C15H20O4	43.1	18.7	-1.29127	98.3026	100 - 16.6 - 2.11 - 0.199	http://nonlinear.com/redirect/outbound?p=hmdb&param=HMDB41284	2-Methyl-1-[2,4,6-trihydroxy-3-(3-methyl-2-butenyl)phenyl]-1-propanone		282.17	1	3.21367	0
3.21_282.1696m/z	HMDB59617		M+H-H2O	C13H23N4O4+	43.1	20.5	3.34788	98.9511	100 - 15.9 - 2.01 - 0.186	http://nonlinear.com/redirect/outbound?p=hmdb&param=HMDB59617	2-(3-carboxy-3-(trimethylammonio)propyl)-L-histidine		282.17	1	3.21367	0
3.21_282.1696m/z	HMDB60474		M+H-H2O	C13H23N4O4+	43.1	20.5	3.34788	98.9511	100 - 15.9 - 2.01 - 0.186	http://nonlinear.com/redirect/outbound?p=hmdb&param=HMDB60474	Diphthine		282.17	1	3.21367	0
3.21_282.1696m/z	LMPR0103050001		M+NH4	C15H20O4	39.3	0	-1.29127	98.3026	100 - 16.6 - 2.11 - 0.199	http://www.lipidmaps.org/data/LMSDRecord.php?LMID=LMPR0103050001	(S)-(+)-Abscisic acid		282.17	1	3.21367	0
3.21_282.1696m/z	LMPR0103050008		M+NH4	C15H20O4	39.3	0	-1.29127	98.3026	100 - 16.6 - 2.11 - 0.199	http://www.lipidmaps.org/data/LMSDRecord.php?LMID=LMPR0103050008	(-)-abscisic acid		282.17	1	3.21367	0
3.21_282.1696m/z	LMPR0103340001		M+NH4	C15H20O4	39.3	0	-1.29127	98.3026	100 - 16.6 - 2.11 - 0.199	http://www.lipidmaps.org/data/LMSDRecord.php?LMID=LMPR0103340001	Alliacol A		282.17	1	3.21367	0
3.21_282.1696m/z	LMPR0103380001		M+NH4	C15H20O4	39.3	0	-1.29127	98.3026	100 - 16.6 - 2.11 - 0.199	http://www.lipidmaps.org/data/LMSDRecord.php?LMID=LMPR0103380001	7alpha,11alpha-Dihydroxy-4(13),8-coloratadien-12,11-olide		282.17	1	3.21367	0
3.21_282.1696m/z	LMPR0103420002		M+NH4	C15H20O4	39.3	0	-1.29127	98.3026	100 - 16.6 - 2.11 - 0.199	http://www.lipidmaps.org/data/LMSDRecord.php?LMID=LMPR0103420002	amaralin		282.17	1	3.21367	0
3.21_282.1696m/z	LMPR0103590002		M+NH4	C15H20O4	39.3	0	-1.29127	98.3026	100 - 16.6 - 2.11 - 0.199	http://www.lipidmaps.org/data/LMSDRecord.php?LMID=LMPR0103590002	(-)-Illudin S		282.17	1	3.21367	0
1.06_358.1124m/z	HMDB29833		M+H	C15H19NO9	38.5	0.307	-2.30089	94.6982	100 - 17.2 - 3.23 - 0.386	http://nonlinear.com/redirect/outbound?p=hmdb&param=HMDB29833	Cyclodopa glucoside		358.112	1	1.05842	0
1.06_358.1124m/z	HMDB30820		M+NH4	C15H16O9	38.6	0.976	-2.41608	95.0758	100 - 16.8 - 3.16 - 0.373	http://nonlinear.com/redirect/outbound?p=hmdb&param=HMDB30820	Aesculin		358.112	1	1.05842	0
1.06_358.1124m/z	HMDB30821		M+NH4	C15H16O9	38.6	0.976	-2.41608	95.0758	100 - 16.8 - 3.16 - 0.373	http://nonlinear.com/redirect/outbound?p=hmdb&param=HMDB30821	Cichoriin		358.112	1	1.05842	0
1.06_358.1124m/z	HMDB37263		M+H	C15H19NO9	38.9	2.51	-2.30089	94.6982	100 - 17.2 - 3.23 - 0.386	http://nonlinear.com/redirect/outbound?p=hmdb&param=HMDB37263	HMBOA-Glc		358.112	1	1.05842	0
4.82_323.1995m/z	HMDB03033		M+H-H2O	C22H28O3	37.4	4.44	-3.14265	86.4313	100 - 24.2 - 3.42 - 0.356	http://nonlinear.com/redirect/outbound?p=hmdb&param=HMDB03033	Canrenone		323.199	1	4.82172	0
4.82_323.1995m/z	HMDB40635		M+H-H2O	C22H28O3	36.7	0.641	-3.14265	86.4313	100 - 24.2 - 3.42 - 0.356	http://nonlinear.com/redirect/outbound?p=hmdb&param=HMDB40635	Piperochromenoic acid		323.199	1	4.82172	0
3.35_414.0736n	HMDB60316	*	M+H-H2O, M+H	C16H18N2O9S	46.4	43.1	0.72843	89.6432	100 - 19.4 - 8.15 - 1.3 - 0.231	http://nonlinear.com/redirect/outbound?p=hmdb&param=HMDB60316	(7R)-7-(5-Carboxy-5-oxopentanoyl)aminocephalosporinate	414.074	397.07	1	3.3494	0
4.07_145.0492m/z	HMDB00321		M+H-H2O	C6H10O5	38.1	0	-1.94086	93.0242	100 - 6.79 - 1.22	http://nonlinear.com/redirect/outbound?p=hmdb&param=HMDB00321	2-Hydroxyadipic acid		145.049	1	4.07448	0
4.07_145.0492m/z	HMDB00345		M+H-H2O	C6H10O5	38.1	0	-1.94086	93.0242	100 - 6.79 - 1.22	http://nonlinear.com/redirect/outbound?p=hmdb&param=HMDB00345	3-Hydroxyadipic acid		145.049	1	4.07448	0
4.07_145.0492m/z	HMDB00355		M+H-H2O	C6H10O5	38.1	0	-1.94086	93.0242	100 - 6.79 - 1.22	http://nonlinear.com/redirect/outbound?p=hmdb&param=HMDB00355	3-Hydroxymethylglutaric acid		145.049	1	4.07448	0
4.07_145.0492m/z	HMDB00368		M+H-H2O	C6H10O5	38.1	0	-1.94086	93.0242	100 - 6.79 - 1.22	http://nonlinear.com/redirect/outbound?p=hmdb&param=HMDB00368	2(R)-Hydroxyadipic acid		145.049	1	4.07448	0
4.07_145.0492m/z	HMDB00393		M+H	C6H8O4	38.1	0	-2.18353	93.2579	100 - 6.73 - 1.01	http://nonlinear.com/redirect/outbound?p=hmdb&param=HMDB00393	3-Hexenedioic acid		145.049	1	4.07448	0
4.07_145.0492m/z	HMDB00522		M+H	C6H8O4	38.1	0	-2.18353	93.2579	100 - 6.73 - 1.01	http://nonlinear.com/redirect/outbound?p=hmdb&param=HMDB00522	3-Methylglutaconic acid		145.049	1	4.07448	0
4.07_145.0492m/z	HMDB00640		M+H-H2O	C6H10O5	38.1	0	-1.94086	93.0242	100 - 6.79 - 1.22	http://nonlinear.com/redirect/outbound?p=hmdb&param=HMDB00640	Levoglucosan		145.049	1	4.07448	0
4.07_145.0492m/z	HMDB01167		2M+H	C3H4O2	38.8	0	-2.18353	96.7886	100 - 3.37 - 0.45	http://nonlinear.com/redirect/outbound?p=hmdb&param=HMDB01167	Pyruvaldehyde		145.049	1	4.07448	0
4.07_145.0492m/z	HMDB02266		M+H	C6H8O4	38.1	0	-2.18353	93.2579	100 - 6.73 - 1.01	http://nonlinear.com/redirect/outbound?p=hmdb&param=HMDB02266	(E)-2-Methylglutaconic acid		145.049	1	4.07448	0
4.07_145.0492m/z	HMDB06112		2M+H	C3H4O2	38.8	0	-2.18353	96.7886	100 - 3.37 - 0.45	http://nonlinear.com/redirect/outbound?p=hmdb&param=HMDB06112	Malondialdehyde		145.049	1	4.07448	0
4.07_145.0492m/z	HMDB13311		M+H	C6H8O4	38.1	0	-2.18353	93.2579	100 - 6.73 - 1.01	http://nonlinear.com/redirect/outbound?p=hmdb&param=HMDB13311	trans-2-Hexenedioic acid		145.049	1	4.07448	0
4.07_145.0492m/z	HMDB29171		M+H	C6H8O4	38.1	0	-2.18353	93.2579	100 - 6.73 - 1.01	http://nonlinear.com/redirect/outbound?p=hmdb&param=HMDB29171	3-Hydroxyadipic acid 3,6-lactone		145.049	1	4.07448	0
4.07_145.0492m/z	HMDB29934		M+H-H2O	C6H10O5	38.1	0	-1.94086	93.0242	100 - 6.79 - 1.22	http://nonlinear.com/redirect/outbound?p=hmdb&param=HMDB29934	D-1-Deoxy-erythro-hexo-2,3-diulose		145.049	1	4.07448	0
4.07_145.0492m/z	HMDB31257		M+H	C6H8O4	38.1	0	-2.18353	93.2579	100 - 6.73 - 1.01	http://nonlinear.com/redirect/outbound?p=hmdb&param=HMDB31257	Dimethyl fumarate		145.049	1	4.07448	0
4.07_145.0492m/z	HMDB31647		2M+H	C3H4O2	38.8	0	-2.18353	96.7886	100 - 3.37 - 0.45	http://nonlinear.com/redirect/outbound?p=hmdb&param=HMDB31647	Acrylic acid		145.049	1	4.07448	0
4.07_145.0492m/z	HMDB32873		M+H-H2O	C6H10O5	38.1	0	-1.94086	93.0242	100 - 6.79 - 1.22	http://nonlinear.com/redirect/outbound?p=hmdb&param=HMDB32873	Diethyl dicarbonate		145.049	1	4.07448	0
4.07_145.0492m/z	HMDB36232		M+H	C6H8O4	38.1	0	-2.18353	93.2579	100 - 6.73 - 1.01	http://nonlinear.com/redirect/outbound?p=hmdb&param=HMDB36232	Maleic acid homopolymer		145.049	1	4.07448	0
4.07_145.0492m/z	HMDB40207		M+H	C6H8O4	38.1	0	-2.18353	93.2579	100 - 6.73 - 1.01	http://nonlinear.com/redirect/outbound?p=hmdb&param=HMDB40207	Ethyl hydrogen fumarate		145.049	1	4.07448	0
4.07_145.0492m/z	HMDB41561		M+H-H2O	C6H10O5	38.1	0	-1.94086	93.0242	100 - 6.79 - 1.22	http://nonlinear.com/redirect/outbound?p=hmdb&param=HMDB41561	D-1,5-Anhydrofructose		145.049	1	4.07448	0
4.07_145.0492m/z	HMDB59758		M+H-H2O	C6H10O5	38.1	0	-1.94086	93.0242	100 - 6.79 - 1.22	http://nonlinear.com/redirect/outbound?p=hmdb&param=HMDB59758	2-Hydroxy-2-ethylsuccinic acid		145.049	1	4.07448	0
4.07_145.0492m/z	LMFA01030193		2M+H	C3H4O2	38.8	0	-2.18353	96.7886	100 - 3.37 - 0.45	http://www.lipidmaps.org/data/LMSDRecord.php?LMID=LMFA01030193	Acrylic acid		145.049	1	4.07448	0
4.07_145.0492m/z	LMFA01170049		M+H-H2O	C6H10O5	38.1	0	-1.94086	93.0242	100 - 6.79 - 1.22	http://www.lipidmaps.org/data/LMSDRecord.php?LMID=LMFA01170049	2-Hydroxyadipic acid		145.049	1	4.07448	0
4.07_145.0492m/z	LMFA01170050		M+H-H2O	C6H10O5	38.1	0	-1.94086	93.0242	100 - 6.79 - 1.22	http://www.lipidmaps.org/data/LMSDRecord.php?LMID=LMFA01170050	2S-hydroxyadipic acid		145.049	1	4.07448	0
4.07_145.0492m/z	LMFA01170068		M+H	C6H8O4	38.1	0	-2.18353	93.2579	100 - 6.73 - 1.01	http://www.lipidmaps.org/data/LMSDRecord.php?LMID=LMFA01170068	3E-methylglutaconic acid		145.049	1	4.07448	0
4.07_145.0492m/z	LMFA01170070		M+H	C6H8O4	38.1	0	-2.18353	93.2579	100 - 6.73 - 1.01	http://www.lipidmaps.org/data/LMSDRecord.php?LMID=LMFA01170070	(E)-hex-2-enedioic acid		145.049	1	4.07448	0
4.07_145.0492m/z	LMFA01170079		M+H	C6H8O4	38.1	0	-2.18353	93.2579	100 - 6.73 - 1.01	http://www.lipidmaps.org/data/LMSDRecord.php?LMID=LMFA01170079	2E-methyl-glutaconic acid		145.049	1	4.07448	0
4.07_145.0492m/z	LMFA01170087		M+H	C6H8O4	38.1	0	-2.18353	93.2579	100 - 6.73 - 1.01	http://www.lipidmaps.org/data/LMSDRecord.php?LMID=LMFA01170087	3-hexenedioic acid		145.049	1	4.07448	0
4.07_145.0492m/z	LMFA01170088		M+H-H2O	C6H10O5	38.1	0	-1.94086	93.0242	100 - 6.79 - 1.22	http://www.lipidmaps.org/data/LMSDRecord.php?LMID=LMFA01170088	3-hydroxy-adipic acid		145.049	1	4.07448	0
4.07_145.0492m/z	LMFA01170091		M+H-H2O	C6H10O5	38.1	0	-1.94086	93.0242	100 - 6.79 - 1.22	http://www.lipidmaps.org/data/LMSDRecord.php?LMID=LMFA01170091	3-hydroxymethyl-glutaric acid		145.049	1	4.07448	0
4.81_143.0814m/z	HMDB03459		M+H-H2O	C6H12N2O3	39.5	0	-0.617019	98.2708	100 - 7.47 - 0.859	http://nonlinear.com/redirect/outbound?p=hmdb&param=HMDB03459	D-Alanyl-D-alanine		143.081	1	4.81457	0
4.81_143.0814m/z	HMDB04296		2M+H	C3H5NO	38.9	0	-0.695226	95.3525	100 - 3.71 - 0.256	http://nonlinear.com/redirect/outbound?p=hmdb&param=HMDB04296	Acrylamide		143.081	1	4.81457	0
4.81_143.0814m/z	HMDB28680		M+H-H2O	C6H12N2O3	39.5	0	-0.617019	98.2708	100 - 7.47 - 0.859	http://nonlinear.com/redirect/outbound?p=hmdb&param=HMDB28680	Alanyl-Alanine		143.081	1	4.81457	0
4.81_143.0814m/z	HMDB31411		M+H-H2O	C6H12N2O3	39.5	0	-0.617019	98.2708	100 - 7.47 - 0.859	http://nonlinear.com/redirect/outbound?p=hmdb&param=HMDB31411	4-Acetamido-2-aminobutanoic acid		143.081	1	4.81457	0
4.65_696.3754m/z	HMDB30205	*	M+H	C40H49N5O6	34.1	7.99	-0.249288	62.5922	100 - 45.9 - 11.5 - 2.07 - 0.294	http://nonlinear.com/redirect/outbound?p=hmdb&param=HMDB30205	Jubanine A		696.375	1	4.65098	0
4.67_853.4702m/z	HMDB14639	*	2M+H	C28H30N2O2	41.7	15.5	1.69786	95.0932	100 - 31.4 - 5.19 - 0.596	http://nonlinear.com/redirect/outbound?p=hmdb&param=HMDB14639	Darifenacin		853.47	1	4.66527	0
3.30_191.0577n	HMDB00763		M+H-H2O, M+H	C10H9NO3	37.2	0	-2.73214	89.1533	100 - 11.4 - 1.21	http://nonlinear.com/redirect/outbound?p=hmdb&param=HMDB00763	5-Hydroxyindoleacetic acid	191.058	174.054	1	3.2994	0
3.30_191.0577n	HMDB35514		M+H-H2O, M+H	C10H9NO3	37.2	0	-2.73214	89.1533	100 - 11.4 - 1.21	http://nonlinear.com/redirect/outbound?p=hmdb&param=HMDB35514	xi-2,3-Dihydro-2-oxo-1H-indole-3-acetic acid	191.058	174.054	1	3.2994	0
3.30_191.0577n	HMDB60400		M+H-H2O, M+H	C10H9NO3	37.2	0	-2.73214	89.1533	100 - 11.4 - 1.21	http://nonlinear.com/redirect/outbound?p=hmdb&param=HMDB60400	5-Phenyl-1,3-oxazinane-2,4-dione	191.058	174.054	1	3.2994	0
0.84_241.0284m/z	HMDB15606	*	M+H-H2O	C11H12Cl2N2O	29.5	0	-3.87523	51.8634	100 - 12.8 - 64.9 - 8.24 - 10.8 - 1.34	http://nonlinear.com/redirect/outbound?p=hmdb&param=HMDB15606	Lofexidine		241.028	1	0.838383	0
4.89_355.1900m/z	HMDB30781		M+H-H2O	C22H28O5	37.9	0	-1.04073	90.9653	100 - 24.3 - 3.85 - 0.458	http://nonlinear.com/redirect/outbound?p=hmdb&param=HMDB30781	Isomammein		355.19	1	4.8853	0
4.89_355.1900m/z	HMDB30782		M+H-H2O	C22H28O5	37.9	0	-1.04073	90.9653	100 - 24.3 - 3.85 - 0.458	http://nonlinear.com/redirect/outbound?p=hmdb&param=HMDB30782	Mammea B/AB		355.19	1	4.8853	0
4.89_355.1900m/z	HMDB30783		M+H-H2O	C22H28O5	37.9	0	-1.04073	90.9653	100 - 24.3 - 3.85 - 0.458	http://nonlinear.com/redirect/outbound?p=hmdb&param=HMDB30783	Mammea B/BA		355.19	1	4.8853	0
4.89_355.1900m/z	HMDB31877		M+H	C22H26O4	38	0	-1.09364	91.2017	100 - 24.2 - 3.63 - 0.406	http://nonlinear.com/redirect/outbound?p=hmdb&param=HMDB31877	Acetylsalvipisone		355.19	1	4.8853	0
4.89_355.1900m/z	HMDB38742		M+H-H2O	C22H28O5	37.9	0	-1.04073	90.9653	100 - 24.3 - 3.85 - 0.458	http://nonlinear.com/redirect/outbound?p=hmdb&param=HMDB38742	Armillasin		355.19	1	4.8853	0
4.89_355.1900m/z	HMDB39060		M+H-H2O	C22H28O5	37.9	0	-1.04073	90.9653	100 - 24.3 - 3.85 - 0.458	http://nonlinear.com/redirect/outbound?p=hmdb&param=HMDB39060	(S)-Neomammein		355.19	1	4.8853	0
4.89_355.1900m/z	HMDB41330		M+H-H2O	C22H28O5	37.9	0	-1.04073	90.9653	100 - 24.3 - 3.85 - 0.458	http://nonlinear.com/redirect/outbound?p=hmdb&param=HMDB41330	Tanabalin		355.19	1	4.8853	0
4.89_355.1900m/z	LMFA03010066		M+H-H2O	C22H28O5	42.3	21.9	-1.04073	90.9653	100 - 24.3 - 3.85 - 0.458	http://www.lipidmaps.org/data/LMSDRecord.php?LMID=LMFA03010066	16-phenyl-tetranor-PGE2		355.19	1	4.8853	0
4.89_355.1900m/z	LMFA03120015		M+H-H2O	C22H28O5	37.9	0	-1.04073	90.9653	100 - 24.3 - 3.85 - 0.458	http://www.lipidmaps.org/data/LMSDRecord.php?LMID=LMFA03120015	clavulolactone I		355.19	1	4.8853	0
4.89_355.1900m/z	LMFA03120016		M+H-H2O	C22H28O5	37.9	0	-1.04073	90.9653	100 - 24.3 - 3.85 - 0.458	http://www.lipidmaps.org/data/LMSDRecord.php?LMID=LMFA03120016	clavulolactone II		355.19	1	4.8853	0
4.89_355.1900m/z	LMFA03120017		M+H-H2O	C22H28O5	37.9	0	-1.04073	90.9653	100 - 24.3 - 3.85 - 0.458	http://www.lipidmaps.org/data/LMSDRecord.php?LMID=LMFA03120017	clavulolactone III		355.19	1	4.8853	0
4.89_355.1900m/z	LMPK12020160		M+H	C22H26O4	38	0	-1.09364	91.2017	100 - 24.2 - 3.63 - 0.406	http://www.lipidmaps.org/data/LMSDRecord.php?LMID=LMPK12020160	Tephrowatsin A		355.19	1	4.8853	0
4.89_355.1900m/z	LMPR0102060022		M+H-H2O	C22H28O5	37.9	0	-1.04073	90.9653	100 - 24.3 - 3.85 - 0.458	http://www.lipidmaps.org/data/LMSDRecord.php?LMID=LMPR0102060022	pyrethrin II		355.19	1	4.8853	0
4.89_355.1900m/z	LMPR0104320001		M+H-H2O	C22H28O5	37.9	0	-1.04073	90.9653	100 - 24.3 - 3.85 - 0.458	http://www.lipidmaps.org/data/LMSDRecord.php?LMID=LMPR0104320001	(-)-20-Acetoy-9-hydroxy-1,6,14-rhamnofolane-triene-3,13-dione		355.19	1	4.8853	0
4.47_433.2031m/z	HMDB36131		M+H	C24H32O5S	35.4	0	-2.7292	80.1736	100 - 27.3 - 9.13 - 1.78 - 0.279	http://nonlinear.com/redirect/outbound?p=hmdb&param=HMDB36131	S-Furanopetasitin		433.203	1	4.4731	0
4.47_433.2031m/z	HMDB42013		M+H-H2O	C27H30O6	35.2	0	4.86795	81.6265	100 - 29.8 - 5.51 - 0.761	http://nonlinear.com/redirect/outbound?p=hmdb&param=HMDB42013	Sofalcone		433.203	1	4.4731	0
4.47_433.2031m/z	LMPK12050359		M+H-H2O	C27H30O6	35.2	0	4.86795	81.6265	100 - 29.8 - 5.51 - 0.761	http://www.lipidmaps.org/data/LMSDRecord.php?LMID=LMPK12050359	Glabrescione B		433.203	1	4.4731	0
3.32_711.1627m/z	HMDB29948	*	M+H	C24H40O20P2	41.5	20.6	-4.78891	92.4183	100 - 27.2 - 7.66 - 1.41 - 0.244	http://nonlinear.com/redirect/outbound?p=hmdb&param=HMDB29948	Scleroglucan		711.163	1	3.32082	0
2.64_348.0684m/z	HMDB14910	*	M+NH4	C10H19O6PS2	36.6	0	-4.40063	88.2729	100 - 12.9 - 11 - 1.28 - 0.434	http://nonlinear.com/redirect/outbound?p=hmdb&param=HMDB14910	Malathion		348.068	1	2.63788	0
4.76_343.0781m/z	HMDB32420		2M+H	C7H9NO2S	40.2	13.1	0.093337	87.8827	100 - 8.92 - 5.28 - 0.411	http://nonlinear.com/redirect/outbound?p=hmdb&param=HMDB32420	2-(4-Methyl-5-thiazolyl)ethyl formate		343.078	1	4.75743	0
4.76_343.0781m/z	HMDB41890		M+H	C17H15ClN4S	36.5	13.7	0.68931	69.7134	100 - 20.8 - 38.5 - 7.69 - 2.22 - 0.34	http://nonlinear.com/redirect/outbound?p=hmdb&param=HMDB41890	Etizolam		343.078	1	4.75743	0
1.65_218.1383m/z	HMDB00603		M+NH4	C10H16O4	37.4	0	-1.87288	89.4802	100 - 11.2 - 1.39 - 0.108	http://nonlinear.com/redirect/outbound?p=hmdb&param=HMDB00603	cis-4-Decenedioic acid		218.138	1	1.6492	0
1.65_218.1383m/z	HMDB00824		M+H	C10H19NO4	37.4	0	-1.72603	89.1241	100 - 11.6 - 1.43 - 0.114	http://nonlinear.com/redirect/outbound?p=hmdb&param=HMDB00824	Propionylcarnitine		218.138	1	1.6492	0
1.65_218.1383m/z	HMDB13227		M+NH4	C10H16O4	37.4	0	-1.87288	89.4802	100 - 11.2 - 1.39 - 0.108	http://nonlinear.com/redirect/outbound?p=hmdb&param=HMDB13227	cis-5-Decenedioic acid		218.138	1	1.6492	0
1.65_218.1383m/z	HMDB30989		M+NH4	C10H16O4	37.4	0	-1.87288	89.4802	100 - 11.2 - 1.39 - 0.108	http://nonlinear.com/redirect/outbound?p=hmdb&param=HMDB30989	5-Pentyltetrahydro-2-oxo-3-furancarboxylic acid		218.138	1	1.6492	0
1.65_218.1383m/z	HMDB30990		M+NH4	C10H16O4	37.4	0	-1.87288	89.4802	100 - 11.2 - 1.39 - 0.108	http://nonlinear.com/redirect/outbound?p=hmdb&param=HMDB30990	alpha-Carboxy-delta-nonalactone		218.138	1	1.6492	0
1.65_218.1383m/z	HMDB34491		M+NH4	C10H16O4	37.4	0	-1.87288	89.4802	100 - 11.2 - 1.39 - 0.108	http://nonlinear.com/redirect/outbound?p=hmdb&param=HMDB34491	(卤)-Camphoric acid		218.138	1	1.6492	0
1.65_218.1383m/z	HMDB34971		M+NH4	C10H16O4	37.4	0	-1.87288	89.4802	100 - 11.2 - 1.39 - 0.108	http://nonlinear.com/redirect/outbound?p=hmdb&param=HMDB34971	(1R,2R,3S,1'R)-Nepetalinic acid		218.138	1	1.6492	0
1.65_218.1383m/z	HMDB36715		M+NH4	C10H16O4	37.4	0	-1.87288	89.4802	100 - 11.2 - 1.39 - 0.108	http://nonlinear.com/redirect/outbound?p=hmdb&param=HMDB36715	Matsutakic acid A		218.138	1	1.6492	0
1.65_218.1383m/z	LMFA01060079		M+NH4	C10H16O4	37.4	0	-1.87288	89.4802	100 - 11.2 - 1.39 - 0.108	http://www.lipidmaps.org/data/LMSDRecord.php?LMID=LMFA01060079	3,6-dioxo-decanoic acid		218.138	1	1.6492	0
1.65_218.1383m/z	LMFA01060080		M+NH4	C10H16O4	37.4	0	-1.87288	89.4802	100 - 11.2 - 1.39 - 0.108	http://www.lipidmaps.org/data/LMSDRecord.php?LMID=LMFA01060080	6,9-dioxo-decanoic acid		218.138	1	1.6492	0
1.65_218.1383m/z	LMFA01170032		M+NH4	C10H16O4	37.4	0	-1.87288	89.4802	100 - 11.2 - 1.39 - 0.108	http://www.lipidmaps.org/data/LMSDRecord.php?LMID=LMFA01170032	2E-Decenedioic acid		218.138	1	1.6492	0
1.65_218.1383m/z	LMFA01170044		M+NH4	C10H16O4	37.4	0	-1.87288	89.4802	100 - 11.2 - 1.39 - 0.108	http://www.lipidmaps.org/data/LMSDRecord.php?LMID=LMFA01170044	4E-Decenedioic acid		218.138	1	1.6492	0
1.65_218.1383m/z	LMFA01170045		M+NH4	C10H16O4	37.4	0	-1.87288	89.4802	100 - 11.2 - 1.39 - 0.108	http://www.lipidmaps.org/data/LMSDRecord.php?LMID=LMFA01170045	4Z-Decenedioic acid		218.138	1	1.6492	0
1.65_218.1383m/z	LMFA01170131		M+NH4	C10H16O4	37.4	0	-1.87288	89.4802	100 - 11.2 - 1.39 - 0.108	http://www.lipidmaps.org/data/LMSDRecord.php?LMID=LMFA01170131	3,7-Dimethyl-2E-octene-1,8-dioic acid		218.138	1	1.6492	0
1.65_218.1383m/z	LMFA01170132		M+NH4	C10H16O4	37.4	0	-1.87288	89.4802	100 - 11.2 - 1.39 - 0.108	http://www.lipidmaps.org/data/LMSDRecord.php?LMID=LMFA01170132	2,6R-Dimethyl-2E-octen-1,8-dioic acid		218.138	1	1.6492	0
1.65_218.1383m/z	LMFA07070005		M+H	C10H19NO4	37.4	0	-1.72603	89.1241	100 - 11.6 - 1.43 - 0.114	http://www.lipidmaps.org/data/LMSDRecord.php?LMID=LMFA07070005	O-propanoyl-carnitine		218.138	1	1.6492	0
1.05_314.0837m/z	HMDB14960		M+NH4	C10H20N2S4	33.8	1.05	-3.72586	72.2669	100 - 15 - 19.1 - 2.61 - 1.48 - 0.183	http://nonlinear.com/redirect/outbound?p=hmdb&param=HMDB14960	Disulfiram		314.084	1	1.05127	0
1.05_314.0837m/z	HMDB29421		M+NH4	C9H16N2O5S2	37.8	9.67	-0.790458	80.108	100 - 12.4 - 10.8 - 1.2 - 0.407	http://nonlinear.com/redirect/outbound?p=hmdb&param=HMDB29421	N-Acetyldjenkolic acid		314.084	1	1.05127	0
3.00_365.1571m/z	HMDB41207		M+NH4	C14H21NO9	37.5	0	4.60524	93.0283	100 - 16.1 - 3.06 - 0.354	http://nonlinear.com/redirect/outbound?p=hmdb&param=HMDB41207	Dide-O-methylsimmondsin		365.157	1	3.00078	0
3.00_365.1571m/z	HMDB60494		M+H	C14H24N2O9	37.5	0	4.3899	92.7739	100 - 16.5 - 3.13 - 0.366	http://nonlinear.com/redirect/outbound?p=hmdb&param=HMDB60494	N-Acetylmuramoyl-Ala		365.157	1	3.00078	0
5.17_271.0628m/z	HMDB60538	*	M+H	C15H11ClN2O	34.6	0	-1.64096	74.881	100 - 17.1 - 33.5 - 5.58 - 0.511	http://nonlinear.com/redirect/outbound?p=hmdb&param=HMDB60538	Nordiazepam		271.063	1	5.17033	0
3.84_653.3355m/z	HMDB38595		2M+H	C19H22N2O3	38.9	0	3.26755	98.5308	100 - 21.6 - 2.85 - 0.279	http://nonlinear.com/redirect/outbound?p=hmdb&param=HMDB38595	Alkaloid AQC2		653.335	1	3.84018	0
3.84_653.3355m/z	LMFA03120052		2M+H	C18H27ClO3	34.3	0	-2.34267	74.2731	100 - 19.9 - 34.5 - 6.59 - 0.813	http://www.lipidmaps.org/data/LMSDRecord.php?LMID=LMFA03120052	Egregiachloride A		653.335	1	3.84018	0
4.99_160.0887n	HMDB31567		M+H, 2M+H	C11H12O	39.3	0.256	-0.534374	96.7543	100 - 12.1 - 0.87	http://nonlinear.com/redirect/outbound?p=hmdb&param=HMDB31567	3-Methyl-4-phenyl-3-buten-2-one	160.089	321.184	1	4.99245	0
4.99_160.0887n	HMDB35207		M+H, 2M+H	C11H12O	39.5	1.16	-0.534374	96.7543	100 - 12.1 - 0.87	http://nonlinear.com/redirect/outbound?p=hmdb&param=HMDB35207	2-Phenyl-4-pentenal	160.089	321.184	1	4.99245	0
4.99_160.0887n	HMDB38790		M+H, 2M+H	C11H12O	39.5	1.41	-0.534374	96.7543	100 - 12.1 - 0.87	http://nonlinear.com/redirect/outbound?p=hmdb&param=HMDB38790	3-Phenyl-4-pentenal	160.089	321.184	1	4.99245	0
0.88_777.0183m/z	HMDB01000	*	2M+H	C9H14N2O11P2	37.7	5.23	-4.53413	88.6555	100 - 11 - 2.82 - 0.266	http://nonlinear.com/redirect/outbound?p=hmdb&param=HMDB01000	dUDP		777.018	1	0.880533	0
3.10_555.0527m/z	HMDB15343	*	M+H	C18H18N8O7S3	42	20	-1.2347	91.6214	100 - 25.3 - 18.1 - 3.92 - 1.33 - 0.244	http://nonlinear.com/redirect/outbound?p=hmdb&param=HMDB15343	Ceftriaxone		555.053	1	3.10008	0
5.07_405.0585m/z	HMDB01245		M+NH4	C9H15N3O10P2	37.6	0	3.63504	92.3134	100 - 11.4 - 2.65 - 0.252	http://nonlinear.com/redirect/outbound?p=hmdb&param=HMDB01245	dCDP		405.058	1	5.07032	0
5.07_405.0585m/z	HMDB13679		2M+H	C11H6O4	37.4	0	-4.9361	92.761	100 - 12.1 - 1.49 - 0.122	http://nonlinear.com/redirect/outbound?p=hmdb&param=HMDB13679	Bergaptol		405.058	1	5.07032	0
5.07_405.0585m/z	HMDB29457		2M+H	C11H6O4	37.4	0	-4.9361	92.761	100 - 12.1 - 1.49 - 0.122	http://nonlinear.com/redirect/outbound?p=hmdb&param=HMDB29457	Xanthotoxol		405.058	1	5.07032	0
5.31_409.1619m/z	HMDB60830	*	M+H	C19H24N2O8	37.7	0	3.25358	92.5012	100 - 21.9 - 3.92 - 0.509	http://nonlinear.com/redirect/outbound?p=hmdb&param=HMDB60830	Melatonin glucuronide		409.162	1	5.3125	0
4.64_393.2092m/z	HMDB05020		M+H-H2O	C23H27FN4O2	37.2	2.39	1.61394	85.5456	100 - 26.7 - 3.84 - 0.392	http://nonlinear.com/redirect/outbound?p=hmdb&param=HMDB05020	Risperidone		393.209	1	4.64383	0
4.64_393.2092m/z	LMST03020008		M+H	C22H32O4S	38	7.79	-0.583329	82.838	100 - 25.1 - 8.36 - 1.54 - 0.226	http://www.lipidmaps.org/data/LMSDRecord.php?LMID=LMST03020008	(6RS)-22-oxo-23,24,25,26,27-pentanorvitamin D3 6,19-sulfur dioxide adduct / (6RS)-22-oxo-23,24,25,26,27-pentanorcholecalciferol 6,19-sulfur dioxide adduct		393.209	1	4.64383	0
4.35_411.1901m/z	HMDB42005	*	M+H	C23H26N2O5	35.8	0	-3.17626	82.9582	100 - 26.1 - 4.3 - 0.529	http://nonlinear.com/redirect/outbound?p=hmdb&param=HMDB42005	Quinaprilat		411.19	1	4.34523	0
2.67_218.0419m/z	HMDB01321		M+NH4	C4H9O7P	39	0	-2.77101	98.436	100 - 4.7 - 1.53	http://nonlinear.com/redirect/outbound?p=hmdb&param=HMDB01321	D-Erythrose 4-phosphate		218.042	1	2.6736	0
2.67_218.0419m/z	HMDB15366		M+NH4	C4H3F7O	39	0	4.11372	99.5799	100 - 4.4 - 0.279	http://nonlinear.com/redirect/outbound?p=hmdb&param=HMDB15366	Sevoflurane		218.042	1	2.6736	0
3.34_77.0385m/z	HMDB00228	*	M+H-H2O	C6H6O	38.8	0	-1.2236	95.2953	100 - 6.6 - 0.388	http://nonlinear.com/redirect/outbound?p=hmdb&param=HMDB00228	Phenol		77.0385	1	3.34225	0
2.89_309.1406m/z	HMDB15552		M+H-H2O	C19H22N2OS	34.8	0	-4.39672	79.0804	100 - 22.4 - 7.11 - 1.18 - 0.143	http://nonlinear.com/redirect/outbound?p=hmdb&param=HMDB15552	Acepromazine		309.141	1	2.8865	0
2.89_309.1406m/z	HMDB15553		M+H-H2O	C19H22N2OS	34.8	0	-4.39672	79.0804	100 - 22.4 - 7.11 - 1.18 - 0.143	http://nonlinear.com/redirect/outbound?p=hmdb&param=HMDB15553	Aceprometazine		309.141	1	2.8865	0
3.34_118.0649m/z	HMDB00738		M+H	C8H7N	38.7	3.09	-2.23236	93.1487	100 - 9.1 - 0.366	http://nonlinear.com/redirect/outbound?p=hmdb&param=HMDB00738	Indole		118.065	1	3.34225	0
3.34_118.0649m/z	HMDB01250		M+H-H2O	C8H9NO	38.8	3.27	-1.9347	92.9177	100 - 9.16 - 0.578	http://nonlinear.com/redirect/outbound?p=hmdb&param=HMDB01250	N-Acetylarylamine		118.065	1	3.34225	0
3.34_118.0649m/z	HMDB10715		M+H-H2O	C8H9NO	38.8	3.25	-1.9347	92.9177	100 - 9.16 - 0.578	http://nonlinear.com/redirect/outbound?p=hmdb&param=HMDB10715	2-Phenylacetamide		118.065	1	3.34225	0
3.34_118.0649m/z	HMDB32628		M+H-H2O	C8H9NO	56.9	94	-1.9347	92.9177	100 - 9.16 - 0.578	http://nonlinear.com/redirect/outbound?p=hmdb&param=HMDB32628	2-Aminoacetophenone		118.065	1	3.34225	0
3.34_118.0649m/z	HMDB32630		M+H-H2O	C8H9NO	54.1	80.1	-1.9347	92.9177	100 - 9.16 - 0.578	http://nonlinear.com/redirect/outbound?p=hmdb&param=HMDB32630	2'-Aminoacetophenone		118.065	1	3.34225	0
3.34_118.0649m/z	HMDB34171		M+H	C8H7N	38.7	3.24	-2.23236	93.1487	100 - 9.1 - 0.366	http://nonlinear.com/redirect/outbound?p=hmdb&param=HMDB34171	Benzeneacetonitrile		118.065	1	3.34225	0
3.34_118.0649m/z	HMDB37071		M+H-H2O	C8H9NO	38.6	2.6	-1.9347	92.9177	100 - 9.16 - 0.578	http://nonlinear.com/redirect/outbound?p=hmdb&param=HMDB37071	2-Acetyl-4-methylpyridine		118.065	1	3.34225	0
3.34_118.0649m/z	HMDB37072		M+H-H2O	C8H9NO	38.1	0	-1.9347	92.9177	100 - 9.16 - 0.578	http://nonlinear.com/redirect/outbound?p=hmdb&param=HMDB37072	2-Acetyl-6-methylpyridine		118.065	1	3.34225	0
3.34_118.0649m/z	HMDB40008		M+H-H2O	C8H9NO	38.1	0	-1.9347	92.9177	100 - 9.16 - 0.578	http://nonlinear.com/redirect/outbound?p=hmdb&param=HMDB40008	2,3-Dihydro-1H-pyrrolizine-5-carboxaldehyde		118.065	1	3.34225	0
3.34_118.0649m/z	HMDB40013		M+H-H2O	C8H9NO	38.6	2.6	-1.9347	92.9177	100 - 9.16 - 0.578	http://nonlinear.com/redirect/outbound?p=hmdb&param=HMDB40013	5-(2-Furanyl)-3,4-dihydro-2H-pyrrole		118.065	1	3.34225	0
3.34_118.0649m/z	HMDB40222		M+H-H2O	C8H9NO	38.1	0	-1.9347	92.9177	100 - 9.16 - 0.578	http://nonlinear.com/redirect/outbound?p=hmdb&param=HMDB40222	2-Acetyl-5-methylpyridine		118.065	1	3.34225	0
3.34_118.0649m/z	HMDB40223		M+H-H2O	C8H9NO	38.1	0	-1.9347	92.9177	100 - 9.16 - 0.578	http://nonlinear.com/redirect/outbound?p=hmdb&param=HMDB40223	4-Acetyl-2-methylpyridine		118.065	1	3.34225	0
3.34_118.0649m/z	HMDB40224		M+H-H2O	C8H9NO	38.1	0	-1.9347	92.9177	100 - 9.16 - 0.578	http://nonlinear.com/redirect/outbound?p=hmdb&param=HMDB40224	4-Acetyl-3-methylpyridine		118.065	1	3.34225	0
4.82_399.2135m/z	HMDB14331		2M+H	C10H17NOS	38.5	0	0.238317	92.8265	100 - 12.2 - 5.41 - 0.564	http://nonlinear.com/redirect/outbound?p=hmdb&param=HMDB14331	Cevimeline		399.214	1	4.82172	0
4.82_399.2135m/z	HMDB30328		M+NH4	C19H27NO7	39.3	3.7	2.52882	95.7569	100 - 21.5 - 3.64 - 0.451	http://nonlinear.com/redirect/outbound?p=hmdb&param=HMDB30328	Petasitenine		399.214	1	4.82172	0
4.82_399.2135m/z	HMDB61079		2M+H	C10H17NOS	38.5	0	0.238317	92.8265	100 - 12.2 - 5.41 - 0.564	http://nonlinear.com/redirect/outbound?p=hmdb&param=HMDB61079	cevimeline trans-sulfoxide		399.214	1	4.82172	0
4.82_399.2135m/z	HMDB61080		2M+H	C10H17NOS	38.5	0	0.238317	92.8265	100 - 12.2 - 5.41 - 0.564	http://nonlinear.com/redirect/outbound?p=hmdb&param=HMDB61080	cevimeline cis-sulfoxide		399.214	1	4.82172	0
4.82_399.2135m/z	HMDB61081		2M+H	C10H17NOS	38.5	0	0.238317	92.8265	100 - 12.2 - 5.41 - 0.564	http://nonlinear.com/redirect/outbound?p=hmdb&param=HMDB61081	cevimeline N-oxide		399.214	1	4.82172	0
4.94_763.2642m/z	HMDB00768	*	2M+H	C14H23NO11	36.4	0.74	3.55011	85.4777	100 - 16.2 - 3.49 - 0.423	http://nonlinear.com/redirect/outbound?p=hmdb&param=HMDB00768	N-Acetyl-9-O-lactoylneuraminic acid		763.264	1	4.9353	0
3.27_248.0913m/z	HMDB33329		M+NH4	C13H10O4	43.5	26.3	-2.0283	93.3679	100 - 14.3 - 1.77 - 0.156	http://nonlinear.com/redirect/outbound?p=hmdb&param=HMDB33329	Coriandrin		248.091	1	3.27082	0
3.27_248.0913m/z	HMDB39141		M+NH4	C13H10O4	46.7	42.3	-2.0283	93.3679	100 - 14.3 - 1.77 - 0.156	http://nonlinear.com/redirect/outbound?p=hmdb&param=HMDB39141	Wyeronic acid		248.091	1	3.27082	0
3.27_248.0913m/z	HMDB39209		M+NH4	C13H10O4	41.4	15.8	-2.0283	93.3679	100 - 14.3 - 1.77 - 0.156	http://nonlinear.com/redirect/outbound?p=hmdb&param=HMDB39209	2',4'-Dihydroxy-2-biphenylcarboxylic acid		248.091	1	3.27082	0
3.27_248.0913m/z	HMDB59732		M+H-H2O	C13H15NO5	46.6	42.4	-1.76025	92.7524	100 - 14.8 - 2.04 - 0.195	http://nonlinear.com/redirect/outbound?p=hmdb&param=HMDB59732	2-(2-Phenylacetoxy)propionylglycine		248.091	1	3.27082	0
3.27_248.0913m/z	HMDB59772		M+H-H2O	C13H15NO5	46.2	40.6	-1.76025	92.7524	100 - 14.8 - 2.04 - 0.195	http://nonlinear.com/redirect/outbound?p=hmdb&param=HMDB59772	N-Phenylacetylglutamic acid		248.091	1	3.27082	0
3.27_248.0913m/z	LMPK13110003		M+NH4	C13H10O4	38.2	0	-2.0283	93.3679	100 - 14.3 - 1.77 - 0.156	http://www.lipidmaps.org/data/LMSDRecord.php?LMID=LMPK13110003	Visnagin		248.091	1	3.27082	0
2.65_276.1802m/z	HMDB13131		M+H	C13H25NO5	37.4	0	-1.42793	88.5054	100 - 14.9 - 2.06 - 0.197	http://nonlinear.com/redirect/outbound?p=hmdb&param=HMDB13131	Hydroxyhexanoycarnitine		276.18	1	2.65217	0
2.65_276.1802m/z	LMFA00000002		M+H	C13H25NO5	37.4	0	-1.42793	88.5054	100 - 14.9 - 2.06 - 0.197	http://www.lipidmaps.org/data/LMSDRecord.php?LMID=LMFA00000002	Serratamic acid		276.18	1	2.65217	0
4.80_382.2585m/z	HMDB00903		M+NH4	C21H32O5	40.1	15.2	-0.768084	86.0559	100 - 23.3 - 3.61 - 0.421	http://nonlinear.com/redirect/outbound?p=hmdb&param=HMDB00903	Tetrahydrocortisone		382.259	1	4.80028	0
4.80_382.2585m/z	HMDB03259		M+NH4	C21H32O5	40.5	17.3	-0.768084	86.0559	100 - 23.3 - 3.61 - 0.421	http://nonlinear.com/redirect/outbound?p=hmdb&param=HMDB03259	Dihydrocortisol		382.259	1	4.80028	0
4.80_382.2585m/z	HMDB06753		M+NH4	C21H32O5	40.1	15.2	-0.768084	86.0559	100 - 23.3 - 3.61 - 0.421	http://nonlinear.com/redirect/outbound?p=hmdb&param=HMDB06753	3a,11b,21-Trihydroxy-20-oxo-5b-pregnan-18-al		382.259	1	4.80028	0
4.80_382.2585m/z	HMDB06754		M+NH4	C21H32O5	40.1	15.2	-0.768084	86.0559	100 - 23.3 - 3.61 - 0.421	http://nonlinear.com/redirect/outbound?p=hmdb&param=HMDB06754	11b,21-Dihydroxy-3,20-oxo-5b-pregnan-18-al		382.259	1	4.80028	0
4.80_382.2585m/z	HMDB06760		M+NH4	C21H32O5	40.1	15.2	-0.768084	86.0559	100 - 23.3 - 3.61 - 0.421	http://nonlinear.com/redirect/outbound?p=hmdb&param=HMDB06760	11b,17a,21-Trihydroxypreg-nenolone		382.259	1	4.80028	0
4.80_382.2585m/z	HMDB13157		M+NH4	C21H32O5	40.1	15.2	-0.768084	86.0559	100 - 23.3 - 3.61 - 0.421	http://nonlinear.com/redirect/outbound?p=hmdb&param=HMDB13157	18-Hydroxy-11-dehydrotetrahydrocorticosterone		382.259	1	4.80028	0
4.80_382.2585m/z	HMDB32553		M+NH4	C21H32O5	39.9	14.5	-0.768084	86.0559	100 - 23.3 - 3.61 - 0.421	http://nonlinear.com/redirect/outbound?p=hmdb&param=HMDB32553	Vanillin 3-(L-menthoxy)propane-1,2-diol acetal		382.259	1	4.80028	0
4.80_382.2585m/z	LMST02030098		M+NH4	C21H32O5	37.9	4.5	-0.768084	86.0559	100 - 23.3 - 3.61 - 0.421	http://www.lipidmaps.org/data/LMSDRecord.php?LMID=LMST02030098	Urocortisone		382.259	1	4.80028	0
4.80_382.2585m/z	LMST02030166		M+NH4	C21H32O5	37.9	4.5	-0.768084	86.0559	100 - 23.3 - 3.61 - 0.421	http://www.lipidmaps.org/data/LMSDRecord.php?LMID=LMST02030166	11beta,17alpha,21-trihydroxypregnenolone		382.259	1	4.80028	0
4.80_382.2585m/z	LMST02030197		M+NH4	C21H32O5	37.9	4.5	-0.768084	86.0559	100 - 23.3 - 3.61 - 0.421	http://www.lipidmaps.org/data/LMSDRecord.php?LMID=LMST02030197	3a,11b,21-Trihydroxy-20-oxo-5b-pregnan-18-al		382.259	1	4.80028	0
4.80_382.2585m/z	LMST02030204		M+NH4	C21H32O5	38.4	6.63	-0.768084	86.0559	100 - 23.3 - 3.61 - 0.421	http://www.lipidmaps.org/data/LMSDRecord.php?LMID=LMST02030204	Dihydrocortisol		382.259	1	4.80028	0
4.80_382.2585m/z	LMST02030222		M+NH4	C21H32O5	37.9	4.5	-0.768084	86.0559	100 - 23.3 - 3.61 - 0.421	http://www.lipidmaps.org/data/LMSDRecord.php?LMID=LMST02030222	Insignin A		382.259	1	4.80028	0
4.76_1077.9176m/z	HMDB03114		2M+H	C40H58	29.9	0	2.46347	52.5454	100 - 43.9 - 9.42 - 1.31 - 0.134	http://nonlinear.com/redirect/outbound?p=hmdb&param=HMDB03114	Neurosporene		1077.92	1	4.75743	0
4.76_1077.9176m/z	HMDB35623		2M+H	C40H58	29.9	0	2.46347	52.5454	100 - 43.9 - 9.42 - 1.31 - 0.134	http://nonlinear.com/redirect/outbound?p=hmdb&param=HMDB35623	beta-Zeacarotene		1077.92	1	4.75743	0
4.76_1077.9176m/z	HMDB36909		2M+H	C40H58	29.9	0	2.46347	52.5454	100 - 43.9 - 9.42 - 1.31 - 0.134	http://nonlinear.com/redirect/outbound?p=hmdb&param=HMDB36909	alpha-Zeacarotene		1077.92	1	4.75743	0
4.76_1077.9176m/z	HMDB39089		2M+H	C40H58	29.9	0	2.46347	52.5454	100 - 43.9 - 9.42 - 1.31 - 0.134	http://nonlinear.com/redirect/outbound?p=hmdb&param=HMDB39089	(9Z,7'Z,9'Z)-7,8-Dihydrolycopene		1077.92	1	4.75743	0
4.76_1077.9176m/z	LMPR01070086		2M+H	C40H58	29.9	0	2.46347	52.5454	100 - 43.9 - 9.42 - 1.31 - 0.134	http://www.lipidmaps.org/data/LMSDRecord.php?LMID=LMPR01070086	Neurosporene		1077.92	1	4.75743	0
4.76_1077.9176m/z	LMPR01070091		2M+H	C40H58	29.9	0	2.46347	52.5454	100 - 43.9 - 9.42 - 1.31 - 0.134	http://www.lipidmaps.org/data/LMSDRecord.php?LMID=LMPR01070091	7,8-Dihydro-beta-carotene		1077.92	1	4.75743	0
4.76_1077.9176m/z	LMPR01070162		2M+H	C40H58	29.9	0	2.46347	52.5454	100 - 43.9 - 9.42 - 1.31 - 0.134	http://www.lipidmaps.org/data/LMSDRecord.php?LMID=LMPR01070162	1',2'-Dihydro-gamma-carotene		1077.92	1	4.75743	0
4.76_1077.9176m/z	LMPR01070199		2M+H	C40H58	29.9	0	2.46347	52.5454	100 - 43.9 - 9.42 - 1.31 - 0.134	http://www.lipidmaps.org/data/LMSDRecord.php?LMID=LMPR01070199	alpha-Zeacarotene/ 7',8'-Dihydro-delta-carotene		1077.92	1	4.75743	0
4.76_1077.9176m/z	LMPR01070219		2M+H	C40H58	29.9	0	2.46347	52.5454	100 - 43.9 - 9.42 - 1.31 - 0.134	http://www.lipidmaps.org/data/LMSDRecord.php?LMID=LMPR01070219	1,2-Dihydrolycopene		1077.92	1	4.75743	0
4.76_1077.9176m/z	LMPR01070259		2M+H	C40H58	29.9	0	2.46347	52.5454	100 - 43.9 - 9.42 - 1.31 - 0.134	http://www.lipidmaps.org/data/LMSDRecord.php?LMID=LMPR01070259	beta-Zeacarotene		1077.92	1	4.75743	0
2.91_156.0803m/z	HMDB32887		M+H-H2O	C11H11NO	38.2	0	-2.54794	94.155	100 - 12.4 - 0.913	http://nonlinear.com/redirect/outbound?p=hmdb&param=HMDB32887	4-Amino-2-methyl-1-naphthol		156.08	1	2.90792	0
2.91_156.0803m/z	HMDB33123		M+H	C11H9N	56.2	89.8	-2.84386	94.3833	100 - 12.4 - 0.7	http://nonlinear.com/redirect/outbound?p=hmdb&param=HMDB33123	4-Phenylpyridine		156.08	1	2.90792	0
2.91_156.0803m/z	HMDB37113		M+H-H2O	C11H11NO	38.2	0	-2.54794	94.155	100 - 12.4 - 0.913	http://nonlinear.com/redirect/outbound?p=hmdb&param=HMDB37113	1,2,5,6-Tetrahydro-4H-pyrrolo[3,2,1-ij]quinolin-4-one		156.08	1	2.90792	0
5.01_687.2274m/z	HMDB31942		2M+H	C15H21NO6S	35.5	0	3.19313	81.3654	100 - 17.9 - 7.26 - 1.07 - 0.166	http://nonlinear.com/redirect/outbound?p=hmdb&param=HMDB31942	Niazinin A		687.227	1	5.00673	0
5.01_687.2274m/z	LMPK12060003		M+H-H2O	C34H40O16	38.1	0	-1.36679	92.271	100 - 37.8 - 10.2 - 2.07 - 0.351	http://www.lipidmaps.org/data/LMSDRecord.php?LMID=LMPK12060003	Amorphigenin O-vicianoside		687.227	1	5.00673	0
4.58_466.2072m/z	LMPK12020272		M+NH4	C23H28O9	36.5	0	0.136321	82.4674	100 - 25.5 - 4.98 - 0.716	http://www.lipidmaps.org/data/LMSDRecord.php?LMID=LMPK12020272	Dichotosin		466.207	1	4.57955	0
4.58_466.2072m/z	LMPK12120352		M+NH4	C23H28O9	36.5	0	0.136321	82.4674	100 - 25.5 - 4.98 - 0.716	http://www.lipidmaps.org/data/LMSDRecord.php?LMID=LMPK12120352	2,3,4,5,2',3',4',6'-Octamethoxychalcone		466.207	1	4.57955	0
5.14_745.1583m/z	LMPK12110569	*	M+H-H2O	C34H34O20	35.2	0	-3.5573	80.2357	100 - 37.9 - 11.1 - 2.39 - 0.44	http://www.lipidmaps.org/data/LMSDRecord.php?LMID=LMPK12110569	Quercetin 3-(2''-galoylrutinoside)		745.158	1	5.14175	0
2.94_316.1750m/z	HMDB36159		M+NH4	C15H22O6	51.9	70.6	-1.68027	90.8939	100 - 16.7 - 2.54 - 0.269	http://nonlinear.com/redirect/outbound?p=hmdb&param=HMDB36159	Toxin T2 tetrol		316.175	1	2.9365	0
2.94_316.1750m/z	HMDB37560		M+NH4	C15H22O6	50.4	63.4	-1.68027	90.8939	100 - 16.7 - 2.54 - 0.269	http://nonlinear.com/redirect/outbound?p=hmdb&param=HMDB37560	3,7,8,15-Scirpenetetrol		316.175	1	2.9365	0
4.68_666.3122m/z	HMDB14964	*	M+H	C33H47NO13	37.3	9.49	0.236459	77.3252	100 - 37.1 - 9.36 - 1.77 - 0.277	http://nonlinear.com/redirect/outbound?p=hmdb&param=HMDB14964	Natamycin		666.312	1	4.67955	0
4.97_401.2330m/z	HMDB30162		M+H	C24H32O5	40.1	9.07	1.94809	93.6744	100 - 26.5 - 4.4 - 0.547	http://nonlinear.com/redirect/outbound?p=hmdb&param=HMDB30162	Nevskin		401.233	1	4.97102	0
4.97_401.2330m/z	HMDB35834		M+H	C24H32O5	39.4	5.88	1.94809	93.6744	100 - 26.5 - 4.4 - 0.547	http://nonlinear.com/redirect/outbound?p=hmdb&param=HMDB35834	Lucidone B		401.233	1	4.97102	0
4.97_401.2330m/z	LMST04010362		M+H	C24H32O5	39.4	5.51	1.94809	93.6744	100 - 26.5 - 4.4 - 0.547	http://www.lipidmaps.org/data/LMSDRecord.php?LMID=LMST04010362	3,7,12-Trioxo-5beta-chol-1-en-24-oic Acid		401.233	1	4.97102	0
4.97_401.2330m/z	LMST04010363		M+H	C24H32O5	39.4	5.51	1.94809	93.6744	100 - 26.5 - 4.4 - 0.547	http://www.lipidmaps.org/data/LMSDRecord.php?LMID=LMST04010363	3,7,12-Trioxochol-4-en-24-oic Acid		401.233	1	4.97102	0
4.97_401.2330m/z	LMST04010364		M+H	C24H32O5	39.4	5.51	1.94809	93.6744	100 - 26.5 - 4.4 - 0.547	http://www.lipidmaps.org/data/LMSDRecord.php?LMID=LMST04010364	3,7,12-Trioxochol-5-en-24-oic Acid		401.233	1	4.97102	0
4.97_401.2330m/z	LMST04010391		M+H	C24H32O5	39.4	5.73	1.94809	93.6744	100 - 26.5 - 4.4 - 0.547	http://www.lipidmaps.org/data/LMSDRecord.php?LMID=LMST04010391	7alpha-Hydroxy-3,12-dioxochola-1,4-dien-24-oic Acid		401.233	1	4.97102	0
3.69_609.3093m/z	HMDB15032	*	M+H-H2O	C28H46N6O8S	35.4	0	4.48573	82.0538	100 - 34.1 - 11.8 - 2.67 - 0.49	http://nonlinear.com/redirect/outbound?p=hmdb&param=HMDB15032	Benzylpenicilloyl Polylysine		609.309	1	3.69087	0
1.05_350.0846m/z	HMDB06555	*	M+NH4	C10H13N4O7P	38.5	4.49	-4.34841	93.0752	100 - 12.7 - 2.18 - 0.209	http://nonlinear.com/redirect/outbound?p=hmdb&param=HMDB06555	dIMP		350.085	1	1.05127	0
3.29_492.9722m/z	HMDB32822		2M+H	C8H6O7S	37.6	0	-3.8312	92.6826	100 - 9.79 - 6.39 - 0.558 - 0.117	http://nonlinear.com/redirect/outbound?p=hmdb&param=HMDB32822	5-Sulfo-1,3-benzenedicarboxylic acid		492.972	1	3.2851	0
3.29_492.9722m/z	LMPK12113030		M+H	C16H12O14S2	35	0	-3.8312	79.3181	100 - 19.6 - 13.7 - 2.37 - 0.752 - 0.112	http://www.lipidmaps.org/data/LMSDRecord.php?LMID=LMPK12113030	Patuletin 3,3'-di-O-sulfate		492.972	1	3.2851	0
5.04_497.2145m/z	HMDB35079		M+H-H2O	C28H34O9	37.2	0	-4.94518	91.7246	100 - 31 - 6.5 - 1.02 - 0.132	http://nonlinear.com/redirect/outbound?p=hmdb&param=HMDB35079	(7alpha,10beta)-1(10->19)-Abeo-7-acetoxyisoobacun-3,10-olide		497.214	1	5.04175	0
5.04_497.2145m/z	HMDB35772		M+H-H2O	C28H34O9	37.2	0	-4.94518	91.7246	100 - 31 - 6.5 - 1.02 - 0.132	http://nonlinear.com/redirect/outbound?p=hmdb&param=HMDB35772	Nomilin		497.214	1	5.04175	0
1.05_174.0786n	HMDB06240		M+H-H2O, M+H	C10H10N2O	36.8	1.85	-4.29046	87.1013	100 - 11.7 - 0.83	http://nonlinear.com/redirect/outbound?p=hmdb&param=HMDB06240	Demethylated antipyrine	174.079	157.075	1	1.05127	0
1.05_174.0786n	HMDB29739		M+H-H2O, M+H	C10H10N2O	36.8	1.94	-4.29046	87.1013	100 - 11.7 - 0.83	http://nonlinear.com/redirect/outbound?p=hmdb&param=HMDB29739	1H-Indole-3-acetamide	174.079	157.075	1	1.05127	0
3.34_105.0334m/z	HMDB01870		M+H-H2O	C7H6O2	58.1	94.9	-0.823191	96.6901	100 - 7.72 - 0.668	http://nonlinear.com/redirect/outbound?p=hmdb&param=HMDB01870	Benzoic acid		105.033	1	3.34225	0
3.34_105.0334m/z	HMDB11718		M+H-H2O	C7H6O2	55.2	80.3	-0.823191	96.6901	100 - 7.72 - 0.668	http://nonlinear.com/redirect/outbound?p=hmdb&param=HMDB11718	4-Hydroxybenzaldehyde		105.033	1	3.34225	0
3.34_105.0334m/z	HMDB32918		M+H-H2O	C7H6O2	55.2	80.2	-0.823191	96.6901	100 - 7.72 - 0.668	http://nonlinear.com/redirect/outbound?p=hmdb&param=HMDB32918	3-(2-Furanyl)-2-propenal		105.033	1	3.34225	0
3.34_105.0334m/z	HMDB34170		M+H-H2O	C7H6O2	55.2	80.3	-0.823191	96.6901	100 - 7.72 - 0.668	http://nonlinear.com/redirect/outbound?p=hmdb&param=HMDB34170	2-Hydroxybenzaldehyde		105.033	1	3.34225	0
4.71_254.0590m/z	HMDB15150	*	M+H	C10H11N3O3S	38	0.369	-1.37999	91.2709	100 - 13 - 5.91 - 0.657	http://nonlinear.com/redirect/outbound?p=hmdb&param=HMDB15150	Sulfamethoxazole		254.059	1	4.70742	0
4.81_397.1992m/z	HMDB14838		M+H-H2O	C24H30O6	36.4	0	-4.18438	86.6513	100 - 26.5 - 4.61 - 0.602	http://nonlinear.com/redirect/outbound?p=hmdb&param=HMDB14838	Eplerenone		397.199	1	4.81457	0
4.81_397.1992m/z	HMDB30404		M+H-H2O	C24H30O6	36.4	0.206	-4.18438	86.6513	100 - 26.5 - 4.61 - 0.602	http://nonlinear.com/redirect/outbound?p=hmdb&param=HMDB30404	Armillaripin		397.199	1	4.81457	0
4.81_397.1992m/z	HMDB37039		M+H-H2O	C24H30O6	36.6	1.07	-4.18438	86.6513	100 - 26.5 - 4.61 - 0.602	http://nonlinear.com/redirect/outbound?p=hmdb&param=HMDB37039	4-O-Methylmelleolide		397.199	1	4.81457	0
4.81_397.1992m/z	HMDB39042		M+H	C24H28O5	36.4	0.218	-4.3746	86.8755	100 - 26.5 - 4.39 - 0.545	http://nonlinear.com/redirect/outbound?p=hmdb&param=HMDB39042	(3'x,5'a,9'x,10'b)-O-(3-Hydroxy-6-oxo-7-drimen-11-yl)umbelliferone		397.199	1	4.81457	0
4.81_397.1992m/z	HMDB39380		M+H-H2O	C24H30O6	37.7	6.7	-4.18438	86.6513	100 - 26.5 - 4.61 - 0.602	http://nonlinear.com/redirect/outbound?p=hmdb&param=HMDB39380	Armillarin		397.199	1	4.81457	0
4.81_397.1992m/z	HMDB40305		M+H	C24H28O5	36.6	1.09	-4.3746	86.8755	100 - 26.5 - 4.39 - 0.545	http://nonlinear.com/redirect/outbound?p=hmdb&param=HMDB40305	(S)-(E)-2'-(3,6-Dimethyl-2-heptenyl)-3',4',7-trihydroxyflavanone		397.199	1	4.81457	0
4.81_397.1992m/z	HMDB40312		M+H	C24H28O5	36.6	1.37	-4.3746	86.8755	100 - 26.5 - 4.39 - 0.545	http://nonlinear.com/redirect/outbound?p=hmdb&param=HMDB40312	(S)-(E)-8-(3,6-Dimethyl-2-heptenyl)-4',5,7-trihydroxyflavanone		397.199	1	4.81457	0
4.81_397.1992m/z	HMDB41407		M+H-H2O	C24H30O6	37.9	7.97	-4.18438	86.6513	100 - 26.5 - 4.61 - 0.602	http://nonlinear.com/redirect/outbound?p=hmdb&param=HMDB41407	Clausarinol		397.199	1	4.81457	0
4.81_397.1992m/z	LMPK12120572		M+H	C24H28O5	36.6	1.24	-4.3746	86.8755	100 - 26.5 - 4.39 - 0.545	http://www.lipidmaps.org/data/LMSDRecord.php?LMID=LMPK12120572	alpha,4,2'-Trihydroxy-4-O-geranyldihydrochalcone		397.199	1	4.81457	0
3.50_302.1959m/z	HMDB60593		M+NH4	C15H24O5	47.3	50	-1.14456	87.9029	100 - 16.7 - 2.33 - 0.235	http://nonlinear.com/redirect/outbound?p=hmdb&param=HMDB60593	Alpha-dihydroartemisinin		302.196	1	3.4987	0
3.50_302.1959m/z	HMDB61088		M+NH4	C15H24O5	47.3	50	-1.14456	87.9029	100 - 16.7 - 2.33 - 0.235	http://nonlinear.com/redirect/outbound?p=hmdb&param=HMDB61088	Dihydroartemisinin (DHA)		302.196	1	3.4987	0
4.64_287.1467m/z	HMDB28733		M+NH4	C10H15N5O4	38.5	4.44	1.93045	90.3618	100 - 13 - 1.6 - 0.135	http://nonlinear.com/redirect/outbound?p=hmdb&param=HMDB28733	Asparaginyl-Histidine		287.147	1	4.64383	0
4.64_287.1467m/z	HMDB28880		M+NH4	C10H15N5O4	38.5	4.44	1.93045	90.3618	100 - 13 - 1.6 - 0.135	http://nonlinear.com/redirect/outbound?p=hmdb&param=HMDB28880	Histidinyl-Asparagine		287.147	1	4.64383	0
4.73_553.1907m/z	HMDB34611		M+H-H2O	C26H34O14	40.5	8.63	-1.58195	95.7999	100 - 29 - 6.94 - 1.2 - 0.179	http://nonlinear.com/redirect/outbound?p=hmdb&param=HMDB34611	Rutaretin 9-rutinoside		553.191	1	4.72885	0
4.73_553.1907m/z	HMDB34613		M+H-H2O	C26H34O14	39.6	4.19	-1.58195	95.7999	100 - 29 - 6.94 - 1.2 - 0.179	http://nonlinear.com/redirect/outbound?p=hmdb&param=HMDB34613	Torachrysone 8-beta-gentiobioside		553.191	1	4.72885	0
4.73_553.1907m/z	HMDB35445		M+H-H2O	C26H34O14	39.1	1.42	-1.58195	95.7999	100 - 29 - 6.94 - 1.2 - 0.179	http://nonlinear.com/redirect/outbound?p=hmdb&param=HMDB35445	2''-Methoxy-(S)-oleuropein		553.191	1	4.72885	0
4.73_553.1907m/z	HMDB39910		M+H	C26H32O13	39	0.77	-1.63355	95.9659	100 - 29 - 6.72 - 1.14 - 0.164	http://nonlinear.com/redirect/outbound?p=hmdb&param=HMDB39910	(Z)-Resveratrol 3,4'-diglucoside		553.191	1	4.72885	0
5.75_564.1687m/z	HMDB30641		M+NH4	C26H26O13	36.2	0	-4.48581	86.0777	100 - 28.9 - 6.7 - 1.13 - 0.163	http://nonlinear.com/redirect/outbound?p=hmdb&param=HMDB30641	Biochanin A 7-(6-methylmalonylglucoside)		564.169	1	5.74612	0
5.75_564.1687m/z	HMDB39083		M+NH4	C26H26O13	36.2	0	-4.48581	86.0777	100 - 28.9 - 6.7 - 1.13 - 0.163	http://nonlinear.com/redirect/outbound?p=hmdb&param=HMDB39083	6''-O-Malonylwistin		564.169	1	5.74612	0
5.75_564.1687m/z	LMPK12050099		M+NH4	C26H26O13	36.2	0	-4.48581	86.0777	100 - 28.9 - 6.7 - 1.13 - 0.163	http://www.lipidmaps.org/data/LMSDRecord.php?LMID=LMPK12050099	Afrormosin 7-O-(6''-malonylglucoside)		564.169	1	5.74612	0
5.75_564.1687m/z	LMPK12110590		M+NH4	C26H26O13	36.3	0.81	-4.48581	86.0777	100 - 28.9 - 6.7 - 1.13 - 0.163	http://www.lipidmaps.org/data/LMSDRecord.php?LMID=LMPK12110590	Isorhamnetin 3-[6''-(2-(E)-butenoyl)-glucoside]		564.169	1	5.74612	0
5.75_564.1687m/z	LMPK12111136		M+NH4	C26H26O13	36.2	0	-4.48581	86.0777	100 - 28.9 - 6.7 - 1.13 - 0.163	http://www.lipidmaps.org/data/LMSDRecord.php?LMID=LMPK12111136	Scutellarein 4'-methyl ether 7-(2'',6''-diacetylalloside)		564.169	1	5.74612	0
5.75_564.1687m/z	LMPK12112085		M+NH4	C26H26O13	36.3	0.542	-4.48581	86.0777	100 - 28.9 - 6.7 - 1.13 - 0.163	http://www.lipidmaps.org/data/LMSDRecord.php?LMID=LMPK12112085	Quercetin 7-(6''-tiglylglucoside)		564.169	1	5.74612	0
1.05_288.0853m/z	HMDB14445		M+H	C9H14N5O4P	39.3	0	-1.26713	97.9612	100 - 11.9 - 1.47 - 0.119	http://nonlinear.com/redirect/outbound?p=hmdb&param=HMDB14445	Tenofovir		288.085	1	1.05127	0
1.05_288.0853m/z	HMDB29839		M+H-H2O	C15H15NO6	38.2	3.57	-4.57474	92.7384	100 - 17 - 2.59 - 0.276	http://nonlinear.com/redirect/outbound?p=hmdb&param=HMDB29839	Ascorbigen		288.085	1	1.05127	0
1.05_288.0853m/z	HMDB30373		M+H	C15H13NO5	37.7	0.977	-4.86174	92.9814	100 - 16.9 - 2.37 - 0.24	http://nonlinear.com/redirect/outbound?p=hmdb&param=HMDB30373	Citrusinine II		288.085	1	1.05127	0
1.05_288.0853m/z	HMDB40683		M+H	C15H13NO5	38.2	3.51	-4.86174	92.9814	100 - 16.9 - 2.37 - 0.24	http://nonlinear.com/redirect/outbound?p=hmdb&param=HMDB40683	Grandisine III		288.085	1	1.05127	0
4.67_1059.5821m/z	HMDB12985	*	M+H	C50H74N16O10	32.4	10.5	-2.40834	54.4238	100 - 61.2 - 20.5 - 4.88 - 0.924 - 0.146	http://nonlinear.com/redirect/outbound?p=hmdb&param=HMDB12985	Kinetensin 1-8		1059.58	1	4.66527	0
5.03_413.0839m/z	HMDB41340	*	M+H-H2O	C22H20Cl2N2O3	29	0	4.83675	50.5203	100 - 24.9 - 67.5 - 16.3 - 12.5 - 2.78 - 0.386	http://nonlinear.com/redirect/outbound?p=hmdb&param=HMDB41340	Benzofenap		413.084	1	5.02817	0
4.60_793.4185m/z	HMDB14710		M+H-H2O	C46H58N4O9	36.9	6.47	1.74306	80.1536	100 - 52.2 - 15.2 - 3.2 - 0.536	http://nonlinear.com/redirect/outbound?p=hmdb&param=HMDB14710	Vinblastine		793.419	1	4.60098	0
4.60_793.4185m/z	HMDB39576		M+H	C38H64O17	35	2.99	-3.94137	76.4358	100 - 42.5 - 12.3 - 2.67 - 0.481	http://nonlinear.com/redirect/outbound?p=hmdb&param=HMDB39576	Lyciumoside II		793.419	1	4.60098	0
4.86_446.2891m/z	HMDB34064	*	M+NH4	C26H36O5	32.2	0	-2.279	63.675	100 - 28.7 - 5 - 0.647	http://nonlinear.com/redirect/outbound?p=hmdb&param=HMDB34064	2-Angeloyl-9-(3-methyl-2E-pentenoyl)-2b,9a-dihydroxy-4Z,10(14)-oplopadien-3-one		446.289	1	4.85743	0
0.87_95.0603m/z	HMDB33112	*	M+H	C5H6N2	38.5	0	-1.19521	94.0118	100 - 6.21 - 0.162	http://nonlinear.com/redirect/outbound?p=hmdb&param=HMDB33112	Methylpyrazine		95.0603	1	0.8734	0
9.73_264.2449n	HMDB37543		M+H-H2O, M+NH4, M+H	C18H32O	38.2	0	-1.75765	93.1932	100 - 19.9 - 2.08 - 0.151	http://nonlinear.com/redirect/outbound?p=hmdb&param=HMDB37543	(卤)-(Z)-2-(5-Tetradecenyl)cyclobutanone	264.245	282.279	1	9.72945	0
9.73_264.2449n	LMFA05000216		M+H-H2O, M+NH4, M+H	C18H32O	38.2	0	-1.75765	93.1932	100 - 19.9 - 2.08 - 0.151	http://www.lipidmaps.org/data/LMSDRecord.php?LMID=LMFA05000216	9,12,15-Octadecatrien-1-ol	264.245	282.279	1	9.72945	0
9.73_264.2449n	LMFA06000101		M+H-H2O, M+NH4, M+H	C18H32O	38.2	0	-1.75765	93.1932	100 - 19.9 - 2.08 - 0.151	http://www.lipidmaps.org/data/LMSDRecord.php?LMID=LMFA06000101	9,12-octadecadienal	264.245	282.279	1	9.72945	0
9.73_264.2449n	LMFA06000233		M+H-H2O, M+NH4, M+H	C18H32O	38.2	0	-1.75765	93.1932	100 - 19.9 - 2.08 - 0.151	http://www.lipidmaps.org/data/LMSDRecord.php?LMID=LMFA06000233	11E,14E-Octadecadienal	264.245	282.279	1	9.72945	0
9.73_264.2449n	LMFA06000234		M+H-H2O, M+NH4, M+H	C18H32O	38.2	0	-1.75765	93.1932	100 - 19.9 - 2.08 - 0.151	http://www.lipidmaps.org/data/LMSDRecord.php?LMID=LMFA06000234	2E,13Z-Octadecadienal	264.245	282.279	1	9.72945	0
9.73_264.2449n	LMFA06000235		M+H-H2O, M+NH4, M+H	C18H32O	38.2	0	-1.75765	93.1932	100 - 19.9 - 2.08 - 0.151	http://www.lipidmaps.org/data/LMSDRecord.php?LMID=LMFA06000235	3E,13Z-Octadecadienal	264.245	282.279	1	9.72945	0
9.73_264.2449n	LMFA06000239		M+H-H2O, M+NH4, M+H	C18H32O	38.2	0	-1.75765	93.1932	100 - 19.9 - 2.08 - 0.151	http://www.lipidmaps.org/data/LMSDRecord.php?LMID=LMFA06000239	11Z,13Z-Octadecadienal	264.245	282.279	1	9.72945	0
9.73_264.2449n	LMFA06000240		M+H-H2O, M+NH4, M+H	C18H32O	38.2	0	-1.75765	93.1932	100 - 19.9 - 2.08 - 0.151	http://www.lipidmaps.org/data/LMSDRecord.php?LMID=LMFA06000240	13Z,15Z-Octadecadienal	264.245	282.279	1	9.72945	0
9.73_264.2449n	LMFA06000241		M+H-H2O, M+NH4, M+H	C18H32O	38.2	0	-1.75765	93.1932	100 - 19.9 - 2.08 - 0.151	http://www.lipidmaps.org/data/LMSDRecord.php?LMID=LMFA06000241	3Z,13Z-Octadecadienal	264.245	282.279	1	9.72945	0
9.73_264.2449n	LMFA06000242		M+H-H2O, M+NH4, M+H	C18H32O	38.2	0	-1.75765	93.1932	100 - 19.9 - 2.08 - 0.151	http://www.lipidmaps.org/data/LMSDRecord.php?LMID=LMFA06000242	9Z,12Z-Octadecadienal	264.245	282.279	1	9.72945	0
9.73_264.2449n	LMFA12000284		M+H-H2O, M+NH4, M+H	C18H32O	38.2	0	-1.75765	93.1932	100 - 19.9 - 2.08 - 0.151	http://www.lipidmaps.org/data/LMSDRecord.php?LMID=LMFA12000284	9S,10R-Epoxy-6Z-octadecene	264.245	282.279	1	9.72945	0
9.73_264.2449n	LMFA12000287		M+H-H2O, M+NH4, M+H	C18H32O	38.2	0	-1.75765	93.1932	100 - 19.9 - 2.08 - 0.151	http://www.lipidmaps.org/data/LMSDRecord.php?LMID=LMFA12000287	6S,7R-Epoxy-3Z,9Z-octadecadiene	264.245	282.279	1	9.72945	0
9.73_264.2449n	LMFA12000288		M+H-H2O, M+NH4, M+H	C18H32O	38.2	0	-1.75765	93.1932	100 - 19.9 - 2.08 - 0.151	http://www.lipidmaps.org/data/LMSDRecord.php?LMID=LMFA12000288	3,4-Epoxy-6,9-octadecadiene	264.245	282.279	1	9.72945	0
9.73_264.2449n	LMPR0103500010		M+H-H2O, M+NH4, M+H	C18H32O	38.2	0	-1.75765	93.1932	100 - 19.9 - 2.08 - 0.151	http://www.lipidmaps.org/data/LMSDRecord.php?LMID=LMPR0103500010	5-(1-hydroxypropan-2-yl)isolongifolane	264.245	282.279	1	9.72945	0
2.38_302.1601m/z	HMDB29819	*	M+NH4	C14H20O6	36.7	0	0.878436	84.7433	100 - 15.6 - 2.37 - 0.243	http://nonlinear.com/redirect/outbound?p=hmdb&param=HMDB29819	2-Phenylethyl beta-D-glucopyranoside		302.16	1	2.38143	0
4.77_235.1302m/z	HMDB38447	*	M+NH4	C10H19NS2	38	5.95	2.42833	87.0454	100 - 13 - 9.82 - 1.13 - 0.309	http://nonlinear.com/redirect/outbound?p=hmdb&param=HMDB38447	1-Isothiocyanato-8-(methylthio)octane		235.13	1	4.77172	0
4.64_348.1783n	HMDB33009		M+H-H2O, M+H	C16H28O8	40.4	10.6	-0.403748	91.7846	100 - 17.9 - 3.16 - 0.374	http://nonlinear.com/redirect/outbound?p=hmdb&param=HMDB33009	Foeniculoside VIII	348.178	349.184	1	4.64383	0
4.64_348.1783n	HMDB33011		M+H-H2O, M+H	C16H28O8	40.4	10.6	-0.403748	91.7846	100 - 17.9 - 3.16 - 0.374	http://nonlinear.com/redirect/outbound?p=hmdb&param=HMDB33011	Foeniculoside IX	348.178	349.184	1	4.64383	0
4.64_348.1783n	HMDB33219		M+H-H2O, M+H	C16H28O8	40.5	11.1	-0.403748	91.7846	100 - 17.9 - 3.16 - 0.374	http://nonlinear.com/redirect/outbound?p=hmdb&param=HMDB33219	(1S,2S,4R,5S,7S)-2,5,7-Fenchanetriol 2-O-b-D-glucoside	348.178	349.184	1	4.64383	0
4.64_348.1783n	HMDB33236		M+H-H2O, M+H	C16H28O8	40.6	11.5	-0.403748	91.7846	100 - 17.9 - 3.16 - 0.374	http://nonlinear.com/redirect/outbound?p=hmdb&param=HMDB33236	cis-10-Hydroxylinalyl oxide 7-glucoside	348.178	349.184	1	4.64383	0
4.64_348.1783n	HMDB33645		M+H-H2O, M+H	C16H28O8	40.5	11.1	-0.403748	91.7846	100 - 17.9 - 3.16 - 0.374	http://nonlinear.com/redirect/outbound?p=hmdb&param=HMDB33645	(1S,2S,4S,5S)-2,4,7-Thujanetriol 4-glucoside	348.178	349.184	1	4.64383	0
4.64_348.1783n	HMDB34786		M+H-H2O, M+H	C16H28O8	40.4	10.6	-0.403748	91.7846	100 - 17.9 - 3.16 - 0.374	http://nonlinear.com/redirect/outbound?p=hmdb&param=HMDB34786	(1S,2S,4S)-1,8-Epoxy-p-menthane-2,7-diol 2-O-b-D-glucoside	348.178	349.184	1	4.64383	0
4.64_348.1783n	HMDB34874		M+H-H2O, M+H	C16H28O8	40.4	10.6	-0.403748	91.7846	100 - 17.9 - 3.16 - 0.374	http://nonlinear.com/redirect/outbound?p=hmdb&param=HMDB34874	Foeniculoside V	348.178	349.184	1	4.64383	0
4.64_348.1783n	HMDB39014		M+H-H2O, M+H	C16H28O8	40.5	11.1	-0.403748	91.7846	100 - 17.9 - 3.16 - 0.374	http://nonlinear.com/redirect/outbound?p=hmdb&param=HMDB39014	Nepetariaside	348.178	349.184	1	4.64383	0
4.64_348.1783n	HMDB39469		M+H-H2O, M+H	C16H28O8	40.5	11.2	-0.403748	91.7846	100 - 17.9 - 3.16 - 0.374	http://nonlinear.com/redirect/outbound?p=hmdb&param=HMDB39469	(1S,2S,4R)-p-Menth-8-ene-1,2,10-triol 2-glucoside	348.178	349.184	1	4.64383	0
4.64_348.1783n	HMDB41546		M+H-H2O, M+H	C16H28O8	40.4	10.6	-0.403748	91.7846	100 - 17.9 - 3.16 - 0.374	http://nonlinear.com/redirect/outbound?p=hmdb&param=HMDB41546	Foeniculoside VII	348.178	349.184	1	4.64383	0
4.74_660.1837n	LMPK12020080		M+H-H2O, M+H	C35H32O13	37.5	0	-0.844851	88.3851	100 - 38.7 - 9.96 - 1.92 - 0.306	http://www.lipidmaps.org/data/LMSDRecord.php?LMID=LMPK12020080	Isophylloflavanine	660.184	661.196	1	4.736	0
4.74_660.1837n	LMPK12020081		M+H-H2O, M+H	C35H32O13	37.5	0	-0.844851	88.3851	100 - 38.7 - 9.96 - 1.92 - 0.306	http://www.lipidmaps.org/data/LMSDRecord.php?LMID=LMPK12020081	Phylloflavanine	660.184	661.196	1	4.736	0
4.72_347.2211m/z	HMDB00015		M+H	C21H30O4	39.9	12.1	-1.60189	89.0568	100 - 23.2 - 3.39 - 0.371	http://nonlinear.com/redirect/outbound?p=hmdb&param=HMDB00015	Cortexolone		347.221	1	4.72172	0
4.72_347.2211m/z	HMDB00903		M+H-H2O	C21H32O5	38.7	6.4	-1.52269	88.8255	100 - 23.3 - 3.61 - 0.421	http://nonlinear.com/redirect/outbound?p=hmdb&param=HMDB00903	Tetrahydrocortisone		347.221	1	4.72172	0
4.72_347.2211m/z	HMDB01547		M+H	C21H30O4	39.4	9.7	-1.60189	89.0568	100 - 23.2 - 3.39 - 0.371	http://nonlinear.com/redirect/outbound?p=hmdb&param=HMDB01547	Corticosterone		347.221	1	4.72172	0
4.72_347.2211m/z	HMDB03259		M+H-H2O	C21H32O5	38.9	7.52	-1.52269	88.8255	100 - 23.3 - 3.61 - 0.421	http://nonlinear.com/redirect/outbound?p=hmdb&param=HMDB03259	Dihydrocortisol		347.221	1	4.72172	0
4.72_347.2211m/z	HMDB04030		M+H	C21H30O4	39.4	9.7	-1.60189	89.0568	100 - 23.2 - 3.39 - 0.371	http://nonlinear.com/redirect/outbound?p=hmdb&param=HMDB04030	21-Deoxycortisol		347.221	1	4.72172	0
4.72_347.2211m/z	HMDB06753		M+H-H2O	C21H32O5	39.3	9.27	-1.52269	88.8255	100 - 23.3 - 3.61 - 0.421	http://nonlinear.com/redirect/outbound?p=hmdb&param=HMDB06753	3a,11b,21-Trihydroxy-20-oxo-5b-pregnan-18-al		347.221	1	4.72172	0
4.72_347.2211m/z	HMDB06754		M+H-H2O	C21H32O5	39.3	9.27	-1.52269	88.8255	100 - 23.3 - 3.61 - 0.421	http://nonlinear.com/redirect/outbound?p=hmdb&param=HMDB06754	11b,21-Dihydroxy-3,20-oxo-5b-pregnan-18-al		347.221	1	4.72172	0
4.72_347.2211m/z	HMDB06756		M+H	C21H30O4	38.4	4.82	-1.60189	89.0568	100 - 23.2 - 3.39 - 0.371	http://nonlinear.com/redirect/outbound?p=hmdb&param=HMDB06756	21-Hydroxy-5b-pregnane-3,11,20-trione		347.221	1	4.72172	0
4.72_347.2211m/z	HMDB06760		M+H-H2O	C21H32O5	37.6	0.767	-1.52269	88.8255	100 - 23.3 - 3.61 - 0.421	http://nonlinear.com/redirect/outbound?p=hmdb&param=HMDB06760	11b,17a,21-Trihydroxypreg-nenolone		347.221	1	4.72172	0
4.72_347.2211m/z	HMDB12612		M+H	C21H30O4	39.4	9.71	-1.60189	89.0568	100 - 23.2 - 3.39 - 0.371	http://nonlinear.com/redirect/outbound?p=hmdb&param=HMDB12612	19-Hydroxydeoxycorticosterone		347.221	1	4.72172	0
4.72_347.2211m/z	HMDB12849		M+H	C21H30O4	38	2.79	-1.60189	89.0568	100 - 23.2 - 3.39 - 0.371	http://nonlinear.com/redirect/outbound?p=hmdb&param=HMDB12849	7'-Carboxy-alpha-tocotrienol		347.221	1	4.72172	0
4.72_347.2211m/z	HMDB13157		M+H-H2O	C21H32O5	39.3	9.61	-1.52269	88.8255	100 - 23.3 - 3.61 - 0.421	http://nonlinear.com/redirect/outbound?p=hmdb&param=HMDB13157	18-Hydroxy-11-dehydrotetrahydrocorticosterone		347.221	1	4.72172	0
4.72_347.2211m/z	HMDB29476		M+H	C21H30O4	37.4	0	-1.60189	89.0568	100 - 23.2 - 3.39 - 0.371	http://nonlinear.com/redirect/outbound?p=hmdb&param=HMDB29476	[10]-Dehydrogingerdione		347.221	1	4.72172	0
4.72_347.2211m/z	HMDB32553		M+H-H2O	C21H32O5	37.4	0	-1.52269	88.8255	100 - 23.3 - 3.61 - 0.421	http://nonlinear.com/redirect/outbound?p=hmdb&param=HMDB32553	Vanillin 3-(L-menthoxy)propane-1,2-diol acetal		347.221	1	4.72172	0
4.72_347.2211m/z	HMDB35130		M+H	C21H30O4	37.9	2.19	-1.60189	89.0568	100 - 23.2 - 3.39 - 0.371	http://nonlinear.com/redirect/outbound?p=hmdb&param=HMDB35130	Pinusolide		347.221	1	4.72172	0
4.72_347.2211m/z	HMDB36624		M+H	C21H30O4	37.4	0	-1.60189	89.0568	100 - 23.2 - 3.39 - 0.371	http://nonlinear.com/redirect/outbound?p=hmdb&param=HMDB36624	4-Deoxyhumulone		347.221	1	4.72172	0
4.72_347.2211m/z	HMDB37378		M+H	C21H30O4	37.4	0	-1.60189	89.0568	100 - 23.2 - 3.39 - 0.371	http://nonlinear.com/redirect/outbound?p=hmdb&param=HMDB37378	4-Deoxyadhumulone		347.221	1	4.72172	0
4.72_347.2211m/z	HMDB38031		M+H	C21H30O4	37.8	1.86	-1.60189	89.0568	100 - 23.2 - 3.39 - 0.371	http://nonlinear.com/redirect/outbound?p=hmdb&param=HMDB38031	12-Hydroxy-11-methoxy-8,11,13-abietatrien-20-oic acid		347.221	1	4.72172	0
4.72_347.2211m/z	LMST02030086		M+H	C21H30O4	38.9	7.54	-1.60189	89.0568	100 - 23.2 - 3.39 - 0.371	http://www.lipidmaps.org/data/LMSDRecord.php?LMID=LMST02030086	11-deoxycortisol		347.221	1	4.72172	0
4.72_347.2211m/z	LMST02030098		M+H-H2O	C21H32O5	38.5	5.48	-1.52269	88.8255	100 - 23.3 - 3.61 - 0.421	http://www.lipidmaps.org/data/LMSDRecord.php?LMID=LMST02030098	Urocortisone		347.221	1	4.72172	0
4.72_347.2211m/z	LMST02030166		M+H-H2O	C21H32O5	37.6	0.767	-1.52269	88.8255	100 - 23.3 - 3.61 - 0.421	http://www.lipidmaps.org/data/LMSDRecord.php?LMID=LMST02030166	11beta,17alpha,21-trihydroxypregnenolone		347.221	1	4.72172	0
4.72_347.2211m/z	LMST02030171		M+H	C21H30O4	38.4	4.74	-1.60189	89.0568	100 - 23.2 - 3.39 - 0.371	http://www.lipidmaps.org/data/LMSDRecord.php?LMID=LMST02030171	algestone		347.221	1	4.72172	0
4.72_347.2211m/z	LMST02030186		M+H	C21H30O4	38.4	5.11	-1.60189	89.0568	100 - 23.2 - 3.39 - 0.371	http://www.lipidmaps.org/data/LMSDRecord.php?LMID=LMST02030186	corticosterone		347.221	1	4.72172	0
4.72_347.2211m/z	LMST02030195		M+H	C21H30O4	38.4	5.11	-1.60189	89.0568	100 - 23.2 - 3.39 - 0.371	http://www.lipidmaps.org/data/LMSDRecord.php?LMID=LMST02030195	21-Deoxycortisol		347.221	1	4.72172	0
4.72_347.2211m/z	LMST02030196		M+H	C21H30O4	38.4	4.82	-1.60189	89.0568	100 - 23.2 - 3.39 - 0.371	http://www.lipidmaps.org/data/LMSDRecord.php?LMID=LMST02030196	21-Hydroxy-5b-pregnane-3,11,20-trione		347.221	1	4.72172	0
4.72_347.2211m/z	LMST02030197		M+H-H2O	C21H32O5	38.3	4.61	-1.52269	88.8255	100 - 23.3 - 3.61 - 0.421	http://www.lipidmaps.org/data/LMSDRecord.php?LMID=LMST02030197	3a,11b,21-Trihydroxy-20-oxo-5b-pregnan-18-al		347.221	1	4.72172	0
4.72_347.2211m/z	LMST02030204		M+H-H2O	C21H32O5	38.9	7.52	-1.52269	88.8255	100 - 23.3 - 3.61 - 0.421	http://www.lipidmaps.org/data/LMSDRecord.php?LMID=LMST02030204	Dihydrocortisol		347.221	1	4.72172	0
4.72_347.2211m/z	LMST02030222		M+H-H2O	C21H32O5	38.4	5.22	-1.52269	88.8255	100 - 23.3 - 3.61 - 0.421	http://www.lipidmaps.org/data/LMSDRecord.php?LMID=LMST02030222	Insignin A		347.221	1	4.72172	0
4.72_347.2211m/z	LMST03020004		M+H	C21H30O4	38.1	3.35	-1.60189	89.0568	100 - 23.2 - 3.39 - 0.371	http://www.lipidmaps.org/data/LMSDRecord.php?LMID=LMST03020004	1alpha,21-dihydroxy-20-oxo-22,23,24,25,26,27-hexanorvitamin D3 / 1alpha,21-dihydroxy-20-oxo-22,23,24,25,26,27-hexanorcholecalciferol		347.221	1	4.72172	0
5.01_317.1162m/z	HMDB14618		M+NH4	C16H14ClN3O	32.9	0	-0.474645	64.8452	100 - 18.6 - 33.8 - 6.07 - 0.595	http://nonlinear.com/redirect/outbound?p=hmdb&param=HMDB14618	Chlordiazepoxide		317.116	1	5.00673	0
5.01_317.1162m/z	LMPK12050035		M+H-H2O	C21H18O4	35.6	0	-2.9853	81.3475	100 - 23.1 - 3.36 - 0.367	http://www.lipidmaps.org/data/LMSDRecord.php?LMID=LMPK12050035	Calopogoniumisoflavone A		317.116	1	5.00673	0
5.01_317.1162m/z	LMPK12070148		M+H-H2O	C21H18O4	35.6	0	-2.9853	81.3475	100 - 23.1 - 3.36 - 0.367	http://www.lipidmaps.org/data/LMSDRecord.php?LMID=LMPK12070148	3-O-Methylanhydrotuberosin		317.116	1	5.00673	0
5.01_317.1162m/z	LMPK12110181		M+H-H2O	C21H18O4	35.6	0	-2.9853	81.3475	100 - 23.1 - 3.36 - 0.367	http://www.lipidmaps.org/data/LMSDRecord.php?LMID=LMPK12110181	Isopongaflavone		317.116	1	5.00673	0
5.01_317.1162m/z	LMPK12110182		M+H-H2O	C21H18O4	35.6	0	-2.9853	81.3475	100 - 23.1 - 3.36 - 0.367	http://www.lipidmaps.org/data/LMSDRecord.php?LMID=LMPK12110182	5-Methoxy-2,2-dimethyl-8-phenyl-2H,6H-benzo[1,2-b:5,4-b']dipyran-6-one		317.116	1	5.00673	0
5.01_317.1162m/z	LMPK12111544		M+H-H2O	C21H18O4	35.6	0	-2.9853	81.3475	100 - 23.1 - 3.36 - 0.367	http://www.lipidmaps.org/data/LMSDRecord.php?LMID=LMPK12111544	Karanjachromene		317.116	1	5.00673	0
0.88_739.0628m/z	HMDB12467	*	2M+H	C15H13O9S-	39	0	-0.783042	96.1168	100 - 17.5 - 7.81 - 1.15 - 0.208	http://nonlinear.com/redirect/outbound?p=hmdb&param=HMDB12467	(-)-Epicatechin sulfate		739.063	1	0.880533	0
4.64_343.2223m/z	HMDB37159		2M+H	C9H17NS	36.9	0	-3.83731	88.9397	100 - 11.1 - 5.08 - 0.482	http://nonlinear.com/redirect/outbound?p=hmdb&param=HMDB37159	2,5-Dihydro-4,5-dimethyl-2-(2-methylpropyl)thiazole		343.222	1	4.64383	0
4.64_343.2223m/z	HMDB37514		2M+H	C9H17NS	36.9	0	-3.83731	88.9397	100 - 11.1 - 5.08 - 0.482	http://nonlinear.com/redirect/outbound?p=hmdb&param=HMDB37514	2,5-Dihydro-4,5-dimethyl-2-(1-methylpropyl)thiazole		343.222	1	4.64383	0
4.64_343.2223m/z	HMDB38438		2M+H	C9H17NS	36.9	0	-3.83731	88.9397	100 - 11.1 - 5.08 - 0.482	http://nonlinear.com/redirect/outbound?p=hmdb&param=HMDB38438	8-(Methylthio)octanenitrile		343.222	1	4.64383	0
2.92_165.0546m/z	HMDB00118		M+H-H2O	C9H10O4	45.4	44.1	-0.0538181	83.0029	100 - 10 - 1.27	http://nonlinear.com/redirect/outbound?p=hmdb&param=HMDB00118	Homovanillic acid		165.055	1	2.9222	0
2.92_165.0546m/z	HMDB00205		M+H	C9H8O3	38.8	11	-0.0597164	83.0894	100 - 9.94 - 1.06	http://nonlinear.com/redirect/outbound?p=hmdb&param=HMDB00205	Phenylpyruvic acid		165.055	1	2.9222	0
2.92_165.0546m/z	HMDB00333		M+H-H2O	C9H10O4	45.4	44.1	-0.0538181	83.0029	100 - 10 - 1.27	http://nonlinear.com/redirect/outbound?p=hmdb&param=HMDB00333	Isohomovanillic acid		165.055	1	2.9222	0
2.92_165.0546m/z	HMDB00423		M+H-H2O	C9H10O4	45.3	43.5	-0.0538181	83.0029	100 - 10 - 1.27	http://nonlinear.com/redirect/outbound?p=hmdb&param=HMDB00423	3,4-Dihydroxyhydrocinnamic acid		165.055	1	2.9222	0
2.92_165.0546m/z	HMDB00755		M+H-H2O	C9H10O4	45.3	43.5	-0.0538181	83.0029	100 - 10 - 1.27	http://nonlinear.com/redirect/outbound?p=hmdb&param=HMDB00755	Hydroxyphenyllactic acid		165.055	1	2.9222	0
2.92_165.0546m/z	HMDB01713		M+H	C9H8O3	38.8	11	-0.0597164	83.0894	100 - 9.94 - 1.06	http://nonlinear.com/redirect/outbound?p=hmdb&param=HMDB01713	m-Coumaric acid		165.055	1	2.9222	0
2.92_165.0546m/z	HMDB02035		M+H	C9H8O3	38.8	11	-0.0597164	83.0894	100 - 9.94 - 1.06	http://nonlinear.com/redirect/outbound?p=hmdb&param=HMDB02035	4-Hydroxycinnamic acid		165.055	1	2.9222	0
2.92_165.0546m/z	HMDB02641		M+H	C9H8O3	38.8	11	-0.0597164	83.0894	100 - 9.94 - 1.06	http://nonlinear.com/redirect/outbound?p=hmdb&param=HMDB02641	2-Hydroxycinnamic acid		165.055	1	2.9222	0
2.92_165.0546m/z	HMDB02643		M+H-H2O	C9H10O4	45.3	43.5	-0.0538181	83.0029	100 - 10 - 1.27	http://nonlinear.com/redirect/outbound?p=hmdb&param=HMDB02643	3-(3-Hydroxyphenyl)-3-hydroxypropanoic acid		165.055	1	2.9222	0
2.92_165.0546m/z	HMDB04061		M+H-H2O	C9H10O4	44.9	41.3	-0.0538181	83.0029	100 - 10 - 1.27	http://nonlinear.com/redirect/outbound?p=hmdb&param=HMDB04061	3-Methoxy-4-hydroxyphenylglycolaldehyde		165.055	1	2.9222	0
2.92_165.0546m/z	HMDB12225		M+H	C9H8O3	38.8	11	-0.0597164	83.0894	100 - 9.94 - 1.06	http://nonlinear.com/redirect/outbound?p=hmdb&param=HMDB12225	Enol-phenylpyruvate		165.055	1	2.9222	0
2.92_165.0546m/z	HMDB29232		M+H-H2O	C9H10O4	45.3	43.5	-0.0538181	83.0029	100 - 10 - 1.27	http://nonlinear.com/redirect/outbound?p=hmdb&param=HMDB29232	3-Hydroxyphenyllactate		165.055	1	2.9222	0
2.92_165.0546m/z	HMDB29273		M+H-H2O	C9H10O4	45.3	43.6	-0.0538181	83.0029	100 - 10 - 1.27	http://nonlinear.com/redirect/outbound?p=hmdb&param=HMDB29273	2,6-Dimethoxybenzoic acid		165.055	1	2.9222	0
2.92_165.0546m/z	HMDB29646		M+H-H2O	C9H10O4	38.8	11.2	-0.0538181	83.0029	100 - 10 - 1.27	http://nonlinear.com/redirect/outbound?p=hmdb&param=HMDB29646	2',6'-Dihydroxy-4'-methoxyacetophenone		165.055	1	2.9222	0
2.92_165.0546m/z	HMDB30677		M+H	C9H8O3	38.8	11	-0.0597164	83.0894	100 - 9.94 - 1.06	http://nonlinear.com/redirect/outbound?p=hmdb&param=HMDB30677	cis-p-Coumaric acid		165.055	1	2.9222	0
2.92_165.0546m/z	HMDB31629		M+H	C9H8O3	38.8	11	-0.0597164	83.0894	100 - 9.94 - 1.06	http://nonlinear.com/redirect/outbound?p=hmdb&param=HMDB31629	2-Oxo-3-phenylpropanoic acid (Mixture oxo and keto)		165.055	1	2.9222	0
2.92_165.0546m/z	HMDB33624		M+H-H2O	C9H10O4	45.3	43.5	-0.0538181	83.0029	100 - 10 - 1.27	http://nonlinear.com/redirect/outbound?p=hmdb&param=HMDB33624	(卤)-2-Hydroxy-3-(2-hydroxyphenyl)propanoic acid		165.055	1	2.9222	0
2.92_165.0546m/z	HMDB37274		M+H-H2O	C9H10O4	43	32.1	-0.0538181	83.0029	100 - 10 - 1.27	http://nonlinear.com/redirect/outbound?p=hmdb&param=HMDB37274	Maltol propionate		165.055	1	2.9222	0
2.92_165.0546m/z	HMDB41270		M+H-H2O	C9H10O4	38.8	11.2	-0.0538181	83.0029	100 - 10 - 1.27	http://nonlinear.com/redirect/outbound?p=hmdb&param=HMDB41270	2',4'-Dihydroxy-6'-methoxyacetophenone		165.055	1	2.9222	0
2.92_165.0546m/z	HMDB41592		M+H	C9H8O3	38.8	11	-0.0597164	83.0894	100 - 9.94 - 1.06	http://nonlinear.com/redirect/outbound?p=hmdb&param=HMDB41592	Coumaric acid		165.055	1	2.9222	0
2.92_165.0546m/z	HMDB59763		M+H-H2O	C9H10O4	45.3	43.6	-0.0538181	83.0029	100 - 10 - 1.27	http://nonlinear.com/redirect/outbound?p=hmdb&param=HMDB59763	3,4-Dimethoxybenzoic acid		165.055	1	2.9222	0
2.92_165.0546m/z	LMFA01030721		M+H	C9H8O3	41	22	-0.0597164	83.0894	100 - 9.94 - 1.06	http://www.lipidmaps.org/data/LMSDRecord.php?LMID=LMFA01030721	9-hydroxy-7E-Nonene-3,5-diynoic acid		165.055	1	2.9222	0
2.92_165.0546m/z	LMFA01030722		M+H	C9H8O3	41	22	-0.0597164	83.0894	100 - 9.94 - 1.06	http://www.lipidmaps.org/data/LMSDRecord.php?LMID=LMFA01030722	9-hydroxy-7Z-Nonene-3,5-diynoic acid		165.055	1	2.9222	0
2.88_224.0324m/z	HMDB60346		M+NH4	C7H7ClO5	34.1	0	2.03261	72.8836	100 - 7.84 - 33.3 - 2.59 - 0.421	http://nonlinear.com/redirect/outbound?p=hmdb&param=HMDB60346	2-Chloro-5-methylmaleylacetate		224.032	1	2.87935	0
2.88_224.0324m/z	HMDB60369		M+NH4	C7H7ClO5	34.1	0	2.03261	72.8836	100 - 7.84 - 33.3 - 2.59 - 0.421	http://nonlinear.com/redirect/outbound?p=hmdb&param=HMDB60369	3-Chloro-2-methylmaleylacetate		224.032	1	2.87935	0
4.80_525.2106m/z	HMDB41308	*	M+H-H2O	C29H34O10	35.9	0	-2.39034	82.4581	100 - 32.1 - 7.05 - 1.16 - 0.158	http://nonlinear.com/redirect/outbound?p=hmdb&param=HMDB41308	Italidipyrone		525.211	1	4.80028	0
1.05_202.1176m/z	HMDB29448	*	M+H-H2O	C8H17N3O4	38.3	6.89	-4.45207	89.7833	100 - 10.1 - 1.28	http://nonlinear.com/redirect/outbound?p=hmdb&param=HMDB29448	DL-Ornithino-L-alanine		202.118	1	1.05127	0
5.26_300.1467m/z	HMDB13911		M+NH4	C15H14N4O2	38.4	7.79	4.32611	89.2549	100 - 17.9 - 1.93 - 0.154	http://nonlinear.com/redirect/outbound?p=hmdb&param=HMDB13911	12-Hydroxynevirapine		300.147	1	5.25535	0
5.26_300.1467m/z	HMDB13912		M+NH4	C15H14N4O2	38.4	7.79	4.32611	89.2549	100 - 17.9 - 1.93 - 0.154	http://nonlinear.com/redirect/outbound?p=hmdb&param=HMDB13912	2-Hydroxynevirapine		300.147	1	5.25535	0
5.26_300.1467m/z	HMDB13913		M+NH4	C15H14N4O2	38.9	10.5	4.32611	89.2549	100 - 17.9 - 1.93 - 0.154	http://nonlinear.com/redirect/outbound?p=hmdb&param=HMDB13913	8-Hydroxynevirapine		300.147	1	5.25535	0
5.26_300.1467m/z	HMDB13914		M+NH4	C15H14N4O2	38.4	7.79	4.32611	89.2549	100 - 17.9 - 1.93 - 0.154	http://nonlinear.com/redirect/outbound?p=hmdb&param=HMDB13914	3-Hydroxynevirapine		300.147	1	5.25535	0
5.26_300.1467m/z	HMDB15363		M+H	C14H22ClN3O2	33.8	2.25	-2.0372	68.9449	100 - 16.6 - 33.7 - 5.43 - 0.551	http://nonlinear.com/redirect/outbound?p=hmdb&param=HMDB15363	Metoclopramide		300.147	1	5.25535	0
3.26_567.1765m/z	HMDB29282		2M+H	C16H13NO4	39.1	0	0.492943	96.1139	100 - 18 - 2.34 - 0.228	http://nonlinear.com/redirect/outbound?p=hmdb&param=HMDB29282	Avenanthramide 1p		567.176	1	3.26368	0
3.26_567.1765m/z	HMDB38943		2M+H	C16H13NO4	39.1	0	0.492943	96.1139	100 - 18 - 2.34 - 0.228	http://nonlinear.com/redirect/outbound?p=hmdb&param=HMDB38943	(E)-Avenanthramide D		567.176	1	3.26368	0
3.26_567.1765m/z	HMDB60857		M+NH4	C24H27N3O10S	37.9	5.25	1.69485	86.4962	100 - 28.5 - 10.5 - 2.19 - 0.403	http://nonlinear.com/redirect/outbound?p=hmdb&param=HMDB60857	o-O-glucuronide rosiglitazone		567.176	1	3.26368	0
3.26_567.1765m/z	HMDB60862		M+NH4	C24H27N3O10S	37.9	5.25	1.69485	86.4962	100 - 28.5 - 10.5 - 2.19 - 0.403	http://nonlinear.com/redirect/outbound?p=hmdb&param=HMDB60862	p-O-glucuronide rosiglitazone		567.176	1	3.26368	0
4.63_961.5239m/z	HMDB32839		2M+H	C22H40O11	28.8	0.781	2.62672	46.1489	100 - 24.7 - 5.18 - 0.776 - 0.101	http://nonlinear.com/redirect/outbound?p=hmdb&param=HMDB32839	Citronellyl beta-sophoroside		961.524	1	4.62955	0
4.63_961.5239m/z	LMFA01090106		2M+H	C27H45BrO2	36.4	0	-4.10024	86.9825	98.1 - 29.2 - 100 - 28.9 - 4.52 - 0.496	http://www.lipidmaps.org/data/LMSDRecord.php?LMID=LMFA01090106	6-Bromo-5E,9Z,13Z,24Z-octacosatetraenoic acid		961.524	1	4.62955	0
4.63_961.5239m/z	LMFA13030006		2M+H	C22H40O11	28.8	0.781	2.62672	46.1489	100 - 24.7 - 5.18 - 0.776 - 0.101	http://www.lipidmaps.org/data/LMSDRecord.php?LMID=LMFA13030006	3-O-(alpha-L-rhamnopyranosyl-(1-2)-alpha-L-rhamnopyranosyl)-3-hydroxydecanoic acid		961.524	1	4.62955	0
4.96_185.0957m/z	HMDB30816		M+H-H2O	C13H14O2	41.4	12.1	-1.78552	96.798	100 - 14.3 - 1.36	http://nonlinear.com/redirect/outbound?p=hmdb&param=HMDB30816	6-Acetyl-2,2-dimethyl-2H-1-benzopyran		185.096	1	4.96388	0
4.96_185.0957m/z	HMDB31663		M+H-H2O	C13H14O2	45.1	30.8	-1.78552	96.798	100 - 14.3 - 1.36	http://nonlinear.com/redirect/outbound?p=hmdb&param=HMDB31663	3-(3-Methylbutylidene)-1(3H)-isobenzofuranone		185.096	1	4.96388	0
2.85_352.1476m/z	HMDB15113	*	M+H	C17H19F2N3O3	36.8	0	2.63139	87.1855	100 - 19.8 - 2.48 - 0.232	http://nonlinear.com/redirect/outbound?p=hmdb&param=HMDB15113	Lomefloxacin		352.148	1	2.85148	0
6.51_537.2097m/z	HMDB29331	*	M+NH4	C25H29NO11	36.4	0	3.56838	86.3187	100 - 28.2 - 6.08 - 0.967 - 0.13	http://nonlinear.com/redirect/outbound?p=hmdb&param=HMDB29331	Gravacridonetriol glucoside		537.21	1	6.50763	0
4.69_411.1757m/z	LMFA01090040	*	M+H	C18H35IO2	36.9	0	0.626777	85.3482	100 - 19.9 - 2.3 - 0.194	http://www.lipidmaps.org/data/LMSDRecord.php?LMID=LMFA01090040	3-iodo-octadecanoic acid		411.176	1	4.69383	0
3.00_402.1818m/z	HMDB14363	*	M+H	C21H24FN3O4	40	5.87	-1.50359	95.8701	100 - 24.2 - 3.63 - 0.407	http://nonlinear.com/redirect/outbound?p=hmdb&param=HMDB14363	Moxifloxacin		402.182	1	3.00078	0
4.89_474.2106m/z	HMDB36981		M+NH4	C25H28O8	34	0	-3.58491	74.0994	100 - 27.7 - 5.32 - 0.768	http://nonlinear.com/redirect/outbound?p=hmdb&param=HMDB36981	Atrovirinone		474.211	1	4.8853	0
4.89_474.2106m/z	LMPK12050183		M+NH4	C25H28O8	34.6	3.18	-3.58491	74.0994	100 - 27.7 - 5.32 - 0.768	http://www.lipidmaps.org/data/LMSDRecord.php?LMID=LMPK12050183	Lupinisoflavone M		474.211	1	4.8853	0
4.89_474.2106m/z	LMPK12111266		M+NH4	C25H28O8	34	0	-3.58491	74.0994	100 - 27.7 - 5.32 - 0.768	http://www.lipidmaps.org/data/LMSDRecord.php?LMID=LMPK12111266	2-[3,5-Dimethoxy-4-[(3-methyl-2-butenyl)oxy]phenyl]-5,6,7-trimethoxy-4H-1-benzopyran-4-one		474.211	1	4.8853	0
4.89_474.2106m/z	LMPK12112515		M+NH4	C25H28O8	34	0	-3.58491	74.0994	100 - 27.7 - 5.32 - 0.768	http://www.lipidmaps.org/data/LMSDRecord.php?LMID=LMPK12112515	Kushenol G		474.211	1	4.8853	0
4.89_474.2106m/z	LMPK12113225		M+NH4	C25H28O8	34	0	-3.58491	74.0994	100 - 27.7 - 5.32 - 0.768	http://www.lipidmaps.org/data/LMSDRecord.php?LMID=LMPK12113225	3,5,8,3',4'-Pentamethoxy-7-prenyloxyflavone		474.211	1	4.8853	0
4.97_273.1072m/z	HMDB12267	*	M+H-H2O	C11H18N2O7	36.2	0.328	-3.3038	84.6438	100 - 13.1 - 2.23 - 0.217	http://nonlinear.com/redirect/outbound?p=hmdb&param=HMDB12267	N-Succinyl-L,L-2,6-diaminopimelate		273.107	1	4.97102	0
5.12_257.2257m/z	HMDB05935		M+H-H2O	C19H30O	36.9	0	-2.43399	87.2335	100 - 20.9 - 2.29 - 0.173	http://nonlinear.com/redirect/outbound?p=hmdb&param=HMDB05935	Androstenol		257.226	1	5.12033	0
5.12_257.2257m/z	LMPR0103500013		M+H-H2O	C19H30O	36.9	0	-2.43399	87.2335	100 - 20.9 - 2.29 - 0.173	http://www.lipidmaps.org/data/LMSDRecord.php?LMID=LMPR0103500013	4,5-(methanoxy-2-methylethano)isolongifol-4-ene		257.226	1	5.12033	0
5.12_257.2257m/z	LMST02020008		M+H-H2O	C19H30O	36.9	0	-2.43399	87.2335	100 - 20.9 - 2.29 - 0.173	http://www.lipidmaps.org/data/LMSDRecord.php?LMID=LMST02020008	alpha-androstenol		257.226	1	5.12033	0
4.68_409.1633m/z	HMDB29868		M+H-H2O	C24H26O7	37.3	10.8	-2.98926	79.2253	100 - 26.5 - 4.82 - 0.656	http://nonlinear.com/redirect/outbound?p=hmdb&param=HMDB29868	Mangostanol		409.163	1	4.67955	0
4.68_409.1633m/z	HMDB30593		M+H-H2O	C24H26O7	46.6	57.5	-2.98926	79.2253	100 - 26.5 - 4.82 - 0.656	http://nonlinear.com/redirect/outbound?p=hmdb&param=HMDB30593	Edulisin II		409.163	1	4.67955	0
4.68_409.1633m/z	HMDB30845		M+H-H2O	C24H26O7	46.6	57.5	-2.98926	79.2253	100 - 26.5 - 4.82 - 0.656	http://nonlinear.com/redirect/outbound?p=hmdb&param=HMDB30845	Archangelicin		409.163	1	4.67955	0
4.68_409.1633m/z	HMDB31920		M+H	C24H24O6	37.5	11.8	-3.12116	79.4299	100 - 26.5 - 4.59 - 0.598	http://nonlinear.com/redirect/outbound?p=hmdb&param=HMDB31920	9-Hydroxycalabaxanthone		409.163	1	4.67955	0
4.68_409.1633m/z	HMDB33303		2M+H	C12H12O3	37.6	0.681	-3.12116	91.1203	100 - 13.2 - 1.42 - 0.111	http://nonlinear.com/redirect/outbound?p=hmdb&param=HMDB33303	Anofinic acid		409.163	1	4.67955	0
4.68_409.1633m/z	HMDB35095		2M+H	C12H12O3	37.5	0.151	-3.12116	91.1203	100 - 13.2 - 1.42 - 0.111	http://nonlinear.com/redirect/outbound?p=hmdb&param=HMDB35095	7-Ethoxy-4-methyl-2H-1-benzopyran-2-one		409.163	1	4.67955	0
4.68_409.1633m/z	HMDB36970		M+H	C24H24O6	37.3	11	-3.12116	79.4299	100 - 26.5 - 4.59 - 0.598	http://nonlinear.com/redirect/outbound?p=hmdb&param=HMDB36970	Garcimangosone B		409.163	1	4.67955	0
4.68_409.1633m/z	HMDB36982		M+H-H2O	C24H26O7	37.3	11	-2.98926	79.2253	100 - 26.5 - 4.82 - 0.656	http://nonlinear.com/redirect/outbound?p=hmdb&param=HMDB36982	Atrovirisidone		409.163	1	4.67955	0
4.68_409.1633m/z	HMDB37241		M+H	C24H24O6	37.6	12.4	-3.12116	79.4299	100 - 26.5 - 4.59 - 0.598	http://nonlinear.com/redirect/outbound?p=hmdb&param=HMDB37241	8,9-Dihydro-5-hydroxy-8-(1-hydroxy-1-methylethyl)-6-(2-methyl-1-oxopropyl)-4-phenyl-2H-furo[2,3-h]-1-benzopyran-2-one		409.163	1	4.67955	0
4.68_409.1633m/z	HMDB37242		M+H	C24H24O6	37.6	12.4	-3.12116	79.4299	100 - 26.5 - 4.59 - 0.598	http://nonlinear.com/redirect/outbound?p=hmdb&param=HMDB37242	Mammea A/AC cyclo F		409.163	1	4.67955	0
4.68_409.1633m/z	HMDB37299		M+H	C24H24O6	37.5	11.9	-3.12116	79.4299	100 - 26.5 - 4.59 - 0.598	http://nonlinear.com/redirect/outbound?p=hmdb&param=HMDB37299	6,8-Dihydroxy-1,7-diprenylxanthone-2-carboxylic acid		409.163	1	4.67955	0
4.68_409.1633m/z	HMDB39912		M+H-H2O	C24H26O7	37.3	10.8	-2.98926	79.2253	100 - 26.5 - 4.82 - 0.656	http://nonlinear.com/redirect/outbound?p=hmdb&param=HMDB39912	Mangostenol		409.163	1	4.67955	0
4.68_409.1633m/z	LMPK12100015		M+H	C24H24O6	35.1	0	-3.12116	79.4299	100 - 26.5 - 4.59 - 0.598	http://www.lipidmaps.org/data/LMSDRecord.php?LMID=LMPK12100015	1,2-Dihydro-5-hydroxy-2-(1-hydroxy-1-methylethyl)-4-(isobutyryl)-6-phenylfurano[2,3-h][1]benzopyran-8-one		409.163	1	4.67955	0
4.68_409.1633m/z	LMPK12100016		M+H	C24H24O6	35.1	0	-3.12116	79.4299	100 - 26.5 - 4.59 - 0.598	http://www.lipidmaps.org/data/LMSDRecord.php?LMID=LMPK12100016	1,2-Dihydro-5-hydroxy-2-(1-hydroxy-1-methylethyl)-4-(butyryl)-6-phenylfurano[2,3-h][1]benzopyran-8-one		409.163	1	4.67955	0
4.68_409.1633m/z	LMPK12120585		M+H-H2O	C24H26O7	46.2	55.1	-2.98926	79.2253	100 - 26.5 - 4.82 - 0.656	http://www.lipidmaps.org/data/LMSDRecord.php?LMID=LMPK12120585	Ponganone VIII		409.163	1	4.67955	0
4.68_409.1633m/z	LMPK12140008		M+H-H2O	C24H26O7	35.1	0	-2.98926	79.2253	100 - 26.5 - 4.82 - 0.656	http://www.lipidmaps.org/data/LMSDRecord.php?LMID=LMPK12140008	(+)-Tephrorin A		409.163	1	4.67955	0
4.71_323.1994m/z	HMDB03033		M+H-H2O	C22H28O3	31.8	1.28	-3.29332	61.7732	100 - 24.2 - 3.42 - 0.356	http://nonlinear.com/redirect/outbound?p=hmdb&param=HMDB03033	Canrenone		323.199	1	4.71457	0
4.71_323.1994m/z	HMDB40635		M+H-H2O	C22H28O3	32	2.29	-3.29332	61.7732	100 - 24.2 - 3.42 - 0.356	http://nonlinear.com/redirect/outbound?p=hmdb&param=HMDB40635	Piperochromenoic acid		323.199	1	4.71457	0
4.80_245.0780m/z	HMDB00296		M+H	C9H12N2O6	37.7	0	4.97721	94.4878	100 - 10.8 - 1.77 - 0.149	http://nonlinear.com/redirect/outbound?p=hmdb&param=HMDB00296	Uridine		245.078	1	4.80028	0
4.80_245.0780m/z	HMDB00767		M+H	C9H12N2O6	37.7	0	4.97721	94.4878	100 - 10.8 - 1.77 - 0.149	http://nonlinear.com/redirect/outbound?p=hmdb&param=HMDB00767	Pseudouridine		245.078	1	4.80028	0
4.80_245.0780m/z	HMDB11164		M+H-H2O	C9H14N2O7	37.8	0	4.63516	94.3504	100 - 10.9 - 1.98 - 0.172	http://nonlinear.com/redirect/outbound?p=hmdb&param=HMDB11164	L-beta-aspartyl-L-glutamic acid		245.078	1	4.80028	0
4.80_245.0780m/z	HMDB30413		M+H-H2O	C9H14N2O7	37.8	0	4.63516	94.3504	100 - 10.9 - 1.98 - 0.172	http://nonlinear.com/redirect/outbound?p=hmdb&param=HMDB30413	Na-L-Glutamyl-L-aspartic acid		245.078	1	4.80028	0
4.80_245.0780m/z	HMDB30419		M+H-H2O	C9H14N2O7	37.8	0	4.63516	94.3504	100 - 10.9 - 1.98 - 0.172	http://nonlinear.com/redirect/outbound?p=hmdb&param=HMDB30419	Ng-L-Glutamyl-L-aspartic acid		245.078	1	4.80028	0
4.38_188.0701m/z	HMDB00671		M+H-H2O	C11H11NO3	41.7	16	-2.53946	95.3185	100 - 12.5 - 1.33 - 0.102	http://nonlinear.com/redirect/outbound?p=hmdb&param=HMDB00671	Indolelactic acid		188.07	1	4.38023	0
4.38_188.0701m/z	HMDB00734		M+H	C11H9NO2	43.3	23.9	-2.78396	95.634	100 - 12.4 - 1.12	http://nonlinear.com/redirect/outbound?p=hmdb&param=HMDB00734	Indoleacrylic acid		188.07	1	4.38023	0
4.38_188.0701m/z	HMDB04096		M+H-H2O	C11H11NO3	46.3	39	-2.53946	95.3185	100 - 12.5 - 1.33 - 0.102	http://nonlinear.com/redirect/outbound?p=hmdb&param=HMDB04096	5-Methoxyindoleacetate		188.07	1	4.38023	0
4.38_188.0701m/z	HMDB11621		M+H-H2O	C11H11NO3	46	37.9	-2.53946	95.3185	100 - 12.5 - 1.33 - 0.102	http://nonlinear.com/redirect/outbound?p=hmdb&param=HMDB11621	Cinnamoylglycine		188.07	1	4.38023	0
4.38_188.0701m/z	HMDB30179		M+H-H2O	C11H11NO3	41.1	13.4	-2.53946	95.3185	100 - 12.5 - 1.33 - 0.102	http://nonlinear.com/redirect/outbound?p=hmdb&param=HMDB30179	Edulitine		188.07	1	4.38023	0
4.38_188.0701m/z	HMDB32755		M+H-H2O	C11H11NO3	43.1	23	-2.53946	95.3185	100 - 12.5 - 1.33 - 0.102	http://nonlinear.com/redirect/outbound?p=hmdb&param=HMDB32755	Methyl 1-methoxy-1H-indole-3-carboxylate		188.07	1	4.38023	0
4.38_188.0701m/z	HMDB33249		M+H	C6H10ClN5	34.7	0	1.7893	75.606	100 - 8.43 - 32.3 - 2.7 - 0.101	http://nonlinear.com/redirect/outbound?p=hmdb&param=HMDB33249	6-Chloro-N-(1-methylethyl)-1,3,5-triazine-2,4-diamine		188.07	1	4.38023	0
4.38_188.0701m/z	HMDB59765		M+H-H2O	C11H11NO3	44.8	31.6	-2.53946	95.3185	100 - 12.5 - 1.33 - 0.102	http://nonlinear.com/redirect/outbound?p=hmdb&param=HMDB59765	3-Indolehydracrylic acid		188.07	1	4.38023	0
0.71_299.0397m/z	HMDB15469	*	M+H	C14H10MgO6	34	0	-1.35184	71.6825	100 - 28.1 - 18.2 - 2.7 - 0.38	http://nonlinear.com/redirect/outbound?p=hmdb&param=HMDB15469	Magnesium salicylate		299.04	1	0.7098	0
0.96_141.0655m/z	HMDB01488		M+NH4	C6H5NO2	38.6	2.17	-2.48087	93.5837	100 - 6.99 - 0.619	http://nonlinear.com/redirect/outbound?p=hmdb&param=HMDB01488	Nicotinic acid		141.066	1	0.959117	0
0.96_141.0655m/z	HMDB02144		M+H	C6H8N2O2	38.5	2.12	-2.1793	93.2131	100 - 7.39 - 0.647	http://nonlinear.com/redirect/outbound?p=hmdb&param=HMDB02144	1,3-Dimethyluracil		141.066	1	0.959117	0
0.96_141.0655m/z	HMDB02243		M+NH4	C6H5NO2	38.6	2.17	-2.48087	93.5837	100 - 6.99 - 0.619	http://nonlinear.com/redirect/outbound?p=hmdb&param=HMDB02243	Picolinic acid		141.066	1	0.959117	0
0.96_141.0655m/z	HMDB02271		M+H	C6H8N2O2	38.6	2.63	-2.1793	93.2131	100 - 7.39 - 0.647	http://nonlinear.com/redirect/outbound?p=hmdb&param=HMDB02271	Imidazolepropionic acid		141.066	1	0.959117	0
0.96_141.0655m/z	HMDB02820		M+H	C6H8N2O2	38.6	2.63	-2.1793	93.2131	100 - 7.39 - 0.647	http://nonlinear.com/redirect/outbound?p=hmdb&param=HMDB02820	Methylimidazoleacetic acid		141.066	1	0.959117	0
0.96_141.0655m/z	HMDB04988		M+H	C6H8N2O2	38.6	2.63	-2.1793	93.2131	100 - 7.39 - 0.647	http://nonlinear.com/redirect/outbound?p=hmdb&param=HMDB04988	Pi-Methylimidazoleacetic acid		141.066	1	0.959117	0
0.96_141.0655m/z	HMDB31670		M+H-H2O	C6H10N2O3	38.7	2.6	-1.931	92.9797	100 - 7.45 - 0.858	http://nonlinear.com/redirect/outbound?p=hmdb&param=HMDB31670	1-(Hydroxymethyl)-5,5-dimethyl-2,4-imidazolidinedione		141.066	1	0.959117	0
0.96_141.0655m/z	HMDB31713		M+NH4	C6H5NO2	38.6	2.54	-2.48087	93.5837	100 - 6.99 - 0.619	http://nonlinear.com/redirect/outbound?p=hmdb&param=HMDB31713	2-Hydroxy-4-imino-2,5-cyclohexadienone		141.066	1	0.959117	0
0.96_141.0655m/z	HMDB41950		M+NH4	C6H5NO2	38.1	0	-2.48087	93.5837	100 - 6.99 - 0.619	http://nonlinear.com/redirect/outbound?p=hmdb&param=HMDB41950	Nitrobenzene		141.066	1	0.959117	0
0.96_141.0655m/z	HMDB60665		M+NH4	C6H5NO2	38.6	2.17	-2.48087	93.5837	100 - 6.99 - 0.619	http://nonlinear.com/redirect/outbound?p=hmdb&param=HMDB60665	Isonicotinic acid		141.066	1	0.959117	0
3.49_332.2062m/z	HMDB29848		M+NH4	C16H26O6	46.5	41.3	-1.68562	93.1818	100 - 17.8 - 2.73 - 0.298	http://nonlinear.com/redirect/outbound?p=hmdb&param=HMDB29848	(-)-trans-Carveol glucoside		332.206	1	3.49155	0
3.49_332.2062m/z	HMDB29849		M+NH4	C16H26O6	46.5	41.3	-1.68562	93.1818	100 - 17.8 - 2.73 - 0.298	http://nonlinear.com/redirect/outbound?p=hmdb&param=HMDB29849	(+)-trans-Carveol glucoside		332.206	1	3.49155	0
3.49_332.2062m/z	HMDB38706		M+NH4	C16H26O6	46.5	41.3	-1.68562	93.1818	100 - 17.8 - 2.73 - 0.298	http://nonlinear.com/redirect/outbound?p=hmdb&param=HMDB38706	Perilloside A		332.206	1	3.49155	0
2.83_320.1883m/z	HMDB14746	*	M+H	C18H26ClN3	48.9	65.4	-1.56667	81.2503	100 - 20.9 - 34 - 6.8 - 0.667	http://nonlinear.com/redirect/outbound?p=hmdb&param=HMDB14746	Chloroquine		320.188	1	2.83005	0
4.68_374.2529m/z	HMDB13327		M+H	C19H35NO6	41.1	11.4	-2.17093	96.566	100 - 21.5 - 3.44 - 0.409	http://nonlinear.com/redirect/outbound?p=hmdb&param=HMDB13327	Dodecanedioylcarnitine		374.253	1	4.67955	0
4.68_374.2529m/z	HMDB41044		M+NH4	C19H32O6	39.8	4.53	-2.27469	96.951	100 - 21.1 - 3.36 - 0.395	http://nonlinear.com/redirect/outbound?p=hmdb&param=HMDB41044	5,7-Megastigmadien-9-ol glucoside		374.253	1	4.67955	0
4.68_374.2529m/z	LMFA01040040		M+NH4	C19H32O6	40.9	10.5	-2.27469	96.951	100 - 21.1 - 3.36 - 0.395	http://www.lipidmaps.org/data/LMSDRecord.php?LMID=LMFA01040040	methyl 9-hydroperoxy-10,12-epidioxy-13,15-octadecadienoate		374.253	1	4.67955	0
4.68_374.2529m/z	LMFA01040041		M+NH4	C19H32O6	41	10.5	-2.27469	96.951	100 - 21.1 - 3.36 - 0.395	http://www.lipidmaps.org/data/LMSDRecord.php?LMID=LMFA01040041	methyl 13,15-epidioxy-16-hydroperoxy-9,11-octadecadienoate		374.253	1	4.67955	0
4.68_374.2529m/z	LMFA01040042		M+NH4	C19H32O6	40.9	10.3	-2.27469	96.951	100 - 21.1 - 3.36 - 0.395	http://www.lipidmaps.org/data/LMSDRecord.php?LMID=LMFA01040042	methyl 10,12-epidioxy-13-hydroperoxy-8E,15Z-octadecadienoate		374.253	1	4.67955	0
4.68_374.2529m/z	LMFA01040043		M+NH4	C19H32O6	40.9	10.3	-2.27469	96.951	100 - 21.1 - 3.36 - 0.395	http://www.lipidmaps.org/data/LMSDRecord.php?LMID=LMFA01040043	methyl 13,15-epidioxy-12-hydroperoxy-9Z,16E-octadecadienoate		374.253	1	4.67955	0
4.68_374.2529m/z	LMFA01040044		M+NH4	C19H32O6	40.9	10.3	-2.27469	96.951	100 - 21.1 - 3.36 - 0.395	http://www.lipidmaps.org/data/LMSDRecord.php?LMID=LMFA01040044	methyl 9,12-dihydroperoxy-10E,13E,15Z-octadecatrienoate		374.253	1	4.67955	0
4.68_374.2529m/z	LMFA01040045		M+NH4	C19H32O6	41	10.6	-2.27469	96.951	100 - 21.1 - 3.36 - 0.395	http://www.lipidmaps.org/data/LMSDRecord.php?LMID=LMFA01040045	methyl 9,16-dihydroperoxy-10E,12,14E-octadecatrienoate		374.253	1	4.67955	0
4.68_374.2529m/z	LMFA01040046		M+NH4	C19H32O6	41	10.6	-2.27469	96.951	100 - 21.1 - 3.36 - 0.395	http://www.lipidmaps.org/data/LMSDRecord.php?LMID=LMFA01040046	methyl 13,16-dihydroperoxy-9Z,11E,14E-octadecatrienoate		374.253	1	4.67955	0
4.68_374.2529m/z	LMFA01040047		M+NH4	C19H32O6	40.9	10.3	-2.27469	96.951	100 - 21.1 - 3.36 - 0.395	http://www.lipidmaps.org/data/LMSDRecord.php?LMID=LMFA01040047	methyl 10,12-dihydroperoxy-8E,13E,15Z-octadecatrienoate		374.253	1	4.67955	0
4.68_374.2529m/z	LMFA01040048		M+NH4	C19H32O6	40.9	10.3	-2.27469	96.951	100 - 21.1 - 3.36 - 0.395	http://www.lipidmaps.org/data/LMSDRecord.php?LMID=LMFA01040048	methyl 13,15-dihydroperoxy-9Z,11E,16E-octadecatrienoate		374.253	1	4.67955	0
4.68_374.2529m/z	LMFA01040049		M+NH4	C19H32O6	41	10.6	-2.27469	96.951	100 - 21.1 - 3.36 - 0.395	http://www.lipidmaps.org/data/LMSDRecord.php?LMID=LMFA01040049	methyl 10,16-dihydroperoxy-8E,12Z,14E-octadecatrienoate		374.253	1	4.67955	0
4.68_374.2529m/z	LMFA01040050		M+NH4	C19H32O6	40.9	10.3	-2.27469	96.951	100 - 21.1 - 3.36 - 0.395	http://www.lipidmaps.org/data/LMSDRecord.php?LMID=LMFA01040050	methyl 9,15-dihydroperoxy-10E,12Z,16E-octadecatrienoate		374.253	1	4.67955	0
4.68_374.2529m/z	LMFA01040053		M+NH4	C19H32O6	40.9	10.3	-2.27469	96.951	100 - 21.1 - 3.36 - 0.395	http://www.lipidmaps.org/data/LMSDRecord.php?LMID=LMFA01040053	methyl 11-(3,5-epidioxy-2-ethyl-cyclopentyl)-9-hydroperoxy-10-undecenoate		374.253	1	4.67955	0
4.68_374.2529m/z	LMFA01040055		M+NH4	C19H32O6	40.9	10.5	-2.27469	96.951	100 - 21.1 - 3.36 - 0.395	http://www.lipidmaps.org/data/LMSDRecord.php?LMID=LMFA01040055	methyl 9-hydroperoxy-10,13-epdioxy-11,15-octadecadienoate		374.253	1	4.67955	0
4.68_374.2529m/z	LMFA01040056		M+NH4	C19H32O6	41	10.5	-2.27469	96.951	100 - 21.1 - 3.36 - 0.395	http://www.lipidmaps.org/data/LMSDRecord.php?LMID=LMFA01040056	methyl 12,15-epdioxy-16-hydroperoxy-9,13-octadecadienoate		374.253	1	4.67955	0
4.03_85.0282m/z	HMDB00005		M+H-H2O	C4H6O3	38.5	0	-2.32299	95.0531	100 - 4.51 - 0.695	http://nonlinear.com/redirect/outbound?p=hmdb&param=HMDB00005	2-Ketobutyric acid		85.0282	1	4.02518	0
4.03_85.0282m/z	HMDB00060		M+H-H2O	C4H6O3	38.5	0	-2.32299	95.0531	100 - 4.51 - 0.695	http://nonlinear.com/redirect/outbound?p=hmdb&param=HMDB00060	Acetoacetic acid		85.0282	1	4.02518	0
4.03_85.0282m/z	HMDB01172		M+H-H2O	C4H6O3	38.5	0	-2.32299	95.0531	100 - 4.51 - 0.695	http://nonlinear.com/redirect/outbound?p=hmdb&param=HMDB01172	2-Methyl-3-oxopropanoic acid		85.0282	1	4.02518	0
4.03_85.0282m/z	HMDB01259		M+H-H2O	C4H6O3	38.5	0	-2.32299	95.0531	100 - 4.51 - 0.695	http://nonlinear.com/redirect/outbound?p=hmdb&param=HMDB01259	Succinic acid semialdehyde		85.0282	1	4.02518	0
4.03_85.0282m/z	HMDB02217		M+H-H2O	C4H6O3	38.5	0	-2.32299	95.0531	100 - 4.51 - 0.695	http://nonlinear.com/redirect/outbound?p=hmdb&param=HMDB02217	(S)-Methylmalonic acid semialdehyde		85.0282	1	4.02518	0
4.03_85.0282m/z	HMDB03381		M+H-H2O	C4H6O3	38.5	0	-2.32299	95.0531	100 - 4.51 - 0.695	http://nonlinear.com/redirect/outbound?p=hmdb&param=HMDB03381	4-Hydroxycrotonic acid		85.0282	1	4.02518	0
4.03_85.0282m/z	HMDB31646		M+H-H2O	C4H6O3	38.5	0	-2.32299	95.0531	100 - 4.51 - 0.695	http://nonlinear.com/redirect/outbound?p=hmdb&param=HMDB31646	Acetic anhydride		85.0282	1	4.02518	0
4.03_85.0282m/z	HMDB32330		M+H	C4H4O2	38.4	0	-2.82092	95.2971	100 - 4.45 - 0.487	http://nonlinear.com/redirect/outbound?p=hmdb&param=HMDB32330	4-Hydroxy-2-butenoic acid gamma-lactone		85.0282	1	4.02518	0
4.03_85.0282m/z	LMFA01050398		M+H-H2O	C4H6O3	38.5	0	-2.32299	95.0531	100 - 4.51 - 0.695	http://www.lipidmaps.org/data/LMSDRecord.php?LMID=LMFA01050398	4-hydroxy-crotonic acid		85.0282	1	4.02518	0
4.03_85.0282m/z	LMFA01060002		M+H-H2O	C4H6O3	38.5	0	-2.32299	95.0531	100 - 4.51 - 0.695	http://www.lipidmaps.org/data/LMSDRecord.php?LMID=LMFA01060002	3-methyl pyruvic acid		85.0282	1	4.02518	0
4.03_85.0282m/z	LMFA01060003		M+H-H2O	C4H6O3	38.5	0	-2.32299	95.0531	100 - 4.51 - 0.695	http://www.lipidmaps.org/data/LMSDRecord.php?LMID=LMFA01060003	Acetoacetic acid		85.0282	1	4.02518	0
4.03_85.0282m/z	LMFA01060190		M+H-H2O	C4H6O3	38.5	0	-2.32299	95.0531	100 - 4.51 - 0.695	http://www.lipidmaps.org/data/LMSDRecord.php?LMID=LMFA01060190	(S)-Methylmalonic acid semialdehyde		85.0282	1	4.02518	0
4.03_85.0282m/z	LMFA01060193		M+H-H2O	C4H6O3	38.5	0	-2.32299	95.0531	100 - 4.51 - 0.695	http://www.lipidmaps.org/data/LMSDRecord.php?LMID=LMFA01060193	2-methyl-3-oxo-propanoic acid		85.0282	1	4.02518	0
4.03_85.0282m/z	LMFA06000118		M+H-H2O	C4H6O3	38.5	0	-2.32299	95.0531	100 - 4.51 - 0.695	http://www.lipidmaps.org/data/LMSDRecord.php?LMID=LMFA06000118	Succinic acid semialdehyde		85.0282	1	4.02518	0
4.75_356.1988n	HMDB35099		M+H-H2O, M+H	C22H28O4	36.9	0	0.0299381	84.6958	100 - 24.3 - 3.64 - 0.407	http://nonlinear.com/redirect/outbound?p=hmdb&param=HMDB35099	gamma-Crocetin	356.199	357.207	1	4.75028	0
4.75_356.1988n	HMDB40634		M+H-H2O, M+H	C22H28O4	37	0.507	0.0299381	84.6958	100 - 24.3 - 3.64 - 0.407	http://nonlinear.com/redirect/outbound?p=hmdb&param=HMDB40634	Piperochromanoic acid	356.199	357.207	1	4.75028	0
4.75_356.1988n	LMPK12020256		M+H-H2O, M+H	C22H28O4	37.6	3.34	0.0299381	84.6958	100 - 24.3 - 3.64 - 0.407	http://www.lipidmaps.org/data/LMSDRecord.php?LMID=LMPK12020256	Nitenin	356.199	357.207	1	4.75028	0
0.89_349.1105m/z	HMDB12779	*	M+H-H2O	C18H22O6S	37.4	8.18	0.221377	79.0963	100 - 20.8 - 7.8 - 1.28 - 0.199	http://nonlinear.com/redirect/outbound?p=hmdb&param=HMDB12779	4-Hydroxyestrone sulfate		349.111	1	0.887683	0
4.71_279.1656m/z	HMDB02248		M+NH4	C10H19N3O5	31.9	1.93	-2.54392	60.5837	100 - 12.3 - 1.73 - 0.15	http://nonlinear.com/redirect/outbound?p=hmdb&param=HMDB02248	Gamma glutamyl ornithine		279.166	1	4.71457	0
4.71_279.1656m/z	HMDB04985		M+NH4	C10H19N3O5	31.9	1.93	-2.54392	60.5837	100 - 12.3 - 1.73 - 0.15	http://nonlinear.com/redirect/outbound?p=hmdb&param=HMDB04985	Aspartylysine		279.166	1	4.71457	0
4.71_279.1656m/z	HMDB04987		M+NH4	C10H19N3O5	31.9	1.93	-2.54392	60.5837	100 - 12.3 - 1.73 - 0.15	http://nonlinear.com/redirect/outbound?p=hmdb&param=HMDB04987	Alpha-Aspartyl-lysine		279.166	1	4.71457	0
4.71_279.1656m/z	HMDB28758		M+NH4	C10H19N3O5	31.9	1.93	-2.54392	60.5837	100 - 12.3 - 1.73 - 0.15	http://nonlinear.com/redirect/outbound?p=hmdb&param=HMDB28758	Aspartyl-Lysine		279.166	1	4.71457	0
4.71_279.1656m/z	HMDB28947		M+NH4	C10H19N3O5	31.9	1.93	-2.54392	60.5837	100 - 12.3 - 1.73 - 0.15	http://nonlinear.com/redirect/outbound?p=hmdb&param=HMDB28947	Lysyl-Aspartate		279.166	1	4.71457	0
4.79_447.2372m/z	HMDB03193		M+H-H2O	C25H36O8	39.1	8.91	-1.20454	88.1503	100 - 27.8 - 5.35 - 0.773	http://nonlinear.com/redirect/outbound?p=hmdb&param=HMDB03193	Testosterone glucuronide		447.237	1	4.786	0
4.79_447.2372m/z	HMDB10327		M+H-H2O	C25H36O8	40.9	17.7	-1.20454	88.1503	100 - 27.8 - 5.35 - 0.773	http://nonlinear.com/redirect/outbound?p=hmdb&param=HMDB10327	Dehydroisoandrosterone 3-glucuronide		447.237	1	4.786	0
4.79_447.2372m/z	HMDB10348		M+H-H2O	C25H36O8	40.9	17.7	-1.20454	88.1503	100 - 27.8 - 5.35 - 0.773	http://nonlinear.com/redirect/outbound?p=hmdb&param=HMDB10348	Dehydroepiandrosterone 3-glucuronide		447.237	1	4.786	0
4.79_447.2372m/z	HMDB29655		M+H-H2O	C25H36O8	39.8	12.1	-1.20454	88.1503	100 - 27.8 - 5.35 - 0.773	http://nonlinear.com/redirect/outbound?p=hmdb&param=HMDB29655	Erinacine G		447.237	1	4.786	0
4.79_447.2372m/z	HMDB37037		M+H	C25H34O7	40.4	15.6	-1.25316	88.0698	100 - 27.7 - 5.13 - 0.713	http://nonlinear.com/redirect/outbound?p=hmdb&param=HMDB37037	Glycinoeclepin A		447.237	1	4.786	0
4.79_447.2372m/z	HMDB61106		M+H	C25H34O7	40	13.7	-1.25316	88.0698	100 - 27.7 - 5.13 - 0.713	http://nonlinear.com/redirect/outbound?p=hmdb&param=HMDB61106	6beta-hydroxybudesonide		447.237	1	4.786	0
4.79_447.2372m/z	LMFA03120001		M+H	C25H34O7	38.2	4.39	-1.25316	88.0698	100 - 27.7 - 5.13 - 0.713	http://www.lipidmaps.org/data/LMSDRecord.php?LMID=LMFA03120001	clavulone I		447.237	1	4.786	0
4.79_447.2372m/z	LMFA03120002		M+H	C25H34O7	38.2	4.39	-1.25316	88.0698	100 - 27.7 - 5.13 - 0.713	http://www.lipidmaps.org/data/LMSDRecord.php?LMID=LMFA03120002	clavulone II		447.237	1	4.786	0
4.79_447.2372m/z	LMFA03120003		M+H	C25H34O7	38.2	4.39	-1.25316	88.0698	100 - 27.7 - 5.13 - 0.713	http://www.lipidmaps.org/data/LMSDRecord.php?LMID=LMFA03120003	clavulone III		447.237	1	4.786	0
4.79_447.2372m/z	LMFA03120004		M+H	C25H34O7	38.2	4.39	-1.25316	88.0698	100 - 27.7 - 5.13 - 0.713	http://www.lipidmaps.org/data/LMSDRecord.php?LMID=LMFA03120004	clavulone IV		447.237	1	4.786	0
4.79_447.2372m/z	LMFA03120023		M+H	C25H34O7	38.2	4.39	-1.25316	88.0698	100 - 27.7 - 5.13 - 0.713	http://www.lipidmaps.org/data/LMSDRecord.php?LMID=LMFA03120023	4-epi-clavulone II		447.237	1	4.786	0
4.79_447.2372m/z	LMFA03120024		M+H	C25H34O7	38.2	4.39	-1.25316	88.0698	100 - 27.7 - 5.13 - 0.713	http://www.lipidmaps.org/data/LMSDRecord.php?LMID=LMFA03120024	4-epi-clavulone III		447.237	1	4.786	0
4.79_447.2372m/z	LMPK13070002		M+H	C25H34O7	39.6	11.2	-1.25316	88.0698	100 - 27.7 - 5.13 - 0.713	http://www.lipidmaps.org/data/LMSDRecord.php?LMID=LMPK13070002	Semimyrtucommulone		447.237	1	4.786	0
4.79_447.2372m/z	LMST05010012		M+H-H2O	C25H36O8	38.6	6.1	-1.20454	88.1503	100 - 27.8 - 5.35 - 0.773	http://www.lipidmaps.org/data/LMSDRecord.php?LMID=LMST05010012	Testosterone glucuronide		447.237	1	4.786	0
4.79_447.2372m/z	LMST05010045		M+H-H2O	C25H36O8	39.8	12.4	-1.20454	88.1503	100 - 27.8 - 5.35 - 0.773	http://www.lipidmaps.org/data/LMSDRecord.php?LMID=LMST05010045	Dehydroepiandrosterone 3-glucuronide		447.237	1	4.786	0
2.72_302.1956m/z	HMDB60593		M+NH4	C15H24O5	37	0	-1.98445	87.5553	100 - 16.7 - 2.33 - 0.235	http://nonlinear.com/redirect/outbound?p=hmdb&param=HMDB60593	Alpha-dihydroartemisinin		302.196	1	2.71575	0
2.72_302.1956m/z	HMDB61088		M+NH4	C15H24O5	37	0	-1.98445	87.5553	100 - 16.7 - 2.33 - 0.235	http://nonlinear.com/redirect/outbound?p=hmdb&param=HMDB61088	Dihydroartemisinin (DHA)		302.196	1	2.71575	0
4.10_287.1247m/z	HMDB00894		2M+H	C6H9NO3	38.4	0	3.23474	95.8818	100 - 7.07 - 0.831	http://nonlinear.com/redirect/outbound?p=hmdb&param=HMDB00894	Vinylacetylglycine		287.125	1	4.10307	0
4.10_287.1247m/z	HMDB14491		2M+H	C6H9NO3	38.4	0	3.23474	95.8818	100 - 7.07 - 0.831	http://nonlinear.com/redirect/outbound?p=hmdb&param=HMDB14491	Trimethadione		287.125	1	4.10307	0
4.10_287.1247m/z	HMDB32161		2M+H	C6H9NO3	38.4	0	3.23474	95.8818	100 - 7.07 - 0.831	http://nonlinear.com/redirect/outbound?p=hmdb&param=HMDB32161	Acrylamide-acrylic acid resin		287.125	1	4.10307	0
4.10_287.1247m/z	HMDB33909		M+H-H2O	C12H20N2O7	37	0	3.04318	88.5602	100 - 14.2 - 2.38 - 0.242	http://nonlinear.com/redirect/outbound?p=hmdb&param=HMDB33909	2'-Deoxymugineic acid		287.125	1	4.10307	0
4.10_287.1247m/z	HMDB34894		M+H-H2O	C12H20N2O7	37	0	3.04318	88.5602	100 - 14.2 - 2.38 - 0.242	http://nonlinear.com/redirect/outbound?p=hmdb&param=HMDB34894	2-(1,2,3,4-Tetrahydroxybutyl)-6-(2,3,4-trihydroxybutyl)pyrazine		287.125	1	4.10307	0
4.10_287.1247m/z	HMDB38696		M+H-H2O	C12H20N2O7	37	0	3.04318	88.5602	100 - 14.2 - 2.38 - 0.242	http://nonlinear.com/redirect/outbound?p=hmdb&param=HMDB38696	Deoxyfructosazine		287.125	1	4.10307	0
4.10_287.1247m/z	HMDB61082		2M+H	C6H9NO3	38.4	0	3.23474	95.8818	100 - 7.07 - 0.831	http://nonlinear.com/redirect/outbound?p=hmdb&param=HMDB61082	5-ethyl-5-methyl-2,4-oxazolidinedione		287.125	1	4.10307	0
5.06_353.0968m/z	HMDB06824		M+NH4	C9H14N5O7P	38.6	0	-0.285506	93.3781	100 - 12 - 2.1 - 0.194	http://nonlinear.com/redirect/outbound?p=hmdb&param=HMDB06824	Dihydroneopterin phosphate		353.097	1	5.06318	0
5.06_353.0968m/z	HMDB59645		M+NH4	C11H16N2O8P+	38.5	3.44	-4.2927	94.0151	100 - 13.1 - 2.44 - 0.244	http://nonlinear.com/redirect/outbound?p=hmdb&param=HMDB59645	beta-nicotinamide D-ribonucleotide		353.097	1	5.06318	0
4.96_436.3056m/z	HMDB05007		M+NH4	C25H38O5	37.3	2.47	-0.299729	84.3401	100 - 27.7 - 4.71 - 0.597	http://nonlinear.com/redirect/outbound?p=hmdb&param=HMDB05007	Simvastatin		436.306	1	4.95673	0
4.96_436.3056m/z	HMDB30365		M+NH4	C25H38O5	36.9	0.455	-0.299729	84.3401	100 - 27.7 - 4.71 - 0.597	http://nonlinear.com/redirect/outbound?p=hmdb&param=HMDB30365	Cavipetin D		436.306	1	4.95673	0
4.96_436.3056m/z	LMPK04000035		M+H-H2O	C25H43NO6	37	1.64	-0.276572	83.7894	100 - 28.1 - 5.04 - 0.677	http://www.lipidmaps.org/data/LMSDRecord.php?LMID=LMPK04000035	10-Deoxymethymycin		436.306	1	4.95673	0
5.03_759.2563m/z	HMDB33689		M+NH4	C33H41O19+	39.5	14.6	-2.29131	85.4409	100 - 36.9 - 10.5 - 2.21 - 0.394	http://nonlinear.com/redirect/outbound?p=hmdb&param=HMDB33689	Pelargonidin 3-(2glu glucosylrutinoside)		759.256	1	5.02817	0
5.03_759.2563m/z	HMDB60403		M+H-H2O	C30H45N6O16P	37	2.89	-4.31107	86.9154	100 - 35.8 - 9.5 - 1.87 - 0.312	http://nonlinear.com/redirect/outbound?p=hmdb&param=HMDB60403	5,6,7,8-Tetrahydromethanopterin		759.256	1	5.02817	0
5.03_759.2563m/z	LMPK12010011		M+NH4	C33H41O19+	37.8	6.4	-2.29131	85.4409	100 - 36.9 - 10.5 - 2.21 - 0.394	http://www.lipidmaps.org/data/LMSDRecord.php?LMID=LMPK12010011	Pelargonidin 3-robinobioside-5-glucoside		759.256	1	5.02817	0
5.03_759.2563m/z	LMPK12010024		M+NH4	C33H41O19+	39.3	13.6	-2.29131	85.4409	100 - 36.9 - 10.5 - 2.21 - 0.394	http://www.lipidmaps.org/data/LMSDRecord.php?LMID=LMPK12010024	Pelargonidin 3-(2G-glucosylrutinoside)		759.256	1	5.02817	0
5.03_759.2563m/z	LMPK12010027		M+NH4	C33H41O19+	37.8	6.4	-2.29131	85.4409	100 - 36.9 - 10.5 - 2.21 - 0.394	http://www.lipidmaps.org/data/LMSDRecord.php?LMID=LMPK12010027	Pelargonidin 3-rutinoside-5-glucoside		759.256	1	5.02817	0
5.03_759.2563m/z	LMPK12010081		M+NH4	C33H41O19+	37.8	6.4	-2.29131	85.4409	100 - 36.9 - 10.5 - 2.21 - 0.394	http://www.lipidmaps.org/data/LMSDRecord.php?LMID=LMPK12010081	Pelargonidin 3-rutinoside-7-glucoside		759.256	1	5.02817	0
5.03_759.2563m/z	LMPK12010259		M+NH4	C33H41O19+	39.3	13.5	-2.29131	85.4409	100 - 36.9 - 10.5 - 2.21 - 0.394	http://www.lipidmaps.org/data/LMSDRecord.php?LMID=LMPK12010259	Peonidin 3-[6-(rhamnosyl)-2-(xylosyl)glucoside]		759.256	1	5.02817	0
3.35_224.0290m/z	LMFA01090001		M+NH4	C7H11BrO2	28.8	0	4.60741	49.5295	100 - 7.77 - 97.9 - 7.6 - 0.655	http://www.lipidmaps.org/data/LMSDRecord.php?LMID=LMFA01090001	3-bromo-2Z-heptenoic acid		224.029	1	3.3494	0
3.35_224.0290m/z	LMFA01090079		M+NH4	C7H11BrO2	28.8	0	4.60741	49.5295	100 - 7.77 - 97.9 - 7.6 - 0.655	http://www.lipidmaps.org/data/LMSDRecord.php?LMID=LMFA01090079	3-bromo-2E-heptenoic acid		224.029	1	3.3494	0
3.91_307.1147m/z	HMDB12266	*	M+NH4	C11H15NO8	37.1	0	3.88179	89.9132	100 - 12.7 - 2.39 - 0.235	http://nonlinear.com/redirect/outbound?p=hmdb&param=HMDB12266	N-Succinyl-2-amino-6-ketopimelate		307.115	1	3.9109	0
3.31_510.1222m/z	HMDB30658		M+NH4	C22H20O13	37.2	0	-4.06231	90.5983	100 - 24.5 - 5.55 - 0.869 - 0.121	http://nonlinear.com/redirect/outbound?p=hmdb&param=HMDB30658	Carmine red		510.122	1	3.30653	0
3.31_510.1222m/z	HMDB37459		M+NH4	C22H20O13	37.2	0	-4.06231	90.5983	100 - 24.5 - 5.55 - 0.869 - 0.121	http://nonlinear.com/redirect/outbound?p=hmdb&param=HMDB37459	6-Methoxyluteolin 7-glucuronide		510.122	1	3.30653	0
3.31_510.1222m/z	HMDB38772		M+NH4	C22H20O13	37.2	0	-4.06231	90.5983	100 - 24.5 - 5.55 - 0.869 - 0.121	http://nonlinear.com/redirect/outbound?p=hmdb&param=HMDB38772	8-Hydroxyluteolin 4'-methyl ether 8-glucuronide		510.122	1	3.30653	0
3.31_510.1222m/z	HMDB39904		M+NH4	C22H20O13	37.2	0	-4.06231	90.5983	100 - 24.5 - 5.55 - 0.869 - 0.121	http://nonlinear.com/redirect/outbound?p=hmdb&param=HMDB39904	3'-Methoxytricetin 7-glucuronide		510.122	1	3.30653	0
3.31_510.1222m/z	HMDB41757		M+NH4	C22H20O13	37.2	0	-4.06231	90.5983	100 - 24.5 - 5.55 - 0.869 - 0.121	http://nonlinear.com/redirect/outbound?p=hmdb&param=HMDB41757	Isorhamnetin 4'-O-glucuronide		510.122	1	3.30653	0
3.31_510.1222m/z	LMPK12110852		M+NH4	C22H20O13	37.2	0	-4.06231	90.5983	100 - 24.5 - 5.55 - 0.869 - 0.121	http://www.lipidmaps.org/data/LMSDRecord.php?LMID=LMPK12110852	Tricetin 3'-methyl ether 7-glucuronide		510.122	1	3.30653	0
3.31_510.1222m/z	LMPK12111211		M+NH4	C22H20O13	37.2	0	-4.06231	90.5983	100 - 24.5 - 5.55 - 0.869 - 0.121	http://www.lipidmaps.org/data/LMSDRecord.php?LMID=LMPK12111211	6-Methoxyluteolin 7-glucuronide		510.122	1	3.30653	0
3.31_510.1222m/z	LMPK12111385		M+NH4	C22H20O13	37.2	0	-4.06231	90.5983	100 - 24.5 - 5.55 - 0.869 - 0.121	http://www.lipidmaps.org/data/LMSDRecord.php?LMID=LMPK12111385	8-Hydroxyluteolin 4'-methyl ether 8-glucuronide		510.122	1	3.30653	0
3.31_510.1222m/z	LMPK12111388		M+NH4	C22H20O13	37.2	0	-4.06231	90.5983	100 - 24.5 - 5.55 - 0.869 - 0.121	http://www.lipidmaps.org/data/LMSDRecord.php?LMID=LMPK12111388	8-Hydroxyluteolin 3'-methyl ether 8-glucuronide		510.122	1	3.30653	0
3.31_510.1222m/z	LMPK12112174		M+NH4	C22H20O13	37.2	0	-4.06231	90.5983	100 - 24.5 - 5.55 - 0.869 - 0.121	http://www.lipidmaps.org/data/LMSDRecord.php?LMID=LMPK12112174	Quercetin 3-(6''-methylglucuronide)		510.122	1	3.30653	0
3.31_510.1222m/z	LMPK12112362		M+NH4	C22H20O13	37.2	0	-4.06231	90.5983	100 - 24.5 - 5.55 - 0.869 - 0.121	http://www.lipidmaps.org/data/LMSDRecord.php?LMID=LMPK12112362	Isorhamnetin 3-glucuronide		510.122	1	3.30653	0
3.31_510.1222m/z	LMPK12112545		M+NH4	C22H20O13	37.2	0	-4.06231	90.5983	100 - 24.5 - 5.55 - 0.869 - 0.121	http://www.lipidmaps.org/data/LMSDRecord.php?LMID=LMPK12112545	Azaleatin 3-glucuronide		510.122	1	3.30653	0
3.31_510.1222m/z	LMPK12112704		M+NH4	C22H20O13	37.2	0	-4.06231	90.5983	100 - 24.5 - 5.55 - 0.869 - 0.121	http://www.lipidmaps.org/data/LMSDRecord.php?LMID=LMPK12112704	Quercetin 3-methyl ether 7-glucuronide		510.122	1	3.30653	0
3.31_510.1222m/z	LMPK12112833		M+NH4	C22H20O13	37.2	0	-4.06231	90.5983	100 - 24.5 - 5.55 - 0.869 - 0.121	http://www.lipidmaps.org/data/LMSDRecord.php?LMID=LMPK12112833	6-Methoxykaempferol 3-glucuronide		510.122	1	3.30653	0
0.85_265.0808m/z	HMDB32560		M+H-H2O	C12H14N2O6	37.2	0	-3.82208	90.681	100 - 14.1 - 2.16 - 0.211	http://nonlinear.com/redirect/outbound?p=hmdb&param=HMDB32560	Dinoseb acetate		265.081	1	0.845533	0
0.85_265.0808m/z	LMFA01090005		M+H	C11H21BrO2	28.7	0	3.98122	48.3394	100 - 12.2 - 98.4 - 12 - 1.07	http://www.lipidmaps.org/data/LMSDRecord.php?LMID=LMFA01090005	11-bromo-undecanoic acid		265.081	1	0.845533	0
4.67_914.4998n	HMDB37926	*	M+H-H2O, M+NH4	C50H74O15	36.5	10.6	-3.20844	75.9182	100 - 55.5 - 18.2 - 4.4 - 0.861 - 0.143	http://nonlinear.com/redirect/outbound?p=hmdb&param=HMDB37926	Tragopogonsaponin L	914.5	897.497	1	4.66527	0
4.94_296.1601m/z	HMDB11112		M+NH4	C14H18N2O4	38.7	0.451	-1.25342	94.6975	100 - 16.2 - 2.06 - 0.191	http://nonlinear.com/redirect/outbound?p=hmdb&param=HMDB11112	N1-(alpha-D-ribosyl)-5,6-dimethyl-benzimidazole		296.16	1	4.94245	0
4.94_296.1601m/z	HMDB11176		M+NH4	C14H18N2O4	39.8	5.98	-1.25342	94.6975	100 - 16.2 - 2.06 - 0.191	http://nonlinear.com/redirect/outbound?p=hmdb&param=HMDB11176	L-phenylalanyl-L-hydroxyproline		296.16	1	4.94245	0
4.94_296.1601m/z	HMDB28996		M+NH4	C14H18N2O4	39.8	5.98	-1.25342	94.6975	100 - 16.2 - 2.06 - 0.191	http://nonlinear.com/redirect/outbound?p=hmdb&param=HMDB28996	Phenylalanyl-Hydroxyproline		296.16	1	4.94245	0
4.94_296.1601m/z	HMDB29029		M+NH4	C14H18N2O4	39.8	5.84	-1.25342	94.6975	100 - 16.2 - 2.06 - 0.191	http://nonlinear.com/redirect/outbound?p=hmdb&param=HMDB29029	Prolyl-Tyrosine		296.16	1	4.94245	0
4.94_296.1601m/z	HMDB29113		M+NH4	C14H18N2O4	40	6.64	-1.25342	94.6975	100 - 16.2 - 2.06 - 0.191	http://nonlinear.com/redirect/outbound?p=hmdb&param=HMDB29113	Tyrosyl-Proline		296.16	1	4.94245	0
4.75_281.1771m/z	HMDB14943		M+H-H2O	C17H22N4O	37.6	0	3.43644	91.969	100 - 20.1 - 2.13 - 0.158	http://nonlinear.com/redirect/outbound?p=hmdb&param=HMDB14943	Minaprine		281.177	1	4.75028	0
4.75_281.1771m/z	HMDB61061		M+H-H2O	C17H22N4O	37.9	1.77	3.43644	91.969	100 - 20.1 - 2.13 - 0.158	http://nonlinear.com/redirect/outbound?p=hmdb&param=HMDB61061	9'-desmethylgranisetron		281.177	1	4.75028	0
3.63_599.1672m/z	HMDB29284		2M+H	C16H13NO5	39	0	1.99842	97.3932	100 - 18 - 2.56 - 0.266	http://nonlinear.com/redirect/outbound?p=hmdb&param=HMDB29284	Avenanthramide 1c		599.167	1	3.63372	0
3.63_599.1672m/z	HMDB38577		2M+H	C16H13NO5	39	0	1.99842	97.3932	100 - 18 - 2.56 - 0.266	http://nonlinear.com/redirect/outbound?p=hmdb&param=HMDB38577	(Z)-N-Coumaroyl-5-hydroxyanthranilic acid		599.167	1	3.63372	0
3.63_599.1672m/z	HMDB41141		2M+H	C16H13NO5	39	0	1.99842	97.3932	100 - 18 - 2.56 - 0.266	http://nonlinear.com/redirect/outbound?p=hmdb&param=HMDB41141	Marshdine		599.167	1	3.63372	0
3.63_599.1672m/z	HMDB41516		2M+H	C16H13NO5	39	0	1.99842	97.3932	100 - 18 - 2.56 - 0.266	http://nonlinear.com/redirect/outbound?p=hmdb&param=HMDB41516	Avenanthramide G		599.167	1	3.63372	0
3.17_415.2087m/z	HMDB11603	*	2M+H	C10H13N3O2	38.7	0	-0.261926	93.962	100 - 12.1 - 1.09	http://nonlinear.com/redirect/outbound?p=hmdb&param=HMDB11603	4-(Methylnitrosamino)-1-(3-pyridyl)-1-butanone		415.209	1	3.17152	0
3.24_881.2687m/z	HMDB36860		2M+H	C20H24O11	37.1	0.284	-2.58672	88.5033	100 - 22.3 - 4.64 - 0.664	http://nonlinear.com/redirect/outbound?p=hmdb&param=HMDB36860	Ginkgolide C		881.269	1	3.24225	0
3.24_881.2687m/z	LMPR0104540003		2M+H	C20H24O11	37.1	0.284	-2.58672	88.5033	100 - 22.3 - 4.64 - 0.664	http://www.lipidmaps.org/data/LMSDRecord.php?LMID=LMPR0104540003	Ginkgolide C		881.269	1	3.24225	0
3.97_301.1362m/z	HMDB13938	*	M+H	C17H20N2OS	36.5	0	-2.27487	85.1235	100 - 20.2 - 6.66 - 1.03 - 0.12	http://nonlinear.com/redirect/outbound?p=hmdb&param=HMDB13938	Promazine 5-sulfoxide		301.136	1	3.96805	0
3.28_273.9546m/z	HMDB31224	*	M+NH4	C4H6N2Na2S4	35.3	0	-0.726578	77.2581	100 - 8.33 - 18.4 - 1.37 - 1.35	http://nonlinear.com/redirect/outbound?p=hmdb&param=HMDB31224	Nabam		273.955	1	3.27797	0
4.95_175.1118m/z	HMDB31571		M+H-H2O	C12H16O2	40.7	16.6	0.313044	87.3696	100 - 13.2 - 1.22	http://nonlinear.com/redirect/outbound?p=hmdb&param=HMDB31571	2-Methyl-1-phenyl-2-propanyl acetate		175.112	1	4.9496	0
4.95_175.1118m/z	HMDB31614		M+H-H2O	C12H16O2	40.7	16.6	0.313044	87.3696	100 - 13.2 - 1.22	http://nonlinear.com/redirect/outbound?p=hmdb&param=HMDB31614	4-Phenyl-2-butyl acetate		175.112	1	4.9496	0
4.95_175.1118m/z	HMDB31618		M+H-H2O	C12H16O2	40.7	16.6	0.313044	87.3696	100 - 13.2 - 1.22	http://nonlinear.com/redirect/outbound?p=hmdb&param=HMDB31618	Ethyl 4-phenylbutanoate		175.112	1	4.9496	0
4.95_175.1118m/z	HMDB31622		M+H	C12H14O	43.8	31.7	0.345437	87.5798	100 - 13.2 - 1	http://nonlinear.com/redirect/outbound?p=hmdb&param=HMDB31622	6-Phenyl-3-hexen-2-one		175.112	1	4.9496	0
4.95_175.1118m/z	HMDB32043		M+H-H2O	C12H16O2	40.7	16.6	0.313044	87.3696	100 - 13.2 - 1.22	http://nonlinear.com/redirect/outbound?p=hmdb&param=HMDB32043	Benzyl 3-methylbutanoate		175.112	1	4.9496	0
4.95_175.1118m/z	HMDB33380		M+H-H2O	C12H16O2	40.7	16.6	0.313044	87.3696	100 - 13.2 - 1.22	http://nonlinear.com/redirect/outbound?p=hmdb&param=HMDB33380	3-Methylbutyl benzoate		175.112	1	4.9496	0
4.95_175.1118m/z	HMDB35010		M+H-H2O	C12H16O2	40.7	16.6	0.313044	87.3696	100 - 13.2 - 1.22	http://nonlinear.com/redirect/outbound?p=hmdb&param=HMDB35010	2-Methylpropyl phenylacetate		175.112	1	4.9496	0
4.95_175.1118m/z	HMDB35014		M+H-H2O	C12H16O2	40.7	16.6	0.313044	87.3696	100 - 13.2 - 1.22	http://nonlinear.com/redirect/outbound?p=hmdb&param=HMDB35014	2-Phenylethyl butanoate		175.112	1	4.9496	0
4.95_175.1118m/z	HMDB35015		M+H-H2O	C12H16O2	40.7	16.6	0.313044	87.3696	100 - 13.2 - 1.22	http://nonlinear.com/redirect/outbound?p=hmdb&param=HMDB35015	2-Phenylethyl 2-methylpropanoate		175.112	1	4.9496	0
4.95_175.1118m/z	HMDB35447		M+H-H2O	C12H16O2	40.7	16.6	0.313044	87.3696	100 - 13.2 - 1.22	http://nonlinear.com/redirect/outbound?p=hmdb&param=HMDB35447	5-Isopropyl-2-methylphenol acetate		175.112	1	4.9496	0
4.95_175.1118m/z	HMDB36388		M+H-H2O	C12H16O2	40.7	16.6	0.313044	87.3696	100 - 13.2 - 1.22	http://nonlinear.com/redirect/outbound?p=hmdb&param=HMDB36388	3-Phenylpropyl propanoate		175.112	1	4.9496	0
4.95_175.1118m/z	HMDB36734		M+H-H2O	C12H16O2	40.7	16.6	0.313044	87.3696	100 - 13.2 - 1.22	http://nonlinear.com/redirect/outbound?p=hmdb&param=HMDB36734	11,12,13-Trinor-1(10)-spirovetivene-2,7-dione		175.112	1	4.9496	0
4.95_175.1118m/z	HMDB37165		M+H-H2O	C12H16O2	40.7	16.6	0.313044	87.3696	100 - 13.2 - 1.22	http://nonlinear.com/redirect/outbound?p=hmdb&param=HMDB37165	4-Methyl-2-(1-phenylethyl)-1,3-dioxolane, 9CI		175.112	1	4.9496	0
4.95_175.1118m/z	HMDB37281		M+H	C12H14O	43.8	31.7	0.345437	87.5798	100 - 13.2 - 1	http://nonlinear.com/redirect/outbound?p=hmdb&param=HMDB37281	4-Methyl-2-phenyl-2-pentenal		175.112	1	4.9496	0
4.95_175.1118m/z	HMDB37709		M+H-H2O	C12H16O2	40.7	16.6	0.313044	87.3696	100 - 13.2 - 1.22	http://nonlinear.com/redirect/outbound?p=hmdb&param=HMDB37709	4-Methylphenyl 3-methylbutanoate		175.112	1	4.9496	0
4.95_175.1118m/z	HMDB37716		M+H-H2O	C12H16O2	40.7	16.6	0.313044	87.3696	100 - 13.2 - 1.22	http://nonlinear.com/redirect/outbound?p=hmdb&param=HMDB37716	1-Phenylethyl isobutyrate		175.112	1	4.9496	0
4.95_175.1118m/z	HMDB37717		M+H-H2O	C12H16O2	40.7	16.6	0.313044	87.3696	100 - 13.2 - 1.22	http://nonlinear.com/redirect/outbound?p=hmdb&param=HMDB37717	1-Phenylethyl butyrate		175.112	1	4.9496	0
4.95_175.1118m/z	HMDB37792		M+H-H2O	C12H16O2	37.4	0	0.313044	87.3696	100 - 13.2 - 1.22	http://nonlinear.com/redirect/outbound?p=hmdb&param=HMDB37792	1-Ethoxy-2-methoxy-4-(1-propenyl)benzene		175.112	1	4.9496	0
4.95_175.1118m/z	HMDB38180		M+H-H2O	C12H16O2	44.6	36	0.313044	87.3696	100 - 13.2 - 1.22	http://nonlinear.com/redirect/outbound?p=hmdb&param=HMDB38180	2-(2-Hydroxy-4-methylphenyl)-3-pentanone		175.112	1	4.9496	0
4.95_175.1118m/z	HMDB39153		M+H	C12H14O	43.8	31.7	0.345437	87.5798	100 - 13.2 - 1	http://nonlinear.com/redirect/outbound?p=hmdb&param=HMDB39153	(R)-11,12,13-Trinor-1(5),6,9-guaiatrien-8-one		175.112	1	4.9496	0
4.95_175.1118m/z	HMDB39496		M+H-H2O	C12H16O2	37.4	0	0.313044	87.3696	100 - 13.2 - 1.22	http://nonlinear.com/redirect/outbound?p=hmdb&param=HMDB39496	2-Ethoxy-1-methoxy-4-(1-propenyl)benzene		175.112	1	4.9496	0
4.95_175.1118m/z	HMDB39643		M+H-H2O	C12H16O2	44.6	36	0.313044	87.3696	100 - 13.2 - 1.22	http://nonlinear.com/redirect/outbound?p=hmdb&param=HMDB39643	11,12,13-Trinor-1,3,5-bisabolatrien-10-oic acid		175.112	1	4.9496	0
4.95_175.1118m/z	HMDB39841		M+H-H2O	C12H16O2	40.7	16.6	0.313044	87.3696	100 - 13.2 - 1.22	http://nonlinear.com/redirect/outbound?p=hmdb&param=HMDB39841	2-Benzyl-4,5-dimethyl-1,3-dioxolane		175.112	1	4.9496	0
4.95_175.1118m/z	HMDB40427		M+H-H2O	C12H16O2	40.7	16.6	0.313044	87.3696	100 - 13.2 - 1.22	http://nonlinear.com/redirect/outbound?p=hmdb&param=HMDB40427	Butyl phenylacetate		175.112	1	4.9496	0
4.95_175.1118m/z	HMDB40823		M+H	C12H14O	43.8	31.7	0.345437	87.5798	100 - 13.2 - 1	http://nonlinear.com/redirect/outbound?p=hmdb&param=HMDB40823	(S)-11,12,13-Trinor-7-calamenone		175.112	1	4.9496	0
4.95_175.1118m/z	LMFA01030240		M+H-H2O	C12H16O2	44.6	36	0.313044	87.3696	100 - 13.2 - 1.22	http://www.lipidmaps.org/data/LMSDRecord.php?LMID=LMFA01030240	2E,4E,8Z,10E-dodecatetraenoic acid		175.112	1	4.9496	0
4.95_175.1118m/z	LMFA01030241		M+H-H2O	C12H16O2	44.6	36	0.313044	87.3696	100 - 13.2 - 1.22	http://www.lipidmaps.org/data/LMSDRecord.php?LMID=LMFA01030241	2E,6E,8E,10E-dodecatetraenoic acid		175.112	1	4.9496	0
4.95_175.1118m/z	LMFA01030242		M+H-H2O	C12H16O2	44.6	36	0.313044	87.3696	100 - 13.2 - 1.22	http://www.lipidmaps.org/data/LMSDRecord.php?LMID=LMFA01030242	2E,6E,8Z,10E-dodecatetraenoic acid		175.112	1	4.9496	0
4.95_175.1118m/z	LMFA01030464		M+H-H2O	C12H16O2	43.9	32.3	0.313044	87.3696	100 - 13.2 - 1.22	http://www.lipidmaps.org/data/LMSDRecord.php?LMID=LMFA01030464	5,11-dodecadiynoic acid		175.112	1	4.9496	0
4.95_175.1118m/z	LMFA06000073		M+H	C12H14O	43.8	31.6	0.345437	87.5798	100 - 13.2 - 1	http://www.lipidmaps.org/data/LMSDRecord.php?LMID=LMFA06000073	2,4,6,8,10-dodecapentaenal		175.112	1	4.9496	0
1.05_167.0333m/z	HMDB01866		M+H-H2O	C8H8O5	38.5	3.12	-3.06792	92.7614	100 - 8.94 - 1.38	http://nonlinear.com/redirect/outbound?p=hmdb&param=HMDB01866	3,4-Dihydroxymandelic acid		167.033	1	1.05127	0
1.05_167.0333m/z	HMDB02107		M+H	C8H6O4	38.4	3.06	-3.40072	92.9907	100 - 8.87 - 1.17	http://nonlinear.com/redirect/outbound?p=hmdb&param=HMDB02107	Phthalic acid		167.033	1	1.05127	0
1.05_167.0333m/z	HMDB02334		M+H	C8H6O4	38.6	4.14	-3.40072	92.9907	100 - 8.87 - 1.17	http://nonlinear.com/redirect/outbound?p=hmdb&param=HMDB02334	Benzoquinoneacetic acid		167.033	1	1.05127	0
1.05_167.0333m/z	HMDB02428		M+H	C8H6O4	38.4	3.06	-3.40072	92.9907	100 - 8.87 - 1.17	http://nonlinear.com/redirect/outbound?p=hmdb&param=HMDB02428	Terephthalic acid		167.033	1	1.05127	0
1.05_167.0333m/z	HMDB13198		M+H-H2O	C8H8O5	38.5	3.12	-3.06792	92.7614	100 - 8.94 - 1.38	http://nonlinear.com/redirect/outbound?p=hmdb&param=HMDB13198	4-O-Methylgallic acid		167.033	1	1.05127	0
1.05_167.0333m/z	HMDB29650		M+H-H2O	C8H8O5	37.9	0.298	-3.06792	92.7614	100 - 8.94 - 1.38	http://nonlinear.com/redirect/outbound?p=hmdb&param=HMDB29650	Methyl 2,4,6-trihydroxybenzoate		167.033	1	1.05127	0
1.05_167.0333m/z	HMDB32613		M+H	C8H6O4	38.4	3.06	-3.40072	92.9907	100 - 8.87 - 1.17	http://nonlinear.com/redirect/outbound?p=hmdb&param=HMDB32613	3,4-Methylenedioxybenzoic acid		167.033	1	1.05127	0
4.64_817.7856m/z	LMST01010092		2M+H	C27H40D6O2	34.5	0	4.23849	77.4716	100 - 29.7 - 4.67 - 0.515	http://www.lipidmaps.org/data/LMSDRecord.php?LMID=LMST01010092	24-hydroxy-cholesterol(d6)		817.786	1	4.64383	0
4.64_817.7856m/z	LMST01010146		2M+H	C27H40D6O2	34.5	0	4.23849	77.4716	100 - 29.7 - 4.67 - 0.515	http://www.lipidmaps.org/data/LMSDRecord.php?LMID=LMST01010146	25-hydroxy-cholesterol(d6)		817.786	1	4.64383	0
4.64_817.7856m/z	LMST01010147		2M+H	C27H40D6O2	34.5	0	4.23849	77.4716	100 - 29.7 - 4.67 - 0.515	http://www.lipidmaps.org/data/LMSDRecord.php?LMID=LMST01010147	27-hydroxy-cholesterol(d6)		817.786	1	4.64383	0
4.76_263.0892m/z	HMDB28979	*	M+H-H2O	C10H20N2O3S2	35.2	1.62	3.45365	78.4528	100 - 13.5 - 10.5 - 1.26 - 0.376	http://nonlinear.com/redirect/outbound?p=hmdb&param=HMDB28979	Methionyl-Methionine		263.089	1	4.76457	0
4.64_520.2667n	HMDB30116		M+H-H2O, M+H	C28H40O9	37.4	6.97	-1.0249	81.2629	100 - 31.1 - 6.52 - 1.03 - 0.133	http://nonlinear.com/redirect/outbound?p=hmdb&param=HMDB30116	Withaperuvin D	520.267	503.263	1	4.64383	0
4.64_520.2667n	HMDB34191		M+H-H2O, M+H	C28H40O9	37.4	7.04	-1.0249	81.2629	100 - 31.1 - 6.52 - 1.03 - 0.133	http://nonlinear.com/redirect/outbound?p=hmdb&param=HMDB34191	Withaperuvin B	520.267	503.263	1	4.64383	0
4.64_520.2667n	HMDB60141		M+H-H2O, M+H	C28H40O9	37.1	5.52	-1.0249	81.2629	100 - 31.1 - 6.52 - 1.03 - 0.133	http://nonlinear.com/redirect/outbound?p=hmdb&param=HMDB60141	rac-4-Hydroxy-4-O-(beta-D-glucuronide)-all-trans-retinyl acetate	520.267	503.263	1	4.64383	0
1.05_367.1483m/z	HMDB14258		M+NH4	C18H20FNO3S	37.1	3.26	-0.823752	83.291	100 - 21 - 7.23 - 1.17 - 0.156	http://nonlinear.com/redirect/outbound?p=hmdb&param=HMDB14258	R-138727		367.148	1	1.05127	0
1.05_367.1483m/z	HMDB14720		M+NH4	C16H14F3N5O	37.6	1.18	-1.54566	88.8353	100 - 19.3 - 1.98 - 0.142	http://nonlinear.com/redirect/outbound?p=hmdb&param=HMDB14720	Voriconazole		367.148	1	1.05127	0
1.05_367.1483m/z	HMDB29992		M+H	C17H22N2O7	36.7	1.07	-4.49774	87.5081	100 - 19.6 - 3.27 - 0.389	http://nonlinear.com/redirect/outbound?p=hmdb&param=HMDB29992	Tetrahydropentoxyline		367.148	1	1.05127	0
1.05_367.1483m/z	HMDB33108		M+H	C17H22N2O7	37.1	3.31	-4.49774	87.5081	100 - 19.6 - 3.27 - 0.389	http://nonlinear.com/redirect/outbound?p=hmdb&param=HMDB33108	Semilepidinoside B		367.148	1	1.05127	0
4.67_824.4634n	HMDB13478		M+H-H2O, M+NH4	C40H74O13P2	38.5	7	3.56243	89.915	100 - 44.6 - 12.4 - 2.57 - 0.435	http://nonlinear.com/redirect/outbound?p=hmdb&param=HMDB13478	PGP(16:0/18:3(6Z,9Z,12Z))	824.463	842.476	1	4.66527	0
4.67_824.4634n	HMDB13479		M+H-H2O, M+NH4	C40H74O13P2	38.6	7.09	3.56243	89.915	100 - 44.6 - 12.4 - 2.57 - 0.435	http://nonlinear.com/redirect/outbound?p=hmdb&param=HMDB13479	PGP(16:0/18:3(9Z,12Z,15Z))	824.463	842.476	1	4.66527	0
4.67_824.4634n	HMDB13492		M+H-H2O, M+NH4	C40H74O13P2	38.5	7	3.56243	89.915	100 - 44.6 - 12.4 - 2.57 - 0.435	http://nonlinear.com/redirect/outbound?p=hmdb&param=HMDB13492	PGP(16:1(9Z)/18:2(9Z,12Z))	824.463	842.476	1	4.66527	0
4.67_824.4634n	HMDB13548		M+H-H2O, M+NH4	C40H74O13P2	38.5	7	3.56243	89.915	100 - 44.6 - 12.4 - 2.57 - 0.435	http://nonlinear.com/redirect/outbound?p=hmdb&param=HMDB13548	PGP(18:2(9Z,12Z)/16:1(9Z))	824.463	842.476	1	4.66527	0
4.67_824.4634n	HMDB13562		M+H-H2O, M+NH4	C40H74O13P2	38.5	7	3.56243	89.915	100 - 44.6 - 12.4 - 2.57 - 0.435	http://nonlinear.com/redirect/outbound?p=hmdb&param=HMDB13562	PGP(18:3(6Z,9Z,12Z)/16:0)	824.463	842.476	1	4.66527	0
4.67_824.4634n	HMDB13577		M+H-H2O, M+NH4	C40H74O13P2	38.6	7.09	3.56243	89.915	100 - 44.6 - 12.4 - 2.57 - 0.435	http://nonlinear.com/redirect/outbound?p=hmdb&param=HMDB13577	PGP(18:3(9Z,12Z,15Z)/16:0)	824.463	842.476	1	4.66527	0
3.83_286.1068m/z	HMDB02034		M+NH4	C8H16N2O6S	37.2	0	0.243988	86.512	100 - 10.6 - 6.26 - 0.588 - 0.109	http://nonlinear.com/redirect/outbound?p=hmdb&param=HMDB02034	Homolanthionine		286.107	1	3.83303	0
3.83_286.1068m/z	HMDB05808		M+NH4	C16H12O4	57.2	93.5	-2.18677	95.3147	100 - 17.6 - 2.28 - 0.219	http://nonlinear.com/redirect/outbound?p=hmdb&param=HMDB05808	Formononetin		286.107	1	3.83303	0
3.83_286.1068m/z	HMDB30177		M+H	C16H15NO4	56.6	90	-2.05619	95.5771	100 - 18 - 2.35 - 0.228	http://nonlinear.com/redirect/outbound?p=hmdb&param=HMDB30177	Arborinine		286.107	1	3.83303	0
3.83_286.1068m/z	HMDB30720		M+NH4	C16H12O4	57.3	93.6	-2.18677	95.3147	100 - 17.6 - 2.28 - 0.219	http://nonlinear.com/redirect/outbound?p=hmdb&param=HMDB30720	Trigraecum		286.107	1	3.83303	0
3.83_286.1068m/z	HMDB33036		M+NH4	C16H12O4	38.5	0	-2.18677	95.3147	100 - 17.6 - 2.28 - 0.219	http://nonlinear.com/redirect/outbound?p=hmdb&param=HMDB33036	8-Hydroxy-1-methoxy-3-methylanthraquinone		286.107	1	3.83303	0
3.83_286.1068m/z	HMDB33994		M+NH4	C16H12O4	57.2	93.5	-2.18677	95.3147	100 - 17.6 - 2.28 - 0.219	http://nonlinear.com/redirect/outbound?p=hmdb&param=HMDB33994	Isoformononetin		286.107	1	3.83303	0
3.83_286.1068m/z	HMDB36586		M+NH4	C16H12O4	38.5	0	-2.18677	95.3147	100 - 17.6 - 2.28 - 0.219	http://nonlinear.com/redirect/outbound?p=hmdb&param=HMDB36586	1,3-Dimethoxyanthraquinone		286.107	1	3.83303	0
3.83_286.1068m/z	LMPK12050037		M+NH4	C16H12O4	57.2	93.5	-2.18677	95.3147	100 - 17.6 - 2.28 - 0.219	http://www.lipidmaps.org/data/LMSDRecord.php?LMID=LMPK12050037	Formononetin		286.107	1	3.83303	0
3.83_286.1068m/z	LMPK12050039		M+NH4	C16H12O4	57.2	93.5	-2.18677	95.3147	100 - 17.6 - 2.28 - 0.219	http://www.lipidmaps.org/data/LMSDRecord.php?LMID=LMPK12050039	Isoformononetin		286.107	1	3.83303	0
3.83_286.1068m/z	LMPK12050154		M+NH4	C16H12O4	57.2	93.5	-2.18677	95.3147	100 - 17.6 - 2.28 - 0.219	http://www.lipidmaps.org/data/LMSDRecord.php?LMID=LMPK12050154	Pallidiflorin		286.107	1	3.83303	0
3.83_286.1068m/z	LMPK12050158		M+NH4	C16H12O4	57.2	93.5	-2.18677	95.3147	100 - 17.6 - 2.28 - 0.219	http://www.lipidmaps.org/data/LMSDRecord.php?LMID=LMPK12050158	5-Hydroxy-7-methoxyisoflavone		286.107	1	3.83303	0
3.83_286.1068m/z	LMPK12100003		M+NH4	C16H12O4	57.3	93.6	-2.18677	95.3147	100 - 17.6 - 2.28 - 0.219	http://www.lipidmaps.org/data/LMSDRecord.php?LMID=LMPK12100003	Dalbergin		286.107	1	3.83303	0
3.83_286.1068m/z	LMPK12100007		M+NH4	C16H12O4	57.3	93.6	-2.18677	95.3147	100 - 17.6 - 2.28 - 0.219	http://www.lipidmaps.org/data/LMSDRecord.php?LMID=LMPK12100007	Isodalbergin		286.107	1	3.83303	0
3.83_286.1068m/z	LMPK12110036		M+NH4	C16H12O4	57.3	93.6	-2.18677	95.3147	100 - 17.6 - 2.28 - 0.219	http://www.lipidmaps.org/data/LMSDRecord.php?LMID=LMPK12110036	Isopratol		286.107	1	3.83303	0
3.83_286.1068m/z	LMPK12110062		M+NH4	C16H12O4	57.3	93.6	-2.18677	95.3147	100 - 17.6 - 2.28 - 0.219	http://www.lipidmaps.org/data/LMSDRecord.php?LMID=LMPK12110062	Trigraecum		286.107	1	3.83303	0
3.83_286.1068m/z	LMPK12110082		M+NH4	C16H12O4	57.3	93.6	-2.18677	95.3147	100 - 17.6 - 2.28 - 0.219	http://www.lipidmaps.org/data/LMSDRecord.php?LMID=LMPK12110082	5-Hydroxy-2'-methoxyflavone		286.107	1	3.83303	0
3.83_286.1068m/z	LMPK12110101		M+NH4	C16H12O4	57.3	93.6	-2.18677	95.3147	100 - 17.6 - 2.28 - 0.219	http://www.lipidmaps.org/data/LMSDRecord.php?LMID=LMPK12110101	5-Hydroxy-6-methoxyflavone		286.107	1	3.83303	0
3.83_286.1068m/z	LMPK12110107		M+NH4	C16H12O4	57.3	93.6	-2.18677	95.3147	100 - 17.6 - 2.28 - 0.219	http://www.lipidmaps.org/data/LMSDRecord.php?LMID=LMPK12110107	6-Hydroxy-4'-methoxyflavone		286.107	1	3.83303	0
3.83_286.1068m/z	LMPK12110170		M+NH4	C16H12O4	57.3	93.6	-2.18677	95.3147	100 - 17.6 - 2.28 - 0.219	http://www.lipidmaps.org/data/LMSDRecord.php?LMID=LMPK12110170	Strobochrysin		286.107	1	3.83303	0
3.83_286.1068m/z	LMPK12110190		M+NH4	C16H12O4	57.3	93.6	-2.18677	95.3147	100 - 17.6 - 2.28 - 0.219	http://www.lipidmaps.org/data/LMSDRecord.php?LMID=LMPK12110190	Tectochrysin		286.107	1	3.83303	0
3.83_286.1068m/z	LMPK12111617		M+NH4	C16H12O4	38.5	0	-2.18677	95.3147	100 - 17.6 - 2.28 - 0.219	http://www.lipidmaps.org/data/LMSDRecord.php?LMID=LMPK12111617	3-Hydroxy-4'-methoxyflavone		286.107	1	3.83303	0
4.69_425.1425m/z	HMDB00913		2M+H	C10H12O5	37.2	1.25	-3.97344	89.5697	100 - 11.1 - 1.59 - 0.131	http://nonlinear.com/redirect/outbound?p=hmdb&param=HMDB00913	Vanillactic acid		425.143	1	4.69383	0
4.69_425.1425m/z	HMDB29605		M+H	C20H24O10	35.1	0.554	-3.97344	79.3966	100 - 22.3 - 4.42 - 0.617	http://nonlinear.com/redirect/outbound?p=hmdb&param=HMDB29605	Ginkgolide J		425.143	1	4.69383	0
4.69_425.1425m/z	HMDB30042		M+H	C20H24O10	35	0	-3.97344	79.3966	100 - 22.3 - 4.42 - 0.617	http://nonlinear.com/redirect/outbound?p=hmdb&param=HMDB30042	Ginkgolide M		425.143	1	4.69383	0
4.69_425.1425m/z	HMDB30294		M+H-H2O	C20H26O11	44.7	49	-3.81159	79.1921	100 - 22.3 - 4.64 - 0.665	http://nonlinear.com/redirect/outbound?p=hmdb&param=HMDB30294	1-O-E-Cinnamoyl-(6-arabinosylglucose)		425.143	1	4.69383	0
4.69_425.1425m/z	HMDB30883		M+H	C20H24O10	43.4	42.2	-3.97344	79.3966	100 - 22.3 - 4.42 - 0.617	http://nonlinear.com/redirect/outbound?p=hmdb&param=HMDB30883	Leptophylloside		425.143	1	4.69383	0
4.69_425.1425m/z	HMDB30884		M+H	C20H24O10	43.4	42.2	-3.97344	79.3966	100 - 22.3 - 4.42 - 0.617	http://nonlinear.com/redirect/outbound?p=hmdb&param=HMDB30884	Rutarin		425.143	1	4.69383	0
4.69_425.1425m/z	HMDB31704		2M+H	C10H12O5	37.2	1.19	-3.97344	89.5697	100 - 11.1 - 1.59 - 0.131	http://nonlinear.com/redirect/outbound?p=hmdb&param=HMDB31704	Danielone		425.143	1	4.69383	0
4.69_425.1425m/z	HMDB33835		2M+H	C10H12O5	37.2	1.19	-3.97344	89.5697	100 - 11.1 - 1.59 - 0.131	http://nonlinear.com/redirect/outbound?p=hmdb&param=HMDB33835	Propyl gallate		425.143	1	4.69383	0
4.69_425.1425m/z	HMDB33839		2M+H	C10H12O5	37.1	0.634	-3.97344	89.5697	100 - 11.1 - 1.59 - 0.131	http://nonlinear.com/redirect/outbound?p=hmdb&param=HMDB33839	Eudesmic acid		425.143	1	4.69383	0
4.69_425.1425m/z	HMDB34231		M+H	C20H24O10	43.5	42.9	-3.97344	79.3966	100 - 22.3 - 4.42 - 0.617	http://nonlinear.com/redirect/outbound?p=hmdb&param=HMDB34231	Apterin		425.143	1	4.69383	0
4.69_425.1425m/z	HMDB34493		2M+H	C10H12O5	37.2	1.25	-3.97344	89.5697	100 - 11.1 - 1.59 - 0.131	http://nonlinear.com/redirect/outbound?p=hmdb&param=HMDB34493	Valtrate		425.143	1	4.69383	0
4.69_425.1425m/z	HMDB36861		M+H	C20H24O10	35.1	0.554	-3.97344	79.3966	100 - 22.3 - 4.42 - 0.617	http://nonlinear.com/redirect/outbound?p=hmdb&param=HMDB36861	Ginkgolide B		425.143	1	4.69383	0
4.69_425.1425m/z	HMDB39028		M+H	C20H24O10	43.4	42.2	-3.97344	79.3966	100 - 22.3 - 4.42 - 0.617	http://nonlinear.com/redirect/outbound?p=hmdb&param=HMDB39028	Celereoside		425.143	1	4.69383	0
4.69_425.1425m/z	HMDB39037		M+H	C20H24O10	43.5	42.9	-3.97344	79.3966	100 - 22.3 - 4.42 - 0.617	http://nonlinear.com/redirect/outbound?p=hmdb&param=HMDB39037	Smyrindioloside		425.143	1	4.69383	0
4.69_425.1425m/z	HMDB39038		M+H	C20H24O10	43.6	43	-3.97344	79.3966	100 - 22.3 - 4.42 - 0.617	http://nonlinear.com/redirect/outbound?p=hmdb&param=HMDB39038	(1'x,2S)-2-(1,2-Dihydroxy-1-methylethyl)-2,3-dihydro-7H-furo[3,2-g][1]benzopyran-7-one 2'-glucoside		425.143	1	4.69383	0
4.69_425.1425m/z	HMDB41286		2M+H	C10H12O5	37.2	1.19	-3.97344	89.5697	100 - 11.1 - 1.59 - 0.131	http://nonlinear.com/redirect/outbound?p=hmdb&param=HMDB41286	2,3-Dihydroxy-1-(4-hydroxy-3-methoxyphenyl)-1-propanone		425.143	1	4.69383	0
4.69_425.1425m/z	HMDB41661		2M+H	C10H12O5	37.2	1.19	-3.97344	89.5697	100 - 11.1 - 1.59 - 0.131	http://nonlinear.com/redirect/outbound?p=hmdb&param=HMDB41661	3,4-Dihydroxyphenyllactic acid methyl ester		425.143	1	4.69383	0
4.69_425.1425m/z	HMDB41663		2M+H	C10H12O5	37.2	1.25	-3.97344	89.5697	100 - 11.1 - 1.59 - 0.131	http://nonlinear.com/redirect/outbound?p=hmdb&param=HMDB41663	3-(3,4-Dihydroxyphenyl)-2-methoxypropionic acid		425.143	1	4.69383	0
4.69_425.1425m/z	HMDB41665		2M+H	C10H12O5	37.2	1.25	-3.97344	89.5697	100 - 11.1 - 1.59 - 0.131	http://nonlinear.com/redirect/outbound?p=hmdb&param=HMDB41665	3-Hydroxy-4-methoxyphenyllactic acid		425.143	1	4.69383	0
4.69_425.1425m/z	HMDB60557		2M+H	C10H12O5	37.2	1.25	-3.97344	89.5697	100 - 11.1 - 1.59 - 0.131	http://nonlinear.com/redirect/outbound?p=hmdb&param=HMDB60557	beta-(2-Methoxyphenoxy)-lactic acid		425.143	1	4.69383	0
4.69_425.1425m/z	LMPR0104540002		M+H	C20H24O10	35	0	-3.97344	79.3966	100 - 22.3 - 4.42 - 0.617	http://www.lipidmaps.org/data/LMSDRecord.php?LMID=LMPR0104540002	Ginkgolide B		425.143	1	4.69383	0
4.69_425.1425m/z	LMPR0104540004		M+H	C20H24O10	35	0	-3.97344	79.3966	100 - 22.3 - 4.42 - 0.617	http://www.lipidmaps.org/data/LMSDRecord.php?LMID=LMPR0104540004	Ginkgolide J		425.143	1	4.69383	0
11.51_468.3570m/z	LMSP01040007	*	M+NH4	C22H47N2O5P	38.3	0	2.10967	94.16	100 - 25.3 - 4.09 - 0.496	http://www.lipidmaps.org/data/LMSDRecord.php?LMID=LMSP01040007	C17 sphingosine-1-phosphocholine		468.357	1	11.5082	0
4.71_217.0829m/z	HMDB11169		M+H-H2O	C8H14N2O6	38.4	0.935	4.12248	95.9045	100 - 9.77 - 1.66 - 0.131	http://nonlinear.com/redirect/outbound?p=hmdb&param=HMDB11169	L-beta-aspartyl-L-threonine		217.083	1	4.70742	0
4.71_217.0829m/z	HMDB14904		M+NH4	C8H9NO5	38.4	1.83	4.84815	95.7321	100 - 9.31 - 1.41 - 0.105	http://nonlinear.com/redirect/outbound?p=hmdb&param=HMDB14904	Clavulanate		217.083	1	4.70742	0
4.71_217.0829m/z	HMDB28763		M+H-H2O	C8H14N2O6	38.4	0.935	4.12248	95.9045	100 - 9.77 - 1.66 - 0.131	http://nonlinear.com/redirect/outbound?p=hmdb&param=HMDB28763	Aspartyl-Threonine		217.083	1	4.70742	0
4.71_217.0829m/z	HMDB29057		M+H-H2O	C8H14N2O6	38.4	0.687	4.12248	95.9045	100 - 9.77 - 1.66 - 0.131	http://nonlinear.com/redirect/outbound?p=hmdb&param=HMDB29057	Threoninyl-Aspartate		217.083	1	4.70742	0
4.71_217.0829m/z	HMDB29414		M+NH4	C8H9NO5	38.2	1.07	4.84815	95.7321	100 - 9.31 - 1.41 - 0.105	http://nonlinear.com/redirect/outbound?p=hmdb&param=HMDB29414	(S)-alpha-Amino-4-carboxy-3-furanpropanoic acid		217.083	1	4.70742	0
0.75_941.3192m/z	LMPK12113326	*	2M+H	C25H26O9	35.3	0	-3.69088	80.6383	100 - 27.7 - 5.53 - 0.825 - 0.102	http://www.lipidmaps.org/data/LMSDRecord.php?LMID=LMPK12113326	2-(1,3-Benzodioxol-5-yl)-3,5,6,8-tetramethoxy-7-[(3-methyl-2-butenyl)oxy]-4H-1-benzopyran-4-one		941.319	1	0.745517	0
4.79_315.1243m/z	HMDB01173		M+NH4	C11H15N5O3S	37	0	2.91705	88.3178	100 - 14.8 - 6.16 - 0.768	http://nonlinear.com/redirect/outbound?p=hmdb&param=HMDB01173	5'-Methylthioadenosine		315.124	1	4.79315	0
4.79_315.1243m/z	HMDB30567		M+H	C18H18O5	36.3	0	4.94217	87.3604	100 - 19.9 - 2.9 - 0.314	http://nonlinear.com/redirect/outbound?p=hmdb&param=HMDB30567	(-)-3,4,9-Trimethoxypterocarpan		315.124	1	4.79315	0
4.79_315.1243m/z	HMDB30664		M+H-H2O	C18H20O6	36.3	0	4.67416	87.1329	100 - 19.9 - 3.11 - 0.357	http://nonlinear.com/redirect/outbound?p=hmdb&param=HMDB30664	3,3'-Dihydroxy-4',5,7-trimethoxyflavan		315.124	1	4.79315	0
4.79_315.1243m/z	HMDB32806		M+H	C18H18O5	36.3	0	4.94217	87.3604	100 - 19.9 - 2.9 - 0.314	http://nonlinear.com/redirect/outbound?p=hmdb&param=HMDB32806	p-Hydroxyphenethyl trans-ferulate		315.124	1	4.79315	0
4.79_315.1243m/z	HMDB33586		M+H	C18H18O5	36.3	0	4.94217	87.3604	100 - 19.9 - 2.9 - 0.314	http://nonlinear.com/redirect/outbound?p=hmdb&param=HMDB33586	2'-Hydroxy-4,4',6'-trimethoxychalcone		315.124	1	4.79315	0
4.79_315.1243m/z	HMDB33787		M+H	C18H18O5	36.3	0	4.94217	87.3604	100 - 19.9 - 2.9 - 0.314	http://nonlinear.com/redirect/outbound?p=hmdb&param=HMDB33787	2,3,9-Trimethoxypterocarpan		315.124	1	4.79315	0
4.79_315.1243m/z	HMDB34262		M+H-H2O	C18H20O6	36.7	1.72	4.67416	87.1329	100 - 19.9 - 3.11 - 0.357	http://nonlinear.com/redirect/outbound?p=hmdb&param=HMDB34262	Byssochlamic acid		315.124	1	4.79315	0
4.79_315.1243m/z	HMDB37086		M+H	C18H18O5	36.7	1.72	4.94217	87.3604	100 - 19.9 - 2.9 - 0.314	http://nonlinear.com/redirect/outbound?p=hmdb&param=HMDB37086	5,8-Dimethoxychalepensin		315.124	1	4.79315	0
4.79_315.1243m/z	HMDB39571		M+H-H2O	C18H20O6	36.3	0	4.67416	87.1329	100 - 19.9 - 3.11 - 0.357	http://nonlinear.com/redirect/outbound?p=hmdb&param=HMDB39571	5'-Hydroxy-3'-methoxysativan		315.124	1	4.79315	0
4.79_315.1243m/z	HMDB40308		M+H-H2O	C18H20O6	36.3	0	4.67416	87.1329	100 - 19.9 - 3.11 - 0.357	http://nonlinear.com/redirect/outbound?p=hmdb&param=HMDB40308	5',8-Dihydroxy-3',4',7-trimethoxyflavan		315.124	1	4.79315	0
4.79_315.1243m/z	HMDB40936		M+H	C18H18O5	36.3	0	4.94217	87.3604	100 - 19.9 - 2.9 - 0.314	http://nonlinear.com/redirect/outbound?p=hmdb&param=HMDB40936	beta,2-Dihydroxy-4,6-dimethoxy-3-methylchalcone		315.124	1	4.79315	0
4.79_315.1243m/z	HMDB41645		M+H	C18H18O5	36.7	1.99	4.94217	87.3604	100 - 19.9 - 2.9 - 0.314	http://nonlinear.com/redirect/outbound?p=hmdb&param=HMDB41645	2'-Hydroxyenterolactone		315.124	1	4.79315	0
4.79_315.1243m/z	HMDB41650		M+H	C18H18O5	36.7	1.99	4.94217	87.3604	100 - 19.9 - 2.9 - 0.314	http://nonlinear.com/redirect/outbound?p=hmdb&param=HMDB41650	2-Hydroxyenterolactone		315.124	1	4.79315	0
4.79_315.1243m/z	HMDB41672		M+H	C18H18O5	36.7	1.99	4.94217	87.3604	100 - 19.9 - 2.9 - 0.314	http://nonlinear.com/redirect/outbound?p=hmdb&param=HMDB41672	4'-Hydroxyenterolactone		315.124	1	4.79315	0
4.79_315.1243m/z	HMDB41682		M+H	C18H18O5	36.7	1.99	4.94217	87.3604	100 - 19.9 - 2.9 - 0.314	http://nonlinear.com/redirect/outbound?p=hmdb&param=HMDB41682	4-Hydroxyenterolactone		315.124	1	4.79315	0
4.79_315.1243m/z	HMDB41694		M+H	C18H18O5	36.7	1.99	4.94217	87.3604	100 - 19.9 - 2.9 - 0.314	http://nonlinear.com/redirect/outbound?p=hmdb&param=HMDB41694	5-Hydroxyenterolactone		315.124	1	4.79315	0
4.79_315.1243m/z	HMDB41697		M+H	C18H18O5	36.7	1.99	4.94217	87.3604	100 - 19.9 - 2.9 - 0.314	http://nonlinear.com/redirect/outbound?p=hmdb&param=HMDB41697	6'-Hydroxyenterolactone		315.124	1	4.79315	0
4.79_315.1243m/z	HMDB41700		M+H	C18H18O5	36.7	1.99	4.94217	87.3604	100 - 19.9 - 2.9 - 0.314	http://nonlinear.com/redirect/outbound?p=hmdb&param=HMDB41700	6-Hydroxyenterolactone		315.124	1	4.79315	0
4.79_315.1243m/z	HMDB41703		M+H	C18H18O5	36.7	1.99	4.94217	87.3604	100 - 19.9 - 2.9 - 0.314	http://nonlinear.com/redirect/outbound?p=hmdb&param=HMDB41703	7-Hydroxyenterolactone		315.124	1	4.79315	0
4.79_315.1243m/z	LMPK12020146		M+H-H2O	C18H20O6	36.3	0	4.67416	87.1329	100 - 19.9 - 3.11 - 0.357	http://www.lipidmaps.org/data/LMSDRecord.php?LMID=LMPK12020146	Catechin 5,7,3'-trimethyl ether		315.124	1	4.79315	0
4.79_315.1243m/z	LMPK12020147		M+H-H2O	C18H20O6	36.3	0	4.67416	87.1329	100 - 19.9 - 3.11 - 0.357	http://www.lipidmaps.org/data/LMSDRecord.php?LMID=LMPK12020147	Epicatechin 5,7,3'-trimethyl ether		315.124	1	4.79315	0
4.79_315.1243m/z	LMPK12020148		M+H-H2O	C18H20O6	36.3	0	4.67416	87.1329	100 - 19.9 - 3.11 - 0.357	http://www.lipidmaps.org/data/LMSDRecord.php?LMID=LMPK12020148	Catechin 5,7,4'-trimethyl ether		315.124	1	4.79315	0
4.79_315.1243m/z	LMPK12020183		M+H-H2O	C18H20O6	36.3	0	4.67416	87.1329	100 - 19.9 - 3.11 - 0.357	http://www.lipidmaps.org/data/LMSDRecord.php?LMID=LMPK12020183	Fisetinidol-4beta-ol 7,3',4'-trimethyl ether		315.124	1	4.79315	0
4.79_315.1243m/z	LMPK12020250		M+H	C18H18O5	36.3	0	4.94217	87.3604	100 - 19.9 - 2.9 - 0.314	http://www.lipidmaps.org/data/LMSDRecord.php?LMID=LMPK12020250	7,2'-Dihydroxy-6,8-dimethyl-4',5'-methylenedioxyflavan		315.124	1	4.79315	0
4.79_315.1243m/z	LMPK12020251		M+H	C18H18O5	36.3	0	4.94217	87.3604	100 - 19.9 - 2.9 - 0.314	http://www.lipidmaps.org/data/LMSDRecord.php?LMID=LMPK12020251	7,2'-Dihydroxy-5,8-dimethyl-4',5'-methylenedioxyflavan		315.124	1	4.79315	0
4.79_315.1243m/z	LMPK12070064		M+H	C18H18O5	36.3	0	4.94217	87.3604	100 - 19.9 - 2.9 - 0.314	http://www.lipidmaps.org/data/LMSDRecord.php?LMID=LMPK12070064	2-Methoxyhomopterocarpin		315.124	1	4.79315	0
4.79_315.1243m/z	LMPK12070076		M+H	C18H18O5	36.3	0	4.94217	87.3604	100 - 19.9 - 2.9 - 0.314	http://www.lipidmaps.org/data/LMSDRecord.php?LMID=LMPK12070076	4-Methoxyhomopterocarpin		315.124	1	4.79315	0
4.79_315.1243m/z	LMPK12070138		M+H	C18H18O5	36.3	0	4.94217	87.3604	100 - 19.9 - 2.9 - 0.314	http://www.lipidmaps.org/data/LMSDRecord.php?LMID=LMPK12070138	6-Methoxyhomopterocarpin		315.124	1	4.79315	0
4.79_315.1243m/z	LMPK12080035		M+H-H2O	C18H20O6	36.3	0	4.67416	87.1329	100 - 19.9 - 3.11 - 0.357	http://www.lipidmaps.org/data/LMSDRecord.php?LMID=LMPK12080035	Lonchocarpan		315.124	1	4.79315	0
4.79_315.1243m/z	LMPK12080040		M+H-H2O	C18H20O6	36.3	0	4.67416	87.1329	100 - 19.9 - 3.11 - 0.357	http://www.lipidmaps.org/data/LMSDRecord.php?LMID=LMPK12080040	Duartin		315.124	1	4.79315	0
4.79_315.1243m/z	LMPK12080041		M+H-H2O	C18H20O6	36.3	0	4.67416	87.1329	100 - 19.9 - 3.11 - 0.357	http://www.lipidmaps.org/data/LMSDRecord.php?LMID=LMPK12080041	Isoduartin		315.124	1	4.79315	0
4.79_315.1243m/z	LMPK12120198		M+H	C18H18O5	36.3	0	4.94217	87.3604	100 - 19.9 - 2.9 - 0.314	http://www.lipidmaps.org/data/LMSDRecord.php?LMID=LMPK12120198	Crotaoprostrin		315.124	1	4.79315	0
4.79_315.1243m/z	LMPK12120205		M+H	C18H18O5	36.3	0	4.94217	87.3604	100 - 19.9 - 2.9 - 0.314	http://www.lipidmaps.org/data/LMSDRecord.php?LMID=LMPK12120205	2'-Hydroxy-2,4',6'-trimethoxychalcone		315.124	1	4.79315	0
4.79_315.1243m/z	LMPK12120322		M+H	C18H18O5	36.3	0	4.94217	87.3604	100 - 19.9 - 2.9 - 0.314	http://www.lipidmaps.org/data/LMSDRecord.php?LMID=LMPK12120322	4'-Hydroxy-2',4,6'-trimethoxychalcone		315.124	1	4.79315	0
4.79_315.1243m/z	LMPK12120339		M+H	C18H18O5	36.3	0	4.94217	87.3604	100 - 19.9 - 2.9 - 0.314	http://www.lipidmaps.org/data/LMSDRecord.php?LMID=LMPK12120339	Helilandin B		315.124	1	4.79315	0
4.79_315.1243m/z	LMPK12120340		M+H	C18H18O5	36.3	0	4.94217	87.3604	100 - 19.9 - 2.9 - 0.314	http://www.lipidmaps.org/data/LMSDRecord.php?LMID=LMPK12120340	2'-Hydroxy-3',4',6'-trimethoxychalcone		315.124	1	4.79315	0
4.79_315.1243m/z	LMPK12120417		M+H	C18H18O5	36.3	0	4.94217	87.3604	100 - 19.9 - 2.9 - 0.314	http://www.lipidmaps.org/data/LMSDRecord.php?LMID=LMPK12120417	Syzygiol		315.124	1	4.79315	0
4.79_315.1243m/z	LMPK12120433		M+H	C18H18O5	36.3	0	4.94217	87.3604	100 - 19.9 - 2.9 - 0.314	http://www.lipidmaps.org/data/LMSDRecord.php?LMID=LMPK12120433	Tepanone		315.124	1	4.79315	0
4.79_315.1243m/z	LMPK12120461		M+H	C18H18O5	36.3	0	4.94217	87.3604	100 - 19.9 - 2.9 - 0.314	http://www.lipidmaps.org/data/LMSDRecord.php?LMID=LMPK12120461	Ponganone VII		315.124	1	4.79315	0
4.79_315.1243m/z	LMPK12120541		M+H-H2O	C18H20O6	36.3	0	4.67416	87.1329	100 - 19.9 - 3.11 - 0.357	http://www.lipidmaps.org/data/LMSDRecord.php?LMID=LMPK12120541	2',4'-Dihydroxy-3,4,6'-trimethoxydihydrochalcone		315.124	1	4.79315	0
4.79_315.1243m/z	LMPK12120547		M+H-H2O	C18H20O6	36.3	0	4.67416	87.1329	100 - 19.9 - 3.11 - 0.357	http://www.lipidmaps.org/data/LMSDRecord.php?LMID=LMPK12120547	2',6'-Dihydroxy-3,4,4'-trimethoxydihydrochalcone		315.124	1	4.79315	0
4.79_315.1243m/z	LMPK12120556		M+H	C18H18O5	36.3	0	4.94217	87.3604	100 - 19.9 - 2.9 - 0.314	http://www.lipidmaps.org/data/LMSDRecord.php?LMID=LMPK12120556	2',6'-Dimethoxy-3',4'-methylenedioxydihydrochalcone		315.124	1	4.79315	0
4.79_315.1243m/z	LMPK12120562		M+H-H2O	C18H20O6	36.3	0	4.67416	87.1329	100 - 19.9 - 3.11 - 0.357	http://www.lipidmaps.org/data/LMSDRecord.php?LMID=LMPK12120562	Dihydropedicin		315.124	1	4.79315	0
4.79_315.1243m/z	LMPK12120564		M+H-H2O	C18H20O6	36.3	0	4.67416	87.1329	100 - 19.9 - 3.11 - 0.357	http://www.lipidmaps.org/data/LMSDRecord.php?LMID=LMPK12120564	3',5'-Dihydroxy-2',4',6'-trimethoxydihydrochalcone		315.124	1	4.79315	0
4.79_315.1243m/z	LMPK12140105		M+H	C18H18O5	36.3	0	4.94217	87.3604	100 - 19.9 - 2.9 - 0.314	http://www.lipidmaps.org/data/LMSDRecord.php?LMID=LMPK12140105	6,3',4'-Trimethoxyflavanone		315.124	1	4.79315	0
4.79_315.1243m/z	LMPK12140199		M+H	C18H18O5	36.3	0	4.94217	87.3604	100 - 19.9 - 2.9 - 0.314	http://www.lipidmaps.org/data/LMSDRecord.php?LMID=LMPK12140199	Leridol		315.124	1	4.79315	0
4.79_315.1243m/z	LMPK12140202		M+H	C18H18O5	36.3	0	4.94217	87.3604	100 - 19.9 - 2.9 - 0.314	http://www.lipidmaps.org/data/LMSDRecord.php?LMID=LMPK12140202	Isomatteucinol		315.124	1	4.79315	0
4.79_315.1243m/z	LMPK12140351		M+H	C18H18O5	36.3	0	4.94217	87.3604	100 - 19.9 - 2.9 - 0.314	http://www.lipidmaps.org/data/LMSDRecord.php?LMID=LMPK12140351	Matteucinol		315.124	1	4.79315	0
4.79_315.1243m/z	LMPK12140568		M+H	C18H18O5	36.3	0	4.94217	87.3604	100 - 19.9 - 2.9 - 0.314	http://www.lipidmaps.org/data/LMSDRecord.php?LMID=LMPK12140568	Angophorol		315.124	1	4.79315	0
4.79_315.1243m/z	LMPK12140596		M+H	C18H18O5	36.3	0	4.94217	87.3604	100 - 19.9 - 2.9 - 0.314	http://www.lipidmaps.org/data/LMSDRecord.php?LMID=LMPK12140596	Naringenin trimethyl ether		315.124	1	4.79315	0
4.79_315.1243m/z	LMPK12140662		M+H	C18H18O5	36.3	0	4.94217	87.3604	100 - 19.9 - 2.9 - 0.314	http://www.lipidmaps.org/data/LMSDRecord.php?LMID=LMPK12140662	5,7,8-Trimethoxyflavanone		315.124	1	4.79315	0
0.87_141.0655m/z	HMDB01488		M+NH4	C6H5NO2	55	84.6	-2.68308	93.3737	100 - 6.99 - 0.619	http://nonlinear.com/redirect/outbound?p=hmdb&param=HMDB01488	Nicotinic acid		141.066	1	0.86625	0
0.87_141.0655m/z	HMDB02144		M+H	C6H8N2O2	38	0	-2.35693	93.0038	100 - 7.39 - 0.647	http://nonlinear.com/redirect/outbound?p=hmdb&param=HMDB02144	1,3-Dimethyluracil		141.066	1	0.86625	0
0.87_141.0655m/z	HMDB02243		M+NH4	C6H5NO2	55	84.6	-2.68308	93.3737	100 - 6.99 - 0.619	http://nonlinear.com/redirect/outbound?p=hmdb&param=HMDB02243	Picolinic acid		141.066	1	0.86625	0
0.87_141.0655m/z	HMDB02271		M+H	C6H8N2O2	57.1	95.4	-2.35693	93.0038	100 - 7.39 - 0.647	http://nonlinear.com/redirect/outbound?p=hmdb&param=HMDB02271	Imidazolepropionic acid		141.066	1	0.86625	0
0.87_141.0655m/z	HMDB02820		M+H	C6H8N2O2	57.1	95.4	-2.35693	93.0038	100 - 7.39 - 0.647	http://nonlinear.com/redirect/outbound?p=hmdb&param=HMDB02820	Methylimidazoleacetic acid		141.066	1	0.86625	0
0.87_141.0655m/z	HMDB04988		M+H	C6H8N2O2	57.1	95.4	-2.35693	93.0038	100 - 7.39 - 0.647	http://nonlinear.com/redirect/outbound?p=hmdb&param=HMDB04988	Pi-Methylimidazoleacetic acid		141.066	1	0.86625	0
0.87_141.0655m/z	HMDB31670		M+H-H2O	C6H10N2O3	54.5	82.3	-2.08839	92.771	100 - 7.45 - 0.858	http://nonlinear.com/redirect/outbound?p=hmdb&param=HMDB31670	1-(Hydroxymethyl)-5,5-dimethyl-2,4-imidazolidinedione		141.066	1	0.86625	0
0.87_141.0655m/z	HMDB31713		M+NH4	C6H5NO2	53.2	75.7	-2.68308	93.3737	100 - 6.99 - 0.619	http://nonlinear.com/redirect/outbound?p=hmdb&param=HMDB31713	2-Hydroxy-4-imino-2,5-cyclohexadienone		141.066	1	0.86625	0
0.87_141.0655m/z	HMDB41950		M+NH4	C6H5NO2	38	0	-2.68308	93.3737	100 - 6.99 - 0.619	http://nonlinear.com/redirect/outbound?p=hmdb&param=HMDB41950	Nitrobenzene		141.066	1	0.86625	0
0.87_141.0655m/z	HMDB60665		M+NH4	C6H5NO2	55	84.6	-2.68308	93.3737	100 - 6.99 - 0.619	http://nonlinear.com/redirect/outbound?p=hmdb&param=HMDB60665	Isonicotinic acid		141.066	1	0.86625	0
4.76_314.0783m/z	LMPK12010004		M+H-H2O	C17H15O7+	40.4	9.46	-0.6424	93.1349	100 - 18.8 - 3.11 - 0.363	http://www.lipidmaps.org/data/LMSDRecord.php?LMID=LMPK12010004	Malvidin		314.078	1	4.75743	0
4.76_314.0783m/z	LMPK12010416		M+H-H2O	C17H15O7+	40.4	9.46	-0.6424	93.1349	100 - 18.8 - 3.11 - 0.363	http://www.lipidmaps.org/data/LMSDRecord.php?LMID=LMPK12010416	Europinidin		314.078	1	4.75743	0
2.33_180.0874m/z	HMDB00321		M+NH4	C6H10O5	37.4	0	4.87424	92.5771	100 - 6.79 - 1.22	http://nonlinear.com/redirect/outbound?p=hmdb&param=HMDB00321	2-Hydroxyadipic acid		180.087	1	2.325	0
2.33_180.0874m/z	HMDB00345		M+NH4	C6H10O5	37.4	0	4.87424	92.5771	100 - 6.79 - 1.22	http://nonlinear.com/redirect/outbound?p=hmdb&param=HMDB00345	3-Hydroxyadipic acid		180.087	1	2.325	0
2.33_180.0874m/z	HMDB00355		M+NH4	C6H10O5	37.4	0	4.87424	92.5771	100 - 6.79 - 1.22	http://nonlinear.com/redirect/outbound?p=hmdb&param=HMDB00355	3-Hydroxymethylglutaric acid		180.087	1	2.325	0
2.33_180.0874m/z	HMDB00368		M+NH4	C6H10O5	37.4	0	4.87424	92.5771	100 - 6.79 - 1.22	http://nonlinear.com/redirect/outbound?p=hmdb&param=HMDB00368	2(R)-Hydroxyadipic acid		180.087	1	2.325	0
2.33_180.0874m/z	HMDB00640		M+NH4	C6H10O5	37.4	0	4.87424	92.5771	100 - 6.79 - 1.22	http://nonlinear.com/redirect/outbound?p=hmdb&param=HMDB00640	Levoglucosan		180.087	1	2.325	0
2.33_180.0874m/z	HMDB01514		M+H	C6H13NO5	37.4	0	4.41079	92.2124	100 - 7.19 - 1.25	http://nonlinear.com/redirect/outbound?p=hmdb&param=HMDB01514	Glucosamine		180.087	1	2.325	0
2.33_180.0874m/z	HMDB02030		M+H	C6H13NO5	37.4	0	4.41079	92.2124	100 - 7.19 - 1.25	http://nonlinear.com/redirect/outbound?p=hmdb&param=HMDB02030	Fructosamine		180.087	1	2.325	0
2.33_180.0874m/z	HMDB11690		M+H	C7H9N5O	37.4	0	-3.05746	90.7808	100 - 9.54 - 0.616	http://nonlinear.com/redirect/outbound?p=hmdb&param=HMDB11690	7-Aminomethyl-7-carbaguanine		180.087	1	2.325	0
2.33_180.0874m/z	HMDB29934		M+NH4	C6H10O5	37.4	0	4.87424	92.5771	100 - 6.79 - 1.22	http://nonlinear.com/redirect/outbound?p=hmdb&param=HMDB29934	D-1-Deoxy-erythro-hexo-2,3-diulose		180.087	1	2.325	0
2.33_180.0874m/z	HMDB30091		M+H	C6H13NO5	37.4	0	4.41079	92.2124	100 - 7.19 - 1.25	http://nonlinear.com/redirect/outbound?p=hmdb&param=HMDB30091	beta-D-Glucosamine		180.087	1	2.325	0
2.33_180.0874m/z	HMDB32873		M+NH4	C6H10O5	37.4	0	4.87424	92.5771	100 - 6.79 - 1.22	http://nonlinear.com/redirect/outbound?p=hmdb&param=HMDB32873	Diethyl dicarbonate		180.087	1	2.325	0
2.33_180.0874m/z	HMDB34426		M+NH4	C7H14S2	36.6	0	-0.488394	83.4615	100 - 9.33 - 9.43 - 0.781 - 0.275	http://nonlinear.com/redirect/outbound?p=hmdb&param=HMDB34426	(-)-1-Methylpropyl 1-propenyl disulfide		180.087	1	2.325	0
2.33_180.0874m/z	HMDB41561		M+NH4	C6H10O5	37.4	0	4.87424	92.5771	100 - 6.79 - 1.22	http://nonlinear.com/redirect/outbound?p=hmdb&param=HMDB41561	D-1,5-Anhydrofructose		180.087	1	2.325	0
2.33_180.0874m/z	HMDB59758		M+NH4	C6H10O5	37.4	0	4.87424	92.5771	100 - 6.79 - 1.22	http://nonlinear.com/redirect/outbound?p=hmdb&param=HMDB59758	2-Hydroxy-2-ethylsuccinic acid		180.087	1	2.325	0
2.33_180.0874m/z	LMFA01170049		M+NH4	C6H10O5	37.4	0	4.87424	92.5771	100 - 6.79 - 1.22	http://www.lipidmaps.org/data/LMSDRecord.php?LMID=LMFA01170049	2-Hydroxyadipic acid		180.087	1	2.325	0
2.33_180.0874m/z	LMFA01170050		M+NH4	C6H10O5	37.4	0	4.87424	92.5771	100 - 6.79 - 1.22	http://www.lipidmaps.org/data/LMSDRecord.php?LMID=LMFA01170050	2S-hydroxyadipic acid		180.087	1	2.325	0
2.33_180.0874m/z	LMFA01170088		M+NH4	C6H10O5	37.4	0	4.87424	92.5771	100 - 6.79 - 1.22	http://www.lipidmaps.org/data/LMSDRecord.php?LMID=LMFA01170088	3-hydroxy-adipic acid		180.087	1	2.325	0
2.33_180.0874m/z	LMFA01170091		M+NH4	C6H10O5	37.4	0	4.87424	92.5771	100 - 6.79 - 1.22	http://www.lipidmaps.org/data/LMSDRecord.php?LMID=LMFA01170091	3-hydroxymethyl-glutaric acid		180.087	1	2.325	0
6.01_831.4586m/z	HMDB13497		M+H-H2O	C42H74O13P2	31.8	0.0236	1.69374	61.1738	100 - 46.8 - 13.4 - 2.84 - 0.492	http://nonlinear.com/redirect/outbound?p=hmdb&param=HMDB13497	PGP(16:1(9Z)/20:4(5Z,8Z,11Z,14Z))		831.459	1	6.00972	0
6.01_831.4586m/z	HMDB13553		M+H-H2O	C42H74O13P2	31.8	0.0364	1.69374	61.1738	100 - 46.8 - 13.4 - 2.84 - 0.492	http://nonlinear.com/redirect/outbound?p=hmdb&param=HMDB13553	PGP(18:2(9Z,12Z)/18:3(6Z,9Z,12Z))		831.459	1	6.00972	0
6.01_831.4586m/z	HMDB13554		M+H-H2O	C42H74O13P2	31.8	0.0364	1.69374	61.1738	100 - 46.8 - 13.4 - 2.84 - 0.492	http://nonlinear.com/redirect/outbound?p=hmdb&param=HMDB13554	PGP(18:2(9Z,12Z)/18:3(9Z,12Z,15Z))		831.459	1	6.00972	0
6.01_831.4586m/z	HMDB13567		M+H-H2O	C42H74O13P2	31.8	0.0364	1.69374	61.1738	100 - 46.8 - 13.4 - 2.84 - 0.492	http://nonlinear.com/redirect/outbound?p=hmdb&param=HMDB13567	PGP(18:3(6Z,9Z,12Z)/18:2(9Z,12Z))		831.459	1	6.00972	0
6.01_831.4586m/z	HMDB13582		M+H-H2O	C42H74O13P2	31.8	0.0364	1.69374	61.1738	100 - 46.8 - 13.4 - 2.84 - 0.492	http://nonlinear.com/redirect/outbound?p=hmdb&param=HMDB13582	PGP(18:3(9Z,12Z,15Z)/18:2(9Z,12Z))		831.459	1	6.00972	0
3.83_535.1420m/z	HMDB14408		2M+H	C11H13N3O3S	37.5	0	-1.48952	89.2152	100 - 14.1 - 6.05 - 0.723	http://nonlinear.com/redirect/outbound?p=hmdb&param=HMDB14408	Sulfisoxazole		535.142	1	3.82588	0
3.83_535.1420m/z	HMDB15688		2M+H	C11H13N3O3S	37.5	0	-1.48952	89.2152	100 - 14.1 - 6.05 - 0.723	http://nonlinear.com/redirect/outbound?p=hmdb&param=HMDB15688	Sulfamoxole		535.142	1	3.82588	0
3.83_535.1420m/z	HMDB30870		M+H-H2O	C25H28O14	36.7	0	-4.73047	89.149	100 - 27.9 - 6.62 - 1.12 - 0.166	http://nonlinear.com/redirect/outbound?p=hmdb&param=HMDB30870	1-Hydroxy-3-methoxy-7-primeverosyloxyxanthone		535.142	1	3.82588	0
3.83_535.1420m/z	HMDB30872		M+H-H2O	C25H28O14	36.7	0	-4.73047	89.149	100 - 27.9 - 6.62 - 1.12 - 0.166	http://nonlinear.com/redirect/outbound?p=hmdb&param=HMDB30872	Gentioside		535.142	1	3.82588	0
3.83_535.1420m/z	HMDB33770		M+H-H2O	C25H28O14	36.7	0	-4.73047	89.149	100 - 27.9 - 6.62 - 1.12 - 0.166	http://nonlinear.com/redirect/outbound?p=hmdb&param=HMDB33770	7-Hydroxy-3-methoxy-1-primeverosyloxyxanthone		535.142	1	3.82588	0
3.83_535.1420m/z	HMDB40506		M+H-H2O	C25H28O14	40.4	18.6	-4.73047	89.149	100 - 27.9 - 6.62 - 1.12 - 0.166	http://nonlinear.com/redirect/outbound?p=hmdb&param=HMDB40506	3',5,6-Trihydroxy-3,4',7,8-tetramethoxyflavone 3-glucoside		535.142	1	3.82588	0
3.83_535.1420m/z	LMPK12110204		M+H	C25H26O13	36.7	0	-4.88997	89.385	100 - 27.8 - 6.4 - 1.06 - 0.152	http://www.lipidmaps.org/data/LMSDRecord.php?LMID=LMPK12110204	6-C-beta-D-Xylopyranosyl-8-C-alpha-L-arabinopyranosylapigenin		535.142	1	3.82588	0
3.83_535.1420m/z	LMPK12110238		M+H	C25H26O13	36.7	0	-4.88997	89.385	100 - 27.8 - 6.4 - 1.06 - 0.152	http://www.lipidmaps.org/data/LMSDRecord.php?LMID=LMPK12110238	6,8-Di-C-alpha-L-arabinopyranosylapigenin		535.142	1	3.82588	0
3.83_535.1420m/z	LMPK12110239		M+H	C25H26O13	36.7	0	-4.88997	89.385	100 - 27.8 - 6.4 - 1.06 - 0.152	http://www.lipidmaps.org/data/LMSDRecord.php?LMID=LMPK12110239	6,8-Di-C-beta-D-arabinopyranosylapigenin		535.142	1	3.82588	0
3.83_535.1420m/z	LMPK12110564		M+H	C25H26O13	36.7	0	-4.88997	89.385	100 - 27.8 - 6.4 - 1.06 - 0.152	http://www.lipidmaps.org/data/LMSDRecord.php?LMID=LMPK12110564	Parthenosin		535.142	1	3.82588	0
3.83_535.1420m/z	LMPK12112635		M+H	C25H26O13	37.9	5.89	-4.88997	89.385	100 - 27.8 - 6.4 - 1.06 - 0.152	http://www.lipidmaps.org/data/LMSDRecord.php?LMID=LMPK12112635	Rhamnazin 3-(6''-acetylglucoside)		535.142	1	3.82588	0
3.83_535.1420m/z	LMPK12113038		M+H-H2O	C25H28O14	36.7	0	-4.73047	89.149	100 - 27.9 - 6.62 - 1.12 - 0.166	http://www.lipidmaps.org/data/LMSDRecord.php?LMID=LMPK12113038	6-Hydroxymyricetin 3,6,3',5'-tetramethyl ether 7-glucoside		535.142	1	3.82588	0
3.83_535.1420m/z	LMPK12113043		M+H-H2O	C25H28O14	40.4	18.6	-4.73047	89.149	100 - 27.9 - 6.62 - 1.12 - 0.166	http://www.lipidmaps.org/data/LMSDRecord.php?LMID=LMPK12113043	5,2',5'-Trihydroxy-3,6,7,4'-tetramethoxyflavone 5'-glucoside		535.142	1	3.82588	0
3.83_535.1420m/z	LMPK12120175		M+H	C25H26O13	37.9	5.8	-4.88997	89.385	100 - 27.8 - 6.4 - 1.06 - 0.152	http://www.lipidmaps.org/data/LMSDRecord.php?LMID=LMPK12120175	Okanin 4'-O-(4'',6''-di-O-acetylglucoside)		535.142	1	3.82588	0
1.05_334.1057m/z	HMDB29337	*	M+H-H2O	C20H17NO5	38.2	0.679	-4.82697	95.6697	100 - 22.4 - 3.41 - 0.391	http://nonlinear.com/redirect/outbound?p=hmdb&param=HMDB29337	Oxoglaucine		334.106	1	1.05127	0
5.02_751.3283m/z	HMDB15178	*	2M+H	C19H22FN3O4	36.6	0	2.93288	86.608	100 - 22.1 - 3.14 - 0.336	http://nonlinear.com/redirect/outbound?p=hmdb&param=HMDB15178	Gatifloxacin		751.328	1	5.02103	0
5.14_723.1771m/z	LMPK12112076		M+H	C32H34O19	38	1.89	0.491325	88.6557	100 - 35.7 - 10.1 - 2.09 - 0.37	http://www.lipidmaps.org/data/LMSDRecord.php?LMID=LMPK12112076	Quercetin 3-(2''',3''',4'''-triacetyl-alpha-L-arabinopyranosyl)(1->6)-galactoside		723.177	1	5.14175	0
5.14_723.1771m/z	LMPK12112147		M+H	C32H34O19	38	1.89	0.491325	88.6557	100 - 35.7 - 10.1 - 2.09 - 0.37	http://www.lipidmaps.org/data/LMSDRecord.php?LMID=LMPK12112147	Quercetin 3-(2''',3''',5'''-triacetyl-alpha-L-arabinofuranosyl)(1->6)-glucoside		723.177	1	5.14175	0
5.14_723.1771m/z	LMPK12112148		M+H	C32H34O19	38	1.89	0.491325	88.6557	100 - 35.7 - 10.1 - 2.09 - 0.37	http://www.lipidmaps.org/data/LMSDRecord.php?LMID=LMPK12112148	Quercetin 3-(2''',3''',4'''-triacetyl-alpha-L-arabinopyranosyl)(1->6)-glucoside		723.177	1	5.14175	0
1.04_100.0217m/z	HMDB02287		M+H-H2O	C4H7NOS	37.8	0	0.99068	90.3375	100 - 5.61 - 4.85 - 0.23	http://nonlinear.com/redirect/outbound?p=hmdb&param=HMDB02287	Homocysteine thiolactone		100.022	1	1.04413	0
1.04_100.0217m/z	HMDB05843		M+H	C4H5NS	37.8	0	1.1709	90.5701	100 - 5.55 - 4.65 - 0.216	http://nonlinear.com/redirect/outbound?p=hmdb&param=HMDB05843	Allyl isothiocyanate		100.022	1	1.04413	0
1.04_100.0217m/z	HMDB29755		M+H	C4H5NS	37.8	0	1.1709	90.5701	100 - 5.55 - 4.65 - 0.216	http://nonlinear.com/redirect/outbound?p=hmdb&param=HMDB29755	3-Thiocyanato-1-propene		100.022	1	1.04413	0
1.04_100.0217m/z	HMDB33116		M+H	C4H5NS	37.8	0	1.1709	90.5701	100 - 5.55 - 4.65 - 0.216	http://nonlinear.com/redirect/outbound?p=hmdb&param=HMDB33116	4-Methylthiazole		100.022	1	1.04413	0
1.04_100.0217m/z	HMDB33117		M+H	C4H5NS	37.8	0	1.1709	90.5701	100 - 5.55 - 4.65 - 0.216	http://nonlinear.com/redirect/outbound?p=hmdb&param=HMDB33117	5-Methylthiazole		100.022	1	1.04413	0
1.04_100.0217m/z	HMDB38624		M+H	C4H5NS	37.8	0	1.1709	90.5701	100 - 5.55 - 4.65 - 0.216	http://nonlinear.com/redirect/outbound?p=hmdb&param=HMDB38624	Thiiraneacetonitrile		100.022	1	1.04413	0
5.02_475.1617m/z	LMPK12111050		M+H	C24H26O10	35.6	1.84	3.86707	80.4955	100 - 26.6 - 5.46 - 0.825 - 0.105	http://www.lipidmaps.org/data/LMSDRecord.php?LMID=LMPK12111050	Luteolin 7,3'-dimethyl ether 5-glucoside		475.162	1	5.02103	0
5.02_475.1617m/z	LMPK12120174		M+H-H2O	C24H28O11	35.5	1.75	3.72556	80.2826	100 - 26.7 - 5.68 - 0.883 - 0.117	http://www.lipidmaps.org/data/LMSDRecord.php?LMID=LMPK12120174	Okanin 3,4,3'-trimethyl ether 4'-glucoside		475.162	1	5.02103	0
5.02_475.1617m/z	LMPK12120326		M+H-H2O	C24H28O11	35.6	2.07	3.72556	80.2826	100 - 26.7 - 5.68 - 0.883 - 0.117	http://www.lipidmaps.org/data/LMSDRecord.php?LMID=LMPK12120326	4,2'-Dihydroxy-3,4',6'-trimethoxychalcone 4-glucoside		475.162	1	5.02103	0
5.13_440.3364m/z	LMPR0104150003	*	M+NH4	C25H42O5	37.2	0	-1.4546	87.8781	100 - 27.7 - 4.72 - 0.6	http://www.lipidmaps.org/data/LMSDRecord.php?LMID=LMPR0104150003	19-(3-methyl-butanoyloxy)-villanovane-13alpha,17-diol		440.336	1	5.12747	0
3.26_605.1312m/z	HMDB15513	*	2M+H	C16H12ClFN2O	34.7	1.27	-0.787939	73.3871	100 - 18.2 - 33.7 - 5.94 - 0.572	http://nonlinear.com/redirect/outbound?p=hmdb&param=HMDB15513	Fludiazepam		605.131	1	3.26368	0
4.62_619.3168m/z	HMDB14484	*	2M+H	C20H23NS	35.7	0	-1.1581	79.9475	100 - 23.1 - 7.06 - 1.18 - 0.137	http://nonlinear.com/redirect/outbound?p=hmdb&param=HMDB14484	Metixene		619.317	1	4.6224	0
4.97_367.1404m/z	HMDB34752	*	M+H	C18H22O8	36.7	6.73	4.58154	82.2872	100 - 20 - 3.54 - 0.442	http://nonlinear.com/redirect/outbound?p=hmdb&param=HMDB34752	7-beta-D-Glucopyranosyloxybutylidenephthalide		367.14	1	4.97102	0
4.64_518.2732m/z	HMDB14432		M+NH4	C26H35F3O6	35.7	3.53	1.57278	76.7442	100 - 28.8 - 5.21 - 0.708	http://nonlinear.com/redirect/outbound?p=hmdb&param=HMDB14432	Travoprost		518.273	1	4.64383	0
4.64_518.2732m/z	HMDB30127		M+NH4	C28H36O8	35.4	6.23	-3.31409	74.6974	100 - 31 - 6.29 - 0.956 - 0.119	http://nonlinear.com/redirect/outbound?p=hmdb&param=HMDB30127	Withaperuvin E		518.273	1	4.64383	0
4.64_518.2732m/z	HMDB41779		M+NH4	C28H36O8	34.4	0.983	-3.31409	74.6974	100 - 31 - 6.29 - 0.956 - 0.119	http://nonlinear.com/redirect/outbound?p=hmdb&param=HMDB41779	Tigloylgomicin H		518.273	1	4.64383	0
3.26_247.1029m/z	HMDB28726		M+H	C8H14N4O5	37.2	0.947	-3.40068	89.1962	100 - 10.5 - 1.53 - 0.121	http://nonlinear.com/redirect/outbound?p=hmdb&param=HMDB28726	Asparaginyl-Asparagine		247.103	1	3.26368	0
3.26_247.1029m/z	HMDB32763		M+H	C8H14N4O5	38.4	6.74	-3.40068	89.1962	100 - 10.5 - 1.53 - 0.121	http://nonlinear.com/redirect/outbound?p=hmdb&param=HMDB32763	N2-Oxalylarginine		247.103	1	3.26368	0
3.29_259.0751m/z	HMDB04818		M+H-H2O	C10H16N2O5S	36.4	0	1.28438	83.459	100 - 12.7 - 6.29 - 0.696 - 0.109	http://nonlinear.com/redirect/outbound?p=hmdb&param=HMDB04818	Biotin sulfone		259.075	1	3.29225	0
3.29_259.0751m/z	HMDB15231		2M+H	C4H4FN3O	38.8	0	0.39743	94.484	100 - 5.51 - 0.332	http://nonlinear.com/redirect/outbound?p=hmdb&param=HMDB15231	Flucytosine		259.075	1	3.29225	0
3.29_259.0751m/z	HMDB15477		M+H-H2O	C12H18Cl2N2O	28.9	0	-4.60518	49.8812	100 - 14 - 65 - 8.98 - 10.9 - 1.47 - 0.115	http://nonlinear.com/redirect/outbound?p=hmdb&param=HMDB15477	Clenbuterol		259.075	1	3.29225	0
4.77_431.2086m/z	HMDB04482		M+H-H2O	C24H32O8	37.7	3.35	4.94748	90.8478	100 - 26.6 - 5.05 - 0.716	http://nonlinear.com/redirect/outbound?p=hmdb&param=HMDB04482	2-Methoxyestrone 3-glucuronide		431.209	1	4.77172	0
4.77_431.2086m/z	HMDB06224		M+H-H2O	C24H32O8	37.4	1.69	4.94748	90.8478	100 - 26.6 - 5.05 - 0.716	http://nonlinear.com/redirect/outbound?p=hmdb&param=HMDB06224	17-beta-Estradiol-3-glucuronide		431.209	1	4.77172	0
4.77_431.2086m/z	HMDB10317		M+H-H2O	C24H32O8	37.3	1.47	4.94748	90.8478	100 - 26.6 - 5.05 - 0.716	http://nonlinear.com/redirect/outbound?p=hmdb&param=HMDB10317	17-beta-Estradiol glucuronide		431.209	1	4.77172	0
4.77_431.2086m/z	HMDB10322		M+H-H2O	C24H32O8	37.4	1.69	4.94748	90.8478	100 - 26.6 - 5.05 - 0.716	http://nonlinear.com/redirect/outbound?p=hmdb&param=HMDB10322	17-alpha-Estradiol-3-glucuronide		431.209	1	4.77172	0
4.77_431.2086m/z	HMDB10349		M+H-H2O	C24H32O8	37.4	1.69	4.94748	90.8478	100 - 26.6 - 5.05 - 0.716	http://nonlinear.com/redirect/outbound?p=hmdb&param=HMDB10349	Estradiol-17alpha 3-D-glucuronoside		431.209	1	4.77172	0
4.77_431.2086m/z	HMDB33273		M+H-H2O	C24H32O8	37.3	1.39	4.94748	90.8478	100 - 26.6 - 5.05 - 0.716	http://nonlinear.com/redirect/outbound?p=hmdb&param=HMDB33273	Cubebinin		431.209	1	4.77172	0
4.77_431.2086m/z	HMDB34584		M+H-H2O	C24H32O8	37	0	4.94748	90.8478	100 - 26.6 - 5.05 - 0.716	http://nonlinear.com/redirect/outbound?p=hmdb&param=HMDB34584	(1S,3S,4S,5R,6x,8x)-1,5-Diacetoxy-8-angeloyloxy-3,4-epoxy-7(14),10-bisaboladien-2-one		431.209	1	4.77172	0
4.77_431.2086m/z	HMDB37041		M+H-H2O	C24H32O8	37.4	1.83	4.94748	90.8478	100 - 26.6 - 5.05 - 0.716	http://nonlinear.com/redirect/outbound?p=hmdb&param=HMDB37041	Melleolide C		431.209	1	4.77172	0
4.77_431.2086m/z	LMST02030213		M+H	C21H34O7S	37.8	0.713	-2.68157	91.7	100 - 24.2 - 8.75 - 1.61 - 0.264	http://www.lipidmaps.org/data/LMSDRecord.php?LMID=LMST02030213	Ptilosteroid B		431.209	1	4.77172	0
4.77_431.2086m/z	LMST02030214		M+H	C21H34O7S	37.8	0.713	-2.68157	91.7	100 - 24.2 - 8.75 - 1.61 - 0.264	http://www.lipidmaps.org/data/LMSDRecord.php?LMID=LMST02030214	Ptilosteroid C		431.209	1	4.77172	0
4.77_431.2086m/z	LMST05010007		M+H-H2O	C24H32O8	37	0.0386	4.94748	90.8478	100 - 26.6 - 5.05 - 0.716	http://www.lipidmaps.org/data/LMSDRecord.php?LMID=LMST05010007	17beta-Estradiol 3-(beta-D-glucuronide)		431.209	1	4.77172	0
4.77_431.2086m/z	LMST05010025		M+H-H2O	C24H32O8	37	0.0762	4.94748	90.8478	100 - 26.6 - 5.05 - 0.716	http://www.lipidmaps.org/data/LMSDRecord.php?LMID=LMST05010025	17beta-estradiol 17-glucosiduronic acid		431.209	1	4.77172	0
4.77_431.2086m/z	LMST05010026		M+H-H2O	C24H32O8	37	0.0386	4.94748	90.8478	100 - 26.6 - 5.05 - 0.716	http://www.lipidmaps.org/data/LMSDRecord.php?LMID=LMST05010026	17alpha-estradiol 3-glucosiduronic acid		431.209	1	4.77172	0
4.74_119.0851m/z	HMDB29667		M+H-H2O	C9H12O	37.4	0	-2.84733	90.4534	100 - 9.91 - 0.644	http://nonlinear.com/redirect/outbound?p=hmdb&param=HMDB29667	2,3,6-Trimethylphenol		119.085	1	4.74313	0
4.74_119.0851m/z	HMDB31312		M+H-H2O	C9H12O	37.4	0	-2.84733	90.4534	100 - 9.91 - 0.644	http://nonlinear.com/redirect/outbound?p=hmdb&param=HMDB31312	Benzyl ethyl ether		119.085	1	4.74313	0
4.74_119.0851m/z	HMDB31446		M+H-H2O	C9H12O	37.4	0	-2.84733	90.4534	100 - 9.91 - 0.644	http://nonlinear.com/redirect/outbound?p=hmdb&param=HMDB31446	p-Isopropylphenol		119.085	1	4.74313	0
4.74_119.0851m/z	HMDB31627		M+H-H2O	C9H12O	37.4	0	-2.84733	90.4534	100 - 9.91 - 0.644	http://nonlinear.com/redirect/outbound?p=hmdb&param=HMDB31627	1-Phenyl-1-propanol		119.085	1	4.74313	0
4.74_119.0851m/z	HMDB31628		M+H-H2O	C9H12O	37.4	0	-2.84733	90.4534	100 - 9.91 - 0.644	http://nonlinear.com/redirect/outbound?p=hmdb&param=HMDB31628	2-Phenyl-1-propanol		119.085	1	4.74313	0
4.74_119.0851m/z	HMDB32029		M+H-H2O	C9H12O	37.4	0	-2.84733	90.4534	100 - 9.91 - 0.644	http://nonlinear.com/redirect/outbound?p=hmdb&param=HMDB32029	2-Isopropylphenol		119.085	1	4.74313	0
4.74_119.0851m/z	HMDB32149		M+H-H2O	C9H12O	37.4	0	-2.84733	90.4534	100 - 9.91 - 0.644	http://nonlinear.com/redirect/outbound?p=hmdb&param=HMDB32149	1-Methoxy-2,4-dimethylbenzene		119.085	1	4.74313	0
4.74_119.0851m/z	HMDB32441		M+H-H2O	C9H12O	37.4	0	-2.84733	90.4534	100 - 9.91 - 0.644	http://nonlinear.com/redirect/outbound?p=hmdb&param=HMDB32441	Nona-2,4,6-trienal		119.085	1	4.74313	0
4.74_119.0851m/z	HMDB32544		M+H-H2O	C9H12O	37.4	0	-2.84733	90.4534	100 - 9.91 - 0.644	http://nonlinear.com/redirect/outbound?p=hmdb&param=HMDB32544	2,4,6-Trimethylphenol		119.085	1	4.74313	0
4.74_119.0851m/z	HMDB32621		M+H-H2O	C9H12O	37.4	0	-2.84733	90.4534	100 - 9.91 - 0.644	http://nonlinear.com/redirect/outbound?p=hmdb&param=HMDB32621	(2-Methoxyethyl)benzene		119.085	1	4.74313	0
4.74_119.0851m/z	HMDB32624		M+H-H2O	C9H12O	37.4	0	-2.84733	90.4534	100 - 9.91 - 0.644	http://nonlinear.com/redirect/outbound?p=hmdb&param=HMDB32624	2-Propylphenol		119.085	1	4.74313	0
4.74_119.0851m/z	HMDB32625		M+H-H2O	C9H12O	37.4	0	-2.84733	90.4534	100 - 9.91 - 0.644	http://nonlinear.com/redirect/outbound?p=hmdb&param=HMDB32625	4-Propylphenol		119.085	1	4.74313	0
4.74_119.0851m/z	HMDB33962		M+H-H2O	C9H12O	37.4	0	-2.84733	90.4534	100 - 9.91 - 0.644	http://nonlinear.com/redirect/outbound?p=hmdb&param=HMDB33962	3-Phenyl-1-propanol		119.085	1	4.74313	0
4.74_119.0851m/z	HMDB34378		M+H-H2O	C9H12O	37.4	0	-2.84733	90.4534	100 - 9.91 - 0.644	http://nonlinear.com/redirect/outbound?p=hmdb&param=HMDB34378	(卤)-1-(4-Methylphenyl)ethanol		119.085	1	4.74313	0
4.74_119.0851m/z	HMDB38984		M+H-H2O	C9H12O	37.4	0	-2.84733	90.4534	100 - 9.91 - 0.644	http://nonlinear.com/redirect/outbound?p=hmdb&param=HMDB38984	4-Ethyl-2-methylphenol		119.085	1	4.74313	0
4.74_119.0851m/z	HMDB38985		M+H-H2O	C9H12O	37.4	0	-2.84733	90.4534	100 - 9.91 - 0.644	http://nonlinear.com/redirect/outbound?p=hmdb&param=HMDB38985	3-Ethyl-5-methylphenol		119.085	1	4.74313	0
4.74_119.0851m/z	HMDB38986		M+H-H2O	C9H12O	37.4	0	-2.84733	90.4534	100 - 9.91 - 0.644	http://nonlinear.com/redirect/outbound?p=hmdb&param=HMDB38986	3-Ethyl-4-methylphenol		119.085	1	4.74313	0
4.74_119.0851m/z	HMDB38987		M+H-H2O	C9H12O	37.4	0	-2.84733	90.4534	100 - 9.91 - 0.644	http://nonlinear.com/redirect/outbound?p=hmdb&param=HMDB38987	2-Ethyl-5-methylphenol		119.085	1	4.74313	0
4.74_119.0851m/z	HMDB38988		M+H-H2O	C9H12O	37.4	0	-2.84733	90.4534	100 - 9.91 - 0.644	http://nonlinear.com/redirect/outbound?p=hmdb&param=HMDB38988	2-Ethyl-4-methylphenol		119.085	1	4.74313	0
4.74_119.0851m/z	HMDB39782		M+H-H2O	C9H12O	37.4	0	-2.84733	90.4534	100 - 9.91 - 0.644	http://nonlinear.com/redirect/outbound?p=hmdb&param=HMDB39782	2-(1-Pentenyl)furan		119.085	1	4.74313	0
4.74_119.0851m/z	HMDB59837		M+H	C9H10	37.4	0	-3.28163	90.677	100 - 9.85 - 0.432	http://nonlinear.com/redirect/outbound?p=hmdb&param=HMDB59837	Indane		119.085	1	4.74313	0
4.74_119.0851m/z	HMDB59896		M+H-H2O	C9H12O	37.4	0	-2.84733	90.4534	100 - 9.91 - 0.644	http://nonlinear.com/redirect/outbound?p=hmdb&param=HMDB59896	6-Ethyl-o-cresol		119.085	1	4.74313	0
4.74_119.0851m/z	HMDB59899		M+H	C9H10	37.4	0	-3.28163	90.677	100 - 9.85 - 0.432	http://nonlinear.com/redirect/outbound?p=hmdb&param=HMDB59899	alpha-Methylstyrene		119.085	1	4.74313	0
[truncated: 14,572 more rows]
