# Supplementary material for: Individualized Dosage of Tacrolimus for Renal Transplantation Patients Based on Pharmacometabonomics
Source: Molecules. 2022 May 30;27(11):3517. doi: 10.3390/molecules27113517 (PMC9182099; doi:10.3390/molecules27113517)
Supplement: Supplementary file 1 [file molecules-27-03517-s001.zip › molecules-1710835-supplementary-4.xlsm]

## Sheet: NEG.M
															Normalised abundance
															2
Compound	Neutral mass (Da)	m/z	Charge	Retention time (min)	Chromatographic peak width (min)	Identifications	Anova (p)	q Value	Max Fold Change	Highest Mean	Lowest Mean	Isotope Distribution	Maximum Abundance	Minimum CV%	20191219-2-1	20191219-2-2	20191219-2-3	20191219-2-4	20191219-2-5	20191219-2-6	20191219-2-7	20191219-2-8	20191219-2-9	20191219-2-10	20191219-2-11	20191219-2-12	20191219-2-13	20191219-2-14	20191219-2-15	20191219-2-16	20191219-2-17	20191219-2-18	20191219-2-19	20191219-2-20	20191219-2-21	20191219-2-22	20191219-2-23	20191219-2-24	20191219-2-25	20191219-2-26	20191219-2-27	20191219-2-28	20191219-2-29	20191219-2-30	20191219-2-31	20191219-2-32	20191219-2-33	20191219-2-34	20191219-2-35
3.34_707.3280m/z		707.328	1	3.34222	0.355767	1	0	0	Infinity	1	3	100 - 35.8 - 6.98 - 0.46	10396.9	215.29	0	0	3.05544	0	492.322	20.4755	0	5.2325	0	0	1.05832	0	0	0.430717	1.54833	0	0	0	0	0	0	13.5756	0	0	0	0	0	0	0	0	0	0	0	0	559.473
2.32_369.1553m/z		369.155	1	2.32497	0.30575	5	0	0	Infinity	1	3	100 - 13.8 - 0.761	3248.15	134.24	90.5948	13.5222	316.828	9.31946	1643.28	2008.65	29.6524	1406.47	43.9329	0.360836	82.0469	7.40959	103.279	55.8323	356.225	7.09759	0	17.7652	4.12831	0	0	691.741	1.06227	0	0	0	0	0	0	0	0	0	0	0	9086.28
4.63_233.0191m/z		233.019	1	4.6295	0.1986	2	0	0	Infinity	1	3	100 - 9.71	405.505	59.87	4.9024	0	0	0	0	0	0	0	0	0	0	0	0	0	0	0	0	0	0	0	0	0	0	0	0	0	0	0	0	0	0	0	0	0	0
3.34_177.1284m/z		177.128	1	3.34222	0.4772	75	0	0	Infinity	1	3	100 - 3.44	404.699	142.47	0.592178	0.473729	15.1746	0.772184	108.828	22.319	0.696344	10.7534	7.13224	0	6.95086	0	0	5.63346	7.6581	0	0	0	0	0	0	45.8733	0	0	0	0	0	0	0	0	0	0	0	0	141.911
1.04_369.1550m/z		369.155	1	1.04412	0.113583	4	0	0	Infinity	1	3	100 - 6.45	304.229	61.17	5.88896	0	6.25905	1.7195	10.9507	53.9314	0.567917	57.8737	0	0	1.61337	0	0.913269	1.20571	31.6649	0	0	2.21793	0	0	0	157.664	2.4493	0	0	0	0	0	0	0	0	0	0	0	93.61
4.63_317.0586m/z		317.059	1	4.6295	0.191467	1	0	0	Infinity	1	3	100 - 9.1	171.022	112.19	0.99363	0	0	0	0	0	0	0	0	0	0	0	0	0	0	0	0	0	0	0	0	0	0	0	0	0	0	0	0	0	0	0	0	0	0
1.56_188.9864m/z		188.986	1	1.55632	0.199317	2	0	0	Infinity	1	2	100 - 0.58	140.917	111.52	0	0	0	0	0	0	0	0	0	0	0	0	0	0	0	0	0	0	0	0	0	0	0	0	0	0	0	0	0	0	0	0	0	0	0
11.47_391.1502m/z		391.15	1	11.4653	0.277167	3	0	0	Infinity	1	3	100 - 10.5	115.162	309.32	0	0	0	0	0	0	0	0	0	0	0	0	0	0	0	0	0	0	0	0	0	0	0	0	0	0	0	0	0	0	0	0	0	0	0
3.34_745.3794m/z		745.379	1	3.34222	0.298617	1	0	0	Infinity	1	3	100 - 24.5	93.035	296.26	0	0	0	0	0.71579	0	0	0	0	0	0	0	0	0	0	0	0	0	0	0	0	0	0	0	0	0	0	0	0	0	0	0	0	0	19.1941
3.74_357.1706m/z		357.171	1	3.74013	0.270033	12	0	0	Infinity	1	3	100 - 8.18	83.3311	212.19	0	0	0	0	0	0	0	0	0	0	0	0	0	0	2.20547	0	0	0	0	0	0	0	0	0	0	0	0	0	0	0	0	0	0	0	0
1.04_267.0735m/z		267.073	1	1.04412	0.0993	4	0	0	Infinity	1	2	100 - 2.99	73.1209	295.8	0	0	0	0	0	0	0	0	0	0	0	0	0	0	0	0	0	0	0	0	0	0	0	0	0	0	0	0	0	0	0	0	0	0	0
1.05_549.1956m/z		549.196	1	1.05127	0.0993	5	0	0	Infinity	1	QC	100 - 12.4	67.7017	357.28	0	0	0	0	0	0	0	0	0	0	0	0	0	0	0	0	0	0	0	0	0	1.1972	0	0	0	0	0	0	0	0	0	0	0	0	0
0.93_305.0335m/z		305.033	1	0.930533	0.220033	3	0	0	Infinity	1	3	100 - 3.29	60.647	528.22	0	0	0	0	0	0	0	0	0	0	0	0	0	0	0	0	0	0	0	0	0	0	0	0	0	0	0	0	0	0	0	0	0	0	0
3.38_489.1346m/z		489.135	1	3.37722	0.292167	8	0	0	Infinity	1	3	100 - 6.03	58.318	196.05	0	0	3.09092	0	45.5975	8.27358	0	3.52197	0	0	1.01945	0	0	1.05615	0.410177	0	0	0	0	0	0	14.0426	0	0	0	0	0	0	0	0	0	0	0	0	34.5581
3.41_353.2118m/z		353.212	1	3.40582	0.632933	5	0	0	Infinity	1	3	100 - 16	53.3248	226.76	3.4e-05	0	0.0196956	0.00962321	33.5014	1.68171	0.00552535	5.24e-05	0.0310424	0.00554456	0.00379491	0	0.000274601	0.00856674	0.018675	0	0	0.180602	0	0.00108327	0	1.50416	0.00584048	0	0	0	0	0	0	0	0	0	0	0	17.1937
3.14_287.0075m/z		287.008	1	3.13577	0.163583	1	0	0	Infinity	1	3	100 - 2.49	50.382	295.6	0	5.47041	0	18.121	0	0	0	0	0	0	0	0	0	0	0	0	0	0	0	0	0	0	0	0	0	0	0	0	0	0	0	0	0	0	0
1.04_345.1549m/z		345.155	1	1.04412	0.0993	4	0	0	Infinity	2	3	100 - 7.2	33.8367	348.6	0	0	0	0	0.304774	0	0	0	0	0	0	0	0	0	0	0	0	0	0	0	0	0	0	0	0	0	0	0	0	0	0	0	0	0	0
1.05_527.2132m/z		527.213	1	1.05127	0.085	2	0	0	Infinity	1	2	100 - 11.7	30.711	431.36	0	0	0	0	0	0	0	0	0	0	0	0	0	0	0	0	0	0	0	0	0	0	0	0	0	0	0	0	0	0	0	0	0	0	0
11.47_393.1476m/z		393.148	1	11.4724	0.2629	2	0	0	Infinity	1	3	100 - 6.55	25.9054	377.73	0	0	0	0	0	0	0	0	0	0	0	0	0	0	0	0	0	0	0	0	0	0	0	0	0	0	0	0	0	0	0	0	0	0	0
0.92_149.0278m/z		149.028	1	0.91625	0.1493	1	0	0	Infinity	1	3	100 - 0.386	24.0546	510.85	0	0	0	0	0	0	0	0	0	0	0	0	0	0	0	0	0	0	0	0	0	0	0	0	0	0	0	0	0	0	0	0	0	0	0
2.63_395.1635m/z		395.164	1	2.63072	0.0857167	1	0	0	Infinity	1	QC	100 - 8.86	17.9363	559.07	0	0	0.866728	0	37.0788	0	0	0	0	0.949311	0	0	0	0	0	0	0	0	0	0	0	0	0	0	0	0	0	0	0	0	0	0	0	0	2.22037
1.05_405.1782m/z		405.178	1	1.05127	0.1136	6	0	0	Infinity	1	QC	100 - 6.96	14.4673	244.64	0	0	0	0	1.20581	0	0	0	0	0	0	0	0	0	8.2685	0	0	0	0	0	0	23.2186	0	0	0	0	0	0	0	0	0	0	0	0	0
2.73_134.0070m/z		134.007	1	2.73002	0.1993	1	0	0	Infinity	2	4	100	8.71513	132.59	36.0089	15.9567	16.9072	3.65182	13.6287	17.2403	24.5153	22.015	7.39221	3.76367	17.7622	15.8208	23.8625	4.68444	6.69175	6.23846	0	3.07738	2.26642	6.15267	0	4.81319	0.98189	0	2.04461	0	0	0	1.60937	0	9.9031	1.12116	0	0	24.4355
1.04_361.1495m/z		361.149	1	1.04412	0.0993	4	0	0	Infinity	1	QC	100 - 3.65	7.69882	239.9	0	0	0	0	0	0	0	0	0	0	0	0	0	0	2.24175	0	0	0	0	0	0	0	0	0	0	0	0	0	0	0	0	0	0	0	3.83571
1.05_208.0613m/z		208.061	1	1.05127	0.09215	2	0	0	Infinity	1	3	100	6.70749	270.2	0	0	0	0	0	0	0	0	0	0	0	0	0	0	1.54174	0	0	0	0	0	0	0	0	0	0	0	0	0	0	0	0	0	0	0	0
3.14_396.9874m/z		396.987	1	3.1429	0.2629	1	0	0	782215	1	3	100 - 3	35.615	266.12	0	7.99581	0.00213222	17.6241	0	0	0	0	0	0	0	0	0	0	0	0	0	0	0	0	0	0	0	0	0	0	0	0	0	0	0	0	0	0	0
0.84_216.9811m/z		216.981	1	0.838383	0.163583	3	0	0	101935	1	3	100 - 6.9 - 0.882	162.86	181.01	0	0	0	0	0	0.0029438	0.00375665	0	0	0	0	0	0.121309	0	9.09823	0	0	0	0	0	0	0	0	0	0	0	0	0	0	0	0	0	0	0	0
3.26_633.1069m/z		633.107	1	3.25648	0.341467	5	0	0	64060.5	3	1	100 - 10.9 - 0.844	439.798	111.16	0	0	0	0	0.0390812	0	0	0	0	0	0	0	0	0	1311.4	0	0	0	1620.14	0	0	1393	0	0	0	0	0	68.0752	0	0	0	0	0	0	0
2.90_369.1551m/z		369.155	1	2.90075	0.327183	4	0	0	63555.8	1	3	100 - 8.78 - 0.571	896.731	142.37	4.13907	0	24.0765	0	234.261	161.232	0.900184	48.3121	0	0	2.15293	0	0.489015	0	174.726	0	0	0	0	0	0	99.7725	0	0	0	0	0	0	0	0	0	0	0	0	3304.5
3.36_353.1604m/z		353.16	1	3.3565	0.640083	2	0	0	61918.6	1	3	100 - 17 - 1.66	47450.3	94.29	1027.04	581.753	4198.66	493.706	17439.4	4855.38	734.807	3379.6	2120.87	138.114	2300.34	384.838	264.842	2320.52	2841.75	42.5751	52.7356	671.789	69.3594	69.8267	356.188	14583.5	144.146	15.0478	374.032	1.76213	0	17.2161	11.6019	0	182.447	330.26	161.743	54.4334	27091.7
2.56_369.1552m/z		369.155	1	2.55928	0.241467	5	0	0	50072.5	1	3	100 - 9.39 - 0.466	1079.01	130.03	0	0	0.608863	0	80.8052	51.0158	0	12.3663	0	0	1.92868	0	3.21403	0	9.89263	0	0	0	0	0	0	17.8917	0	0	0	0	0	0	0	0	0	0	0	0	188.87
3.25_565.1195m/z		565.119	1	3.24935	0.4129	8	0	0	43673.3	3	1	100 - 23.7 - 3.88 - 0.192 - 0.00262	13223.2	93.16	0	0	0	0	0	0	0	0	0	0	0	0	0	0	34332.5	0	0	0	43725	0	0	44619	0	0	0	462.406	0	4171.44	0	0	0	0	0	0	0
0.93_275.0223m/z		275.022	1	0.930533	0.10715	1	0	0	27107.4	1	2	100 - 2.12	91.4169	462.18	0	0	0	0	0	0	0	0	0	0	0	0	0	0	0.431667	0	0	0	0	0	0	0	0	0	0	0	0	0	0	0	0	0	0	0	0
0.93_245.0123m/z		245.012	1	0.930533	0.234317	2	0	0	26757.2	1	2	100 - 2.3	128.606	339.8	0	0	0	0	0	0	0	0	0	0	0	0	0	0	0	0	0	0	0	0	0	0	0	0	0	0	0	0	0	0	0	0	0	0	0
2.42_187.1491m/z		187.149	1	2.42427	0.249317	11	0	0	25175.6	1	QC	100	95.2163	243.14	0	0	0	0	0	0	0	0	0	0	0	0	0	0	0	0	0	0	0	0	0	0	0	0	0	0	0	0	0	0	0	0	0	0	0
1.75_283.0824m/z		283.082	1	1.74848	0.334317	3	0	0	19330.7	1	3	100 - 3.16	185.622	536.07	0	0	0	0	0	0	0	0	0	0	0	0	0	0	0	0	0	0	0	0	0	0	0	0	0	0	0	0	0	0	0	0	0	0	0
4.61_269.0544m/z		269.054	1	4.60808	0.341467	2	0	0	14582	4	3	100 - 9.74 - 0.499	1320.33	78.38	0	0	0	0	0	0	0	0	0	0	0	0	0	0	0	0	0	0	0	0	0	0	0	0	0	0	0	0	0	0	0	0	0	0	0
3.13_285.0105m/z		285.011	1	3.12862	0.327183	8	0	0	11182.9	1	3	100 - 3.62	420.679	72.29	9.56208	43.1113	1.00765	88.2519	0	0	0	0	0	0	0	0	0	0	0	0	0	0	0	0	0	1.1003	0	0	0	0	0	0	0	0	0	0	0	0	0
3.15_516.1554m/z		516.155	1	3.15005	0.291467	1	0	0	10129.4	1	4	100 - 24.1 - 6.31 - 0.701 - 0.0298	2487.83	88.98	0	0	0.652739	0	1.13057	2.45898	0	0.417007	0	0	0	0.565045	15.944	0	0	0	0	0	0	0	0	47799.9	0	0	0	1109.84	954.177	0	0	0	0	0	0	0	0
1.04_254.0890m/z		254.089	1	1.04412	0.0850167	2	0	0	9264.74	3	QC	100	3.54525	184.72	0	0	0	0	0	0	0	0	0	0	0	0	0	0	0	0	0	0	0	0	0	0	0	0	0	0	0	0	0	0	0	0	0	0	0
4.97_411.1753m/z		411.175	1	4.97097	0.156433	1	0	0	5993.17	1	3	100 - 5.65	32.5375	256.95	0	0	0	0	0	0	0	0	0	0	0	0	0	0	0	0	0	0	0	0	0	0	0	0	0	0	0	0	0	0	0	0	0	0	0
0.70_191.0199m/z		191.02	1	0.70265	0.3129	13	0	0	4179.76	1	3	100 - 3.56	2641.93	217.57	28.5949	5.61254	5.85547	1.69887	0.689034	0	0	0	0	0	0	32.5484	0	0.447047	16.2457	0	0	0	0	0	0	0	0	0	0	0	0	0	0	0	0	0	0	0	0
11.34_313.2380m/z		313.238	1	11.3446	0.227883	45	0	0	3580.99	4	QC	100 - 0.428	42.0128	110.68	0	0	0	4.04158	0	7.74548	0	0	0	11.2245	28.4022	0	0	0	9.77032	40.3876	27.1236	1.94437	7.14161	16.1774	35.9129	28.3556	47.8099	35.7421	33.6286	14.7007	46.6913	44.1775	55.5669	13.1703	6.2962	77.2422	32.7013	33.0512	0
3.32_479.2280m/z		479.228	1	3.32078	0.3129	5	0	0	3537.1	1	QC	100 - 12.5	109.316	461	0	0.017588	0	0	10.6842	0	0	0	0	0	0	0.000457295	0	0	0	0	0	0	0	0	0	0	0	0	0	0	0	0	0	0	0	0	0	0	0
3.19_437.2174m/z		437.217	1	3.1929	0.227883	3	0	0	3530.4	1	QC	100 - 9.06	85.2241	247.36	0	0	46.0695	0	78.2256	27.2292	0	37.0884	0	0	0	0	3.27213	0	44.1978	0	0	0	0	0	0	72.954	0	0	0	0	0	0	0	0	0	0	0	0	183.843
4.61_549.1036m/z		549.104	1	4.60808	1.01725	7	0	0	3429.28	QC	3	100 - 26.3 - 4.52 - 0.314	861.992	269.23	0	0	0	1.60095	0.419041	0	0	0.528656	0	0.485786	0	0	0	0	0	0	0	0	0	0	3.95882	0	1.73993	5.68767	2.52227	3.15637	0	0	2.05348	0	1.24262	2.78631	1.85688	0	0
0.89_188.9862m/z		188.986	1	0.894817	0.220733	2	0	0	2615.1	1	4	100 - 4.19 - 2.91	513.885	64.39	0	0	0.110186	0	0	0	0	0	0	0	0	0.041463	0	0	14.2375	0	0	0	0	0	0	6.41443	0	0	0	0	0	0	0	0	0	0	0	0	1.06136
4.58_274.0471m/z		274.047	2	4.5795	2.02022	1	0	0	2455.78	QC	2	100 - 24.1 - 2.3	111.284	435.58	1.23798	0	0	0.66087	0.304079	0.331318	0	0	0	0.402222	0	0	0	0	0	0	0	0	0	0	0	0	0	0	1.19976	0	0	0	0	0	0	0	0	0	0
1.05_308.0773m/z		308.077	1	1.05127	0.113583	5	0	0	2405.02	1	3	100 - 6.33	39.3899	225.9	0	0	1.23075	0	1.23007	0	0	11.5945	0	0	0	0	0.128684	0.454246	5.29972	0	0	0	0	0	0	0	0	0	0	0	0	0	0	0	0	0	0	0	9.30353
3.17_483.2577m/z		483.258	1	3.17148	0.334317	1	0	0	2263.49	1	3	100 - 9.87 - 0.439	548.09	166.96	0	2.74741	0	0	55.9166	33.7755	29.4196	17.3703	0	0	0	0.792172	12.9593	0	44.2729	0	0	0	0	0	0	0	0	0	0	0	0	0	0	0	0	0	0	0	244.771
4.98_419.2069m/z		419.207	1	4.97812	0.192167	1	0	0	2061.64	1	3	100 - 14.5	2370.71	34.28	0	0.0210722	162.225	0	2.3127	0.00843657	0	59.9691	0	0	0	0	8.22368	3.06477	0	0	0	0	0	0	0	8.41759	0	0	0	0	0	0	0	0	0	0	0	0	0
4.97_387.1809m/z		387.181	1	4.97097	0.163583	14	0	0	1901.56	1	2	100 - 9.34	94.9509	152.74	0	0	3.07037	0	0	0	0	0.46667	0	0	0	0	0	0	0	0	0	0	0	0	0	0	0	0	0	0	0	0	0	0	0	0	0	0	0
0.85_359.0554m/z		359.055	1	0.852667	0.0850167	3	0	0	1592.9	1	QC	100 - 1.82	9.25295	303.43	0	0	9.03694	0	0	0	0	2.33038	0	0	0	0	0	0	6.15199	0	0	0	0	0	0	0	0	0	0	0	0	0	0	0	0	0	0	0	6.43844
2.88_229.0180m/z		229.018	1	2.87932	0.0850167	1	0	0	1458.74	4	QC	100 - 1.7	8.81315	269.04	0	0	0	0	0	0	0	0	0	0	0	0	0	0	15.5436	0	0	0	0	0	0	0	0	0	0	0	0	0	0	0	0	0	0	0	0
1.05_283.0818m/z		283.082	1	1.05127	0.10645	3	0	0	1434.53	1	3	100	104.601	120.33	1.27605	0	0	0	0	0	0	0	0	0	0	0	0	0	5.58556	0	0	0	0	0	0	0	0	0	0	0	0	0	0	0	0	0	0	0	2.98368
2.49_243.0774m/z		243.077	1	2.48855	0.20645	3	0	0	1398.47	1	QC	100 - 3.99	22.3638	293.58	0.124267	0.223568	0.922172	0	0.390238	0	0	0.686415	0	0	0	0	0.255979	0	0.970071	0	0	0	0	0	0	0.0210374	0	0	0	0	0	0	0	0	0	0	0	0	0
1.04_379.0906m/z		379.091	1	1.04412	0.1136	1	0	0	1391.78	1	QC	100 - 11.4 - 3.41	135.47	279.62	8.49692	5.23338	0	0	0	0	46.6412	0	0	0	0	0	0	0	11.461	0	0	0	0	0	0	0	0	0	0	0	0	0	0	0	0	0	0	0	0
1.05_175.0245m/z		175.024	1	1.05127	0.0778667	12	0	0	1344.18	1	QC	100	3.73014	346.96	0	0	0	0	0.387833	0	0	0	0	0	0	0	0	0	2.10109	0	0	0	0	0	0	0	0	0	0	0	0	0	0	0	0	0	0	0	4.4359
2.32_230.0129m/z		230.013	1	2.32497	0.213583	3	0	0	1145.68	1	3	100 - 2.07	73.8942	262.55	0	0	0	0	0	0	0	0	0	0	0	0	0	0	1.94735	0	0	0	0	0	0	0	0	0	0	0	0	0	0	0	0	0	0	0	28.3102
1.05_459.1503m/z		459.15	1	1.05127	0.0993	5	0	0	1108.21	1	QC	100 - 13.5	8.75764	218.51	0	0	0	0	1.21683	0	0	0	0	0	0	0	0	0	4.08843	0	0	0	0	0	0	0	0	0	0	0	0	0	0	0	0	0	0	0	7.38422
3.12_329.0004m/z		329	1	3.12148	0.370033	2	0	0	900.194	1	3	100 - 6.84	1979.78	37.93	72.4393	354.871	8.46722	683.612	0.136583	0	0	0	0.00124019	6.14848	0	0	0	0	14.8164	0	0	0	0	0	0	37.9115	0	0	0	0	0	0	0	0	0	0	0	0	0
3.16_481.2437m/z		481.244	1	3.15718	0.391467	2	0	0	880.97	1	3	100 - 15.1	3254.35	143.05	16.1977	29.9907	24.7355	0	1581.79	188.291	129.048	81.7747	0	1.02898	3.99054	0	27.1552	0	154.364	0	0	0	0	0	0	24.6019	0	0	0	0	0	0	0	0	0	0	0	0	1021.41
2.74_283.1185m/z		283.118	1	2.73715	0.241467	2	0	0	814.971	1	3	100 - 2.92	39.4689	175.42	0	0	0	0	29.7558	0	0	2.07567	0	0	0	0	0	0	14.3478	0	0	0	0	0	0	0	0	0	0	0	0	0	0	0	0	0	0	0	28.519
0.93_194.0457m/z		194.046	1	0.930533	0.291467	13	0	0	795.535	1	3	100 - 13	223.006	135.5	0	0	0	0	2.32174	11.0247	0	0	0	0	0	0	0	0	36.1122	0	0	0	0	0	0	0	0	0	0	0	0	0	0	0	0	0	0	0	21.4233
3.02_473.1448m/z		473.145	1	3.02218	0.227883	3	0	0	773.195	1	3	100 - 14.4 - 0.888	379.972	155.11	0	0	0	0	0	0	0	0	0	0	0	0	24.7422	0	0	0	0	0	0	0	0	3.14744	0	0	0	0	0	0	0	0	0	0	0	0	0
3.45_353.0335m/z		353.034	1	3.44867	0.668667	1	0	0	753.491	1	3	100 - 4.46	565.577	141.9	0	0	0	0.272481	1.62525	0	0	0	0	0	0	0	94.4287	0	42.4852	0	0	0	0	0	7.10873	67.5141	0	13.9701	0	0	0	0	0	0	0	0	0	1.77442	1.68942
3.13_479.2280m/z		479.228	1	3.12862	0.234317	5	0	0	747.784	1	QC	100 - 10.3	60.1505	265.54	0	0	0	0	73.334	0	0	0	0	0	0	0	0	0	1.64047	0	0	0	0	0	0	0.0152359	0	0	0	0	0	0	0	0	0	0	0	0	0
4.97_375.1810m/z		375.181	1	4.97097	0.1493	7	0	0	730.858	1	2	100 - 9.55	54.4614	244.35	0.0515884	0.159123	1.37296	0.00137477	0.349363	0.091232	1.05664	0	0.00838633	0.0163876	0	0	0.595334	1.25424	0	0	0	0.101268	0	0	0	0	0	0	0	0	0	0	0	0	0	0	0	0	0
4.84_375.2174m/z		375.217	1	4.8431	0.14215	24	0	0	702.252	1	QC	100 - 21.4	54.407	218.2	2.8162	0.604306	15.5491	0	0.806722	0	0.730219	1.79407	0	0	0	3.63541	1.41031	4.3069	0	0	0	0	0	0	0	0	0	0	0	0	0	0	0	0	0	0	0	0	0
2.77_644.1346m/z		644.135	1	2.77287	0.3486	1	0	0	674.327	1	4	100 - 25 - 8.45 - 0.786 - 0.0535	2059.15	71.31	0.0806971	0	0	5785.04	22015.4	0	0	0	611.028	2084.61	2100.43	7561.35	0	0	222.155	0	0	0	0	0	1702.31	3.5531	0	152.043	247.295	0	0	114.102	181.354	0	0	7.15428	0	0	486.981
1.04_134.0611m/z		134.061	1	1.04412	0.1136	15	0	0	602.249	1	3	100 - 1.5	92.2082	119.38	0	0	0	0	0	0	0	0	0	0	0	0	0	0	22.1168	0	0	0	0	0	0	0	0	0	0	0	0	0	0	0	0	0	0	0	2.19581
0.88_246.9921m/z		246.992	1	0.880533	0.14215	1	0	0	589.095	1	QC	100 - 1.02	19.922	236.11	0.107146	0.00132228	0.000880589	0	0.121815	1.14551	0	0	0	0	0	0	0.0374168	0	4.85126	0	0	0	0	0	0	0	0	0	0	0	0	0	0	0	0	0	0	0	6.81034
1.04_203.0019m/z		203.002	1	1.04412	0.0993	1	0	0	567.659	1	2	100 - 3.05	367.778	77.13	0	0	0	0	0.014241	0	0	0	0	0	0	0.00256857	0	0	4.73378	0	0	0	0	0	0	0.773124	0	0	0	1.29914	0	0	1.19432	0	0	0	0	0	2.21434
1.04_333.0070m/z		333.007	1	1.03698	0.220733	1	0	0	514.822	1	QC	100 - 4.62	29.4741	332.59	0	0	0	0	4.00115	6.03489	0.0594133	0.865319	0	0	0	0	0	0	1.28795	0	0	0	0	0	0	0	0	0	0	0	0	0	0	0	0	0	0	0	6.24875
1.00_232.0285m/z		232.029	1	1.00197	0.30575	2	0	0	444.157	2	4	100 - 5.94 - 2.17 - 0.0304	1654.54	64.16	0.0602303	0.026379	1.74585	2336.9	14057.7	13133.3	4164.86	1.38773	424.367	173.568	1702.55	869.308	3.62959	29.0953	7495.6	0.0177509	3.54e-05	0.0319656	0.450855	0.0232534	745.554	45.3395	0.00756245	50.4615	592.236	0.0183189	0	217.274	243.426	0.0756306	0.0821573	123.008	0.107561	0.0853282	8676.87
1.05_302.1140m/z		302.114	1	1.05127	0.0714333	1	0	0	438.206	1	3	100 - 3.44	9.64722	174.04	0.110434	0	0	0	0.284356	0	0	0.645419	0	0	0	0	0	0	0.379711	0	0	0	0	0	0	1.20179	0	0	0	0	0	0	0	0	0	0	0	0	1.61361
4.62_759.3214m/z		759.321	1	4.62237	0.1	1	0	0	435.194	1	2	100 - 23.2	93.0935	233.68	0	0	0	0	0	0	0	0	0	19.7738	0	0	0	0	0	4.48474	0	0	0	0	0	0	0	0	0	0	0	0	0	1.3788	0	0	0	0	0
1.01_230.0128m/z		230.013	1	1.00912	0.1493	3	0	0	405.716	1	3	100 - 2.52	76.39	122.94	0	0	0	0	0.197043	0	0	0	0	0	0	0	0	0	0	0	0	0	0	0	0	0	0	0	0	0	1.25072	0	0	0	0	0	0	0	0
1.00_161.9865m/z		161.987	1	1.00197	0.220733	1	0	0	398.951	1	3	100 - 0.872	326.456	42.67	0	0	0	0.764903	0	6.24485	3.24947	1.98968	0	0	0	0	0	0	5.59659	0	0	0	0	0	0	9.34568	0	0	0	0	0	0	0	0	0	0	0	0	101.642
3.17_383.1530m/z		383.153	1	3.17148	0.327167	2	0	0	360.615	1	3	100 - 6.29	292.861	64.98	0	32.8057	0	0	18.7481	15.076	17.6207	12.153	0	2.04728	0	0	0	0	11.5191	3.29171	0	0	0	0	0	0	0	0	0	0	0	0	0	0	0	0	3.85123	0	16.3608
2.18_302.1143m/z		302.114	1	2.17567	0.277883	1	0	0	349.054	1	QC	100 - 4.97	32.0472	237.85	0	0	0	0	11.1047	2.1229	0	4.81718	0	0	0	0	0	0	0	0	0	0	0	0	0	0	0	0	0	0	0	0	0	0	0	0	0	0	31.54
2.44_495.2538m/z		495.254	1	2.43855	0.3486	5	0	0	324.065	2	QC	100 - 0.757	243.61	324.63	413.398	394.029	1984.63	21.6186	1194.44	35.936	3.05945	929.901	77.6004	16.6186	10.134	138.123	673.865	162.325	0	0	0	25.6274	0	0	0	182.329	0	0	0	0	0	0	0	0	0	0	0	0	152.808
1.00_188.0385m/z		188.038	1	1.00197	0.277167	2	0	0	317.511	2	4	100 - 3.25 - 1.71	607.954	65.46	12.597	8.26223	5.99917	915.204	5501.09	5029.46	1657.19	6.10096	120.538	50.2644	582.504	255.004	1.9356	2.21251	2893.7	0.760801	0.89961	0	0	0	178.314	0.138561	0.0138141	12.5738	146.786	0.260284	0	53.8932	65.5164	0	0	34.6277	0.191203	0.0430995	3300.45
2.64_345.1554m/z		345.155	1	2.63785	0.483633	9	0	0	301.803	1	3	100 - 8.76 - 0.372	393.609	166.49	0	0	0	0	1.21566	0	0	0	0	0	0	0	0	0	15.9273	0	0	0	0	0	0	0	0	0	0	0	0	0	0	0	0	0	0	0	87.1502
2.26_233.0125m/z		233.013	1	2.26067	0.3129	1	0	0	287.044	1	2	100 - 2.7	255.676	48.76	0	0	0.079897	0	7.26715	0	0	1.78963	0	0	0	0	0.384145	0	74.2715	0	0	0	0	0	0	0	0	0	0	0	0	0	0	0	0	0	0	0	28.7234
1.04_413.0419m/z		413.042	1	1.04412	0.0707167	1	0	0	276.929	1	3	100 - 5.78	29.5445	155.72	0	0	0	0	0.241316	0	0	0	0	0	0	0	0	0	0.550449	0	0	0	0	0	0	3.98036	0	0	1.14035	0	0	1.34079	6.06392	0	0	0	0	0	0
4.14_465.2490m/z		465.249	1	4.13873	1.19513	22	0	0	275.914	1	3	100 - 12.9 - 0.879	3044.2	143.03	0	37.1066	11.0688	0	1471.42	323.042	175.528	215.074	1.54731	4.19502	0	32.1829	60.2306	0	1970.26	0	0	0	0	0	0	26.1918	0	0	0	0	0	0	0	0	0	0	0	0	832.024
3.48_541.2650m/z		541.265	1	3.48438	0.384333	1	0	0	233.875	1	QC	100 - 13.1	177.859	235.81	19.1426	5.66385	4.76914	0	605.039	0	0	0.607511	0	0.339667	0	0	0	0.704203	0.893627	0	0	0	0	0	0	0	0	0	0	0	0	0	0	0	0	0	0	0	0
0.84_219.0451m/z		219.045	1	0.838383	0.120733	5	0	0	233.564	1	QC	100	8.55354	211.89	0.449414	0	1.39256	0.589051	9.6822	2.10527	0.260088	9.11879	0	0	0	0	0	0	1.90265	0	0	0	0	0	0	0.79141	0	0	0	0	0	0	0	0	0	0	0	0	7.57611
4.96_417.1919m/z		417.192	1	4.95668	0.170733	7	0	0	224.419	1	2	100 - 9.98	111.826	77.97	0	0.361867	6.56863	0.348573	0.847365	0.470845	0	4.08752	0	0	0	0	2.4908	0.440133	0	0.677148	0	0	0	0	0.752724	8.15249	0	0	0	0	0	0	0	0	0	3.81556	0	0	0
1.04_197.0690n	197.069	178.051	1	1.04412	0.6615	4	0	0	222.376	1	2	100 - 5.12	4447.31	88.4	2.95089	3.89801	2.81697	0.938363	11.854	5.80008	5.22052	35.3426	0	0	0	0	26.5834	0	1335.37	2.04976	0	0.865058	0	0	0	2.10437	0	0	0	0	0	0	0	0	0	0	0	0	396.717
2.96_541.2649m/z		541.265	1	2.95788	0.320033	1	0	0	206.472	1	3	100 - 17.4 - 5.21	3443.97	147.08	158.95	47.6986	72.8911	0	2943.36	134.501	11.0325	125.559	2.93738	18.9666	11.1498	1.28845	5.7148	11.2522	81.1899	0	0	0	0	0	0	10.5077	0	0	0	0	0	0	0	0	0	0	0	0	3306.82
1.04_181.9916m/z		181.992	1	1.04412	0.10645	1	0	0	204.6	1	3	100 - 1.73 - 0.665	150.285	44.46	0	0	0	0	423.216	0	0	0	0	0	0.346613	0	0	0	6.66917	0	0	0	0	0	0	0	0	0	13.51	0	0	0	12.5857	0	0	0	0	0	12.1879
2.76_433.2072m/z		433.207	1	2.75858	0.384317	1	0	0	199.001	1	3	100 - 7.33	110.745	233.4	0	0	0	0	2.77068	0	0	0	0	0	0	0	0	0	43.1007	0	0	0	0	0	0	0	0	0	0	0	0	0	0	0	0	0	0	0	13.6614
4.94_285.0433m/z		285.043	1	4.9424	0.121433	6	0	0	197.448	2	1	100 - 2.49	25.6725	117.51	5.57907	21.792	57.2236	35.0839	3.035	23.7278	10.8935	7.63482	5.11235	51.2227	39.1735	22.1623	17.4127	24.5962	28.7124	54.5152	12.6656	41.2315	1.2078	8.08727	16.9331	10.7256	33.4307	21.2494	0	24.4058	33.6795	15.9663	32.0829	43.2494	41.152	21.7729	2.60399	10.9966	37.1319
2.68_343.0856m/z		343.086	1	2.68072	0.20645	1	0	0	182.753	1	QC	100 - 3.77	17.426	379.65	0	0	0	0	7.73537	2.45729	0	2.7324	0	0	0	0	1.65157	0	0	0	0	0	0	0	0	1.37683	0	0	0	0	0	0	0	0	0	0	0	0	1.42268
3.71_387.1818m/z		387.182	1	3.71155	0.583633	14	0	0	172.575	1	3	100 - 9.1 - 0.697	1542.8	40.92	0	0	12.4856	4.63031	31.8903	10.1749	21.7429	27.2725	0.708907	16.1247	0	1.55157	13.8114	0	15.6082	10.5924	0	0	0	29.4877	36.9282	263.103	0	21.3438	0	30.2926	0	0	9.71753	86.242	16.8863	0	206.426	2.59193	0
1.05_401.1739m/z		401.174	1	1.05127	0.0993	7	0	0	168.058	1	2	100 - 5.35	22.5707	148.46	0	0	0	0	1.72793	0.50707	0	0.59983	0	0	0	0	0	0	11.1342	0	0	0	0	0	0	0	0	0	0	0	0	0	0	0	0	0	0	0	3.22184
0.89_230.9966m/z		230.997	1	0.887667	0.1493	5	0	0	163.618	1	3	100 - 2.71	68.7938	142.18	0	0	25.856	0.0580883	31.2471	0.00562366	0.0359005	7.32315	2.38841	0.0868277	6.88e-05	0.020691	2.90489	0	35.4587	0	0	0	0	0	0.375208	2.24181	0	0.336501	0.0699136	0	0	0.640905	0.649035	0	0	0.58069	0	0	46.7815
2.60_217.0173m/z		217.017	1	2.595	0.10715	5	0	0	160.048	1	QC	100 - 0.189	15.5104	162.06	0	0	0	0	0	0	0	0	0	0	0	0	0	0	1.38279	0	0	0	0	0	0	0	0	0	0	0	0	0	0	0	0	0	0	0	0.672271
2.42_187.0718m/z		187.072	1	2.42427	0.3129	6	0	0	153.852	1	QC	100	592.333	136.73	0	0	0	0	7.97582	14.5191	0	0	0	0	0	0	0	0	16.6441	7.81573	0	0	0	0	0	0	0	0	0	0	0	0	0	0	0	0	0	0	128.483
1.04_422.1201m/z		422.12	1	1.04412	0.10645	2	0	0	152.73	1	3	100 - 9.43	36.821	187.17	0.400334	0	12.4459	0.00306378	0	5.42912	9.04807	0.321207	0	0	0	0	0	0	7.16098	0	0	0	0	0	0	0	0	0	0	0	0	0	0	0	0	0	0	0	0
3.51_549.2332m/z		549.233	1	3.50582	0.327183	1	0	0	149.573	1	QC	100 - 99.4 - 26.9 - 3.12	203.999	232.92	60.9454	67.1573	33.2246	5.33723	741.832	9.47806	16.0177	91.5143	123.044	17.5227	4.48248	13.5684	132.884	164.79	31.6481	4.68296	0	166.717	29.5467	0	0	156.595	0	0	0	0	0	0	0	0	6.38613	0	0	0	110.103
3.26_389.1967m/z		389.197	1	3.25648	0.242167	9	0	0	149.165	1	3	100 - 12.3 - 0.946	315.612	194.88	0	0	9.30427	0	13.6002	2.46542	1.55462	6.17213	0	0	0	0	26.2189	0	1.68219	0	0	0	0	0	0	0.831719	0	0	0	0	0	0	0	0	0	0	0	0	8.04651
5.14_298.0749m/z		298.075	1	5.1417	0.142167	1	0	0	146.851	2	4	100 - 1.09	20.1671	82.59	6.00092	20.7498	36.8038	23.5244	16.7982	49.5323	83.5096	13.1094	15.1723	25.3103	40.0037	43.8497	36.0404	23.0286	17.4975	23.5526	27.5087	5.42775	0	19.4093	27.9101	20.6965	35.34	20.9829	0	9.94791	1.82092	3.1016	26.7498	32.0348	38.0822	20.0339	11.5749	32.2065	26.0755
0.92_261.0075m/z		261.008	1	0.91625	0.234317	5	0	0	143.839	1	2	100 - 3.15	234.044	169.9	0.456867	0.0845783	0	0	8.18662	9.59262	0	1.30576	0.502336	0	0	0	0.683144	0.405741	36.9933	0	0	0	0	0	0	0	0	0	0	0	0	0	0	0	0	0	0	0	49.1794
1.04_399.1619m/z		399.162	1	1.04412	0.09215	3	0	0	141.924	1	QC	100 - 8.23	15.8386	184.9	0.0181481	1.76883	2.2259	0	1.51799	6.57497	0.488941	1.71473	0.0208475	0.0648392	0	0	0.696272	0.133641	12.9536	0	0	0	0	0	0	0	0	0	0	0	0	0	0	0	0	0	0	0	14.0241
2.11_203.0019m/z		203.002	1	2.11137	0.114283	1	0	0	138.13	1	2	100 - 1.11	166.827	72.42	0	0	0	0	1.55006	0	0	0	0	0	0	0	0	0	10.7964	0	0	0	0	0	0	0	0	0	0	0	0	0	0	0	0	0	0	0	128.962
1.05_145.0616m/z		145.062	1	1.05127	0.0993	5	0	0	136.56	1	2	100 - 0.463	64.6235	121.54	0	0	7.15431	0	1.51457	0	0	4.76033	0	0	0	0	2.2046	0	5.06585	0	0	0	0	0	0	0.468624	0	0	0	0	0	0	0	0	0	0	0	0	0
0.74_195.0509m/z		195.051	1	0.738367	0.177867	3	0	0	135.763	1	3	100 - 0.909	53.4875	250.07	7.57237	4.33881	12.1523	0.340795	222.088	493.511	1.73312	24.1256	0.537452	0	0.224339	5.0667	0	1.15291	128.945	0	0	0.750944	0	0	0	5.27649	0	0	0	0	0	0	0	0	0	0	0	0	715.959
2.42_439.1603m/z		439.16	1	2.41712	0.313583	5	0	0	135.176	1	3	100 - 8.87	61.0755	222.06	0	0	0.826342	0	18.7681	10.6779	0	6.00433	0	0	0	0	0	0	30.5273	0	0	0	0	0	0	0	0	0	0	0	0	0	0	0	0	0	0	0	49.7895
11.14_751.5134m/z		751.513	1	11.1381	0.20645	1	0	0	128.169	1	QC	100	58.9367	128.17	0	0	7.46872	7.49513	16.3734	5.0584	0.727143	0	0.800439	38.2017	9.84063	8.80577	0	12.8052	50.2712	29.8774	2.18124	0	37.2794	0	3.11921	24.8934	3.45473	2.34633	78.0279	5.00684	6.36894	32.1283	79.7872	0	19.1552	1.55059	0	0	1.26292
4.60_465.2490m/z		465.249	1	4.60093	0.32005	22	0	0	126.073	1	3	100 - 11.8	2615.64	38.01	0.0788421	6.2345	5.92268	1.50663	741.964	542.327	19.2306	259.429	1.90701	1.48316	0.919735	0.703298	36.7084	0.101992	1027.23	0	0.104565	0.0293921	0.343122	0	9.79909	175.048	0.00098356	0.000567513	0	0.054807	0	0	1.40148	2.04141	0	0	0.000118272	0	402.295
13.58_341.2691m/z		341.269	1	13.5777	0.740083	2	0	0	116.931	4	QC	100 - 1.51	213.268	85.13	0	0	0	60.8971	0	43.928	1.01204	32.7258	0	82.5151	133.335	0	0	0	88.2747	224.888	176.555	110.845	73.833	92.3613	170.956	137.556	218.477	164.646	168.109	160.365	264.686	256.575	234.107	103.813	81.8726	330.769	181.63	197.244	0
2.42_412.9770m/z		412.977	1	2.42427	0.25575	1	0	0	105.765	1	QC	100 - 1.99	90.1711	224.73	0	0	0	0	0.492688	7.04865	0	0	0	0	0	0	0	0	5.31719	0	0	0	0	0	0	0	0	0	0	0	0	0	0	0	0	0	0	0	24.6222
7.82_548.2956m/z		548.296	1	7.8163	0.213583	1	0	0	86.1003	2	QC	100 - 3.07	35.0169	106.09	7.55276	17.143	11.6021	58.4645	24.9548	33.692	6.2858	22.1824	8.90957	30.7846	24.2582	14.4009	6.31668	45.3162	98.3549	34.3537	49.1014	43.6284	36.3665	30.6135	24.2248	41.2715	64.0037	56.5875	30.9487	12.8473	47.8245	11.3227	63.1367	0	0	2.37376	28.0056	9.99359	36.1239
5.38_313.2378m/z		313.238	1	5.37603	0.15645	45	0	0	84.7517	4	QC	100 - 0.604	29.9584	108.1	0	0	0	0.524154	0	3.49929	0	0.840871	0	2.1621	19.0157	0	0	0	0	23.994	22.6579	0	1.48278	11.3335	14.482	8.11189	43.7023	28.7827	37.5271	18.8777	42.8423	50.3455	49.2992	8.88323	4.22549	60.4304	28.9561	41.719	0
2.31_153.0192m/z		153.019	1	2.31067	0.2629	8	0	0	81.3712	1	QC	100	13.7739	151.87	0	0	0	0	7.90856	2.57872	0	1.79289	0	0	0	0	0	0	1.59545	0	0	0	0	0	0	0.578703	0	0	0	0	0	0	0	0	0	0	0	0	15.5089
1.04_204.9814m/z		204.981	1	1.04412	0.09215	3	0	0	81.2898	1	2	100 - 1.26	99.099	78.4	0.602724	0.366378	1.76156	0.359539	0	0	1.21985	0.586132	0.273574	0.168097	0	0	0.968751	0.270949	0	0	0	0	1.08316	0	0	0	0	0	0	0	0	0	0	0	0	0	0	0.911769	0
0.98_281.0539m/z		281.054	1	0.980533	0.0642833	2	0	0	78.9397	1	QC	100 - 7.43	8.68358	163.5	0.752924	0.738791	1.47356	0	12.2435	2.3628	1.81516	8.40267	0.638577	0	3.19893	0	3.28921	0.530695	0.488425	0	0	0	0	0	0	0	0	0	0	0	0	0	0	0	0	0	0	0	21.5499
3.04_198.0229m/z		198.023	1	3.03575	0.270033	1	0	0	78.9286	4	1	100 - 0.437	45.7511	92.62	0	0	0	0	0	0	0	0	0	0	0	0	0	0	0	0	0	0	0	0	0	0	0	0	0	0	0	0	0	0	0	0	0	0	0
3.35_331.1759m/z		331.176	1	3.34935	0.313617	23	0	0	74.8835	1	3	100 - 4.63	69.6039	210.05	0	0	0	0	31.3904	3.61125	0	15.0679	8.89958	1.07385	5.23118	0	19.8169	0	9.13508	0	0	6.82979	0	0	0	1.51057	0	0	0	0	0	0	0	0	0	0	0	0	39.3227
1.04_206.9973m/z		206.997	1	1.03698	0.177867	1	0	0	73.8246	1	2	100 - 0.262	50.2251	65.84	2.02733	0.807296	0.472632	0.221814	0.329939	0	0	0.976611	0	0.295341	0	0	5.98611	0.378093	9.09888	0	0	0	0	1.18978	3.96979	0	2.29377	2.62355	0.531297	5.10659	1.59247	2.33433	1.62988	1.16062	0	6.424	2.28312	1.10382	8.11176
0.95_153.0301m/z		153.03	1	0.951967	0.0928667	2	0	0	73.131	1	3	100	9.15015	150.22	1.29145	0	1.68766	0	7.08645	2.10649	0.759616	4.50003	0	0	0	0	0	0	0.878054	0	0	0	0	0	0	0.599094	0	0	0	0	0	0	0	0	0	0	0	0	14.8808
1.04_364.0467m/z		364.047	1	1.03698	0.04215	2	0	0	69.6634	1	2	100 - 1.79	5.22085	89.02	0	0	0	0	0	0	2.40011	0	0	0	0	0	0	0	2.81971	0	0	0	0	0	0	0.670872	0	0	0	0	0	0	0	0	0	0	0	1.89693	0
11.13_667.5327m/z		667.533	1	11.131	0.30575	43	0	0	68.9744	1	QC	100 - 20.3 - 1.45	2755.5	89.83	28.9262	143.71	605.104	806.019	731.164	703.117	249.507	309.717	216.616	857.689	749.791	1020.26	221.122	1047.1	3170.98	2025.09	663.986	568.6	1623.56	363.484	824.788	1187.27	610.821	558.757	2501.12	637.352	967.592	2046.01	3409.41	394.929	1416.41	1161.7	717.558	939.287	421.559
4.14_511.2908m/z		511.291	1	4.13873	0.284333	9	0	0	66.226	1	QC	100 - 17.2	186.224	178.74	66.5418	2.38093	64.0717	1.14218	211.009	24.1166	38.2199	20.4521	2.21399	2.84248	0	68.2586	114.665	9.52277	96.2926	0	0	0	0	0	0	0	0	0	0	0	0	0	0	0	0	0	0	0	237.745
11.32_653.4054m/z		653.405	1	11.316	0.334317	31	0	0	65.3297	QC	2	100 - 23	433.646	49.66	0	0	5.16172	30.2079	0	19.9771	1.27285	2.47713	3.93588	10.5599	14.5951	0.873397	0.547776	25.9808	43.7965	37.809	9.70625	10.1803	5.17687	0	4.88539	3.61857	0	1.60197	1.59296	9.28495	9.20804	11.5273	1.77034	1.17887	2.78324	0	0	2.80359	0
3.09_539.2493m/z		539.249	1	3.0929	0.390767	1	0	0	64.9083	1	3	100 - 12.9	549.656	159.11	77.8253	14.5391	5.88939	0	546.831	4.66236	8.63035	0.493697	2.77976	2.27966	0.624959	4.15821	0	0.795283	5.78718	0	0	0	0	0	0	0	0	0	0	0	0	0	0	0	0	0	0	0	51.0887
1.04_188.9871m/z		188.987	1	1.04412	0.106433	2	0	0	60.5843	1	2	100 - 1.15	355.437	78.68	0	0.197172	0	0.052896	0	0	0	0	0	0	0	0	0	0	0.638184	0	7.25292	0	0	0	3.46557	2.31809	20.2972	1.38625	0	6.65191	0	0	0	0	0	0	85.8092	19.8109	3.73178
0.98_245.0768m/z		245.077	1	0.980533	0.05715	3	0	0	58.4636	1	3	100 - 1.58	11.6837	134.24	2.15355	0.328043	1.45515	0	6.84586	1.77063	0	6.58486	0	0	0.70593	0	0.708712	0	1.28457	0	0	0	0	0	0	3.34697	0	0	0	0	0	0	0	0	0	0	0	0	14.7745
4.96_409.0871m/z		409.087	1	4.96383	0.241467	4	0	0	53.5419	4	1	100 - 0.431	22.0327	166.9	0	105.651	0	6.61397	0.442228	0.636021	0	16.2934	0	8.33334	88.1015	0	26.8765	6.21232	0	43.7431	1.87105	0	0	0	0	0	1.30897	0	0	0	0	0	0	0	0	6.17858	0	0	0
6.30_947.6110m/z		947.611	1	6.30112	0.235033	2	0	0	51.4448	2	QC	100 - 24.9 - 0.729	126.303	118.27	3.82817	9.48361	17.423	77.8901	68.5828	136.074	49.7198	70.833	36.7515	112.962	92.8341	36.2576	102.444	232.86	195.915	109.238	180.278	52.7969	110.321	53.2668	87.1217	172.535	254.666	165.534	99.1935	50.6399	173.743	56.3194	194.756	100.811	80.8069	35.0284	189.111	111.057	336.823
1.05_144.0455m/z		144.045	1	1.05127	0.085	3	0	0	49.1824	1	4	100	16.4162	129.58	0	0	0.498969	0	21.4415	0.596821	1.15351	4.378	0	0	0.548753	0	0.424	0	9.36816	0	0	0	0	0	0	0	0	0	0	0	0	0	0	0	0	0	0	0	11.0826
4.96_275.1280m/z		275.128	1	4.95668	0.262883	2	0	0	48.9257	4	1	100 - 0.84	41.6376	129.41	0	115.982	0	4.80748	0.823834	1.4462	0	16.1688	5.5999	15.0871	106.29	0	35.4927	7.75059	0	52.8349	2.14068	0	0.771625	5.5688	0	0	4.39166	0	0	0	0	0	0	0	0	16.2336	0	7.64608	0
4.94_382.0674m/z		382.067	1	4.93525	0.15645	1	0	0	47.4551	1	4	100 - 7.25 - 1.14	288.224	42.9	0	709.999	995.498	541.214	1.47416	1957.18	2331.79	40.3275	0	0	84.6539	358.327	5.66751	0	0	0	18.7581	0	0	0	0	0	0	0	9563.32	0	0	0	20.5165	0	0	0	0	0	0
0.97_112.0517m/z		112.052	1	0.9734	0.10645	3	0	0	47.2717	1	3	100 - 0.104	102.652	44.82	6.49726	1.83554	7.30463	1.51784	65.9203	7.71205	3.94224	33.2557	0.872623	1.4108	3.32009	9.15646	3.2732	0	16.9692	0.273272	0	1.46618	0	0	0.636844	8.91687	0	0	0	0	0	2.50991	0	0	0	0	0	0	131.208
1.04_212.0023m/z		212.002	1	1.04412	0.35575	3	0	0	43.9608	1	2	100 - 5.98 - 2.42 - 0.0959	7448.11	77.77	0.654139	9.34764	8.35563	0.00727409	0.934127	0.00134984	0	140.511	0.444663	0.180669	0.330948	0	11.1925	0.862915	1509.52	41.9859	300.75	58.412	1.68821	444.472	6.47919	316.16	868.225	9.70117	0.00560445	171.417	0	0	0	0	0	0.100222	453.015	1270.46	59.5819
3.07_385.1686m/z		385.169	1	3.07147	0.470033	1	0	0	39.5462	1	3	100 - 9.94 - 13.1 - 0.046	4657.8	45.13	22.3081	365.568	160.984	35.1309	1215.74	1145.32	1627.27	277.025	17.8346	289.763	68.7337	68.2401	209.418	33.1566	637.029	180.307	1.14823	18.5749	11.0762	34.295	34.5615	239.112	29.8971	24.4573	8.68803	11.5431	0	5.94075	37.0904	82.2998	66.5197	0	164.192	29.0549	554.705
4.66_556.3307m/z		556.331	1	4.65808	0.127867	2	0	0	38.8455	2	QC	100 - 16.2 - 1.19	48.5264	132.48	4.383	29.2099	2.82734	1.25845	20.776	10.1386	62.6889	6.98962	0	7.23706	40.5773	8.69348	20.9045	18.839	18.444	35.2763	3.12548	5.59035	4.10155	374.892	0	0	1.43368	0	0	64.4057	63.2917	67.7729	0	46.6647	6.95785	0	56.1619	0	89.187
4.62_367.2101m/z		367.21	1	4.62237	0.121433	1	0	0	38.1323	1	2	100 - 5.51	29.8112	92.05	0	0	0	0	5.15609	0.00317246	0	0	0	16.2362	0	0	0	0	0.20034	18.2548	0	0	0	0	0	0.475483	0	0	0	0	0	0	0	0	0	0	0	0	0
3.02_201.0226m/z		201.023	1	3.02218	0.341467	1	0	0	37.1392	1	3	100 - 2.83 - 0.584	1206.17	80.7	2.7714	0.530958	0	17.6649	2.37592	0.584593	0.282207	0.15952	0	0	4.57329	4.20819	73.8089	0	45.2935	0	0	0	0	0	2.61492	352.967	0	11.8636	0	2.45791	0	0	0	0	0	0	0	34.2852	17.123
1.04_264.1106n	264.111	263.104	1	1.04412	0.127867	3	0	0	34.0775	1	2	100 - 9.3 - 0.323	5241.48	87.21	64.596	88.3476	865.963	0	90.1008	17.4462	14.0065	593.056	43.2093	4.68497	31.0175	83.4397	379.39	0	636.617	20.3729	48.5833	21.9478	12.4314	18.4448	5.02986	237.289	4.81068	12.6288	0	0.109007	0	7.23566	7.51131	0	0	0	2.18091	19.0897	253.614
14.79_913.5825m/z		913.583	1	14.7943	0.277183	26	0	0	33.0843	QC	2	100 - 40.6 - 5.5	126.369	167.51	0	0	0	42.5968	0	13.4091	0	0.410152	0	4.01582	4.28668	0	0	0	42.2795	35.0832	7.28584	9.12165	0	0	0	0	0	0	0	0	1.643	9.57602	0	0	0	0	0	1.81483	0
4.83_261.0149m/z		261.015	1	4.82882	0.270033	3	0	0	32.1685	3	1	100 - 2.41 - 0.619	268.992	54.79	0	53.5324	134.301	139.793	0	18.2414	8.2981	88.4916	0	80.1897	644.263	444.608	0	0	0	1697.78	568.948	475.458	0	0	0	0	0	0	0	0	62.0012	192.791	103.161	0	0	0	0	0	0
4.62_495.2943m/z		495.294	1	4.61522	0.177867	8	0	0	31.5914	1	QC	100 - 14.4	56.4657	147.66	4.25246	1.98988	17.6519	10.2741	48.0361	9.87147	8.07801	4.01193	3.09694	5.42727	3.43639	3.15706	26.0933	8.14887	2.18784	23.1805	0	0	0	5.85042	0	38.671	0	0	0	0	0	0	0	0	0	0	0	0	5.08502
4.89_383.1513m/z		383.151	1	4.88525	0.1493	12	0	0	31.2308	QC	2	100 - 7.61	22.6326	229.24	0.941223	0	1.3375	0.744826	0.710969	0	1.03824	0.965308	0	0.294409	0.45754	0	0	0	0	0	6.17049	0.569516	0	5.78254	3.63439	0	4.5953	0.804592	2.33566	4.28534	0.569737	0.923781	1.40746	2.42274	0	8.71832	4.25546	0.846579	0
0.94_291.1045m/z		291.105	1	0.937683	0.1493	2	0	0	30.324	1	4	100 - 3.44	105.042	166.05	2.36392	0.435137	15.471	0.531116	0	0	0	0.779384	3.70086	4.78161	0.118019	16.504	0.012649	2.26411	26.2102	0.794029	0	23.8286	1.02958	0	0	0	0	0	0	0	0	0	0	0	0	0	0	0	119.185
3.50_383.1530m/z		383.153	1	3.49867	0.590083	2	0	0	27.1922	1	2	100 - 7.17	1941.67	37.51	2.93118	228.331	21.2305	0.706378	416.567	132.538	249.333	35.5721	0	97.031	31.4234	9.46473	33.9688	10.5664	176.177	182.025	0	6.19767	5.31378	0	2.35518	0	1.59085	3.53153	0	0	0	0	7.63823	1.91674	1.05571	0	41.1528	0	92.7267
2.13_212.0024m/z		212.002	1	2.1328	1.03155	3	0	0	24.6225	1	3	100 - 6.52 - 2.68 - 0.0635	51373.8	45.37	302.959	834.157	3805.26	0.841987	2304.3	29.5752	0	6467.77	0.00732838	0	0.872146	0	4681.28	13.6533	15863.4	1396.54	754.873	803.146	163.769	838.226	5.01886	1878.76	1116.85	0.78061	0	150.988	0	0	0	0	1.9767	0	525.231	2085.2	34795.1
1.04_107.0504m/z		107.05	1	1.04412	0.0642833	24	0	0	24.3114	1	2	100 - 2.28	14.7145	217.31	0	0	0	0	0	0	0	0	0	0	0	0	0	0	0	0	0	0	0	0	0	0	0.8346	0	0	0	0	0	0	0	0	0	0.968432	0.775689	0
4.85_347.0766m/z		347.077	1	4.85025	0.30575	2	0	0	22.9749	4	1	100 - 2.03	85.9566	82	0	8.78491	0	0	0	0	0	0	0	0	4.29544	0	2.52417	0	0	13.8681	6.30754	0	0	14.3764	0	0	26.482	0	0	0	0	0	0	7.24303	0	52.1716	25.8261	42.4246	0
1.04_93.0349m/z		93.0349	1	1.04412	0.05715	22	0	0	21.4435	1	2	100	9.19714	108.91	0	0	0	0	0	0	0	0	0	0	0	0	0	0	0	0	0	0	0	6.04211	0	7.3722	0	0	0	0	0	0	0	0	0	0	0	0	0
8.46_464.3136m/z		464.314	1	8.45638	0.334333	3	0	0	21.0749	2	QC	100 - 6.99	34.7974	126.55	16.318	37.9829	64.002	113.491	6.46576	29.3782	4.12229	19.9448	38.9775	33.3305	26.316	22.3105	17.6807	21.3024	45.1604	116.686	47.1236	21.0388	27.07	39.8452	48.5365	18.1109	26.6885	32.7387	13.6023	43.4462	31.6301	65.2943	74.7407	3.04925	0	0	17.8899	29.5688	0
4.60_533.2385m/z		533.238	1	4.60093	0.277183	1	0	0	20.681	1	QC	100 - 18.8	76.2625	134.91	2.87715	22.5354	6.87583	1.16509	43.768	27.1108	35.1711	21.7314	2.12179	10.0745	13.8069	10.5681	20.6971	10.2728	39.3885	5.90217	0	27.3812	3.61092	126.439	0	0.581519	15.2505	2.16162	0	19.7354	14.4082	5.47526	0	22.5718	0	0	22.5866	0	35.8391
3.16_549.2310m/z		549.231	1	3.15718	0.327183	1	0	0	19.8922	1	QC	53.5 - 100	73.4388	163.25	11.5664	0	19.9984	0	114.201	13.2481	14.8391	10.5602	5.53645	0	0.583872	4.93779	6.35996	3.71879	13.0596	1.36582	0	16.3699	17.5561	0	0	246.409	16.3053	0	0	0	0	0	0	0	0	0	0	0	89.9946
14.35_409.3101m/z		409.31	1	14.3535	0.277883	45	0	0	18.8899	QC	2	100 - 9.18	21.3284	127.02	0	0	7.94366	35.4812	0	10.7597	1.67005	3.20608	0	4.35543	10.2239	0	0	0.8597	8.56163	24.3251	11.8856	0	0.630243	0	0	0	0	0	0	0	0	0	0	0	0	0	0	0	0
1.04_281.0362m/z		281.036	1	1.04412	0.0714333	1	0	0	18.0999	3	QC	100 - 5.16	4.65337	122.59	0	4.57322	0	0	0	2.24277	14.0214	1.72742	1.76326	4.45352	2.64753	0	0.690085	0.389158	0	0	0	0	1.1158	0	0	0	0	0	0	0	0	0	0	0	0	0	0	0	0
4.62_435.1451m/z		435.145	1	4.62237	0.1636	16	0	0	17.3215	1	2	100 - 4.86	96.6137	75.25	0	0	0	0	12.2987	3.13139	2.49692	0.538502	0	50.4322	2.3059	0	0	0	1.37177	49.1151	0	0	0	0	6.82744	0	1.87607	23.2956	1.55462	0	0	0	11.047	12.3763	16.1941	0	8.19477	1.40771	0
4.82_599.3180m/z		599.318	1	4.82167	0.2136	1	0	0	17.0809	2	QC	100 - 6.41	63.3796	115.4	135.431	25.1581	23.0116	37.3304	16.9686	20.9314	27.0976	9.45322	31.0107	23.7248	7.0638	34.9966	66.7725	58.5438	30.2821	61.3399	52.9805	47.2533	60.9742	10.523	4.1542	6.09712	15.1171	2.62694	3.36574	20.8859	20.2297	81.8838	102.76	0	0	0	1.04586	0	31.1568
3.41_529.2693n	529.269	263.627	2	3.40582	0.804383	5	0	0	17.02	2	QC	100 - 15.4 - 2.26	1297.01	145.91	1023.21	929.474	159.806	110.45	1252.57	119.353	230.626	239.113	1233.24	250.95	127.008	1016.66	1362.12	1656.78	151.514	139.336	0	1808.11	413.608	189.451	0	696.032	147.413	13.0799	13.9278	73.8174	38.7863	0	0	79.4486	404.645	0	0	0	706.104
4.88_687.3781m/z		687.378	1	4.87812	0.192167	1	0	0	16.9101	1	2	100 - 21	24.905	115.12	2.63944	1.61726	4.59957	1.20197	1.94083	3.30633	1.9687	1.90669	0	1.40419	1.95117	0	0	0.182628	0	6.66932	1.36627	0	0	2.14688	10.5944	0	0	0	0	3.33797	1.08735	1.49984	0	0	0	6.9436	2.40003	3.96554	0.860907
2.35_203.0019m/z		203.002	1	2.35353	0.220733	1	0	0	16.8954	1	2	100 - 1.16	397.896	32.5	0	0.503055	0	0	11.5491	9.34378	0	0	0	0	0	0	6.07197	0	24.3601	4.35889	0	0	0	0	0	1.65912	0	0	0	1.2467	0	0	0	0	0	0	0	1.22315	101.73
3.02_294.0554m/z		294.055	1	3.02218	0.952967	1	0	0	16.8698	3	1	100 - 6.88 - 1.47	6028.63	61.84	0	0	0	0	0	0	0	0	0	0	0	0	0	0	0	0	0	0	0	0	0	0	0	0	0	0	0	0	0	0	0	0	0	0	0
4.76_433.2348m/z		433.235	1	4.75738	0.212883	3	0	0	15.5011	1	QC	100 - 7.24	94.3957	118.18	7.06928	12.3042	13.4123	10.2025	42.2962	32.7982	13.4411	22.2057	3.04092	23.4239	9.45945	99.4313	35.2598	27.683	54.0649	1.42601	1.01881	3.35701	13.381	0	0	29.1314	1.25584	0	0	0	0	0	0	0.566895	0	0	0	0	29.91
4.58_511.2928m/z		511.293	1	4.5795	0.241467	9	0	0	14.6475	1	QC	100 - 29 - 6.79	128.505	136.78	0.731515	13.7286	10.572	5.54058	110.021	31.9276	34.0165	33.0488	5.72417	20.348	15.6323	18.3948	47.6896	20.8479	1.14052	90.9806	2.55667	45.3189	1.2435	194.22	0	32.4799	10.9075	4.264	0	4.03798	5.07972	1.89432	0	19.4205	1.57177	0	20.409	0	45.6638
0.94_243.0620m/z		243.062	1	0.944817	0.128583	6	0	0	14.2927	1	3	100 - 2.28 - 0.0115	521.895	66.64	77.0204	36.3894	100.986	15.8166	328.35	132.495	63.544	195.89	33.865	14.8278	45.4266	35.3048	52.3406	24.1	114.863	7.80436	8.2039	37.1982	13.3931	19.8445	18.6307	103.105	4.54607	5.01699	12.594	5.60486	4.70043	15.1522	7.81887	16.4529	23.5848	18.574	11.9768	6.132	801.1
4.94_407.2797m/z		407.28	1	4.9424	0.6615	98	0	0	13.4528	3	QC	100 - 18.9 - 0.883 - 0.012	2076.52	109.99	2.0585	0.95478	786.799	0	0	0	1.87403	0	98.4617	0	0	13.144	17687.7	0.554451	0.0134963	0	0	0	0.0278301	4.13706	0	0	0	0	0.0208538	0	0	0	0.114393	0	0	0	0	588.125	0
4.99_360.1018m/z		360.102	1	4.98527	0.170733	5	0	0	13.3869	2	4	100 - 6.12 - 0.741	285.117	37.78	336.105	0	0	0	604.699	284.345	1287.4	0	155.655	0	0	0	1835.23	0	215.076	0	0	0	259.879	203.812	158.055	33.954	425.574	1274.58	576.281	39.9563	0	0	71.6225	59.9004	88.9447	0	225.876	1221.98	0
4.05_413.1999m/z		413.2	1	4.05302	0.85365	2	0	0	12.9118	1	2	100 - 6.9 - 10.4 - 0.00495	808.141	37.91	5.82001	14.9838	33.9896	7.74402	320.769	73.4949	24.619	4.45528	0	294.096	42.6787	11.839	33.843	12.9914	120.739	195.723	2.4174	0	0	20.876	3.36037	2.68446	5.81073	3.87326	0	39.9834	4.40783	3.94717	22.0323	30.8454	0.8857	0	21.444	28.012	240.323
5.53_437.2904m/z		437.29	1	5.52603	0.70435	66	0	0	12.5919	3	QC	100 - 17.9 - 0.475	1341	55.75	0.885704	7.40053	1138.17	0	0	0	0	0.682029	136.212	3.3605	0	15.2867	4598.77	3.20614	0	1.77888	0	0.771862	0	0	0	0	0	0	0	0	0	0	0	0	0	0	0	1050.76	0
2.85_119.0503m/z		119.05	1	2.85145	0.242167	23	0	0	12.4599	1	2	100 - 0.277	20.1843	85.83	0	0	1.484	1.16228	1.95882	4.44451	6.62854	2.23138	1.00838	0	0.755123	0	1.25407	0	10.7901	0	0.565115	0	0	0	1.7503	0	0	0	0.462109	0	0	0	0.733598	0	0	1.71429	0	0	23.5079
3.60_252.0448m/z		252.045	1	3.59797	1.38017	1	0	0	12.4169	4	1	100 - 2.88 - 0.183	834.727	56.86	0	0	0	0	0	0	0	0	0	0	0	0	0	0	0	0	0	0	0	0	0	0	0	0	0	0	0	0	0	0	0	0	0	0	0
12.63_283.2641m/z		283.264	1	12.6319	0.1986	28	0	0	12.2973	4	QC	100 - 3.78	157.976	52.89	28.3403	36.6543	92.7169	252.075	19.1156	159.04	95.6013	85.7794	27.5693	104.436	113.571	36.8899	42.8014	59.5269	189.353	213.52	224.627	256.273	85.7887	168.735	181.328	126.123	221.043	159.62	110.787	253.317	300.948	251.529	161.419	129.225	148.495	246.797	229.137	249.636	57.2999
2.46_190.0070m/z		190.007	1	2.45998	0.391467	1	0	0	11.6628	1	3	100	42.7415	47.83	0	0.494764	0	0	4.46693	5.42904	0	0	0	0	0	0	3.14381	0	8.65818	5.86612	0	0	0	0	0	2.55369	0	0	0	0	0	0	0	0	0	0	0	0	19.5329
1.05_316.1157m/z		316.116	1	1.05127	0.0642833	2	0	0	11.6453	2	1	100	5.49349	106.22	14.1776	12.4012	6.4757	3.61821	6.03306	6.71846	15.3656	4.248	10.648	8.53811	2.46447	0.97765	6.19951	11.225	2.69422	6.41365	4.05273	2.88015	5.34816	1.12886	2.14963	2.28017	0	0	3.77133	0	0.700609	1.39197	3.5902	0	1.58926	0	1.55493	7.28639	0.768726
1.04_187.0073m/z		187.007	1	1.04412	0.1493	2	0	0	11.2589	1	2	100 - 4.62	3316.9	137	3.33456	5.71536	0.00550738	1.92394	0.337926	0	0.541384	1.07533	7.97789	4.39861	0.830313	4.26e-05	0.42886	4.02405	0.0213279	3.23143	300.231	3.22541	2.96396	1.79361	672.061	327.552	1031.61	152.836	0	635.918	0	0	12.419	11.1884	0	8.03341	864.807	1679.24	0.450124
4.81_242.1757m/z		242.176	1	4.80738	0.227183	1	0	0	10.7929	QC	3	100	15.1929	53.37	7.41809	1.69427	3.67488	2.42019	3.05742	5.0822	3.64834	0.443212	4.61657	5.93521	5.33371	0.631317	2.37762	7.58876	0	6.55873	5.33508	9.23042	2.42292	0	0	0	0	0	0.795322	0	0	1.01383	0	0	0	2.94211	1.14846	2.08922	0.907053
1.04_373.1244m/z		373.124	1	1.04412	0.113583	2	0	0	10.6264	3	QC	100 - 7.78 - 2.55	58.2196	112.73	12.917	50.7536	2.61922	6.45357	2.97524	8.87399	48.8051	12.1405	41.6789	56.4735	5.30627	9.58192	10.3668	47.1244	11.7594	13.5811	8.60714	9.61632	22.2617	1.31214	0	7.19925	0	0	5.57363	0	0.935882	0	0	8.85784	12.7253	0	0	2.53274	7.5886
1.04_332.1103m/z		332.11	1	1.04412	0.10645	1	0	0	10.4474	3	QC	100 - 14.4	9.33699	96.5	28.255	25.6206	12.7456	6.87264	5.49729	2.68928	16.6581	8.77579	23.5057	13.7729	2.25906	2.99547	23.2773	16.8625	7.52196	16.4079	4.20054	6.80993	13.4636	2.09621	1.87354	0.914381	0	0.936854	0	0	1.41383	0	0	0	1.68964	0	0	3.04167	2.11074
2.45_107.0505m/z		107.05	1	2.44568	0.384317	24	0	0	10.3307	1	3	100 - 0.855	587.358	41.89	0.803031	15.2468	1.27596	9.90049	40.7535	60.5309	5.02171	0	0	0	6.43317	0	38.4222	0.250885	101.074	63.522	14.7596	1.57022	0	0	1.99402	54.2873	13.8997	0	0	3.13715	0	0	0	0	0	0	7.44289	43.5881	292.438
4.66_395.1895m/z		395.189	1	4.65808	0.14215	5	0	0	10.2634	1	2	100 - 8.76	706.815	45.52	2.19798	56.3876	15.1861	10.6416	45.0616	107.356	74.964	15.0211	0.0212313	494.048	142.45	3.92378	17.0033	22.2323	51.9045	464.339	8.79829	36.9408	7.53173	23.4504	14.6338	0.443246	51.3315	26.1829	0.0208371	45.4338	11.8632	96.3001	80.8103	29.6526	114.53	0	46.003	32.519	94.3552
5.53_391.2850m/z		391.285	1	5.52603	0.732233	68	0	0	10.1509	3	QC	100 - 16 - 0.631	1482.36	60.48	5.83046	16.6623	1148.86	0	0	0	0	1.10426	199.594	6.395	0.285278	37.1345	6744.96	15.7662	0	38.4574	0	4.56778	0	0	0	0	0	0	0	0	0	0	0.94101	0	0	0	0	2095.82	0
4.94_319.1186m/z		319.119	1	4.93525	1.138	6	0	0	9.97239	4	1	100 - 9.4 - 0.324	17792.8	38.05	3866.08	62212.9	1824.83	4608.12	3308.18	3242.83	328.516	9165.29	6403.05	7130.06	26561.8	3564.4	20348.3	6899.29	120.495	16258.2	4375.4	3033.91	4923.56	7698.11	1141.44	1269.02	8970.24	2037.56	532.81	282.89	270.428	767.983	352.284	5089.84	1007.48	16511.5	6696.5	10443.4	1438.01
4.61_464.3014m/z		464.301	1	4.60808	0.348617	5	0	0	9.87662	2	QC	100 - 18.5 - 1.27	2920.84	114.25	786.498	3512.96	706.484	66.0082	588.426	1157.2	4582.82	1508.77	200.527	744.956	1627.56	245.452	2739.17	2405.39	440.813	424.866	55.6122	4267.81	320.435	25622.5	0.00440961	81.6618	342.044	144.368	134.357	800.285	1099.75	598.468	5.61594	2950.12	203.351	17.9058	1270.57	0	17177.7
11.15_609.5087m/z		609.509	1	11.1453	0.76795	63	0	0	9.77068	1	QC	100 - 25.5 - 9.28	342.552	159.34	8.65104	7.45935	52.8195	55.2064	145.246	58.8963	0	11.6882	9.15215	45.4002	36.2523	153.544	0	76.339	377.811	166.307	14.6215	2.29647	160.961	13.9486	35.3125	103.897	3.67847	0.807205	234.605	0	15.1892	96.738	298.187	0	74.1794	37.6742	3.87391	19.7567	7.31927
5.70_450.2615m/z		450.261	1	5.69677	0.15645	4	0	0	9.62279	2	4	100 - 1.93	17.7631	133.4	0	0	5.45925	7.97913	2.26737	43.7694	53.7427	21.4256	0.61773	5.03558	5.76386	0.725028	28.0003	19.7178	4.61384	5.96535	21.0202	0	21.8429	19.8187	21.5933	0.841417	8.14864	10.8263	0.966498	0	29.8693	0	8.27132	33.0259	142.176	2.19533	27.9879	8.56797	17.3478
2.52_271.0697m/z		271.07	1	2.51712	0.20645	1	0	0	9.21176	3	QC	100 - 0.784	23.7769	106.07	71.8314	17.3424	12.1068	3.25926	5.97678	10.3869	41.6267	1.12547	14.4676	27.4877	12.5277	62.44	14.1649	8.3262	7.02145	19.5677	8.51948	2.16166	26.8491	11.8665	0	0	0.83084	0	0	3.06322	7.44651	8.73398	1.01716	12.922	8.61968	1.6616	7.43749	2.41353	10.6653
2.47_1013.2932m/z		1013.29	1	2.46712	0.419333	2	0	0	9.06859	2	QC	100 - 36.5 - 5.57 - 0.44	4289.06	168.37	7060.57	7843.04	20299.4	1423.41	13997.4	1859.02	737.207	12143.3	3981.68	1431.88	1179.48	4154.88	11759.3	5262.34	712.678	202.269	25.3338	2645.64	441.145	34.5176	5.21139	6633.17	23.1887	0	0	0	21.5216	13.0381	0	56.0349	626.626	0	0	0	5894.08
4.69_517.2428m/z		517.243	1	4.68665	0.20645	1	0	0	9.00577	1	QC	100 - 7.91	47.0588	125.73	0.965465	4.00252	12.4899	1.62115	44.7806	20.4888	12.4117	9.25644	6.03888	15.7182	2.28476	24.4052	22.3976	1.46534	64.9929	1.28443	0.53083	2.31245	0.000268552	12.5844	21.9562	2.93455	1.32208	1.0837	0	9.85275	3.72112	1.57215	5.44108	18.2035	0	0	3.7137	0	19.3828
6.61_973.6267m/z		973.627	1	6.60688	0.170733	8	0	0	8.89396	2	QC	100 - 26.3 - 1.31	38.6568	143.56	0	0	0	19.9861	10.2908	86.5192	6.8388	22.7016	1.1491	22.9195	19.553	9.69564	17.3208	102.813	88.4806	52.1269	53.3234	0	44.0215	24.7849	11.836	20.89	48.4177	24.6828	15.3058	0	64.4372	0	28.7917	35.4059	99.7362	2.91549	27.0436	53.8116	115.854
2.77_337.1292m/z		337.129	1	2.76573	0.3486	5	0	0	8.84161	2	QC	100 - 5.08	134.354	155.64	84.7831	446.811	186.159	40.5829	321.128	147.798	45.1336	258.787	89.0346	60.7843	28.6588	73.5352	385.919	43.1705	6.52907	18.4627	0	29.1992	14.7006	0	0	32.183	0	0	0	0	0	0	0	1.36529	4.75546	0	0	0	91.2066
4.89_329.1770m/z		329.177	1	4.8924	0.170733	19	0	0	8.57662	1	2	100 - 2.24	10.8981	174.02	0.192336	0.0560663	0.0038671	0	0.817365	0.177035	0.674648	0.245123	0.0276324	9.77923	4.5369	0	0.0589856	3.98995	0	11.1747	0	0	0.443514	0	0	0	0	0	0	0	0	0	0.486148	0	2.4716	0	0	0	0.716341
11.32_559.4722m/z		559.472	1	11.3231	0.61865	11	0	0	8.34085	1	3	100 - 19.6 - 0.904	504.202	176.78	0	1.2198	7.82528	1.95297	143.176	4.4552	0	0.334455	0	1.43991	3.28854	122.225	0	16.1426	199.414	10.7259	0	0	129.966	0	1.09517	35.9924	0	0	211.025	0	0	8.98028	144.738	0	18.8833	14.1423	0	0	0
5.21_437.2899m/z		437.29	1	5.21243	0.597933	66	0	0	8.20116	3	QC	100 - 12.9 - 0.342	637.215	70.66	3.22253	1.40966	0	0	0	0	0	0	0	0	0	26.3148	10.3589	0.62886	5.09583	62.1569	3.21546	0	7.01323	0	0.521712	0	188.643	0.745448	0	0	0	0	4.07481	1.31073	0	0	0	0	0
1.04_172.9914m/z		172.991	1	1.04412	0.10645	1	0	0	7.91928	1	2	100 - 3.57 - 2.1	5140.18	72.06	13.34	5.57455	78.2624	4.22947	5.43264	62.1569	7.5859	50.1154	0.548304	0	7.74963	4.3163	5.36383	0	378.711	252.215	1029.07	1707.47	4.15842	4572.97	189.633	4663.41	82.5562	7.71859	32.9704	50.2383	332.545	12.1066	78.1795	18.9852	0	306.451	131.74	622.195	304.972
5.48_465.3034m/z		465.303	1	5.47603	0.512217	7	0	0	7.79091	2	QC	100 - 9.86	137.038	95.09	0.947793	1.58351	0	61.9381	0	6.38265	2.05336	21.081	0	19.7261	3.47241	0	0	0	42.3429	2.05887	49.4969	125.997	13.0281	32.8389	33.9243	8.62618	24.0941	72.0977	10.9559	102.767	52.2775	49.8269	97.8084	8.73821	0	7.40039	13.0477	21.5654	0
2.45_187.0071m/z		187.007	1	2.45283	0.625783	2	0	0	7.57593	1	3	100 - 6.96 - 3.97	73344.2	46.03	827.901	3932.94	1278.44	2615.02	7647.74	9202.72	1788.76	318.898	25.6235	12.2942	2158.11	27.0357	7520.81	565.839	15011.2	10313.3	5585.94	1912.64	0	24.0594	3447.85	11785.4	6354.75	1473.57	9.10425	3877.84	12.5245	29.7051	80.8139	164.08	0	25.9307	5629.07	13162	35731
5.18_391.2847m/z		391.285	1	5.18457	0.5765	68	0	0	7.55637	3	2	100 - 11.9 - 0.258	843.089	70.64	8.07425	0	0	0	0	0	0	0	0	0	0	28.6123	42.7718	0	0	113.5	9.09066	0	0	0	0	0	287.314	0	0	0	0	0	0	0	0	0	0	0	0
4.62_367.1584m/z		367.158	1	4.62237	0.547917	5	0	0	7.49676	1	2	100 - 14.4	31182.3	52.92	63.6461	2177.35	1236.44	691.091	7610.15	1978.41	2932.27	1075.55	215.412	15447.5	1734.43	916.602	572.566	1109.12	5421.44	13181.5	728.921	387.845	453.949	2355.64	3610.9	882.103	2973.61	8078.6	2429.8	1308.77	413.497	1663.7	7440.18	7528.09	7458.45	959.404	6555.31	2560.35	3181.65
6.31_452.2777m/z		452.278	1	6.30827	0.455067	4	0	0	7.49071	2	QC	100 - 8.92 - 0.195	2986.91	34.21	621.273	536.265	844.922	1356.92	1366.98	2117.34	1219.9	1374.3	942.573	1828.95	1578.9	977.91	2107.15	3431.66	3108.32	1882.27	3232.57	1499.82	2285.85	1695.38	1955.21	3251.51	4827.78	3484.98	2345.47	1588.27	3912.39	1683.46	3937.18	2830.88	2351.96	1774.46	3896.98	2347.76	5872.14
2.80_379.1945m/z		379.194	1	2.80143	0.291467	3	0	0	7.27686	1	QC	100 - 7.69	145.485	50.65	1.31424	7.01658	31.4837	0	131.733	6.18282	11.2108	5.75171	0	171.157	4.27351	4.50025	25.6848	0.536729	22.2745	31.5755	0	0	0	0	1.68688	1.67757	4.94457	4.96886	0	5.83508	8.20093	0	0.982553	10.1379	28.8323	0	26.1172	0	69.0632
1.78_172.9914m/z		172.991	1	1.77705	0.988667	1	0	0	7.25189	1	2	100 - 2.42 - 1.35	15508.6	47.12	190.075	50.3971	2257.82	8.48826	1056.33	1542.62	85.4965	614.738	29.1671	12.029	172.139	13.8513	238.983	7.81195	1404.44	1223.55	655.877	4613.36	36.9309	4361.88	32.8623	10411.7	7.45187	0	8.26959	0.867281	90.3526	0	3.90667	0	0	22.4318	22.0122	163.14	11461.2
7.99_1159.7140m/z		1159.71	1	7.98703	0.320033	1	0	0	7.05272	2	QC	100 - 31.6 - 0.224	60.9799	90.61	4.97191	10.123	0	58.8387	19.7508	50.2542	7.17643	23.324	30.7071	56.4455	70.6418	48.0697	12.8742	123.504	173.115	121.083	159.099	68.1283	102.466	41.9377	95.1664	43.1006	79.7081	53.6521	145.216	46.0394	105.66	29.3323	138.047	38.6078	0	28.7518	56.742	98.2794	129.225
7.62_505.2531m/z		505.253	1	7.62415	0.235033	5	0	0	6.94189	2	QC	100 - 0.502	35.234	72.85	6.97376	10.6301	2.36522	27.6713	13.4365	21.4488	6.32393	15.3719	17.9315	26.1254	27.3869	25.2917	11.4789	42.0914	58.5673	46.4857	61.6655	34.4345	37.9484	37.3271	53.6302	25.417	35.1324	42.1291	72.0124	28.8661	67.906	25.6067	65.9416	32.6463	4.18937	29.1721	50.4506	47.1023	59.7954
2.47_275.1287m/z		275.129	1	2.46712	0.3986	2	0	0	6.93224	2	QC	100 - 3.41	75.0163	156.33	149.206	125.583	393.538	26.7125	240.207	29.8874	17.6422	204.441	61.3415	26.4552	19.946	76.2781	203.339	70.5771	17.9227	8.28838	0.778874	46.9437	11.1938	0	0	83.9463	0	0	0	0	0	0	0	1.04009	17.3783	0	0	0	90.3241
12.63_723.5944m/z		723.594	1	12.6319	0.2629	24	0	0	6.66131	1	QC	100 - 14.1	69.5616	40.74	28.6251	44.0532	105.911	70.165	20.3234	46.1709	52.6173	36.4129	5.80292	49.2909	39.6471	47.2118	38.9497	32.0606	77.0037	47.1397	68.3417	91.5925	56.5305	23.8046	53.9988	53.1478	50.7988	58.9055	61.836	83.9637	67.5718	88.9881	76.8807	28.6899	68.7503	49.6719	54.4896	51.2141	17.6543
4.97_573.3141m/z		573.314	1	4.97097	0.135017	1	0	0	6.63384	4	2	100 - 2.99	14.3835	105.73	0	1.9867	0	2.47528	0.44424	1.30903	0.59614	0	5.49789	0.991029	0	0	0	0	0	2.4884	7.76392	0	0	0	0	0	0	0	0	0	0	0	0	0	0	0	0	0	1.73732
5.62_449.1753m/z		449.175	1	5.6182	0.1986	1	0	0	6.44589	1	QC	100 - 2.06	52.2448	61.83	2.77859	8.40703	46.2386	76.2268	29.3252	41.4607	26.6063	17.4875	26.923	26.1095	32.9823	19.3577	20.7951	54.5468	30.2285	69.7282	28.0581	26.3096	30.0969	28.2248	22.7683	25.9428	31.4882	25.6835	30.6794	18.6323	9.40466	22.724	22.8551	30.6038	37.0195	21.6951	34.6618	23.65	73.0616
2.74_351.1634m/z		351.163	1	2.73715	0.440767	6	0	0	6.37956	1	4	100 - 9.92 - 4.34 - 1.03 - 0.0124	1884.45	55.31	30.8775	105.479	662.825	16.9583	1391.13	71.4921	512.677	376.819	69.9524	1746.87	59.1087	469.825	376.369	35.9013	401.319	606.731	55.2894	19.8238	17.548	125.135	115.769	57.7103	294.889	1828.14	21.9212	454.982	124.867	61.1692	155.994	382.845	3830.99	8.60501	1599.66	52.9189	915.226
4.63_397.2055m/z		397.205	1	4.6295	0.234317	1	0	0	6.23936	1	2	100 - 11.7	4364.31	48.73	33.7183	126.163	185.705	98.2923	499.212	1062.73	941.108	54.1864	61.2241	3792.04	818.335	75.7013	184.087	256.054	857.945	3468.05	153.589	83.8633	120.331	82.7116	295.613	77.9569	185.286	327.133	26.7015	429.244	192.579	702.865	774.247	321.958	466.912	23.1179	337.72	205.022	879.502
2.85_199.0069m/z		199.007	1	2.85145	0.327167	1	0	0	6.15423	1	2	100 - 1.9 - 2.74	1134.08	43.65	13.5244	40.0454	111.675	106.664	148.873	236.438	300.885	157.682	89.5696	20.1499	69.4096	21.5692	110.457	8.253	553.614	35.0181	72.9123	13.7787	5.7662	43.875	177.178	140.9	3.26171	53.5137	111.578	124.84	130.487	147.863	126.3	121.725	139.451	260.419	114.51	116.402	1283.51
4.69_449.2540m/z		449.254	1	4.68665	0.227867	7	0	0	5.85777	1	3	100 - 12.6 - 0.863	2256.98	38.12	0.580425	22.6472	383.626	62.1279	1603.25	575.615	293.662	367.434	269.927	498.484	56.1554	925.369	991.184	32.5245	2584.98	30.7688	242.126	0	1.57624	80.6757	999.976	407.495	14.6543	205.891	11.4549	550.569	157.131	57.066	395.138	860.681	117.992	19.5481	342.3	167.895	987.884
7.68_205.1595m/z		205.16	1	7.68128	0.185017	68	0	0	5.85221	QC	4	100 - 0.846	6.81268	87.72	7.98312	7.44426	11.4276	12.7563	5.499	8.1707	7.45287	3.18188	0.516105	2.90677	4.84045	9.71396	4.37102	10.102	9.70709	12.4119	1.39257	3.93054	4.10068	0	0	0	0	0.716911	0	0	0	0	1.26362	0	0	0	0	0	0
2.52_203.0824m/z		203.082	1	2.51712	0.632933	11	0	0	5.8494	3	QC	100 - 2.6	567.28	109.69	1211.72	510.332	453.06	111.069	453.277	312.553	1004.82	196.859	433.421	441.695	245.183	838.684	888.856	375.342	171.153	324.163	80.5107	164.734	514.098	87.4422	37.4478	26.1942	35.0559	46.1564	31.1088	56.1127	72.8976	90.5532	42.9714	94.2299	132.771	34.6314	82.3641	63.0465	609.91
5.63_459.2017m/z		459.202	1	5.62533	0.192167	5	0	0	5.57988	1	QC	100 - 11.3 - 0.126	677.744	45.61	80.5173	180.311	812.359	1319.33	509.84	645.924	387.022	174.945	218.037	395.593	407.842	437.64	317.478	741.518	749.872	946.314	299.221	467.068	330.189	362.752	254.629	393.57	483.413	422.303	471.396	378.613	188.98	388.072	367.776	366.494	449.027	438.745	400.938	298.758	1117.06
4.64_399.2169m/z		399.217	1	4.6438	0.170733	6	0	0	5.44703	1	2	100 - 7.31 - 0.83	526.797	44.06	0.839263	20.2533	15.1235	144.771	23.7566	137.688	130.205	12.1208	5.45071	163.703	36.9913	7.64677	15.4916	19.7226	28.8433	1362.03	18.6589	4.91406	3.20899	7.36756	18.2217	33.7315	83.5071	25.9416	0	29.2908	8.18827	31.9532	23.6366	20.0947	58.0433	0	30.0384	72.5836	34.5156
6.70_999.6424m/z		999.642	1	6.69973	0.235017	1	0	0	5.23593	2	QC	100 - 26.4	35.6112	108.72	0	0	0.966167	28.7533	3.7856	127.136	8.0043	22.4315	0	21.5695	17.3252	4.75125	25.135	147.713	88.0817	47.2851	57.3689	0	73.6638	42.8173	14.1993	14.6883	75.4104	38.1665	23.8714	3.97221	123.744	1.99771	30.3252	67.083	135.376	2.22811	12.639	32.438	80.9509
4.64_611.1120m/z		611.112	1	4.63665	0.100017	1	0	0	5.23336	1	2	100 - 0.569	24.4388	76.98	0	0	0.613582	2.3183	4.02961	1.62147	0	3.59922	0	23.965	0	1.74472	0	0	12.5657	8.754	0	0	0	0	18.2166	0	0	23.7134	0	0	0	0	28.21	28.0493	11.0872	0	27.3881	8.34651	0
7.99_1091.7275m/z		1091.73	1	7.98703	0.3486	6	0	0	5.08851	2	QC	100 - 42.3 - 5.48 - 0.105	1219.38	64.02	181.682	195.532	48.2943	641.102	221.427	568.67	147.444	325.947	406.148	706.87	832.632	564.659	240.079	1634.76	2362.69	1862.97	2519.31	989.653	1373.15	910.244	1455.31	728.537	1081.09	991.585	2216.07	900.386	1807.57	677.344	2238.07	902.989	331.508	799.424	1427.42	1407.84	1814.63
5.90_528.1768m/z		528.177	1	5.89537	0.192167	1	0	0	4.93615	QC	4	100 - 10.6	10.4914	189.03	0	0	0	0	0	0	0	0	0	0	0.770719	0	0	0	0	0	0	0	0	0	0	2.31973	0	0	1.29666	0	0	0	0	0	0	0	0	0	1.32563
1.04_135.0313m/z		135.031	1	1.04412	0.120733	5	0	0	4.88005	1	2	100 - 0.747	156.678	56.76	0	0	3.37183	0.401758	3.14424	17.7486	9.16675	8.45195	0	0	0	37.2344	0	0	84.1385	0	0	0	396.749	0	21.819	8.67723	0	0	0	0	0	0	194.657	3.76501	18.5126	0	0	24.4536	144.74
5.92_543.3041m/z		543.304	1	5.9168	0.127883	1	0	0	4.81722	2	1	100	21.6991	77.19	0	3.3533	1.89215	12.7981	4.05318	9.71223	2.01427	10.0141	2.02302	8.06067	13.9964	3.50919	17.9335	24.4221	4.43078	38.2738	64.6358	38.6108	9.89473	50.452	16.116	12.3552	2.54696	14.8858	11.393	26.7719	6.0332	18.2042	15.3178	25.116	2.90585	12.5094	36.0245	31.4471	24.6203
1.06_147.0449m/z		147.045	1	1.0584	0.0921667	30	0	0	4.7993	2	QC	100 - 4.58	8.00518	91.66	20.9446	13.5752	15.9678	7.44425	23.6743	20.2622	46.8218	9.57412	7.88964	5.12079	4.22017	7.38234	17.3049	8.51618	5.77755	3.79188	3.71213	5.33421	6.20058	2.84108	0.907201	2.13748	0	1.40923	3.03799	1.59002	0	0.613054	0.389754	2.33332	1.94414	0.0728314	1.19165	0.81812	4.8286
2.48_319.1186m/z		319.119	1	2.4814	0.447917	6	0	0	4.78267	2	1	100 - 8.13 - 0.278	3444.26	142.55	5539.86	4655.1	11029.7	1270.94	7154.63	1472.26	956.159	6533.95	2928.55	1265.72	1097.7	3325.8	7140.85	3254.94	1069.79	418.299	153.653	2698.66	791.092	213.574	103.462	4375.65	218.482	52.1149	47.557	41.9783	152.937	155.862	21.5601	322.569	1316.14	0	37.7763	91.878	4982.6
2.49_495.1505m/z		495.15	1	2.48855	1.06725	6	0	0	4.4327	2	1	100 - 22.8 - 3.37 - 0.154	66938	116.98	109283	90577.3	202339	27931.5	131430	30875	22813.8	117713	55568.7	25578.5	23860.9	61358.8	120275	61906.2	25270.5	11895.1	7714.57	57357.8	19191.8	10102.3	6472.44	84572.9	11226.1	3948.52	3358.85	3179.47	7990.87	8093.22	1646.43	13079.4	31667.2	115.168	3089.75	6352.7	89068.7
2.56_585.1193m/z		585.119	1	2.55928	0.462183	2	0	0	4.40635	2	1	100 - 8.03	158.512	60.95	428.571	380.135	513.629	198.796	313.325	125.29	98.3241	361.547	235.828	129.77	136.23	339.245	221.831	176.547	104.085	65.8845	66.2636	271.607	73.7497	94.8448	48.024	393.359	97.8573	30.8686	23.0565	23.7164	63.6284	59.4773	2.03089	96.5247	206.943	0	18.6166	40.9586	140.546
7.02_462.2979m/z		462.298	1	7.01978	0.277883	7	0	0	4.29193	2	1	100 - 3.28	48.4233	53.99	26.5068	19.9289	95.328	109.947	8.86183	30.714	9.13556	11.6125	51.8618	28.3748	53.351	48.1081	44.9135	67.6023	50.4007	135.269	56.2245	14.9608	49.5497	67.7417	70.7066	25.5006	52.5894	48.264	54.7366	33.8932	26.1037	84.2184	64.5229	35.0352	34.6207	44.8195	76.4118	96.3544	52.3827
4.79_498.9298m/z		498.93	1	4.7931	0.255733	1	0	0	4.2023	4	QC	100 - 0.984	392.254	52.63	0.128008	0	171.383	0.000138204	1.99827	25.0464	49.3202	0	0.381032	2.07045	86.0189	0	0	0	1.53395	3.61932	100.259	0	19.6786	7.66246	0.771705	165.054	0	0	0	317.854	253.048	1377.23	0	2.01831	0	0	0	0	0.852379
12.12_242.1760m/z		242.176	1	12.1197	0.177883	1	0	0	4.13295	QC	2	100 - 2.61	16.2833	62.88	0	0.494225	0	12.4244	1.20452	9.35712	0	3.78121	0	13.397	5.17816	0	0	3.55649	8.03374	16.486	10.3267	7.19117	8.01526	0	6.48906	7.59189	3.39626	0	0	0	0	0	0	0	0.810783	3.69015	0	5.22081	0
11.33_415.2071m/z		415.207	1	11.3303	0.45505	2	0	0	4.0762	1	2	100 - 4.5	173.015	75.99	12.1795	28.1172	42.5986	25.623	176.101	28.3911	0	15.0033	0	12.2733	10.4431	81.1932	0	37.1545	170.494	26.1953	2.24874	1.17614	88.7753	17.865	28.6185	69.469	0.906316	0	166.812	0	0	11.9157	113.258	0	28.3257	5.95665	0	6.24289	11.7222
9.95_277.2172m/z		277.217	1	9.95013	3.05892	101	0	0	3.81132	1	3	100 - 5.98	5074.49	38.37	669.703	791.515	1217.72	495.088	3034.43	900.028	130.737	720.381	394.2	108.371	127.414	1616.83	98.9135	1637.51	3228.36	888.06	458.571	164.933	3723.06	1390.19	728.9	1663.83	249.737	204.853	4242.78	380.158	740.588	893.768	2134.53	502.326	4604.28	310.267	618.247	574.02	605.049
1.04_180.0661m/z		180.066	1	1.03698	0.120733	9	0	0	3.71694	2	1	100 - 2.23	219.772	75.48	595.347	367.491	340.384	106.001	183.829	123.355	379.031	190.345	269.083	132.041	69.3213	199.302	477.288	185.344	73.9295	156.305	86.8623	207.234	253.859	103.438	41.0045	45.0366	45.0254	46.2774	56.7501	58.3771	71.6389	97.6174	27.3734	75.403	123.321	43.5618	86.7322	61.9724	188.116
5.65_579.3038m/z		579.304	1	5.65392	0.291467	1	0	0	3.67797	2	1	100 - 36.7	114.094	52.71	0.682813	8.04296	40.7031	50.3631	21.9404	120.684	40.7228	58.5987	55.9706	23.3554	24.8201	27.8737	57.3879	107.912	71.0603	142.239	214.634	41.9119	115.935	170.231	112.737	102.685	59.6927	52.0988	105.166	152.938	177.119	4.98595	25.696	198.875	280.335	50.8788	151.877	170.833	79.2714
11.81_305.2484m/z		305.248	1	11.8068	0.8751	36	0	0	3.61807	1	2	100 - 5.03	442.873	118.05	49.6833	79.7829	184.763	51.573	184.955	63.0132	12.1753	108.464	19.0191	19.5515	45.6681	225.207	9.90232	204.422	236.522	85.9413	34.9757	27.4161	151.081	101.587	129.683	122.294	33.6523	49.5431	275.795	31.0238	113.139	137.289	312.22	9.2212	150.985	8.65016	83.7035	59.2379	167.829
1.04_319.1184m/z		319.118	1	1.04412	0.0993	6	0	0	3.59697	2	QC	100 - 6.39 - 0.167	92.1659	145.77	978.051	320.95	23.5051	92.3802	2.06359	2.67516	15.1798	117.922	0	0.819649	0.345043	1911.56	114.005	62.0132	73.3068	6.749	14.6854	116.919	8.64445	25.1772	21.5169	671.722	27.5793	7.54596	1.20543	9.39532	20.8627	16.5199	2.46478	31.6896	70.5005	0	3.18471	6.6119	6.5839
2.80_238.0768m/z		238.077	2	2.80143	0.35575	2	0	0	3.55689	1	QC	100 - 15.4	2677.23	49.08	132.066	230.427	774.741	51.4477	2154.55	213.774	300.706	192.566	97.2954	2452.86	161.039	220.836	617.889	67.6983	628.933	828.075	164.059	53.3261	34.8725	71.4263	283.089	221.94	313.455	356.233	26.737	391.386	339.985	147.812	272.578	412.585	924.799	21.1566	943.984	129.754	1731.9
4.65_448.3066m/z		448.307	1	4.65093	1.52232	9	0	0	3.44712	2	QC	100 - 21 - 1.47 - 0.028	11069.8	78.93	3521.2	10379.7	4062.52	1431.63	3309.91	2835.34	16945.6	6995.77	2829.59	5013.61	7721.48	4092.4	7828.31	5779.18	3061.83	4154.52	981.121	9937.12	4667.87	43079.6	200.715	167.648	9149.35	4135.26	1836	9376.79	8704.52	5642.93	755.339	11696	3086.29	1149.74	14414.4	136.77	20894
4.88_407.1899m/z		407.19	1	4.87812	0.533633	2	0	0	3.40335	1	2	100 - 5.18 - 13.3	419.88	39.67	275.952	140.431	164.042	135.788	116.62	103.643	139.751	78.4543	60.1972	124.383	91.8946	71.2925	43.1679	87.8715	77.155	131.819	101.087	138.101	75.5847	156.463	153.302	105.306	127.042	151.043	74.2548	174.081	114.741	165.267	171.891	131.364	158.76	162.07	129.5	116.576	128.829
2.56_539.1133m/z		539.113	1	2.55928	0.370033	1	0	0	3.24	2	1	100 - 3.33	75.4283	62.23	195.64	153.736	168.979	90.0994	104.366	58.164	56.834	126.116	107.102	62.5901	62.6457	155.169	88.3521	78.8033	57.8904	34.9095	34.0281	130.973	46.6227	46.831	28.0381	150.932	41.758	18.9199	11.8039	7.08654	36.7367	39.3384	0	62.4531	119.079	0	6.02697	22.8318	73.1422
1.05_164.0716m/z		164.072	1	1.05127	0.135017	13	0	0	2.98969	2	QC	100 - 3.7	390.201	56.3	635.467	368.917	399.511	190.675	653.449	556.139	1071.46	298.446	276.748	234.917	193.628	250.884	505.55	301.168	191.66	189.254	205.717	225.364	269.659	183.506	142.072	122.15	65.151	154.68	133.082	140.308	129.674	163.786	95.8552	147.423	179.566	147.442	165.232	149.268	364.314
11.32_279.2332m/z		279.233	1	11.316	2.44742	180	0	0	2.89478	1	2	100 - 15.6 - 0.734	138343	37.6	16273.6	17613.8	29497.9	15641.6	65103.2	17620.5	3392.47	13822.1	8310.93	15556.3	13781.1	64322.3	4038.34	30511.7	89456.3	26325.5	15558.4	12138.2	74725.9	33615.4	46337.1	61714.5	18088	16464.7	127845	11839.9	17563	45196.5	130505	6031.38	55348.5	46617.8	23971.9	32566.3	25332.4
1.04_129.0557m/z		129.056	1	1.03698	0.1493	29	0	0	2.82158	3	QC	100 - 0.17	185.913	68.99	161.968	165.82	130.007	53.2399	59.8574	62.5928	103.853	80.872	185.995	114.483	32.5136	48.053	126.544	182.593	96.3682	121.975	49.9505	95.6287	124.232	35.6794	85.2203	88.8392	22.7403	20.7369	68.4368	30.8325	47.7167	25.4733	82.6754	45.8126	61.5323	42.2537	57.1036	89.3822	42.7088
1.04_243.0622m/z		243.062	1	1.04412	0.0921667	6	0	0	2.75015	3	QC	100 - 0.474	42.1463	70.9	15.1519	26.1536	3.35575	4.95224	4.4089	10.8628	57.9055	14.973	20.9294	26.124	10.8631	14.8983	11.6692	16.6384	5.16422	5.06095	12.0978	12.5409	19.1766	7.02714	0	6.04689	9.38821	7.37541	5.87733	0	4.00177	0	0	9.11529	23.3888	1.40289	0	1.79089	16.3316
11.76_329.2483m/z		329.248	1	11.7639	0.27075	22	0	0	2.74411	1	2	100 - 6.64	304.311	55.19	27.8233	69.4851	53.4469	84.869	226.194	58.6279	7.37954	110.722	49.323	42.4766	45.7489	160.431	14.152	60.7607	91.5234	51.5544	25.7765	12.7153	64.1405	79.295	127.545	76.1733	18.6414	55.8934	99.2072	17.1923	116.533	123.892	348.237	23.9878	87.7386	16.9476	79.3519	90.0971	87.5651
6.78_464.3133m/z		464.313	1	6.78475	0.341467	3	0	0	2.66816	2	1	100 - 3.15	99.3098	38.34	5.55364	13.9853	42.6984	92.4953	19.2203	56.1391	36.5199	34.8648	56.5695	96.8028	91.0673	74.0884	63.2582	53.3718	62.7286	130.497	117.833	59.1522	49.9469	85.1847	107.774	46.9743	157.426	120.272	130.364	70.2142	46.5548	133.623	251.634	110.583	66.7257	84.3397	193.104	240.277	94.3138
6.79_466.3283m/z		466.328	1	6.7919	0.2986	3	0	0	2.6039	2	QC	100 - 2.19	93.1419	45.31	37.0524	26.6658	50.5956	69.628	46.721	48.1092	27.4779	35.9076	66.2332	73.7925	68.4166	67.2392	91.5632	51.914	80.7388	162.026	97.2295	52.214	37.0811	62.6074	130.654	43.304	86.9999	96.8877	73.0889	96.9751	52.3042	121.361	251.823	66.2839	45.6291	99.4619	115.215	154.368	107.729
6.62_478.2932m/z		478.293	1	6.62117	0.476483	6	0	0	2.5649	2	4	100 - 9.85	3054.58	31.99	182.238	422.488	1089.45	1460.87	1144.52	3791.23	1219.86	1812.31	731.751	1319.37	1034.83	1042.6	2135.13	4042.28	3984.81	1708.78	3092.08	639.77	2883.95	3300.44	2110.01	1586.82	3873.96	3820.76	1755.06	1713.51	5755.12	818.614	2921.54	5161.4	7805.45	2143.22	2470.93	2924.14	4124.36
1.05_130.0873m/z		130.087	1	1.05127	0.135017	16	0	0	2.41661	3	QC	100 - 1.15	245.044	63.58	558.173	288.574	276.71	162.653	232.279	97.8879	252.125	173.325	234.082	162.464	66.4337	306.574	311.82	205.477	175.333	146.664	118.346	126.993	136.561	95.6119	83.8503	55.7139	60.5136	70.5189	110.056	59.051	75.4785	99.0262	58.6811	77.0077	109.093	48.9047	84.6524	69.887	233.819
7.15_492.3446m/z		492.345	1	7.14765	0.427183	2	0	0	2.36906	2	1	100 - 4.54	143.677	36.34	14.6111	21.9861	49.8141	103.874	26.3234	86.1168	34.615	35.2284	54.8285	80.966	105.433	63.6809	91.934	177.294	131.306	208.94	157.221	56.4715	57.0282	61.1232	214.878	65.2656	183.031	150.66	156.152	115.37	97.4757	145.431	318.303	108.733	89.3837	186.765	111.402	283.885	277.87
13.51_283.2642m/z		283.264	1	13.5141	0.66865	28	0	0	2.36726	1	QC	100 - 7.03	2991.07	69.63	1275.34	770.538	1431.42	1109.25	1550.22	1195.42	601.879	774.576	347.028	573.619	379.821	1699.89	687.156	1250.31	2316.67	1559.54	910.614	1345.22	2531.22	1173.61	1761.94	1886.53	640.426	712.105	2983.28	1097.81	1431.98	2538.12	4269.94	432.535	772.274	1369.87	811.569	941.587	883.592
7.99_437.2665m/z		437.266	1	7.98703	0.348617	3	0	0	2.33108	2	QC	100 - 1.72	145.535	38.53	96.6432	76.8508	39.7065	95.8352	62.7505	78.2003	53.0047	67.4577	96.2178	99.8914	86.09	144.028	67.9878	164.014	220.366	120.439	182.307	150.179	156.716	130.038	170.686	103.389	169.159	155.353	199.414	163.534	199.644	128.766	218.928	140.557	78.6402	177.433	182.283	159.399	206.338
7.99_508.3405m/z		508.341	1	7.98703	1.01012	9	0	0	2.31345	2	QC	100 - 11 - 0.479	8598.67	36.24	2496.55	2154.71	1201.47	3840.12	2216.33	3437.47	1919.36	2982.24	4293.96	4393.13	4735.54	4607	2830.82	6437.2	8323	6933.28	11067.9	7748.07	7291.31	7800.65	10289.4	6165.47	9487.29	9356.53	11959.4	9176.16	11030.1	7466.63	14319.3	9104.59	4905.19	9695.83	11139.9	10557.8	9876.18
7.99_283.2639m/z		283.264	1	7.98703	0.35575	28	0	0	2.18542	2	QC	100 - 0.809	95.9367	38.42	53.3457	41.7858	19.2529	61.5176	36.747	49.9196	32.4853	43.5849	62.1473	61.8759	62.4728	73.9523	39.0239	81.6824	114.635	88.1143	126.178	97.0969	94.1322	88.0738	122.309	72.752	110.517	111.465	132.116	114.45	116.99	90.0096	168.362	102.99	59.7963	121.884	130.29	126.133	121.556
7.62_636.3482m/z		636.348	1	7.62415	0.483633	1	0	0	1.94057	2	QC	100 - 5.17	63.9756	63.47	16.3128	19.7585	0.759711	48.4965	23.7626	38.5427	9.34018	29.2337	35.5636	43.654	49.5476	37.0993	13.9771	83.4579	92.6638	84.6222	126.491	61.1047	69.3204	66.7953	92.6757	46.615	77.0627	78.9384	129.134	57.3428	112.341	54.2337	131.943	58.5366	18.9592	55.8393	80.1253	86.3762	82.2875
1.04_495.1504m/z		495.15	1	1.04412	0.1136	6	0	0	1.93987	2	QC	100 - 16.5 - 1.8 - 0.0585 - 0.0147	3309.08	98.8	21293.5	8659.46	1335.3	3385.25	141.283	172.883	923.155	4061.38	0	43.8132	48.7269	33858.8	4220.69	2850.76	3071.13	473.883	1055.33	5475.89	532.891	1791.62	1585.55	15421.5	2177.04	569.739	306.724	646.72	1542.32	1199.89	273.309	2240.38	3970.91	27.4093	256.491	696.875	452.511
7.99_505.2534m/z		505.253	1	7.98703	0.419333	5	0	0	1.81663	2	QC	100 - 4.27	344.181	30.96	211.738	178.284	112.989	239.107	165.435	200.825	138.986	175.031	217.339	221.985	212.843	288.071	170.369	323.405	440.805	257.091	393.652	359.601	319.033	357.448	406.543	272.461	391.817	390.307	441.107	385.498	402.342	314.184	499.375	348.703	213.505	420.326	433.05	384.613	412.258
0.70_111.0090m/z		111.009	1	0.70265	0.262883	17	1.11e-16	7.39e-17	Infinity	1	2	100 - 0.574	83.887	362.58	0	0	0	0	0	0	0	0	0	0	0	0	0	0	0	0	0	0	0	0	0	0	0	0	0	0	0	0	0	0	0	0	0	0	0
1.05_211.0611m/z		211.061	1	1.05127	0.20645	10	1.11e-16	7.39e-17	7966.03	1	QC	100	19.3609	908.63	0.00259393	0	0	0	0	0	0	0	0	0	0	0	0	0	0.00907003	0	0	0	0	0	0	0	0	0	0	0	0	0	0	0	0	0	0	0	0.816961
4.78_692.1218m/z		692.122	1	4.77882	0.291467	2	1.11e-16	7.39e-17	4089.32	1	QC	100 - 32 - 3.05	432.071	307.26	0	0	165.902	15.9805	0	62.0599	61.0964	10.8688	0	5.0656	12.1725	0	1.21546	9.04484	20.5416	740.847	0	0	0	10.8123	0	0	3.22581	15.7212	0	2.20703	0	0	1.46728	0	0	0	0	0	827.852
3.43_288.6184m/z		288.618	2	3.42723	0.612217	3	1.11e-16	7.39e-17	15.2634	2	QC	100 - 15.9 - 4.51	280.056	148.88	84.4987	278.112	74.3539	60.4704	832.917	72.1799	32.6711	62.7535	27.1924	54.314	33.057	176.335	124.921	236.586	42.6914	24.6703	0	17.8831	22.3353	73.8754	0	190.608	1.22945	0	0	6.81076	4.42173	11.656	0	36.6647	6.92882	0	0	0	71.2038
4.64_453.1550m/z		453.155	1	4.63665	0.20575	6	1.11e-16	7.39e-17	4.68511	1	2	100 - 88.6 - 7.86 - 0.277	381.79	53.29	0	0.64942	27.637	27.9281	43.555	31.0557	17.2828	72.3113	10.8202	249.515	0.892165	45.7881	13.0869	3.55798	191.887	67.1073	11.6092	0	0	80.4979	181.951	10.1941	0	210.292	6.13799	59.5388	0	0.840496	278.696	477.371	144.415	34.9109	397.461	123.319	7.72267
6.12_526.2932m/z		526.293	1	6.1161	0.220733	4	1.11e-16	7.39e-17	3.2332	2	4	100 - 10.2	72.1747	41.88	0	12.2888	34.2744	32.7705	33.0132	45.9314	51.3094	68.2096	10.9224	37.2517	13.0204	31.9336	27.8415	153.253	41.379	34.3329	78.5351	20.8121	52.055	112.224	84.2615	56.3601	32.6707	64.7989	120.889	23.0804	138.989	13.6222	50.6464	81.615	175.212	24.2088	117.284	68.2428	138.39
12.62_307.2640m/z		307.264	1	12.6247	0.490783	32	1.11e-16	7.39e-17	2.79343	1	2	100 - 7.58	411.504	128.5	31.1929	25.49	200.536	55.3256	233.581	80.7609	6.42491	43.8243	7.29985	60.7113	27.4358	147.365	7.72563	90.7175	402.925	82.6544	41.2062	16.249	238.025	61.8361	139.492	189.758	21.6161	30.648	491.403	20.9809	56.1009	262.897	454.643	0	100.966	64.415	54.1004	34.9905	45.2552
5.56_498.2614m/z		498.261	1	5.56105	0.227883	3	1.11e-16	7.39e-17	2.37909	2	4	100 - 5.89	50.7238	41.86	0	3.23228	27.6107	12.2341	13.8711	32.1923	18.5329	39.1174	10.6001	2.00583	9.85665	17.2085	32.4071	59.7342	40.3877	18.9934	41.45	19.2571	75.5853	86.3509	31.502	41.3442	50.3177	62.3248	77.4793	29.9447	161.224	13.6733	3.4517	119	193.677	17.3874	94.5593	59.7609	86.2898
3.61_163.1128m/z		163.113	1	3.61225	0.1993	49	2.22e-16	1.46e-16	Infinity	1	3	100 - 2.7	66.8402	382.42	0	0	0	0	0	0	0	0	0	0	0	0	0	1.91442	0	0	0	0	0	0	0	0	0	0	0	0	0	0	0	0	0	0	0	0	0
5.55_474.2615m/z		474.262	1	5.5539	0.241467	6	2.22e-16	1.46e-16	4.22444	2	4	100 - 4.15	57.1494	62.45	0	4.51673	21.9405	21.9516	25.1492	111.477	36.134	52.3621	9.23688	10.3219	1.45538	16.1719	69.1351	46.7112	48.2895	39.3815	82.1835	0.104172	46.493	89.7779	25.3749	22.66	33.679	8.01876	21.4706	26.9939	114.926	0	0	127.323	271.449	3.12363	78.7498	54.5323	31.4039
12.17_331.2639m/z		331.264	1	12.1697	0.575783	14	2.22e-16	1.46e-16	3.22576	1	2	100 - 8.14	574.428	136.76	74.0921	69.5473	152.739	81.1953	260.812	76.6501	17.4113	161.699	14.0947	27.8822	32.9962	224.428	5.59996	151.209	295.607	76.995	27.2193	20.8526	137.295	91.7146	140.641	175.57	28.0532	66.9376	302.169	5.02629	45.8512	238.53	491.655	7.37956	169.305	6.65239	121.033	60.3059	74.2075
2.55_283.1188m/z		283.119	1	2.55213	0.15645	4	3.33e-16	2.15e-16	Infinity	1	3	100 - 3.89	18.8384	347.67	0	0	0	0	9.4859	0	0	0	0	0	0	0	0	0	12.7222	0	0	0	0	0	0	0	0	0	0	0	0	0	0	0	0	0	0	0	10.4302
0.98_279.0982m/z		279.098	1	0.980533	0.220733	5	3.33e-16	2.15e-16	27.1778	1	QC	100 - 5.25 - 47	122.168	128.15	10.1318	17.8854	250.186	2.92245	27.8175	2.02962	3.5427	79.5386	23.0196	10.9279	1.10133	4.59575	54.0717	21.9085	61.5032	15.0047	0	0	7.58942	0	6.92073	49.2698	0	0	3.33605	0	0	0	5.45022	0	1.83231	0	0	5.12492	72.0285
4.64_477.1528m/z		477.153	1	4.6438	0.1	1	3.33e-16	2.15e-16	4.16473	1	3	100 - 1.13	30.1432	59.86	0	0	0.614679	2.78838	2.77413	3.39584	0.591939	7.44966	0	25.2245	0	2.0592	0	0	19.165	8.44862	0	0	0	0.891826	13.7274	0	0	24.6524	0	0	0	0	40.0726	48.6107	16.4366	0	38.4607	11.3953	0
5.60_526.2927m/z		526.293	1	5.59677	0.19145	4	3.33e-16	2.15e-16	2.41902	2	1	100 - 6.83	31.5455	48.37	0	0	10.6971	7.73506	0.975436	16.7473	6.70946	16.6041	9.29453	0	11.564	14.3145	6.8809	43.5209	8.21378	26.1182	21.1048	30.4642	34.2966	26.3682	12.1698	34.0271	33.8703	57.9163	72.4225	5.49819	51.1122	26.6689	3.38719	37.1385	38.1915	2.06833	53.878	28.128	66.1132
7.99_636.3489m/z		636.349	1	7.98703	0.469333	1	3.33e-16	2.15e-16	1.73987	2	QC	100 - 14.3	870.932	30.58	507.336	416.128	255.102	642.099	395.72	515.525	326.744	470.565	547.668	555.659	600.057	631.416	389.137	855.197	1135.89	748.979	1085.9	982.234	753.02	911.549	1117.22	757.82	996.5	981.804	1132.21	938.905	1064.98	785.097	1344.43	894.51	517.237	948.749	1112.92	1078.17	1019.13
3.61_495.1501m/z		495.15	1	3.61225	0.434333	6	5.55e-16	3.57e-16	26.1635	2	QC	100 - 6.73	71.2674	200.75	22.2832	142.576	73.3332	69.78	160.412	260.734	39.1873	84.1175	27.0256	111.434	55.2918	119.547	728.13	39.0116	1.66444	2.99941	0	1.41657	4.32963	0	0	25.9557	0	0	0	0	0	0	0	0	0	0	0	1.60175	21.6763
3.15_330.0915m/z		330.092	1	3.15005	0.255733	3	7.77e-16	4.96e-16	8813.18	1	4	100 - 13.2 - 2.55 - 0.076	460.858	154.35	0.0636123	0.0259895	3.87638	0	0.738129	0.228618	0.448971	0	0.763275	0	0	0	0	0.138035	0.0756114	0	0	0	0	0	0	7721.45	0	0	0	96.6973	73.081	0	0	0	0	0	0	0	0.924981
0.77_664.4978m/z		664.498	1	0.76695	0.1493	1	1.44e-15	9.15e-16	2.23369	3	QC	100 - 58.8 - 96.7 - 17.8 - 45 - 11.9	40.2336	51.23	68.7671	64.9443	57.8213	36.8931	66.0003	43.6346	49.5845	49.8715	64.602	53.7313	64.7256	28.4834	47.9686	21.5944	24.6996	20.1553	19.9998	35.7904	39.7503	3.65383	0.707002	19.8541	0	1.10843	8.79957	7.85068	12.9511	9.2076	0	5.46707	4.32396	5.04678	0	3.98208	12.9975
5.99_1131.6619m/z		1131.66	1	5.98823	0.2486	4	1.55e-15	9.84e-16	2.11141	4	1	100 - 34.5 - 0.869	67.0957	51	0	1.56009	9.73137	33.5761	4.88161	76.395	14.5904	36.4763	11.3305	19.603	41.9466	56.0097	6.56857	113.752	10.6178	112.864	51.2611	27.7147	27.3782	59.643	26.5474	63.973	70.7563	57.561	132.176	8.25499	47.0111	22.8116	52.6804	30.9631	10.7511	0	82.4011	40.9331	71.2167
11.41_329.2483m/z		329.248	1	11.4081	0.704367	22	1.78e-15	1.12e-15	3.21506	1	2	100 - 8.66 - 0.0771	2033.16	91	134.148	214.656	703.382	216.886	1231.59	222.336	22.4726	224.358	96.1705	93.8226	207.034	441.295	16.5887	749.528	685.27	187.124	116.425	91.9849	615.709	316.295	451.091	1466.55	187.487	173.708	2307.94	90.4984	361.477	983.49	1122.86	64.7767	462.877	62.0318	287.395	192.553	559.585
0.78_307.0341m/z		307.034	1	0.781233	0.0642833	1	1.89e-15	1.19e-15	3.34896	2	3	100	5.86839	83.19	0.646583	0	1.29942	0	0	1.23494	0.683525	0	0	0	0	0	0.578615	0	0	1.91934	5.93685	0	0	27.0896	15.6118	9.58129	15.6732	27.0725	12.7134	7.28736	7.51732	9.36698	16.2564	30.906	24.514	14.7714	10.1446	9.76236	0
4.99_445.0778m/z		445.078	1	4.9924	0.177883	67	2.22e-15	1.39e-15	31.96	2	4	100 - 3.81	21.9261	272.51	17.2008	0	0	0	38.6439	36.273	94.3542	0	13.8579	0	0	0	117.233	0	11.9298	0	0	0	14.7862	26.3149	14.262	0	43.8836	124.915	250.48	0	0	0	0	0	1.68109	0	25.0421	98.3142	0
6.82_297.2431m/z		297.243	1	6.82047	0.5265	86	2.44e-15	1.52e-15	5.57496	1	3	100 - 3.04	65.5772	151.51	31.1003	0.502189	4.92849	0	14.2577	4.04108	0	0	0	0	0	0	0	0	0.529194	0	0	0	4.69042	0	0	0	0	0	35.2977	0	0	0	49.0106	0	0	2.65322	0	0	0
12.30_281.2488m/z		281.249	1	12.2975	0.853667	88	2.44e-15	1.52e-15	2.86254	1	2	100 - 14.9	64189.3	51.89	9360.04	7478.29	17981.7	6927.54	25005	6686.48	2264.5	8328	2558.44	4509.87	2260.86	33255.3	1605.61	17975.5	31324.7	9132.99	5761.52	4079.62	38885.1	12148.4	20437.1	29551.1	4272.26	5855.62	53057.6	3905.96	7317.01	30792.8	62354.7	1412.39	30328.7	16399.5	6571.21	9617.15	9529.79
4.82_659.3402m/z		659.34	1	4.82167	0.285017	1	3.44e-15	2.12e-15	4.46755	QC	2	100 - 8.95	31.4812	116.32	8.56942	7.77609	8.32788	9.57647	3.74236	8.58622	10.4341	4.79991	1.38259	2.78451	5.36778	3.67604	3.17385	1.71914	0.872192	9.00347	14.4996	2.5303	1.68518	29.8446	32.9881	5.59628	32.049	22.8283	7.71765	33.8798	12.9652	16.1809	12.8912	15.5295	8.01307	31.656	23.3635	26.9763	3.75972
12.30_563.5034m/z		563.503	1	12.2975	0.376467	8	3.66e-15	2.24e-15	11.0034	1	3	100 - 22.3 - 1.04	382.727	290.43	0	0.480722	11.1933	0	51.9359	0	0	0	0	0	0	54.6593	0	17.1897	61.628	1.6106	0	0	81.4177	0	1.64633	20.9232	0	0	84.2444	0	0	0	92.4771	0	9.56342	0	0	0	0
1.04_644.1346m/z		644.135	1	1.03698	0.0993	1	3.77e-15	2.3e-15	Infinity	2	4	100 - 19.3 - 5.29	65.0813	113.67	0	0	0	1.99783	0	0	0	0	0	0	0	0	0	0	0	0	0	0	0	0	350.848	0	0	29.9651	15.3271	0	0	6.41804	27.642	0	0	0	0	0	0
5.56_452.2772m/z		452.277	1	5.56105	0.249317	4	4.77e-15	2.88e-15	2.55875	2	1	100 - 5.01 - 0.137	114.861	30.83	18.435	19.5385	51.6904	50.6841	25.1905	59.6133	59.543	63.2693	87.3492	23.5603	51.2595	38.4833	55.6925	160.364	29.8123	126.295	91.0101	99.1398	99.7542	70.9288	110.458	57.1737	11.4426	67.0072	68.6502	63.6513	60.8895	34.4972	52.7354	106.765	140.478	50.9033	145.57	144.962	174.721
13.40_573.4512m/z		573.451	1	13.3998	2.90892	5	5.77e-15	3.48e-15	17.0432	3	2	100 - 21.3	81.7906	295.74	0	0	0	0	0.412395	0	0	0	0	0	0	3.13086	2.60238	0.533968	0	0	0	0	0	0	0	0	0	0	0	0	0	0	0	0	0	0	0	0	0
0.80_630.6180m/z		630.618	1	0.795517	0.0714333	5	6.11e-15	3.66e-15	2.92055	2	QC	100	8.73794	75.65	12.874	16.1091	5.79424	9.59026	8.7082	6.01181	19.2582	5.44809	14.2174	5.46568	6.79968	15.6619	15.2796	14.2389	10.3016	7.0777	5.97735	4.78006	9.41407	14.7673	1.68511	6.89295	4.55479	15.5344	7.39543	2.27507	7.78661	6.29018	4.05572	8.30989	16.218	0	5.41366	1.72921	11.7648
0.65_426.9424m/z		426.942	1	0.646217	0.192167	2	7.11e-15	4.24e-15	4.94132	QC	1	100	17.4054	98.57	9.88532	5.18774	3.9442	5.53789	3.86837	3.61893	4.64309	4.54904	2.44027	1.521	5.88103	0	2.09683	0	0	1.97492	31.5403	0	0.756066	32.0013	0	31.9702	0	0	10.8335	0	0	31.4779	3.37098	58.2103	14.8293	0	0	0	0
1.49_204.9813m/z		204.981	1	1.48558	0.341467	3	7.99e-15	4.75e-15	564.417	1	2	100 - 0.911	92.2248	185.52	0	0	0	0	0	0	0	0	0	0	0	0	0	0	0	0	0	0	0	0	0	0	0	0	0	0	0	0	0	0	0	0	0	0	15.5154
4.67_267.1239m/z		267.124	1	4.66522	0.5122	1	8.1e-15	4.8e-15	5.32784	1	2	100 - 1.99 - 3.8	328.715	96.54	20.89	16.4434	30.7442	38.6619	130.341	94.6365	18.2443	53.3515	81.7469	36.4458	235.036	5.42558	61.9498	6.60638	14.3421	31.4951	1.6661	166.271	3.07195	8.81229	5.34244	154.132	1.01064	2.31387	10.2963	3.99409	18.0575	44.0761	2.12952	9.13146	3.04171	2.67295	0	3.96099	10.5893
2.94_589.1177m/z		589.118	1	2.9436	0.270733	9	8.33e-15	4.92e-15	Infinity	4	QC	100 - 12.1	32.588	345.07	0	0	0	0	0	0	0	0	0	0	0	0	0	0	0	0	0	0	0	0	0	0	0	0	0	0	0	0	0	0	0	0	0	0	0
1.04_423.0624m/z		423.062	1	1.04412	0.10645	1	8.33e-15	4.92e-15	967.002	1	3	100 - 19.4 - 1.56	87.091	192.18	15.4736	0	0	3.0209	0.452311	0	95.4972	0	0	0	0	0	0	0	0	0	0	0	0	0	0	0	0	0	0	0	0	0	0	0	0	0	0	0	0
13.75_309.2795m/z		309.28	1	13.7484	0.632933	41	8.44e-15	4.97e-15	2.43799	1	3	100 - 4.36	233.629	142.39	13.0118	14.3101	118.192	30.0185	164.184	55.0974	0.690498	32.692	0	33.9644	0.610909	122.147	0.726921	492.546	187.731	35.5148	6.27299	0	150.055	18.0732	52.6591	141.721	0	0	297.831	0	15.0542	369.653	304.905	0	97.5626	58.246	0	0	18.9803
3.37_185.1180m/z		185.118	1	3.37008	0.199317	37	1.72e-14	9.98e-15	59.3421	4	QC	100 - 1.12	5.93881	207.08	0	0.293069	4.01358	0	0.834912	0	0	0	0.86413	0	0	0	19.7068	0	0	0	0	0	0	0	0	0	0	0	0	0	0	0	0	0	0	0	0	0	0
1.01_140.0716m/z		140.072	1	1.00912	0.220733	16	1.97e-14	1.14e-14	2483.15	2	4	100 - 1.66	63.2511	164.51	0	0	0	85.0858	768.611	688.547	194.671	0	10.8616	2.46467	46.6235	18.086	0	0	373.842	0	0	0	0	0	13.2866	0	0	0	10.9224	0	0	0.825731	2.03841	0	0	0	0	0	385.351
4.65_611.3780m/z		611.378	1	4.65093	0.185017	3	2.1e-14	1.21e-14	8.61863	2	QC	100 - 15.3 - 47.9 - 6.98	160.127	139.53	119.757	36.8695	252.383	14.553	389.024	140.882	195.709	135.143	183.025	67.0483	136.72	113.331	263.504	131.914	67.82	15.8192	5.36091	119.541	164.087	4.97232	0	477.677	10.2338	2.29658	7.31295	7.07559	1.31309	12.9272	0	0	83.7888	0	3.53811	0	134.059
5.00_401.1230m/z		401.123	1	4.99955	0.185017	39	2.18e-14	1.25e-14	191.638	4	2	100 - 10.2 - 0.432	331.529	62.3	3.95151	3.35778	3.31857	2.06052	2.25255	1.67357	2.24083	1.79452	1.90137	2.18456	1.68447	3.59523	3.31762	2.39177	1.91626	0.867879	2.62308	3.84794	1.06656	1.74181	4.05717	2.77518	2.40867	2.54951	2.23744	7.15285	2.23394	1.65042	1.46905	1.36435	2.10728	2.37533	0.0376299	1.42153	1.45488
10.77_253.2172m/z		253.217	1	10.7681	2.58888	82	2.69e-14	1.54e-14	3.94496	1	3	100 - 4.88	3279.94	38.19	433	293.13	515.896	274.048	801.873	459.65	153.314	295.194	93.9202	68.2303	131.214	2639.93	36.1447	951.402	1489.19	410.675	130.97	168.298	3387.01	816.513	862.239	1158.63	228.38	307.524	4215.16	55.6485	265.618	1361.3	3043.41	79.9468	3965.23	313.07	258.382	550.865	227.98
1.04_151.0262m/z		151.026	1	1.04412	0.106433	3	2.94e-14	1.68e-14	6.03309	1	2	100 - 1.1	54.2292	72.37	434.76	6.81251	32.4738	2.35509	7.82347	5.92374	4.60122	6.70767	3.82668	1.86803	0.817621	4.98351	3.53237	0.402446	14.1332	3.36299	0	2.31198	25.0658	0	0	2.7307	1.3882	0	0	0	0	0	5.38309	0	2.87005	0	0	0	13.4195
1.04_169.0737n	169.074	383.121	1	1.04412	0.149317	6	5.33e-14	3.03e-14	138.811	1	QC	100 - 2.49	11.8054	148.95	9.42514	11.258	21.3122	1.72759	5.85571	31.6833	35.8665	5.56798	11.4734	4.93044	0	0	29.4911	6.16216	0.87148	7.32354	0	2.2127	12.8004	0	0	0.0936242	0	0	0	0	0	0	0	0	0	0	0	0	2.37889
0.80_201.0379m/z		201.038	1	0.802667	0.14215	2	6.34e-14	3.59e-14	2.56082	2	QC	100 - 1.3 - 0.0478	1404.51	77.39	1303.94	679.373	240.642	463.012	202.042	755.348	1187.14	342.383	1733.65	392.125	235.78	271.348	2008.77	1130.4	478.483	653.479	499.508	1500.53	1603.35	1069.3	585.539	743.847	473.811	1072.72	698.579	150.035	345.162	615.798	672.182	1347.71	1793.06	259.465	674.834	491.231	1398.73
12.10_255.2330m/z		255.233	1	12.0982	1.74237	37	9.33e-14	5.26e-14	2.31901	1	3	100 - 6.76	6388.89	78.85	2002.7	1400.45	2827.82	1997.09	3835.77	1712.88	1060.86	1868.47	717.483	994.383	951.379	4993.52	703.145	2576.51	3451.43	2731.06	1505.59	1760.88	4254.16	2454.91	3024.07	3217.78	1372.99	1630.77	4938.1	1263.77	1705.48	3931.42	6926.71	902.332	3327.62	2192.37	1906.38	2372.28	2205.51
4.62_252.0880m/z		252.088	1	4.62237	0.10715	2	1.15e-13	6.44e-14	91.4297	1	QC	100 - 12.6	30.9519	170.5	0	0	0	0.292526	0	1.16043	0	0	0	0	0	0	0	0.293447	0	1.07891	0	0	0	0	0	0	0	0	0	0	0	0	0	0	0	0	0	0	0
12.08_323.2201m/z		323.22	1	12.0839	0.6265	1	1.31e-13	7.35e-14	4.34984	1	3	100 - 5 - 0.0764	572.218	165.72	136.513	90.1395	196.688	122.592	403.248	100.222	40.0472	112.038	12.7908	31.5443	21.0841	450.683	17.1073	156.557	248.019	117.42	33.6355	36.7479	279.778	75.2876	104.807	119.88	8.35815	21.8175	249.529	4.06254	21.2395	107.675	282.162	2.48622	107.912	21.1516	28.1968	43.0356	76.3102
3.61_207.1027m/z		207.103	1	3.61225	0.220733	20	1.49e-13	8.31e-14	Infinity	1	3	100 - 3.43	173.407	211.37	0	0	0	0.631772	0	0.266759	2.42187	0	0	0	0	0	3.2478	8.63223	0	0	0	0	0	0	0	0	0	0	0	0	0	0	0	0	0	0	0	0	2.24805
3.34_437.2172m/z		437.217	1	3.34222	0.15645	3	1.65e-13	9.13e-14	494.739	1	QC	100 - 7.42	36.2299	425.5	0	0	22.579	0	72.9608	8.01223	0	13.7283	0	0	0	0	6.26154	0	3.69249	0	0	0	0	0	0	19.2117	0	0	0	0	0	0	0	0	0	0	0	0	68.8103
1.04_351.1628m/z		351.163	1	1.03698	0.09215	6	1.65e-13	9.13e-14	14.1583	1	4	100 - 6.6	12.4598	127.48	1.20376	1.09667	0.0593192	0.114537	1.45345	1.60035	4.91883	0.25581	0.0630277	0.382134	0.2663	0.0593581	0.964762	0.463951	0	0.433795	1.08673	0	0	4.92724	7.06494	0	16.5923	99.5788	0.259253	24.9319	3.24663	0.423906	3.48369	8.59228	44.1649	0	76.6595	0	0
2.08_204.0666m/z		204.067	1	2.07565	0.597217	8	1.65e-13	9.15e-14	7.33467	1	QC	100 - 2.43	151.547	125.05	50.0021	34.0729	232.022	23.4729	689.799	277.306	330.541	146.518	244.883	60.0147	57.7604	7.15178	419.12	38.7026	121.492	14.0153	0	22.6809	18.1407	2.9141	2.48679	21.1276	0	0	0	0	0.729393	2.6528	0	3.26854	17.3605	0	0	0	334.487
4.84_673.3573m/z		673.357	1	4.8431	0.170733	1	2.23e-13	1.22e-13	4.50417	QC	2	100 - 15.3	27.9801	114.23	12.2085	4.52985	6.97495	8.61989	4.54028	10.2367	12.2086	4.7858	3.16534	3.60203	6.18013	2.155	2.34023	0.580422	2.29358	8.04112	12.2863	3.50666	0	19.955	14.7818	6.06332	12.4868	18.63	8.16707	30.1121	9.84407	17.1422	17.4611	11.2077	8.06307	23.2149	18.3946	20.6286	4.71045
2.41_423.0613m/z		423.061	1	2.40998	0.292167	1	3.88e-13	2.09e-13	1135	1	2	100 - 12.7 - 1.25	999.397	133.55	0	0	0	0	0	0	0	0	0	0	0	0	0	0	0	0	0	0	0	0	0	0	0	0	0	0	0	0	0	0	0	0	0	0	0
0.77_694.4787m/z		694.479	1	0.76695	0.114283	33	4.34e-13	2.33e-13	1.77812	3	QC	100 - 23	16.4472	46.62	29.4634	26.0087	26.4283	16.3352	21.272	12.1093	19.0217	18.4776	20.5663	18.2349	20.3467	16.0328	17.0317	9.42345	13.8711	9.83894	13.7971	16.3622	18.0461	5.42616	0.00395723	8.29097	1.51508	6.81702	9.21348	7.03629	13.4612	11.0931	1.1262	3.67373	11.4218	0	1.63329	8.36527	7.04659
11.13_735.5196m/z		735.52	1	11.131	0.284317	11	4.41e-13	2.36e-13	107.547	1	QC	100 - 20	57.7748	206.37	0	0	0	0	7.94062	0	0	0	0	0	0	0	0	0.453464	47.6242	1.61671	0	0	7.46731	0	0	0	0	0	17.3357	0	0	0	10.7767	0	0	0	0	0	0
2.95_551.1039m/z		551.104	1	2.95075	0.248617	1	5.14e-13	2.74e-13	23291.9	3	1	100 - 12 - 0.996	409.114	160.87	0	0	0	0	0	0	0	0	0	0	0	0	0	0	308.08	0	0	0	440.004	0	0	41.7852	0	0	0	0	0	0	0	0	0	0	0	0	0
4.76_279.1629m/z		279.163	1	4.75738	0.149317	2	5.62e-13	2.99e-13	8.14439	4	QC	100 - 0.41	10.3574	127.94	0	0	0	0	0	2.42438	0	0	0	3.1306	4.98194	0	0	0.626011	0.701854	0	0	0	0	0	0	0	0	0	0	0	0	0	0	0	0	0	0	0	0
3.19_239.0923m/z		239.092	1	3.1929	0.86795	6	5.68e-13	3.02e-13	5.07055	1	QC	100 - 6.46 - 0.22	7194.06	146.28	12091.6	2696.03	26492.3	322.26	8977.88	6765.04	3210.48	752.297	12475.7	951.574	2473.83	1381.32	10282	1097.43	4990.51	1156.04	36.7424	1392.81	2709.15	24.9651	38.5371	6502.55	60.8169	27.6098	140.356	269.847	289.168	1023.23	105.26	503.841	457.793	0	74.2346	75.1836	3030.62
4.64_369.1737m/z		369.174	1	4.63665	1.3373	6	6.07e-13	3.22e-13	3.32217	1	3	100 - 18.4 - 6.94 - 0.306	49425.1	47.27	47.5798	1663.83	5775.94	5087.44	8838.82	6170.04	5185.56	11771.3	3002.27	28587.4	1376.96	9941.57	4710.05	2688.68	30236.4	12499	3598.48	148.656	243.746	19712.2	22128.9	5956.51	3205.76	28671.2	3329.45	13896.8	2850.91	3716.6	37656.1	59677.7	24725.4	10350.4	49974	20399.9	10451.8
1.04_421.9982m/z		421.998	1	1.04412	0.0635833	1	6.44e-13	3.41e-13	Infinity	1	2	100 - 5.76	22.0393	241.4	0	0	0	0	0	0	0	0	0	0	0	0	0	0	0	0	0	0	0	0	0	0	0	0	0	0	0	0	0	0	0	0	0	0	0
4.64_437.1607m/z		437.161	1	4.63665	0.149317	26	7.01e-13	3.71e-13	4.48451	1	3	100 - 6.99 - 0.909	461.576	55.3	0	5.50887	34.6924	36.8373	49.881	38.6504	21.0404	87.9594	15.8937	314.831	2.4955	41.623	17.7948	10.8758	257.062	84.0823	17.8523	0	0	77.572	182.798	17.0687	5.26208	243.557	10.1637	64.4068	5.06758	6.49459	323.145	548.104	154.097	53.2599	422.78	135.211	25.0058
6.70_1061.6794m/z		1061.68	1	6.69973	0.284317	1	7.34e-13	3.87e-13	3.46342	2	QC	100 - 32.4	60.1304	102.94	0	0	3.69859	55.1094	12.3225	68.9686	6.78792	30.3198	4.09481	55.0808	54.8458	28.705	19.0975	132.69	85.4651	145.75	102.84	21.6131	50.4138	18.4192	70.9791	80.8881	121.5	30.6046	77.8	6.69401	52.8275	12.498	75.5368	22.5611	33.6776	22.3501	50.6379	141.202	185.003
5.91_466.2955m/z		466.295	1	5.90965	0.170733	7	7.75e-13	4.08e-13	2.59148	2	1	100 - 1.06	30.3191	63.19	0	7.14672	8.3116	18.1632	7.1081	10.9392	6.03693	16.1479	8.72866	13.1307	16.4332	9.60582	27.2388	31.4467	9.62136	35.5014	58.94	58.7552	20.4594	42.8513	19.6958	14.7152	3.04512	29.1641	21.5627	54.4035	18.0643	27.7532	50.388	33.5327	6.41273	14.3422	34.9372	28.607	38.6406
1.64_549.1963m/z		549.196	1	1.64203	0.377183	5	1.31e-12	6.8e-13	Infinity	1	3	100 - 11.7	74.2203	577.66	0	0	0	0	0	0	0	0	0	0	0	0	0	0	0	0	0	0	0	0	0	0	0	0	0	0	0	0	0	0	0	0	0	0	0
0.91_116.0717m/z		116.072	1	0.9091	0.113583	13	1.42e-12	7.35e-13	1.65171	3	1	100	6.85481	59.36	18.9789	11.382	12.3428	8.47691	12.7706	7.48426	10.1568	6.5703	6.16498	3.95184	0	23.2723	7.84574	3.82749	9.7687	5.18717	9.40756	5.67155	3.49577	6.60981	6.57437	6.03557	3.07719	2.7896	6.22644	6.33123	6.11043	6.07477	6.25787	5.16366	5.57628	0	2.08254	5.59633	8.47511
3.18_624.3384m/z		624.338	1	3.17862	0.327183	3	1.42e-12	7.35e-13	155.736	2	QC	100 - 15	35.4491	405.44	13.7076	4.13074	15.8118	9.5478	8.19416	4.73081	18.7447	4.47804	27.0177	7.39759	0.681287	24.7937	57.5616	62.4374	2.3949	0	0	11.9058	9.17759	0	0	73.4377	0	0	0	0	0	0	0	0	0	0	0	0	7.95894
4.69_412.9658m/z		412.966	1	4.68665	0.113583	1	2.07e-12	1.06e-12	62.5801	4	QC	100 - 0.255	12.9182	297.81	0	0	3.24602	2.92369	0	0	0	0	0	10.3514	4.24074	0	0	0	14.6681	0	0	0	2.63202	0	0	0	0	0	0	0	0	0	16.5277	5.49291	0	0	0	0	0
4.86_339.2486m/z		339.249	1	4.85738	0.185017	4	3e-12	1.52e-12	6.19594	QC	2	100 - 6.64	13.4376	149.35	12.5451	12.0552	7.4177	4.86883	3.4473	5.84602	7.74661	5.60512	0	3.17732	2.74562	0	0	0	0	2.568	1.23643	1.17311	0	1.61052	16.1767	2.50132	2.94957	2.52317	0	3.82879	1.93086	0	0	5.44423	0	3.65693	5.77924	7.89376	0
2.68_417.1195m/z		417.119	1	2.68072	0.163583	68	3.38e-12	1.7e-12	Infinity	1	4	100 - 10.8	47.6314	942.03	0	0	0	0	0	0	0	0	0	0	0	0	0	0	0	0	0	0	0	0	0	0	0	0	0	0	0	0	0	0	0	0	0	0	0
0.70_470.9707m/z		470.971	1	0.70265	0.170733	2	4.37e-12	2.18e-12	21.1423	1	QC	100 - 1.86	17.7304	247.86	10.1494	4.36423	27.1353	2.36463	44.331	11.3362	24.4316	27.3535	3.75662	1.27414	3.7415	67.5763	11.3083	1.33668	20.7412	0.344982	0	0	1.05418	0	0	0	0	0	0	0	0	0	0	0	0	0	0	0	45.1941
2.44_230.9970m/z		230.997	1	2.43855	0.2986	5	5.51e-12	2.71e-12	17.0094	3	QC	100 - 2.91 - 1.13	196.203	61.6	0	0	0	0	0	3.15615	0	0	0	0	0	0	0	197.795	3122.94	0	0	0	0	0	0	0	0	0	0	0	41.9821	0	0	0	0	0	0	0	7820.54
15.23_437.3624m/z		437.362	1	15.2286	0.519333	14	6.47e-12	3.17e-12	28.1967	4	1	100 - 7.52	24.1969	255.64	0	0	0	0	0	0	0	0	0	0	0.622461	0.758515	0	0	2.19686	0.433652	0	0	0.617212	0	0	0	0	0	0	0	0	0	0	0	0	0	0	0	0
4.64_455.2468m/z		455.247	1	4.6438	0.15645	3	1.3e-11	6.23e-12	375.226	3	QC	100 - 13.7 - 14.2	24.7354	262.65	1.73767	0	0	0.524373	2.54801	2.81776	0	2.39323	0	0.742027	0	18.2542	36.2178	11.7626	6.18493	10.5982	0	0	1.72022	0	0	0.590346	0	0	0	0	0	0	0	0	0	0	0	0	9.5003
1.05_357.0811m/z		357.081	1	1.05127	0.0993	2	1.42e-11	6.82e-12	4.06463	3	4	100 - 6.29	11.8831	77.93	15.7237	6.22071	0	2.04397	0	0.00758928	0	3.44645	0	0.0162532	0	11.9279	0.626434	2.55547	23.0142	0	1.95959	6.61862	0	3.96509	6.87262	3.52942	7.3739	6.27263	4.16628	11.424	4.54967	6.51725	7.86047	4.60536	6.33522	12.9485	5.41019	5.49436	189.746
12.08_391.2073m/z		391.207	1	12.0768	0.35575	4	1.45e-11	6.94e-12	5.67936	1	3	100 - 5.58	43.2021	251.26	18.8863	10.554	17.3205	15.2977	52.4567	13.765	1.45125	8.80611	0	0	0	47.2506	0	14.5005	27.3976	3.86986	0	0	12.1019	0	0	0	0	0	2.94491	0	0	0	2.63362	0	0	0	0	0	0.731354
3.09_329.1605m/z		329.16	1	3.08577	0.262883	22	4.27e-11	1.98e-11	4312.69	4	QC	100 - 6.7	70.2808	647.63	0	0	0	0	0	0	0	0	0	0	0	0	0	0	0	0	0	0	0	0	0	0	0	0	0	0	0	0	0	0	0	0	0	0	0
1.08_271.0696m/z		271.07	1	1.07983	0.10715	1	5.47e-11	2.53e-11	9.05008	4	1	100 - 1.79	4.12334	133.28	0	0	0	2.01589	0	0	1.17927	0	0	0	0	0	0	0	0	0	12.3264	10.1748	0	10.9062	8.31212	0	1.68115	7.14529	2.32211	11.5082	8.44144	12.6419	5.37102	12.5873	7.38406	3.82062	10.9593	10.3956	0
2.14_245.0932m/z		245.093	1	2.13995	0.341467	7	7.03e-11	3.23e-11	138.983	1	4	100 - 10.1 - 0.256	426.069	150.11	2.60286	0	0	0	4.23442	0	0	0	0	0	0	4.24898	0	0.39517	0	0	0	0	0	0	0	0	0	0	0	0	0	0	0	0	0	0	0	0	1.46513
0.70_213.0016m/z		213.002	1	0.70265	0.142167	1	8.94e-11	4.06e-11	Infinity	1	QC	100 - 0.459	14.2856	342.4	2.74274	3.5532	0.00226565	0	0	0	0.263185	0	0.730308	0.52703	0	3.95732	0	0	0.982645	0	0	0	0	0	0	0	0	0	0	0	0	0	0	0	0	0	0	0	1.38184
4.66_481.2799m/z		481.28	1	4.65808	0.227883	5	9.84e-11	4.45e-11	11.5623	1	QC	100 - 13.2 - 1.5	119.96	93.45	0	0	0.520038	0.334532	9.19025	8.29826	2.26255	7.98297	0.687971	1.80723	0.445852	12.4734	35.5787	6.36575	4.40945	4.24783	0	0	0.289906	0	0	27.0556	0	0	0	17.2789	0	0	0	0	0	0	0	2.93727	327.907
0.77_708.4631m/z		708.463	1	0.774083	0.128567	14	1.07e-10	4.84e-11	1.70158	3	QC	100 - 25.7	14.8466	53.31	28.0695	27.4949	29.5311	14.8376	27.1763	14.7533	15.3029	20.8659	24.7813	16.5385	22.4007	9.37502	19.6375	8.58674	10.1103	9.36794	6.31916	11.8763	13.465	3.75779	0	7.91491	2.36752	4.84382	2.03472	3.30942	0	1.80482	1.42701	2.88517	4.07314	1.71511	0	0.355157	7.44007
4.62_473.2183m/z		473.218	1	4.62237	0.227883	5	1.62e-10	7.26e-11	232.966	1	QC	100 - 11.3	78.7148	344.45	0	0	1.19182	0	1.89715	0	0	0	0	0	0	2.80414	15.2426	0	0	0	0	0	0	0	0	0	0	0	0	0	0	0	0	0	0	0	0	0	0
10.19_227.2015m/z		227.201	1	10.1852	0.1636	37	1.68e-10	7.52e-11	3.6514	1	3	100 - 1.2	30.7434	146.59	18.3692	10.3699	20.0985	9.01264	31.2178	12.5721	3.04945	16.4383	0	0.563998	1.8273	30.3285	0	20.0961	17.0669	8.44551	0.555155	0	30.2123	13.2295	4.64095	13.4908	0	0	35.7579	1.15747	0.92519	3.18376	37.0879	0	25.9249	0	0	2.34495	2.01339
1.24_245.0126m/z		245.013	1	1.24342	0.185017	2	1.76e-10	7.86e-11	Infinity	1	3	100 - 1.14	22.8377	898.09	0	0	0	0	0	0	0	0	0	0	0	0	0	0	0	0	0	0	0	0	0	0	0	0	0	0	0	0	0	0	0	0	0	0	0
4.64_427.2221m/z		427.222	1	4.6438	0.270733	1	2.02e-10	9e-11	13.5413	1	2	100 - 17.8 - 0.904 - 0.0043	2244.82	39.43	8.81281	1.95801	26.6486	7.12398	48.5248	17.7449	12.9009	49.9684	19.4312	78.8884	29.3996	5.14413	13.8477	69.2075	9.13234	265.391	112.956	30.3114	11.9526	209.692	52.6288	157.906	46.3331	47.5926	61.1635	76.079	93.0458	22.3658	38.4104	38.9423	691.691	51.7064	972.396	780.462	191.612
1.93_194.0459m/z		194.046	1	1.92635	0.419333	13	2.31e-10	1.02e-10	2328.98	1	2	100 - 3.12	70.5172	470.67	0	0	0	0	0	0	0	0	0	0	0	0	0	0	0	0	0	0	0	0	0	0	0	0	0	0	0	0	0	0	0	0	0	0	0
2.51_681.1442m/z		681.144	1	2.50998	0.120733	12	2.56e-10	1.13e-10	Infinity	1	QC	100 - 14.6	29.3465	562.06	0	0	0	0	0	0	0	0	0	0	0	0	0	0	0	0	0	0	0	0	0	0	0	0	0	0	0	0	0	0	0	0	0	0	0
8.31_297.2432m/z		297.243	1	8.30707	0.952983	86	3.38e-10	1.48e-10	44.0946	QC	2	100 - 6.16	40.4542	233.22	27.0507	15.2336	13.6982	2.50424	3.33798	30.7823	0	0	0	0	0	0	0	0	0	0.327774	0	0	0	0	0	0	0	0	0	0	0	0	0	0	0	1.44022	0	0	0
1.04_204.0665m/z		204.066	1	1.04412	0.120733	8	3.53e-10	1.54e-10	3.50504	1	4	100 - 0.796	25.2079	51.68	30.9508	11.3364	16.2477	9.5975	17.4545	12.3566	56.3612	13.5995	0	3.85008	4.22144	23.9949	31.6994	6.77709	49.3249	3.08045	12.4572	15.2058	0	17.2799	22.228	16.5008	10.493	14.7816	7.65955	18.9737	18.5988	21.9365	13.7532	19.7947	13.8643	11.0363	16.6409	14.3184	10.404
11.12_303.2330m/z		303.233	1	11.1238	2.43242	59	3.63e-10	1.58e-10	2.10442	1	2	100 - 9.8 - 0.268	13428.7	44.92	2466.32	2608.99	3135.52	3637.73	2715.68	2766.86	864.762	4178.39	4597.45	2260.93	5730.85	12224.2	891.082	9179.3	6581.65	4336.67	2154.91	3179.82	2857.61	5197.45	6672.84	6522.98	7695.44	8493.3	12805.3	2800	7296.63	10295	23176.1	2888.63	7950.91	1574.59	9207.22	6151.81	11877.1
7.08_494.3245m/z		494.324	1	7.07622	0.419333	6	6.32e-10	2.69e-10	2.98983	2	QC	100 - 2.87	61.1554	64.63	0.823052	10.0753	1.68166	31.1135	10.1398	22.994	2.42417	19.6905	7.42692	34.2274	29.5476	28.3982	25.7074	69.6999	41.244	76.3528	117.78	70.209	43.2807	62.8063	49.3101	50.629	56.8711	38.1396	66.3721	57.794	84.7151	52.529	59.7338	53.916	14.5985	35.695	59.7118	55.1134	85.2421
11.13_830.5897m/z		830.59	1	11.131	0.121433	10	6.4e-10	2.72e-10	3.67264	1	QC	100 - 6.69	53.2229	102.23	63.8151	31.6244	35.0499	24.5187	6.47306	42.482	19.0918	0	57.3489	75.5103	98.4243	28.0259	35.863	63.4681	47.3565	21.4928	5.67173	71.3547	66.5029	68.8445	27.9007	15.4088	36.5041	33.8826	78.325	20.8755	48.6311	89.2866	92.5083	72.8239	27.386	30.0542	24.3453	36.491	8.31781
0.84_183.0156m/z		183.016	1	0.838383	0.120733	2	7.19e-10	3.04e-10	2.18809	4	2	100	10.3767	82.35	0	0.382339	0.742664	0	0.701404	0.92741	1.36765	0	1.94939	0.483172	0.465021	0	3.23912	0.263589	0	0	0	0	1.89414	0.875175	5.51767	3.56165	0	0	0.762697	0	0	3.07683	6.90748	0	0	4.80411	6.55247	8.27732	0
2.77_188.0351m/z		188.035	1	2.77287	0.185017	5	7.4e-10	3.13e-10	5371.61	1	4	100 - 6.95	8.82243	327.19	0	0	0	24.7097	145.201	0	0	0	0.471889	5.51663	6.89784	17.8286	0	0	0.237471	0	0	0	0	0	0.868923	0	0	0	0	0	0	0	0	0	0	0	0	0	0.634538
4.88_405.1915m/z		405.192	1	4.87812	0.1493	6	1.07e-09	4.48e-10	41.8424	2	QC	100 - 7.8	12.6392	256.06	40.1062	94.5054	0	152.26	46.1484	150.447	76.8229	0	33.9464	1.40639	0	0	0	77.4829	0	0.261215	0	16.165	0.404529	8.04342	0	0	0	0	13.4262	32.0149	0	0	0	2.42011	27.1452	10.8872	0	0	0
2.41_284.0678m/z		284.068	1	2.40998	0.135717	1	1.08e-09	4.51e-10	4315.6	1	QC	100 - 5.38	89.789	536.29	0	0	0	0	0	0	0	0	0	0	0	0	0	0	0	0	0	0	0	0	0	0	0	0	0	0	0	0	0	0	0	0	0	0	0
3.26_1153.2315m/z		1153.23	1	3.25648	0.234317	1	1.09e-09	4.53e-10	Infinity	3	1	100 - 35.1 - 5.89	353.82	397.1	0	0	0	0	0	0	0	0	0	0	0	0	0	0	503.677	0	0	0	891.726	0	0	178.216	0	0	0	0	0	0	0	0	0	0	0	0	0
1.04_327.0724m/z		327.072	1	1.04412	0.09215	1	1.21e-09	5.01e-10	Infinity	3	QC	100 - 4.47	6.50622	321.34	0	0	7.5187	0	0	0	0	1.1825	0	0	0	0	0	0	134.504	0	0	0	0	0	0	0	0	0	0	0	0	0	0	0	0	0	0	0	501.942
3.19_195.1025m/z		195.103	1	3.18577	0.690083	6	1.59e-09	6.51e-10	9.14326	1	QC	100 - 3.23	917.222	154.18	1790.24	273.946	4368.41	20.6879	1235.74	917.149	321.748	58.1284	1727.62	59.4203	219.439	106.091	1447.2	77.8959	565.797	63.3864	0	106.341	241.573	0	0	665.864	0	0	8.99178	7.41657	22.4687	75.2586	1.34159	37.4438	28.4222	0	0	0	233.092
5.77_538.3145m/z		538.314	1	5.7675	0.711517	1	1.64e-09	6.71e-10	1.89586	2	1	100 - 11.4 - 0.734	6217.09	36.16	538.794	874.977	2229.38	3558.19	865.889	5285.64	6456.68	1620.68	1818.43	2079.85	3490.47	3263.96	2486.41	5246.88	2451.84	7057.67	4825.57	7686.08	7907.49	3455.95	7652.91	4481.63	6343.54	6070.66	5752.09	3044.92	5246.64	3440.48	5636.43	5438.88	10621.4	5920.89	5260.4	7742.97	7345.26
4.65_425.1986m/z		425.199	1	4.65093	0.163583	20	1.7e-09	6.94e-10	13.5036	3	QC	100 - 15.9	118.966	55.49	16.4163	0	38.8054	1.09045	52.2468	4.94495	5.68955	24.6427	17.545	6.84293	99.3008	0	10.1264	9.54923	0	2.8084	0	0	9.51834	0	0	2.43777	0	0	0	0	0	0	0	0	30.8802	0	8.56726	0	21.1661
1.02_299.0457m/z		299.046	1	1.01625	0.142167	2	1.74e-09	7.1e-10	1110.92	1	4	100 - 5.22	42.6777	508.99	0	0.0333016	0.0541064	0.98421	2.25329	1.85322	1.79769	0.235013	0.89382	0.203682	0.469744	0.476348	0.418938	0.000439855	1.09906	0	0	0	0	0	0	493.662	0	0	0	1.36897	0	0	0	0	0	0	0	0	2.02252
6.00_1107.6643m/z		1107.66	1	6.00252	0.312883	1	1.8e-09	7.32e-10	1.80996	4	1	100 - 42.6 - 5.33	743.108	31.26	1.68537	33.0226	95.6605	281.07	55.5856	461.623	156.164	377.946	130.642	291.102	221.06	504.398	181.784	643.243	209.638	654.949	408.22	336.985	191.606	474.645	403.192	279.908	592.469	514.973	591.171	188.298	369.847	204.859	500.155	401.94	323.889	111.777	835.37	710.407	623.973
4.72_144.0453m/z		144.045	1	4.72167	0.120733	3	2.49e-09	1e-09	2.07753	1	3	100	17.2894	56.69	4.91763	5.32472	13.9062	1.2191	4.06304	20.796	22.33	2.45192	4.14526	2.72688	7.03638	6.44459	6.53893	3.2164	10.0456	2.3708	3.4598	0	0.834371	8.59052	13.042	7.33274	3.96599	5.40693	1.4286	8.06912	11.7067	8.18264	2.59555	7.24833	12.8183	2.2298	10.9555	0.925843	26.9947
2.86_247.0748m/z		247.075	1	2.85858	0.285033	1	2.55e-09	1.02e-09	10074.5	1	4	100 - 1.48	207.449	611.96	0	0	0	0	18.6329	7.87913	0	0	0	0.522019	0	0	0	0	0	0	0	0	0	0	0	0	0	0	0	0	0	0	0	0	0	0	0	0	0
6.17_1059.6634m/z		1059.66	1	6.17325	0.170733	6	2.72e-09	1.09e-09	2.40689	4	QC	100 - 29.7 - 0.849	56.6702	67.53	0	0	2.22683	25.0217	3.4426	50.7639	3.82446	19.2251	0	50.5557	17.3889	17.4642	17.3367	50.1803	32.7727	82.6981	36.4433	5.10591	21.8561	16.859	30.5226	37.2155	37.9315	8.75233	36.6624	0	18.8948	0	17.9808	8.04762	15.6944	2.70855	33.463	80.949	38.8734
6.51_1061.6792m/z		1061.68	1	6.50758	0.170733	1	2.76e-09	1.1e-09	1.76398	2	1	100 - 33.2 - 0.653	150.325	44.78	0	11.9092	28.2972	95.344	32.3932	149.465	53.686	65.4983	46.3223	111.601	94.8744	118.318	90.1559	313.248	183.912	191.737	199.955	66.197	194.094	126.244	173.04	146.654	240.654	175.393	201.109	122.578	233.705	70.8563	228.508	165.917	206.695	151.748	120.641	225.863	261.596
6.19_409.2353m/z		409.235	1	6.19468	0.177883	3	3.01e-09	1.2e-09	1.44657	2	QC	100 - 1.29	115.065	33.95	40.038	39.1674	58.454	69.0128	64.6012	68.3148	51.7098	62.148	74.7343	83.9186	74.9698	103.68	75.7618	113.874	120.821	116.192	101.608	110.316	95.3075	92.9891	126.115	105.888	154.207	113.293	126.108	111.556	95.975	86.917	162.836	106.503	122.341	128.432	143.493	145.065	199.553
10.84_327.2328m/z		327.233	1	10.8395	2.81032	18	3.15e-09	1.25e-09	1.99886	4	2	100 - 10.8 - 0.362	10631	40.41	833.545	876.551	3711.21	1717.67	4163.4	4300.91	498.346	972.603	1417.51	887.271	3712.19	3842.75	482.563	5474.64	4559.79	5024.89	3064.3	1836.72	8101.04	3499.16	4629.69	13366.6	4093.1	2039.51	16527.2	2841.32	6359.81	15251.7	12351.3	1842.86	2490.54	1698.32	4797.31	2981.3	4586.11
3.19_261.0743m/z		261.074	1	3.1929	0.6758	1	3.73e-09	1.47e-09	7.71841	1	QC	100 - 2.24	188.498	153.07	417.51	78.6773	1142.45	5.28638	316.259	252.935	92.6709	16.0941	478.569	16.198	68.289	30.5594	336.829	20.9453	129.47	21.8714	0	26.5672	47.4572	0	0	137.365	0	0	1.17291	0	4.04602	24.2191	0	7.00748	3.19531	0	0	0	55.6007
4.64_498.2888m/z		498.289	1	4.6438	0.40505	6	4.57e-09	1.8e-09	5.36067	2	QC	100 - 20.3 - 2.95 - 0.198 - 0.00497	2971.92	47.16	209.679	2627.88	654.353	597.91	2039.78	716.344	1929.91	1863.16	43.8031	730.733	1767.02	514.068	514.55	1067.85	736.501	608.759	208.567	321.597	75.8081	14402.3	60.6427	48.3692	328.923	490.002	123.434	3197.08	4611.72	20754.4	58.6688	5704.04	65.5043	520.45	3206.37	57.1154	3588.51
0.92_117.0557m/z		117.056	1	0.91625	0.156433	31	4.67e-09	1.83e-09	7.9913	2	QC	100	10.0034	182.67	3.39117	2.31338	8.96842	2.79155	20.4646	5.07031	10.0982	3.7001	14.6601	2.63288	0	1.80148	10.0993	66.8485	8.8714	7.37831	0	5.02686	1.09308	0	0	0.565572	0.869731	1.84572	4.66979	0	0	0	0.80906	0	3.31828	0	0	0	1.0692
0.70_191.0558m/z		191.056	1	0.70265	0.163583	5	4.9e-09	1.92e-09	Infinity	1	3	100	7.07449	405.48	0	0	0	0	0	0	0	0	0	0	0	0	0	0	0	0	0	0	0	0	0	0	0	0	0	0	0	0	0	0	0	0	0	0	0
3.26_503.1186m/z		503.119	1	3.25648	0.170733	28	6.71e-09	2.6e-09	Infinity	3	1	100 - 4.27	8.94792	339.36	0	0	0	0	0	0	0	0	0	0	0	0	0	0	23.9391	0	0	0	34.1053	0	0	9.47687	0	0	0	0	0	0	0	0	0	0	0	0	0
2.49_659.1626m/z		659.163	1	2.48855	0.1493	2	6.97e-09	2.69e-09	Infinity	1	QC	100 - 15.4	78.4265	455.26	0	0	0	0	0	0	0	0	0	0	0	0	1.28808	0	0	0	0	0	0	0	0	0	0	0	0	0	0	0	0	0	0	0	0	0	0
4.62_280.1235m/z		280.123	2	4.62237	0.1143	1	9.08e-09	3.47e-09	1.66812	2	3	100 - 9.77 - 9.17	17.8321	49.73	0	1.60082	1.09918	9.61824	4.2123	4.3598	5.90621	2.04005	1.05803	8.03773	5.66737	0.644257	2.98864	22.6907	6.66926	14.4423	5.49685	14.3528	5.8534	14.1069	13.2193	1.16528	21.9	25.697	7.23613	41.7642	29.9136	6.74383	24.9967	32.6009	18.0968	4.96914	0	1.52042	27.5866
4.53_255.6300m/z		255.63	2	4.5302	0.1493	1	9.7e-09	3.7e-09	12.1136	2	QC	100 - 15.7	45.977	121.27	0	0	0	0.461544	0.887145	1.98434	1.00178	0	1.45211	0	2.01007	0	25.4345	33.8093	0	33.4308	0.792061	148.46	0	0	0	21.2205	0	20.7817	0	0	0	0	0	0	0	0	0	0	0
0.77_834.3724m/z		834.372	1	0.774083	0.142167	1	9.84e-09	3.75e-09	1.53693	3	2	100 - 26.5	18.8162	42.59	19.1716	24.5713	19.8928	17.6339	24.4372	15.2207	23.0237	18.4397	22.3182	21.1655	25.9053	11.2239	20.3096	9.10437	10.3771	13.7309	15.3751	12.1468	18.9554	7.02324	2.23306	14.107	8.48105	8.22113	11.5112	14.1226	14.3275	10.5351	8.12736	7.56408	9.45828	0	8.40866	4.37784	3.67
2.43_705.1470m/z		705.147	1	2.4314	0.420033	81	1.16e-08	4.41e-09	3.04364	2	4	100 - 14.9	69.0457	128.25	0	42.6588	1.962	23.9192	123.872	185.115	8.6362	0	0	0	17.5703	0	103.379	0.472669	151.734	63.4766	0	2.96587	0	0	0	151.343	0	0	0	0	0	0	0	0	0	0	0	0	583.562
4.63_373.1835m/z		373.183	1	4.6295	0.142867	4	1.62e-08	6.09e-09	4.78061	1	QC	100	11.5904	112.67	0	0	0	0	0.492666	1.09332	1.25241	0.942373	0	9.01476	0	0.458752	0	0	4.69488	1.03319	0	0	0	0	2.99531	12.855	0	1.47697	0	19.1904	2.14265	0	1.99061	18.1338	7.35548	0	18.6095	0	0
0.77_712.4536m/z		712.454	1	0.774083	0.100017	16	1.67e-08	6.27e-09	1.69822	3	2	100 - 22.6	7.62922	70.7	21.9671	17.1724	14.9741	6.98835	16.1859	9.93559	11.1605	10.9355	14.4257	13.3181	15.6858	8.07313	11.9489	3.98136	5.55859	5.5479	4.36457	10.7637	6.5177	2.28454	0	4.31768	0	1.69696	1.67818	2.83172	0	0	0	6.04754	4.47755	0	0	0	0
0.77_1029.2675n	1029.27	1010.25	1	0.774083	0.128567	1	2.22e-08	8.29e-09	1.4516	3	QC	100 - 41.2 - 47	23.8365	54.49	51.8709	52.6531	27.7938	31.3416	40.5437	42.2017	49.3066	40.2614	52.8022	46.8074	55.4314	18.1686	42.2733	23.0565	14.6713	22.9861	30.5733	22.6539	36.8993	16.6055	10.0835	32.4813	12.2079	15.6505	23.4015	15.9324	13.1656	18.4397	18.1536	27.3822	11.022	5.52402	6.84031	13.2153	1.00215
6.39_409.2355m/z		409.236	1	6.39328	0.334317	3	2.44e-08	9.07e-09	1.2724	2	QC	100 - 6.27	660.278	28.25	483.083	401.096	584.487	490.226	443.881	468.769	463.746	480.122	528.847	479.01	390.961	773.964	553.072	583.699	772.058	437.793	475.159	808.597	527.154	520.585	601.797	608.099	757.486	679.601	595.892	654.24	563.512	560.085	782.933	708.512	641.201	715.571	658.668	654.003	969.539
4.58_607.1086m/z		607.109	1	4.5795	1.06012	9	2.73e-08	1.01e-08	Infinity	QC	1	100 - 18	25.2542	823.69	0	0	0	0	0	0	0	0	0	0	0	0	0	0	0	0	0	0	0	0	0	0	0	0	0	0	0	0	0	0	0	0	0	0	0
6.20_477.2223m/z		477.222	1	6.20182	0.185033	3	3.04e-08	1.12e-08	1.31286	2	3	100 - 4.75	282.637	27.04	89.8377	96.0755	155.964	181.842	169.358	175.153	133.717	163.169	183.397	204.145	179.605	231.631	185.134	253.866	273.607	235.155	269.814	297.132	207.942	236.273	340.589	260.164	358.5	324.163	302.755	278.074	255.26	245.525	397.268	284.358	297.743	359.672	356.166	352.086	401.583
4.59_401.0870m/z		401.087	1	4.58665	0.177883	17	3.45e-08	1.27e-08	4.11943	QC	2	100 - 2.45	18.4538	151.93	0	0	0.712285	4.93771	2.15717	2.81559	0	0.870068	1.79736	2.63883	2.58138	0	1.76848	0	0	2.92447	19.6279	2.64211	0	13.7433	21.7388	10.6241	19.5821	28.7491	20.2545	32.5529	19.4778	22.6903	22.3135	15.371	9.52073	18.2964	15.3214	16.0461	0
3.25_550.1086n	550.109	549.103	1	3.24935	1.2737	1	3.75e-08	1.37e-08	138.309	QC	3	100 - 20.4	402.234	184.66	41.264	17.0417	26.1669	5.19821	39.755	11.6252	7.45944	17.2407	13.0984	5.94181	4.85904	8.53365	21.2039	8.22088	4.72393	3.35137	0	4.83909	0.538773	0	0	1.88372	0	0	0	0	0	0	0	0	0	0	0	0	15.3412
2.71_477.1768m/z		477.177	1	2.70858	0.1493	4	4.14e-08	1.51e-08	Infinity	1	QC	100 - 10.4	13.5244	577.34	0	0	0	0	0	0	0	0	0	0	0	0	0	0	0	0	0	0	0	0	0	0	0	0	0	0	0	0	0	0	0	0	0	0	0
4.78_479.2820m/z		479.282	1	4.77882	0.490767	8	4.67e-08	1.7e-08	2.3406	3	2	100 - 13	42.3417	59.19	0	0	7.76944	6.80517	23.138	47.2338	10.4023	0	7.32174	13.7336	0.268009	0.74105	20.0564	0	61.8988	18.6173	0	0	4.47973	0	124.307	7.35813	0	0	0	35.3492	0	0	110.789	35.6595	49.9286	0	0	9.06834	7.23044
6.01_1083.6652m/z		1083.67	1	6.00967	0.341467	3	5.15e-08	1.87e-08	1.81208	4	2	100 - 39.2 - 6.24 - 0.233	4246.64	33.38	1.41537	91.8835	520.298	1090.03	490.598	2671.31	463.983	966.671	237.567	2766.91	852.692	1149.22	1469.81	1661.71	1261.94	3225.59	1885.61	600.465	1031.53	1728.45	1567.56	1790.83	2216.49	898.498	1658.88	744.311	943.41	281.09	1055.63	1004.35	904.098	1025.66	1753.43	3242.95	1516.18
1.04_238.0763m/z		238.076	2	1.03698	0.106433	2	5.32e-08	1.93e-08	4.29932	3	2	100 - 8.6	5.10999	158.99	0	0	0	0	0	0	0	0	0	0	0	0	0	0	2.41869	0	0	0	0	0	10.176	0	6.07341	12.6443	0	10.8262	0	0	1.21096	4.45634	1.48084	0	24.9241	1.33571	0
2.35_287.0232m/z		287.023	1	2.35353	0.163583	3	5.6e-08	2.02e-08	11966.6	1	QC	100 - 3.17	21.0813	372.95	0	0.0292596	0.064415	0	0.0405052	0.000649314	0.521711	0	0.203472	0.120552	0.0126874	0	0.086319	0.0205311	0.00304003	0.0161078	0	0	0.137089	0	0	0	0	0	0	0	0	0	0	0	0	0	0	0	0
6.20_255.2326m/z		255.233	1	6.20182	0.192167	37	5.6e-08	2.02e-08	1.40511	2	3	100 - 0.904	113.283	30.9	33.584	30.7322	43.2994	56.6815	47.6809	58.3055	41.6083	51.1961	67.9329	81.6533	68.9826	79.3649	69.2029	98.6284	97.7483	106.536	112.139	102.91	82.5595	85.6965	128.956	104.457	157.533	125.667	115.213	102.204	112.412	97.3292	171.217	114.866	122.903	134.669	155.347	151.263	188.268
3.06_569.2597m/z		569.26	1	3.06433	0.170717	3	6.04e-08	2.18e-08	Infinity	2	QC	100 - 13.1	23.2928	392.76	0	0	28.2745	0	157.466	2.42079	0	298.282	0	0	0	0	29.815	3.6973	2.91722	0	0	0	0	0	0	0	0	0	0	0	0	0	0	0	0	0	0	0	126.886
7.87_299.2588m/z		299.259	1	7.8663	1.14583	27	6.2e-08	2.23e-08	7.32983	QC	2	100 - 6.3	67.441	214.81	118.177	26.0334	58.9566	27.3465	52.4161	20.9993	0.954301	0.327567	0	4.29109	0	0.905344	23.2898	0	7.89628	0.468292	0	0	0.604982	0	5.78069	0	0	79.5172	0	0	0	0	0	1.22294	4.61028	0	0	0	0
4.66_399.1318m/z		399.132	1	4.65808	0.1493	2	6.3e-08	2.26e-08	741963	2	1	100 - 8.84 - 0.388	99.9097	183.73	0	0	0	0	0	0	0	0	0	0	0	0	0	0	0	0	0	0	0	0	0	0	0	0	0	0	0	0	0	0	0	0	0	0	0
6.73_461.2656m/z		461.266	1	6.7276	0.234317	2	7.21e-08	2.58e-08	1.55876	2	3	100 - 2.28	42.3766	41.95	1.44668	10.6197	16.0836	38.2933	16.3595	45.928	24.9786	29.2945	22.0223	35.9211	32.3309	57.0112	35.3145	70.1969	56.8504	40.9848	49.4675	34.4372	58.6614	39.7908	43.1395	49.8026	66.7183	56.8231	64.4935	41.5486	55.329	19.9664	76.3347	52.8461	55.7607	69.5754	29.3613	67.8239	85.3939
4.64_897.6219m/z		897.622	1	4.6438	0.120733	10	8.13e-08	2.89e-08	Infinity	1	QC	100 - 51.2 - 8.02 - 0.579	141.895	827.82	0	37.2452	0	0	0	0	92.357	5.31325	0	1.59526	11.4576	0	1.85082	1.97063	0	0	0	0	0	290.877	0	0	0	0	0	0	0	0	0	0	0	0	0	0	63.4042
3.58_271.0282m/z		271.028	1	3.58368	0.327183	3	8.73e-08	3.1e-08	1157.06	4	QC	100 - 4.07	68.2394	852.76	0	0	0	0	0	0	0	0	0	0	0	0	0	0	0.314215	0	0	0	0	0	0	0	0	0	0	0	0	0	0	0	0	0	0	0	0
1.07_203.0823m/z		203.082	1	1.0727	0.255733	11	8.85e-08	3.14e-08	3.93636	4	1	100 - 2.07	79.4303	55.19	1.25234	0.218988	1.04631	43.5888	1.5435	0.587274	0	23.1755	0	4.16828	1.29632	0.200729	1.19556	0.303028	37.8292	5.06636	155.511	231.134	0	202.508	117.214	77.1664	111.544	120.293	63.9531	167.759	174.018	179.009	104.319	226.963	134.819	119.421	248.558	147.461	0
3.81_512.2682m/z		512.268	1	3.81157	0.362183	1	9.15e-08	3.24e-08	Infinity	2	QC	100 - 19.6	28.6809	404.01	0	0	0	0	0	0	2.20281	0	0	0	0	1.88725	37.9315	86.5223	0	1.29603	0	21.5399	0	0	0	0	0	0	0	0	0	0	0	0	0	0	0	0	7.22669
12.63_269.2485m/z		269.249	1	12.6319	0.242183	43	9.99e-08	3.53e-08	5.90017	1	QC	100 - 5.7	7.69189	281.79	0	0	0.751612	0.409633	0.947488	1.88114	0	0	0	0	0	0	0	0.337985	0	2.92731	0	0	2.89793	0	0	0	0	0	0.97193	0	0	4.317	0	0	0	0	0	0	0
2.18_313.0807m/z		313.081	1	2.17567	0.1493	1	1.47e-07	5.11e-08	Infinity	1	QC	100 - 3.61	11.5112	614.55	0	0	0	0	0	0	0	0	0	0	0	0	0	0	0	0	0	0	0	0	0	0	0	0	0	0	0	0	0	0	0	0	0	0	0
5.94_552.3085m/z		552.309	1	5.93823	0.185017	2	2.36e-07	8.11e-08	1.49496	2	1	100 - 11.9	147.707	31.04	12.2409	22.3441	69.1778	54.8376	32.4134	130.424	44.8383	36.9229	45.4918	43.629	119.461	80.2745	41.3856	211.432	43.8178	231.043	152.58	114.142	123.682	112.932	109.275	239.855	179.824	118.268	365.124	100.362	168.077	191.334	142.479	105.507	33.7507	76.0843	119.695	104.519	144.796
6.39_435.2506m/z		435.251	1	6.39328	0.298617	7	2.43e-07	8.33e-08	1.19898	2	QC	100 - 1.7	151.387	24.04	119.9	99.0101	147.076	125.567	106.403	117.304	108.633	118.883	130.011	117.55	94.0045	198.289	139.02	150.522	184.037	102.111	118.014	182.284	124.278	133.404	144.952	142.748	189.055	177.607	150.743	167.556	144.072	137.07	196.292	183.029	170.071	197.113	155.838	153.496	223.047
4.64_262.0941m/z		262.094	2	4.63665	0.135017	2	2.54e-07	8.68e-08	92.7761	QC	2	100 - 20.4	3.11045	392.31	1.78643	0.863382	0	0.307878	0	0.152426	0.0381484	0	0	0	0	0	0	0	0	0	0	0	0	0	0	0	0	0	0	0	0	0	0	0	0	0	0	0	0
4.74_595.2880m/z		595.288	1	4.73595	0.725083	1	2.63e-07	9e-08	2.17738	3	QC	100 - 13.6 - 19.8 - 1.16 - 0.0533	630.372	33.3	147.848	113.709	334.758	199.71	310.323	680.917	205.418	188.757	199.383	235.853	163.223	170.889	1051.33	396.356	134.58	525.397	174.592	165.44	786.12	643.125	142.98	72.7304	286.597	96.7559	378.695	61.2271	179.471	227.281	252.173	170.816	239.838	350.221	301.251	241.91	423.547
2.75_215.0025m/z		215.002	1	2.75143	0.2493	1	2.96e-07	1.01e-07	7.51038	3	1	100 - 2.14	46.2519	214.69	21.5	4.03176	8.1342	2.08619	0.745235	2.88528	2.48813	1.57065	13.1597	0.253971	0.278528	0.425771	0	0	1211.83	0	0.667953	0	0	0	0	0	0	13.6136	0	0	0	0.803525	0	0	0	0	0	0	31.2408
4.64_567.3158m/z		567.316	1	4.6438	0.262883	5	3.53e-07	1.2e-07	80.7937	3	QC	100 - 32 - 9.86	23.9898	293.61	0	2.81897	48.2557	0.698411	5.40705	6.87455	7.29331	0	22.3791	0	0.838164	28.216	86.4583	0.448364	0	0.544252	0	0	5.5693	7.72665	0	2.5525	0	0	0	0	0.862919	24.6355	0	0	0	0	0	1.01963	0
1.04_183.0300m/z		183.03	1	1.03698	0.177867	4	3.92e-07	1.33e-07	287.965	4	QC	100 - 1.19	7.58251	225.62	0	0	0	0	0.934413	0.00247336	0	0	0	0	0	0.673858	2.38534	0	0	0	0	1.06767	0	0	0	0.160867	0	0	0	0	0	0	0	0	0	0	0	0	0.517953
2.54_355.1035m/z		355.103	1	2.53785	0.19215	5	4.24e-07	1.43e-07	Infinity	1	QC	100 - 8.21 - 0.454	101.653	321.66	0	0.228101	1.13496	0.067255	0.731013	0.0363276	0.0161242	0.639163	0.27681	0.0235039	0	0	0.204693	0	0.0962928	0	0	0.11158	0.151126	0	0	0	0	0	0	0	0	0	0	0	0	0	0	0	0.116676
0.89_291.0836m/z		291.084	1	0.894817	0.220033	2	4.47e-07	1.51e-07	3.72336	1	QC	100 - 0.876	68.5561	156.28	17.8566	1.75544	135.294	5.56718	0	0.263591	0	3.11206	36.1838	53.5585	2.55358	370.538	1.14242	30.993	147.158	12.0905	0	335.581	11.8496	0	0	0	0	0	0	0	0	0	0	0	0	0	0	0	101.477
0.72_233.0777m/z		233.078	1	0.716933	0.163583	4	4.47e-07	1.51e-07	34.6427	3	QC	100	12.2013	206.5	22.6219	13.6642	28.8551	8.29529	4.80619	5.21934	2.47659	2.82529	18.5135	15.2166	1.02722	38.7632	5.42571	20.3952	40.4702	2.7265	0	80.0327	4.25012	0	0	0	0	0	0	0	0	0	0	0	0	0	0	0	19.117
2.67_447.0929m/z		447.093	1	2.66643	0.220733	80	4.59e-07	1.54e-07	Infinity	1	QC	100 - 20.8	51.375	564.09	0	0	0	0	0	0	0	0	0	0	0	7.20598	0	0	0	0	0	0	0	0	0	0	0	0	0	0	0	0	0	0	0	0	0	0	0
6.29_502.2927m/z		502.293	1	6.28683	0.284317	7	4.85e-07	1.63e-07	2.25138	1	4	100 - 8	55.6297	42.15	3.94472	11.3882	29.1279	14.554	18.5349	30.8267	21.4746	38.8862	5.03967	12.0693	3.57583	16.2878	27.5234	45.3108	47.3638	23.6897	43.6901	10.8888	84.8964	80.2087	31.5205	12.7449	9.27583	6.62068	13.4111	11.3146	88.5949	1.75235	19.87	36.2628	155.448	3.79842	64.5391	47.2676	47.4383
0.72_1061.0696m/z		1061.07	2	0.716933	0.2136	1	5.65e-07	1.89e-07	175.91	3	QC	100 - 4.01	17.7984	202.25	260.247	143.546	145.694	63.2313	11.6217	19.1885	11.3713	8.647	84.7789	55.0264	10.134	108.181	13.0164	50.5215	70.5846	3.54784	0	117.314	10.7294	0	0	0	0	0	0	0	0	0	0	0	0	0	0	0	18.7154
0.90_285.0617m/z		285.062	1	0.901967	0.106433	4	5.7e-07	1.9e-07	Infinity	1	3	100 - 8.72	7.58699	910.5	0	0	0	0	0	0	0	0	0	0	0	0	0	0	0	0	0	0	0	0	0	0	0	0	0	0	0	0	0	0	0	0	0	0	0
4.82_410.1610m/z		410.161	1	4.82167	0.369333	1	6.62e-07	2.2e-07	1.97135	QC	3	100 - 2.66	161.793	53.17	44.6778	36.0325	66.5058	51.1712	35.2657	43.4442	46.7738	45.7202	42.8182	41.0244	39.905	29.2573	37.7794	29.744	25.6141	45.8654	107.225	82.7363	28.8686	154.503	157.28	84.2968	153.947	169.413	102.459	197.16	127.683	140.802	141.628	140.494	123.604	219.877	165.656	156.816	36.4442
0.72_254.9909m/z		254.991	1	0.724083	0.135017	1	6.72e-07	2.23e-07	172.683	1	QC	100 - 99	8.05628	205.14	47.5758	44.0185	29.7622	7.14697	20.1779	7.45977	2.29509	5.89134	6.65908	2.4119	0	44.7141	0	7.78225	31.4969	0	0	3.76204	0	0	0	0	0	0.988638	0	0	0	0	0	1.50847	0.835043	0	0	0	49.4051
0.72_187.0723m/z		187.072	1	0.716933	0.1993	6	8.34e-07	2.75e-07	135.727	1	QC	100 - 1.03	20.1216	220.44	365.838	116.218	265.464	29.6805	23.7114	19.4937	13.4217	12.3598	38.8371	23.0689	6.08914	170.111	5.71474	23.1499	56.9739	3.61723	0	71.3743	5.35029	0	0	0	0	0	0	0	0	0	0	0	0	0	0	0	41.2022
4.60_241.0714m/z		241.071	2	4.60093	0.185017	1	9.96e-07	3.26e-07	2.77595	QC	2	100 - 4.96	15.6386	83.32	8.362	3.85683	9.10789	7.80527	5.54956	7.97993	6.16901	6.09376	9.0383	6.88466	5.5622	0.625749	2.13279	2.47986	0.849358	9.12022	8.57817	9.16089	3.90199	12.2938	15.9032	8.64837	12.6608	17.6764	9.19204	15.4208	9.70588	18.3907	12.1911	11.254	8.72174	15.8776	9.62628	14.2215	0.862756
4.17_280.6212m/z		280.621	2	4.16732	0.525783	3	1.02e-06	3.33e-07	80.5428	2	QC	100 - 16.2 - 3.95	26.4239	231.44	0	0	0	0	0	0	0	0	0	0	0	0	0	58.9046	0	0.336674	0	0	0	0	0	7.42486	0	0	0	0	0	0	0	0	0	0	0	0	0
2.85_233.0431m/z		233.043	1	2.85145	0.113583	2	1.06e-06	3.46e-07	423.816	1	QC	100 - 2.15	23.4378	305.53	0	14.891	0	0	2.50365	0.170961	0.357089	0.280588	0	0.282341	0.119741	0	0	0	64.2743	0	0	0	0	0	0	121.307	0	0	0	0	0	0	0	0	0	0	0	0	0
5.51_459.2719m/z		459.272	1	5.51175	0.640067	1	1.22e-06	3.98e-07	65.4927	3	QC	100 - 8.7	78.2756	184.34	0	0	56.7204	0.351445	0	0.0235802	0.146067	0.273047	0.0520642	1.0945	0.259072	0.662569	273.539	0.00644192	0.00302986	0.28369	0.0585346	0	0.0727523	0.264118	0	0.0100997	0.481572	0	0	0	0	0	0	0	0	0	0	48.3471	0.0403005
6.72_1087.6964m/z		1087.7	1	6.72047	0.284317	11	1.3e-06	4.22e-07	1.79876	2	1	100 - 40.4 - 6.02 - 0.115	1706.45	38.28	1.86353	75.448	206.995	755.151	194.489	1647.73	384.739	578.338	272.578	954.212	840.431	858.143	700.854	4113.7	2057.09	2188	2125.22	533.805	2348.65	1209.5	1599.76	1551.05	2230.76	1437.15	2136.45	1063.28	2510.51	584.945	1885.58	1609.36	2165.85	1253.27	1035.89	2445.93	3235.7
5.87_501.2247m/z		501.225	1	5.8675	0.10645	3	1.42e-06	4.62e-07	1.46322	4	1	100 - 1.2	52.3394	36.39	1.4501	4.81136	18.369	25.253	16.0251	33.5202	15.2239	19.2203	6.98275	35.8895	20.2054	25.1666	22.7066	23.7515	21.0877	34.2426	30.6751	23.184	23.1942	34.2234	34.6219	29.526	46.2013	31.3088	34.4657	26.3238	18.314	17.6879	37.128	30.8067	26.2355	41.5232	33.8672	51.6302	25.7242
4.74_619.2883m/z		619.288	1	4.73595	0.7751	1	1.64e-06	5.31e-07	1.78945	4	QC	100 - 14.9 - 5.93 - 0.209	1891.76	34.24	386.928	382.015	969.328	785.639	815.775	865.424	297.611	786.283	681.685	671.937	626.375	715.988	1614.36	1509.37	294.389	1993.9	477.67	782.155	995.02	2804.27	799.687	424.86	1497.34	551.053	1278.58	254.271	589.741	957.589	1043.81	520.224	597.876	803.466	1162.2	1060.6	2000.65
4.76_507.2753m/z		507.275	1	4.76452	0.177867	1	2.02e-06	6.5e-07	11.5189	3	QC	100 - 3.76	34.8971	122.99	0	0	0.942056	5.0171	11.587	8.3407	0.44013	0	0	5.61216	2.08819	0.74105	2.02514	4.43016	7.47752	8.74154	0	0	1.56805	0	3.67668	2.54034	1.46606	0	0	0	0	0	0	0	1.84392	0	0	0	1.95366
4.64_369.3737m/z		369.374	1	4.63665	0.05	2	2.04e-06	6.55e-07	Infinity	1	2	100	41.9474	507.62	0	0	0	0	0	0	0	0	0	0	0	0	0	0	0	0	0	0	0	0	0	0	0	0	0	0	0	0	0	0	0	0	0	0	0
6.41_495.3309n	495.331	1035.67	1	6.40757	0.4622	6	2.33e-06	7.45e-07	1.397	2	QC	100 - 43.5 - 5.76 - 0.481	25979.4	31.45	3846.6	5509.5	9425.18	12678.5	10402.3	12835.2	9063.24	12719.9	15284.6	16100.8	15126.5	17600.1	13492.4	20971.4	21253.1	20748.9	23980.1	24173.1	18874.1	19485.9	28261.6	25307.4	33220.7	26444.2	26811.2	21726.3	22672.3	20757.8	33958.7	23892.1	25328.5	28044.3	33408.5	33220	35559.3
1.04_255.0872m/z		255.087	1	1.04412	0.106433	4	2.43e-06	7.76e-07	32.0126	1	QC	100 - 2.87	14.4965	195.25	41.1212	9.81958	16.3039	0	3.22114	6.6527	6.22328	0	0	0	0	16.2911	12.3764	1.40263	23.9653	0	0	0	1.43339	0	0	19.1044	0	0	0.757629	5.09342	0	0.84103	0	0	0	0	0	0	3.14347
0.72_284.0320m/z		284.032	1	0.724083	0.1993	3	2.45e-06	7.83e-07	107.569	3	QC	100 - 71.9	24.4356	205.96	169.462	163.716	129.481	48.2079	40.3124	22.8223	28.6074	22.5763	66.1161	35.3106	4.07447	192.006	10.633	45.847	109.455	0	0	56.979	1.45399	0	0	0	0	0	0	0	0	0	0	0	0	0	0	0	111.662
4.77_365.1406m/z		365.141	1	4.77167	0.2493	21	2.62e-06	8.35e-07	1.79505	QC	4	100 - 0.409	44.8136	45.69	36.0046	19.8549	32.5288	25.0386	19.6933	24.6648	25.1712	18.002	19.4573	17.3569	12.7437	17.2452	13.3531	14.6601	12.3359	20.2736	29.3976	32.0097	10.6459	45.0209	43.0256	43.0436	40.7338	50.2848	34.1125	50.9262	32.7477	41.3074	43.8478	43.8983	31.8123	42.5224	47.489	47.3066	23.4878
4.62_497.2771m/z		497.277	1	4.61522	0.234317	1	2.64e-06	8.39e-07	10.8472	1	QC	100	22.409	125.88	29.1733	2.16746	27.9941	2.30457	20.0057	6.93707	8.02679	17.163	9.9199	5.2038	4.9253	14.5448	21.4797	11.4365	8.86714	5.97515	0	1.32908	4.46914	0.733879	0	11.2354	0	0	0	1.93763	0	0	0	0	9.39098	0	1.10544	0	34.8026
0.87_167.0209m/z		167.021	1	0.86625	0.185017	1	2.82e-06	8.97e-07	2.23653	3	QC	100 - 1.47	894.51	90.83	2580.08	1768.55	2871.88	438.279	1429.95	754.038	961.906	1041.62	1399.73	662.624	579.727	961.056	1217.57	417.412	697.5	218.713	36.8616	522.646	641.974	93.3454	109.032	489.173	56.389	40.9463	91.8959	33.8006	23.4124	135.53	103.31	109.785	221.986	26.6106	44.2217	57.5816	2111.46
2.89_327.1450m/z		327.145	1	2.8936	0.20645	10	2.9e-06	9.22e-07	Infinity	1	3	100 - 5.44	13.9422	586.68	0	0	0	0	0	0	0	0	0	0	0	0	0	0	0	0	0	0	0	0	0	0	0	0	0	0	0	0	0	0	0	0	0	0	0
2.18_255.0873m/z		255.087	1	2.17567	0.390767	4	3.3e-06	1.04e-06	21.1247	1	QC	100 - 2.24	31.8677	238.13	0	7.36934	145.879	0	75.9312	114.187	12.6303	0	82.7941	4.26473	7.25148	0	58.0385	4.98035	28.9867	2.78848	0	2.78611	15.8106	0	0	24.8504	0	0	0	0	0	0	0	0	0	0	0	0	38.9332
2.48_298.0720m/z		298.072	1	2.4814	0.235017	4	3.38e-06	1.06e-06	84.7243	1	QC	100 - 4.16	48.3177	232.99	0	0	0	0	0	0	0	0	0	0	0	4.85772	16.866	20.1617	0	0	0	0	0	0	0	0	0	0	15.4334	2.89632	0.768868	5.65847	17.3837	0	0	0	0	0.940135	0
10.85_395.2198m/z		395.22	1	10.8538	0.490767	4	3.43e-06	1.08e-06	4.42976	QC	2	100 - 8.41	39.5469	224.33	0	0	4.00068	0.966989	16.9831	18.4358	0	0	0	0	6.48979	1.281	0	15.4345	7.57001	10.6809	0	0	17.7138	1.59998	0	33.4758	0	0	51.3297	0	5.60883	19.9019	10.4569	0	0	0	0	0	0.547081
6.72_281.2481m/z		281.248	1	6.72047	0.348617	88	3.55e-06	1.11e-06	1.4697	2	3	100 - 1.15	123.543	32.65	9.04088	28.1682	47.6313	71.4884	37.9667	98.7683	52.438	60.2964	53.4754	73.3815	64.4235	90.4046	86.2092	144.282	118.405	93.4778	123.442	76.6361	128.006	120.504	129.686	93.6264	163.556	149.042	132.594	125.228	158.395	85.2978	157.544	161.674	183.198	146.733	104.249	153.831	172.745
2.47_713.1338m/z		713.134	1	2.47427	0.213583	4	3.8e-06	1.19e-06	Infinity	1	QC	100 - 17.8 - 1.26	126.253	530.09	0	0	0	0	0	0	0	0.849181	0	0	0	0	0	0	0	0	0	0	0	0	0	0	0	0	0	0	0	0	0	0	0	0	0	0	0
4.61_248.0791m/z		248.079	2	4.60808	1.35158	2	5.27e-06	1.63e-06	3.31415	QC	2	100 - 18.9 - 6.41 - 0.207	561.761	29.07	215.952	147.618	159.666	130.353	112.662	141.299	161.482	122.117	154.04	114.532	100.801	66.108	110.838	89.4781	96.6881	144.517	166.272	192.658	114.798	200.048	249.036	148.901	217.596	262.327	185.405	292.896	188.134	224.654	231.02	203.384	192.977	296.077	214.999	242.007	177.286
1.04_356.0989m/z		356.099	1	1.03698	0.0993	2	5.39e-06	1.67e-06	Infinity	1	3	100	8.55268	862.04	0	0	0	0	0	0	0	0	0	0	0	0	0	0	0	0	0	0	0	0	0	0	0	0	0	0	0	0	0	0	0	0	0	0	0
0.72_283.0246m/z		283.025	1	0.724083	0.20645	32	6.43e-06	1.98e-06	42.2191	3	QC	100	8.28691	187.22	32.525	39.9043	28.0262	19.7208	14.9691	9.04229	10.9623	10.008	28.1572	15.0654	2.77329	43.7654	5.85057	19.042	32.5545	0	0	22.3064	0	0	0	0	0	0	0	0	0	0	0	0	0	0	0	0	39.835
9.72_301.2169m/z		301.217	1	9.72225	0.647217	118	8.7e-06	2.63e-06	2.11922	1	QC	100 - 2.98	83.595	79.6	3.62741	4.02649	41.3859	7.73339	8.64839	23.805	0	19.7189	18.3722	0	56.6015	47.6228	0	108.278	49.2482	21.6946	2.0498	6.18056	39.5687	9.16056	8.91618	94.0247	47.7751	66.3013	229.279	5.52685	142.8	86.7958	42.4824	1.17311	73.3829	0	47.6257	3.07005	206.211
1.93_150.0562m/z		150.056	1	1.9335	0.298617	16	9.25e-06	2.79e-06	Infinity	1	3	100 - 1.49	10.167	844.65	0	0	0	0	0	0	0	0	0	0	0	0	0	0	0	0	0	0	0	0	0	0	0	0	0	0	0	0	0	0	0	0	0	0	0
12.17_399.2507m/z		399.251	1	12.1697	0.262883	1	1.21e-05	3.63e-06	6.38078	1	QC	100 - 7.9	19.4062	342.91	0	0	0.788031	0	7.15141	0	0	0.941213	0	0	0	2.75233	0	0	6.39106	0	0	0	0.696028	0	0	0	0	0	0	0	0	0	0	0	0	0	0	0	0
0.87_357.0306m/z		357.031	1	0.873383	0.0850167	2	1.28e-05	3.82e-06	8.28816	3	QC	100 - 0.88	7.58498	160.48	34.9298	27.6101	79.3953	1.45466	27.0539	7.6698	7.34153	12.1705	19.2253	7.65733	3.43561	31.2075	11.9669	3.1469	8.84538	0	0	10.771	1.3959	0	0	0	0	0	0	0	0	0	0	0	0	0	0	0	28.9879
6.36_693.2957m/z		693.296	1	6.35827	0.09215	1	1.49e-05	4.45e-06	1.76386	QC	2	100 - 1.78	18.7207	59.08	20.3049	18.41	25.8348	16.2645	12.4274	8.68787	13.6613	11.8875	13.1606	7.09355	10.2978	13.1293	11.0324	4.76093	7.70622	6.49438	14.2067	17.353	4.33308	26.9563	24.2524	13.2913	17.4017	27.3847	13.6898	30.0629	20.5362	20.6006	13.7991	29.5834	3.93503	35.4169	9.63275	10.3937	4.56415
4.12_267.1237m/z		267.124	1	4.12445	0.540767	1	1.83e-05	5.44e-06	2239.11	1	QC	100 - 5.3	227.314	304.87	526.053	92.1668	0.36637	0	20.429	0	11.3038	0	0	0	0	136.257	23.8987	0.369865	102.125	0	0	0	0	0	0	0	0	0	0	0	0	0	0	0	0	0	0	0	13.0501
2.48_675.1573m/z		675.157	1	2.4814	0.199317	2	1.9e-05	5.63e-06	1696.46	1	QC	100 - 14.9	22.7576	269.63	0.00379205	0.0146079	0	0.0026692	0	0	0	0.0864345	0	0	0.000708908	0.049937	0	0	0.00296211	0	0	0	0	0.00284084	0	0.0418419	0	0	0	0	0.0284303	0	0	0.0624758	0.0999737	0	0	0.00660751	0
15.41_830.5884m/z		830.588	1	15.4058	0.6122	10	1.91e-05	5.64e-06	1.29843	1	QC	100 - 25.1 - 1.38	693.865	65.19	621.37	500.679	555.32	366.426	202.555	343.052	296.332	70.8589	800.57	2475.44	814.08	423.629	618.856	684.133	525.606	156.054	204.253	1062.95	671.81	1510.75	493.042	272.765	795.218	610.606	1124.29	502.876	654.157	898.464	1213.92	1030.01	588.781	698.742	553.339	595.909	299.304
0.71_203.1034m/z		203.103	1	0.7098	0.170733	4	2.07e-05	6.1e-06	330.944	1	QC	100 - 0.455	6.84785	232.19	126.363	42.9385	103.834	15.0588	12.2076	9.46239	4.76101	6.90075	21.6126	13.2191	1.25564	65.7263	2.98782	10.8352	23.0596	0	0	28.5142	1.97752	0	0	0	0	0	0	0	0	0	0	0	0	0	0	0	13.0451
2.65_555.0242m/z		555.024	1	2.645	0.220033	1	2.32e-05	6.81e-06	18.2269	4	QC	100 - 7.87	52.2814	96.49	0	0	0	10.399	0	0	0	0	10.1379	3.9964	0.901173	0	54.3764	0	0	0.443506	0	0	20.7703	0	0	1.22427	18.8001	0	0	0	17.9555	0	33.5414	0	0	0	0	1.12318	0
3.34_707.5400m/z		707.54	1	3.34222	0.09215	1	2.42e-05	7.08e-06	Infinity	1	3	100	12.9639	854.17	0	0	0	0	0	0	0	0	0	0	0	0	0	0	0	0	0	0	0	0	0	0	0	0	0	0	0	0	0	0	0	0	0	0	0
0.72_261.0726m/z		261.073	1	0.724083	0.170733	4	2.63e-05	7.67e-06	470.799	3	QC	100	5.88445	258.25	32.1454	14.6695	33.2213	1.87434	8.51092	6.30364	0	0.506594	6.88324	4.28693	0	15.4551	0	6.99037	13.1446	0	0	14.7402	0	0	0	0	0	0	0	0	0	0	0	0	0	0	0	0	15.8825
4.76_396.1454m/z		396.145	1	4.76452	0.575783	2	3.05e-05	8.84e-06	1.83495	QC	2	100 - 2.31	105.673	55.38	28.0012	27.0062	49.7466	44.8279	29.7404	39.6482	36.6827	30.9737	36.4994	33.2598	33.0567	16.9042	25.3101	24.3075	14.581	37.8199	74.7949	55.5534	23.7231	110.607	106.941	58.4812	97.6533	126.667	67.7434	136.835	80.1184	104.351	101.48	105.052	81.8936	153.784	114.103	96.0697	28.0996
0.66_291.0836m/z		291.084	1	0.6605	0.377183	2	3.17e-05	9.16e-06	2.28601	3	QC	100 - 9.44 - 0.839	28960.3	114.08	156106	75414	134450	37324.6	30372.6	26944	24570.7	25447.5	57552.8	36160	15393.2	118202	23753.6	36206.8	63835.1	14570.3	103.634	105528	21468.8	18.3954	0	4166.93	0	0	0	0	0	1634.45	0	1378.36	8719.54	0	0	0	55167.4
3.29_349.0021m/z		349.002	1	3.2922	0.212883	4	3.28e-05	9.47e-06	856.223	4	QC	100 - 6.16	19.8169	435.83	0	2.8099	0	8.10804	0	0.811565	0	1.10815	0	0	0	0	0	9.76793	0	0	0	0	0	0	0	0	0	0	0	0	0	0	0	0	0	0	0	0	0
0.77_1154.1564m/z		1154.16	1	0.76695	0.0857167	1	3.57e-05	1.03e-05	1.66063	1	QC	100 - 12.9	11.2457	54.33	12.5319	13.9074	1.66142	9.5862	12.5612	8.49036	20.1348	10.1991	13.949	15.4757	15.7684	5.22677	14.5782	7.13369	4.56888	9.1605	18.0583	5.57333	9.48862	7.05299	0	13.0946	5.72879	11.1943	13.3756	15.6652	16.8389	4.79391	2.92981	7.92844	4.53462	3.58621	6.76298	8.74471	3.0638
0.82_145.0616m/z		145.062	1	0.824083	0.149317	5	3.9e-05	1.12e-05	2.09901	4	2	100	2.07219	129.67	12.1719	7.46072	2.30818	7.42181	2.91485	0.847706	6.20421	1.79065	0	1.19792	0.284078	4.43893	0.353154	0	3.37866	1.06809	3.88056	0	1.89415	1.41401	0.940705	0	1.60156	0.856797	2.88391	2.43928	0	0	0.575651	0.967738	0	0	0	1.0492	0
2.67_487.0865m/z		487.087	1	2.67357	0.127867	19	3.95e-05	1.14e-05	Infinity	1	QC	100 - 13.4	10.6758	421.72	0	0	1.47741	0	0.651271	0	0	0	0	0.963269	0	0	0	0	0	0	0	0	0	0	0	0	0	0	0	0	0	0	0	0	0	0	0	0	0
0.74_146.0454m/z		146.045	1	0.738367	0.120733	8	3.96e-05	1.14e-05	219.199	2	QC	100	2.90246	216.65	26.2235	15.4182	30.018	5.82875	10.1768	4.49446	5.32803	5.53508	14.4629	4.15032	0	13.1254	8.34036	28.564	11.8828	0	0	15.1589	3.17927	0	0	0	0	0	0	0	0	0	0	0	0	0	0	0	24.0463
6.39_255.2327m/z		255.233	1	6.39328	0.3129	37	3.99e-05	1.15e-05	1.23767	2	3	100 - 2.49	275.171	23.19	134.118	112.922	159.803	163.554	138.032	153.259	140.261	161.233	220.365	191.485	171.466	253.089	194.359	208.405	238.647	197.166	237.389	299.166	216.409	218.266	283.989	256.716	367.019	322.764	268.842	273.891	249.797	245.907	366.583	316.537	285.971	349.515	338.341	316.29	373.97
3.19_462.1762m/z		462.176	1	3.18577	0.227883	4	4.2e-05	1.2e-05	Infinity	1	QC	100 - 9.4	14.6934	515.78	0	0	0	0	0	0	0	0	0	0	0	0	0	0	0	0	0	0	0	0	0	0	0	0	0	0	0	0	0	0	0	0	0	0	0
2.43_683.1650m/z		683.165	1	2.4314	0.227883	1	4.47e-05	1.28e-05	6.93384	2	QC	100 - 13.8	41.546	178.39	0	35.3274	5.91811	8.55542	212.149	100.664	1.66194	0	0	0	3.81006	0	123.678	0.690696	53.3569	12.1346	0	0	0	0	0	87.5868	0	0	0	0	0	0	0	0	0	0	0	0	375.907
4.92_351.1630m/z		351.163	1	4.92097	0.113583	6	4.58e-05	1.31e-05	6583.93	QC	4	100 - 9.12	20.0772	823.77	0	0	0	0	0	0	0	0	0	0	0	0	0	0	0	0.689223	0	0	0	0	0	0	0	0	0	0	0	0	0	0	0	0	0	0	0
6.20_625.3079m/z		625.308	1	6.20182	0.185033	1	4.59e-05	1.31e-05	1.39506	2	3	100 - 3.26	111.374	36.75	18.47	26.4161	48.3441	71.3576	55.8766	60.2575	41.4201	61.8482	66.5693	78.3751	78.853	55.4826	48.9132	83.1256	81.677	101.443	153.909	109.334	65.4773	117.969	161.802	132.162	178.496	152.218	147.353	137.09	130.827	112.657	181.384	132.038	122.429	165.506	174.808	164.93	110.337
0.75_392.9991m/z		392.999	1	0.745517	0.0643	1	4.61e-05	1.31e-05	48.1872	2	QC	100 - 3.72	3.48181	204.11	36.9774	19.2984	32.1683	12.6205	7.73488	8.21688	5.03659	3.68342	16.4991	9.52598	0	18.7269	1.77093	9.84573	11.1869	0.963504	0	23.894	2.62701	0	0	0	0	0	0	0	0	0	0	0	0	0	0	0	10.8384
3.16_305.1604m/z		305.16	1	3.15718	0.106433	3	4.81e-05	1.37e-05	Infinity	1	3	100 - 4.95	3.08886	960.88	0	0	0	0	0	0	0	0	0	0	0	0	0	0	0.536498	0	0	0	0	0	0	0	0	0	0	0	0	0	0	0	0	0	0	0	0
7.33_248.0791m/z		248.079	2	7.33267	1.35158	2	5.88e-05	1.66e-05	Infinity	QC	1	100 - 22.3	796.148	916.63	0	0	0	0	0	0	0	0	0	0	0	0	0	0	0	0	0	0	0	0	0	0	0	0	0	0	0	0	0	0	0	0	0	0	0
4.62_446.2905m/z		446.29	1	4.61522	0.121433	5	6.22e-05	1.75e-05	Infinity	1	QC	100 - 16.5	18.5372	398.39	0	2.49042	0	0	0.363682	1.47816	6.99484	0	0	0.550515	4.12239	0	2.67846	2.3047	0	0.457604	0	0	0	2.75762	0	0	0	0	0	0	0	0	0	0	0	0	0	0	1.53736
15.34_854.5890m/z		854.589	1	15.3422	0.476483	4	6.34e-05	1.78e-05	1.62491	1	3	100 - 28.8 - 3.46	281.421	75.82	371.417	356.453	353.246	160.159	126.546	99.4761	181.189	234.905	378.3	819.183	82.4777	89.5329	130.8	135.159	78.6349	93.8067	245.875	169.05	798.518	628.495	28.7513	207.613	251.799	148.429	235.746	445.235	381.636	94.8641	613.643	438.188	366.414	209.188	134.028	193.888	246.109
2.41_207.0412m/z		207.041	1	2.40998	0.128567	1	6.55e-05	1.84e-05	1282.19	1	QC	100 - 2.76	107.503	472.95	0.000462512	0	0.267376	0	0.01889	0	0	0.0614128	0	0	0	0.011152	0.125463	0	0	0	0	0	0	0	0	0	0	0	0	0	0	0	0	0	0	0	0	0	0
2.81_330.0916m/z		330.092	1	2.80858	0.205733	3	6.87e-05	1.92e-05	Infinity	2	4	100 - 5.64	54.7483	593.5	0	0	0	0	0	0	0	0	0	0	0	0	0	0	0	0	0	0	0	0	0	1134.08	0	0	0	0	5.41352	0	0	0	0	0	0	0	0
1.04_209.0453m/z		209.045	1	1.04412	0.113583	2	7.28e-05	2.03e-05	1.88603	QC	1	100 - 0.0725	6.96956	75.45	17.0806	10.627	7.36926	7.65277	2.98657	0.949083	5.23193	4.39129	5.08115	4.13348	3.34166	6.53604	4.37201	3.42082	3.45753	2.66024	9.12385	10.6746	1.84719	10.2237	10.2033	3.5478	11.7777	14.1703	11.1383	19.8043	11.6555	10.4376	13.0378	10.0325	6.83644	17.4593	11.9852	7.34554	0.707933
1.04_287.0230m/z		287.023	1	1.04412	0.0707333	3	7.5e-05	2.08e-05	Infinity	1	3	100 - 2.67	5.57344	652.72	0	0	0	0	0	0.232999	0	0	0	0	0	0	0	0	0	0	0	0	0	0	0	0	0	0	0	0	0	0	0	0	0	0	0	0	0
1.58_137.0246m/z		137.025	1	1.58488	0.434333	10	7.56e-05	2.1e-05	Infinity	1	3	100 - 1.87	46.4496	728.42	0	0	0	0	0	0	0	0	0	0	0	0	0	0	0	0	0	0	0	0	0	0	0	0	0	0	0	0	0	0	0	0	0	0	0
6.20_693.2955m/z		693.296	1	6.20182	0.185033	1	7.68e-05	2.13e-05	1.65567	QC	3	100 - 1.78	20.8512	65.56	0	3.86387	10.4301	22.1941	15.6063	16.8475	8.14571	13.7575	19.7041	21.1493	22.3078	12.6912	10.9363	22.3568	24.1312	23.8575	42.2977	27.1477	11.23	22.5754	42.6217	40.3271	40.0734	41.2504	37.7953	35.1625	26.1247	29.0075	47.2992	31.2396	19.2928	26.1277	43.25	38.8325	18.7911
2.32_207.0412m/z		207.041	1	2.32497	0.2129	1	8.07e-05	2.24e-05	781.334	1	QC	100 - 2.17	128.092	300.67	0	0	0	0	0	0	0	0	0	0	0	0	0	0	0	0	0	0	0	0	0	0	0	0	0	0	0	0	0	0	0	0	0	0	0
11.39_557.4562m/z		557.456	1	11.3939	0.7608	12	9.97e-05	2.75e-05	13.9783	QC	3	100 - 17.9	70.8279	257.86	0	0.301468	0	0	106.903	2.99636	10.1003	2.29862	0	0.859874	9.66199	51.5042	51.5753	2.06005	6.86278	0	0	0	2.93497	0	0	0	1.49783	0	0	0	0	0	54.1387	0	0	4.98004	0	0	0
6.02_459.2502m/z		459.25	1	6.0168	0.213583	6	0.000103897	2.86e-05	1.28821	4	2	100 - 9.79	51.2481	36.51	1.58834	15.4659	38.0549	46.6176	34.2083	52.5125	30.1206	39.7887	23.5157	48.1667	28.7266	57.7912	57.0509	34.9882	46.1384	49.9642	31.6683	36.2564	33.0256	37.3221	35.4818	39.3509	45.3381	28.4129	37.7392	25.2265	30.1255	15.1603	32.4451	38.6098	28.2917	34.789	24.5278	57.9197	48.581
4.94_397.2053m/z		397.205	1	4.93525	0.0285833	1	0.000119349	3.27e-05	46.6059	QC	2	100 - 10.9	19.3723	154.22	0	0	0	0	0	0	0	0.280988	0.507555	1.33732	1.04287	0	0	0	0	2.23404	0.21128	0	0	2.85095	0	0.3337	0	0	0	2.54348	0	0	1.4474	0	0	0	0	1.91829	0
6.40_480.3091m/z		480.309	1	6.40042	0.605067	7	0.00016677	4.52e-05	1.21572	2	3	100 - 15.8 - 0.781	31344.8	29.49	9132.69	8586.97	13046.9	12797	11454.6	12563.9	11335.4	13869.7	17923.6	15708.9	14754.8	19215.1	16024.9	18775.9	20040.6	18799.9	24607.4	27800	19667	24825.2	31667.7	25897.3	36449.7	32730.8	28794.4	31056.5	26760.8	27611.9	38637.1	32498.6	31789.4	39924.5	38077.8	36920.5	34598.5
0.82_269.0877m/z		269.088	1	0.81695	0.135017	1	0.00016845	4.57e-05	2.76893	2	4	100 - 1.85	354.968	69.9	628.357	376.312	591.447	168.134	500.959	191.23	79.905	439.665	565.253	305.269	274.912	165.701	136.479	659.349	73.201	304.903	54.8117	889.8	0	431.908	14.8628	163.681	229.908	123.15	260.186	186.481	196.248	166.541	0	133.134	265.252	49.72	67.8362	0	237.366
1.90_188.9863m/z		188.986	1	1.89778	0.2486	2	0.000174771	4.73e-05	35.5141	4	2	100 - 1.17	23.0944	266.06	0	0	0	0	0	0	0	0	0	0	0	0	0	0	0	0	0	0	0	0	0	0	0	0	0	0	0	0	0	0	0	0	0	0	5.49658
13.71_557.4555m/z		557.456	1	13.7063	0.98155	13	0.000200094	5.39e-05	302.281	QC	3	100 - 18.8	12.027	482.55	0	0	0	0	2.79008	0	0	0	0	0	0	0	2.35436	0	0	0	0	0	0	0	0	0	0	0	0	0	0	0	0	0	0	0	0	0	0
1.05_307.0469m/z		307.047	2	1.05127	0.09215	11	0.000215466	5.78e-05	15.044	1	QC	100 - 5.64	3.8753	242.17	1.3315	2.11806	0	4.34916	0.319312	0	0	1.23019	1.58151	0	1.26669	7.62389	7.06289	0.266697	0	0	0	0	3.34541	0	0	4.21777	0.861359	0	0	0	0	0	0	0	0	0	0	0	0
3.81_256.1314m/z		256.131	2	3.81157	0.469333	4	0.000230979	6.17e-05	1234.31	2	QC	100 - 15.9	14.3495	432.57	0	0	0	0	0	0	0	0	0	0	0	1.75702	24.2091	52.6418	0	1.36117	0	18.3707	0	0	0	0	0	0	0	0	0	0	0	0	0	0	0	0	0
11.38_915.5335m/z		915.533	1	11.3803	0.262883	6	0.0002412	6.44e-05	1743.52	QC	4	100 - 46.1 - 7.8	70.8212	831.55	0	0	0	0	0	0	0	0	0	0	0	0	0	0	0	0	0	0	0	0	0	0	0	0	0	0	0	0	0	0	0	0	0	0	0
0.71_313.0634m/z		313.063	1	0.7098	0.370033	1	0.000247534	6.59e-05	2.58432	1	QC	100 - 7.37 - 2.38 - 0.0666 - 0.000468	5303.3	123.89	34482.1	18997.1	31698.1	7660.82	7088.03	5068.56	4156.74	4101.03	11387.6	6001.36	2702.8	23862.7	4262.19	6995.9	16042.4	2948.67	20.2881	18859	4036.09	0.895146	0	531.204	0	0	0	0	0	224.308	0	190.602	1344.38	0	0	0	15218.9
2.99_453.2309m/z		453.231	1	2.98647	0.170733	7	0.000250211	6.65e-05	Infinity	2	QC	100 - 12.3	5.76219	500.95	0.890049	0	0	0	5.1975	0	0	0	0	0	0	0	0	0	0	0	0	0	0.521216	0	0	38.7568	0	0	0	0	0	0	0	0	0	0	0	0	0
4.63_451.0698m/z		451.07	1	4.6295	0.149317	7	0.000250505	6.66e-05	2369.76	4	QC	100 - 6.04	12.5429	437.56	0	0	0	0	0	0	0	0	0	0	0	0	0	0	0	0	0	0	0	0	0	0	0	0	0	0	0	0	0	0	0	0	0	0	0
0.77_1015.2881n	1015.29	1014.25	1	0.76695	0.128567	2	0.000254517	6.75e-05	1.39385	3	1	100 - 35.1	15.9453	68.69	31.3837	33.0897	21.119	27.8857	31.4435	24.1553	44.9058	25.7227	43.5525	29.9316	36.5807	19.3457	34.177	13.1693	11.7851	17.967	24.7497	4.31732	21.9492	12.1528	7.15383	20.1891	5.93097	11.9595	15.9537	12.21	21.3276	15.573	12.5927	13.5737	17.4425	2.56992	0	6.02812	3.01048
7.09_592.3606m/z		592.361	1	7.0905	0.476483	1	0.000268065	7.07e-05	1.31124	2	1	100 - 10.9	193.592	33.64	8.28411	18.0318	50.9355	105.887	34.2848	112.966	24.8453	47.5277	37.2046	126.813	131.752	88.9384	84.8524	175.993	235.342	187.93	275.056	70.1748	247.122	187.074	272.503	122.021	127.566	170.676	365.619	90.9785	127.915	65.0564	231.986	140.024	171.296	235.098	180.994	231.33	170.27
10.37_508.3403m/z		508.34	1	10.3702	0.242167	9	0.000281227	7.39e-05	Infinity	QC	1	100 - 14.6	52.2679	644.45	0	0	0	0	0	0	0	0	0	0	0	0	0	0	0	0	0	0	0	0	0	0	0	0	0	0	0	0	0	0	0	0	0	0	0
2.47_691.1524m/z		691.152	1	2.47427	0.185017	3	0.000302369	7.9e-05	100757	1	QC	100 - 15.3	42.2397	555.5	0.04769	0.0110712	0	0	6.62e-05	0	0	0	0	0	0	0.137014	0	0.568955	0	0	0	0	0	0	0	0	0	0	0	0	0	0	0	0	0	0	0	0	0
5.18_239.0596m/z		239.06	1	5.18457	0.192167	3	0.000368874	9.56e-05	Infinity	QC	2	100 - 9.29	7.03754	807.65	0	0	0	0	0	0	0	0	0	0	0	0	0	0	0	0	0	0	0	0	0	0	0	0	0	0	0	0	0	0	0	0	0	0	0
4.94_367.1576m/z		367.158	1	4.93525	0.0785667	5	0.00041575	0.00010748	Infinity	QC	4	100 - 20.5	180.786	430.41	0	0	0	0	0	0	0	0	0	0.321378	0	0	0	0	0	0	0	0	0	0	0	0	0	0	0	0	0	0	0	0	0	0	0	0	0
1.04_1013.2922m/z		1013.29	1	1.04412	0.0778667	2	0.00041891	0.000108124	41.3209	2	QC	100 - 31.5 - 4.2	11.1804	505.08	138.018	44.1138	0	10.6592	0	0	0	6.92868	0	0	0	647.442	3.9984	0	0	0	0	7.69816	0	0	0	77.1205	0	0	0	0	0	0	0	0	2.21424	0	0	0	0
6.01_433.2352m/z		433.235	1	6.00967	0.242167	3	0.000422768	0.000109034	1.24742	4	2	100 - 4.31	217.703	34.53	13.6077	51.6773	129.924	137.562	90.5891	168.212	88.9041	116.734	71.6951	167.074	93.5065	189.676	151.288	132.765	142.305	164.057	130.101	123.955	114.826	149.072	151.251	153.575	193.005	121.827	144.491	138.676	115.519	73.1572	143.756	143.297	123.048	157.111	153.085	205.247	176.687
0.70_693.0794m/z		693.079	1	0.70265	0.127867	1	0.000458335	0.000118019	7.29423	1	QC	100 - 10.3	81.6957	172.11	1476.55	417.012	1398.23	101.298	82.5945	74.6063	29.535	35.0515	170.564	83.5285	20.4643	675.164	34.116	60.3723	186.884	17.2668	0	284.535	43.915	0	0	0	0	0	0	0	0	0	0	0	2.16362	0	0	0	87.5188
0.63_291.1289m/z		291.129	1	0.631933	0.284333	3	0.000470461	0.000120949	6.00015	3	QC	100 - 2.66	52.6224	138.08	164.316	114.052	137.651	79.1212	77.2435	73.7352	63.0302	61.9203	110.759	61.3437	38.7687	144.715	68.0685	76.8239	88.5505	29.8169	0	192.33	41.8854	0	0	0	0	0	0	0	0	0	0	0	0	0	0	0	149.665
2.72_283.0282m/z		283.028	1	2.71572	0.113583	1	0.000472856	0.000121469	Infinity	1	3	100 - 3.75	4.45636	862.32	0	0	0	0	0	0	0	0	0	0	0	0	0	0	0	0	0	0	0	0	0	0	0	0	0	0	0	0	0	0	0	0	0	0	0
0.71_159.1134m/z		159.113	1	0.7098	0.170733	2	0.000534126	0.000136992	82.7986	1	QC	100	3.77073	242.32	65.638	24.8081	53.1343	9.5144	6.28497	5.75419	2.90911	3.98808	13.8297	9.13521	0.571668	36.806	1.77607	6.09434	14.1716	0	0	18.0769	0.481305	0	0	0	0	0	0	0	0	0	0	0	0	0	0	0	5.46864
3.04_435.1338m/z		435.134	1	3.03575	0.14215	2	0.000580703	0.000148585	Infinity	1	QC	100 - 10.7	17.9185	723.02	0	0	0	0	0	0	0	0	0	0	0	0	0	0	0	0	0	0	0	0	0	0	0	0	0	0	0	0	0	0	0	0	0	0	0
3.23_434.2194m/z		434.219	1	3.22792	0.185017	1	0.000614751	0.000156435	Infinity	1	3	100 - 19.9	44.5869	921.95	0	0	0	0	0	0	0	0	0	0	0	0	0	0	0	0	0	0	0	0	0	0	0	0	0	0	0	0	0	0	0	0	0	0	0
6.04_717.2958m/z		717.296	1	6.04467	0.213583	2	0.000625559	0.00015906	1.7788	QC	2	100 - 1.17	45.6228	58.16	0	10.4207	34.316	34.1758	28.0739	34.0212	22.4684	27.3549	17.7951	30.9225	24.0093	25.639	27.7729	21.655	24.6453	25.3014	45.2444	29.0797	19.682	51.0561	46.5064	40.8946	56.2725	47.2708	35.19	32.5756	37.4939	19.0383	36.1533	27.7405	22.4419	49.2098	33.6608	47.2008	12.1781
3.31_283.0251m/z		283.025	1	3.3065	0.277183	32	0.00066146	0.000167794	Infinity	4	2	100 - 3.88	34.8912	526.05	0	0	0	0	0	0	0	0	0	0	0	0	0	0	0	0	0	0	0	0	0	0	0	0	0	0	0	0	0	0	0	0	0	0	0
6.19_309.1730m/z		309.173	1	6.19468	0.426467	2	0.000676538	0.000171485	Infinity	QC	2	100 - 5.97	55.9523	898.71	0	0	0	0	0	0	0	0	0	0	0	0	0	0	0	0	0	0	0	0	0	0	0	0	0	0	0	0	0	0	0	0	0	0	0
6.72_503.2379m/z		503.238	1	6.72047	0.35575	3	0.000792289	0.000199889	1.2801	2	3	100 - 7.39	442.014	28.51	67.8553	130.842	246.992	300.71	184.252	333.669	249.1	270.136	222.48	272.757	257.277	371.272	301.304	461.838	434.903	291.728	423.837	363.289	405.27	439.287	472.931	407.879	551.947	519.757	497.552	469.44	481.582	310.85	518.222	484.471	506.435	573.794	384.561	534.884	555.661
1.04_349.0019m/z		349.002	1	1.04412	0.0993	4	0.000796197	0.000200719	15.3516	1	QC	100	2.677	385.53	0	0	0	0	0	0	0	0.456991	0	0	0	0	0	3.61247	0	0	0	0	0	0	0	0	0	0	0	0	0	0	0	0	0	0	0	0	0
2.40_314.0543m/z		314.054	2	2.40283	0.235017	7	0.000801294	0.000201847	528.307	1	QC	100 - 14.3	10.9794	349.32	0	0.613128	1.03439	0	0.704465	0	0	0	8.0789	1.62398	10.7312	1.49044	96.7483	0	0	0	0	0	17.0052	0	0	0	0	0	0	0	0	0	0.96441	0	0	0	0	0	0
4.11_410.1610m/z		410.161	1	4.11017	0.1993	1	0.000803668	0.000202288	Infinity	1	3	100 - 10.8	0.483137	716.63	0	0	0	0	0	0	0	0	0	0	0	0	0	0	0	0	0	0	0	0	0	0	0	0	0	0	0	0	0	0	0	0	0	0	0
0.72_156.0224m/z		156.022	2	0.716933	0.185017	1	0.000883849	0.00022144	19011.4	1	QC	100 - 15.7 - 10.1 - 0.447	69.2673	307.04	686.231	519.973	788.206	57.8599	94.3258	21.4617	1.25622	0	70.9505	8.1525	0	449.707	0	41.0284	360.376	0	0	83.1578	0	0	0	0	0	0	0	0	0	0	0	0	0	0	0	0	386.312
2.92_477.1035m/z		477.103	1	2.92217	0.227167	62	0.000973501	0.000242965	Infinity	1	QC	100 - 8.41	31.4094	625.79	0	0	0	0	0	0	0	0	0	0	0	0	0	0	0	0	0	0	0	0	0	0	0	0	0	0	0	0	0	0	0	0	0	0	0
2.58_681.1439m/z		681.144	1	2.5807	0.0642833	12	0.000983236	0.00024483	Infinity	1	3	100 - 15.1	19.4377	1074.62	0	0	0	0	0	0	0	0	0	0	0	0	0	0	0	0	0	0	0	0	0	0	0	0	0	0	0	0	0	0	0	0	0	0	0
5.99_528.3081m/z		528.308	1	5.98823	0.490767	3	0.00100587	0.000250273	1.32781	4	1	100 - 12.6 - 2.61	1085.41	32.7	139.889	179.867	243.689	492.347	128.282	550.391	448.525	686.639	536.313	368.132	436.692	1025.4	353.547	1008.58	361.995	821.809	824.344	1051.32	457.345	959.475	920.949	541.966	1244.76	1661.69	1254.99	610.226	966.466	975.514	1433.59	1146.14	984.664	450.691	1906.11	1211.43	1320.93
7.10_532.3392m/z		532.339	1	7.09765	0.220033	5	0.00103315	0.000256864	1.61773	2	1	100 - 5.48	8.04244	112.86	0	0	0	6.70591	0	6.11706	0	0	0	7.44864	11.0039	1.62624	1.71355	13.4972	16.8905	13.798	21.0062	0	18.0688	8.37259	10.5476	2.73002	0	1.50691	34.9325	0	0	0	8.70535	0	6.66647	13.7681	2.09951	12.4752	6.88396
1.04_138.0561m/z		138.056	1	1.04412	0.106433	6	0.00112562	0.000278904	53.3227	3	QC	100 - 1.55	13.4313	190.64	0.595449	0	0	0	0	0	0	0	0	0	0	0.545113	0	0	0	0.17521	0	0	0	0	0	1.63662	0	0	0	0	0	0	0	0	0	0	0	0	0
2.98_233.0431m/z		233.043	1	2.97932	0.135017	2	0.00112743	0.000279024	7148.57	1	3	100 - 2.67	27.8225	548.29	0	13.09	0	0	0.557809	0	5.35495	0	0	0	0	0	0	0	16.7757	0	0	0	0	0	0	20.3066	0	0	0	0	0	0	0	0	0	0	0	0	0
5.94_561.2542m/z		561.254	1	5.93823	0.163583	1	0.00116507	0.000288118	1.60266	QC	3	100 - 2.66	37.9653	48.54	0	1.54983	12.0209	17.3239	28.3133	23.6239	8.12829	21.4316	3.2209	33.965	8.08613	2.47058	24.9711	13.1698	26.3703	16.2925	58.9522	3.4776	15.5197	64.0258	66.2205	27.0001	41.1503	22.4191	24.3223	29.8237	30.0747	0	23.8529	42.3069	70.1278	69.0076	53.1088	55.9804	13.8254
3.36_294.0780m/z		294.078	1	3.3565	0.0921667	3	0.0013029	0.000320252	314.936	4	1	100 - 3.05	6.19536	161.35	0	0	0	0	0	0	0	0	0	0	0	0	0	0	0	0	0	0	0	0	0	0	0	0	0	0	0	0	0	0	0	0	0	0	0
0.72_143.0825m/z		143.082	1	0.716933	0.127867	2	0.00135152	0.000331451	Infinity	1	QC	100 - 0.167	4.9566	286.25	96.8476	35.6346	83.103	5.60524	5.13174	3.89671	1.78229	0.915211	9.69149	5.33172	0	42.3413	0.266588	3.7357	14.9377	0	0	16.778	0	0	0	0	0	0	0	0	0	0	0	0	0	0	0	0	10.2415
3.15_233.0391m/z		233.039	1	3.15005	0.1993	2	0.00143148	0.000350267	39575.3	1	4	100 - 4.69	88.5117	628.97	0	0	0	0	0	0	0	0	0	0	0	0	0	0	0	0	0	0	0	0	0	1286.82	0	0	0	4.7906	4.20399	0	0	0	0	0	0	0	0
4.89_413.1995m/z		413.199	1	4.8924	0.09215	2	0.0014477	0.000353968	Infinity	QC	3	100 - 9.64	13.6109	375.67	0	0	0	0	0	0	0	0	0	0	0	0	0	0	0	0	0	0	0	0	0	0	0	0	0	0	0	0	0	0	0	0	0	0	0
9.18_566.3448m/z		566.345	1	9.17503	0.170733	1	0.00147475	0.00036004	Infinity	QC	1	100 - 15.8	66.4854	639.53	0	0	0	0	0	0	0	0	0	0	0	0	0	0	0	0	0	0	0	0	0	0	0	0	0	0	0	0	0	0	0	0	0	0	0
2.13_237.0768m/z		237.077	1	2.1328	0.192167	3	0.00152182	0.000371253	Infinity	2	4	100 - 2.76	4.52297	471.1	0	0	0	0	0	0	0	0	0	0	0	0	0	0	50.0212	0	0	0	0	0	0	0	0	0	0	0	0	0	0	0	0	0	0	0	519.95
5.97_1019.6110m/z		1019.61	1	5.97395	0.277167	1	0.00153206	0.00037319	1.06741	4	1	100 - 39.2 - 1.4	155.081	42.69	0	5.09121	26.6501	84.0145	44.6814	115.537	34.0935	137.449	15.8398	134.638	48.2749	109.874	55.6058	174.16	101.37	126.413	136.456	31.0153	79.6621	239.564	176.656	108.293	212.644	147.58	175.22	39.4031	155.363	7.01338	101.048	123.311	193.318	50.3746	250.489	280.765	157.537
8.92_393.1714m/z		393.171	1	8.91858	0.6901	2	0.00159914	0.000388947	Infinity	QC	1	100 - 9.25	292.476	915.94	0	0	0	0	0	0	0	0	0	0	0	0	0	0	0	0	0	0	0	0	0	0	0	0	0	0	0	0	0	0	0	0	0	0	0
4.64_453.2304m/z		453.23	1	4.6438	0.10645	8	0.00167016	0.000405006	63.7938	4	QC	100 - 12.5	3.92865	355.72	0	0	19.5652	0	0	0	1.08896	0	0.509725	0	0.392171	0.0857975	14.4852	0.386232	0	0	0	0	0	1.14964	0	0	0	0	0	0	0	0	0	0	0	0	0	0	3.34103
2.49_429.1540m/z		429.154	1	2.48855	0.19215	21	0.00172668	0.000417465	Infinity	3	QC	100 - 9.71	6.86049	454.34	5.86554	0	0	0	0	0	0.736362	0	0	0	0	3.47114	0	0	0	0	0	0	0	0	0	0	0	0	0.650983	0	0	0	0	0	0	0	0	0	0
5.74_265.1476m/z		265.148	1	5.73892	0.590067	1	0.00173909	0.000420151	Infinity	QC	1	100 - 8.66	112.693	900.7	0	0	0	0	0	0	0	0	0	0	0	0	0	0	0	0	0	0	0	0	0	0	0	0	0	0	0	0	0	0	0	0	0	0	0
6.37_1085.6792m/z		1085.68	1	6.36542	0.22075	3	0.00174142	0.000420403	1.79274	3	2	100 - 26.9	29.7669	67.76	0	1.60908	5.93286	8.59739	0.532311	18.0839	0	35.4187	3.47788	8.275	3.89088	15.9296	3.85194	27.6639	6.18599	19.8951	14.5414	4.64144	30.9098	39.2381	18.261	4.20396	0	7.11249	16.4726	0	16.2467	0	7.93716	0	19.1281	0	41.8455	11.9325	18.5078
2.99_529.2691n	529.269	263.627	2	2.98647	0.462183	5	0.00183098	0.000441368	7.34929	2	QC	100 - 15.6 - 2.12	405.941	142.07	236.176	3.7457	74.2186	20.6635	394.773	107.62	140.266	110.932	88.7504	11.7046	20.128	103.026	129.955	64.0824	0	30.6825	14.6606	212.983	219.675	1.47786	35.4292	2255.18	191.67	17.6866	20.1239	0	13.2194	5.00522	1.33699	0	9.50135	0	0	0	160.37
1.08_291.0833m/z		291.083	1	1.07983	0.100017	1	0.00186158	0.000448078	3.93672	QC	3	100 - 4.77	22.751	209.37	3.58102	1.21918	65.406	2.89118	0	0	0	0	17.7541	14.4478	0.555927	28.404	0	7.62383	21.4177	0.289896	0	42.6482	0.50386	0	0	0	0	0	0	0	0	0	0	0	0	0	0	0	22.1572
3.83_367.1578m/z		367.158	1	3.82585	0.284317	5	0.00192829	0.000463448	Infinity	QC	3	100 - 14.6	89.7087	438.17	0	0	0	0	0	0	0	0	0	0	0	0	0	0	0	0	0	0	0	0	0	0	0	0	0	0	0	0	0	0	0	0	0	0	0
6.52_693.2953m/z		693.295	1	6.52187	0.242167	1	0.00197271	0.000473422	1.57931	QC	2	100 - 1.44	53.7662	55.84	42.6779	37.3732	56.6676	42.6892	43.1564	28.5991	41.2548	39.4567	41.0504	25.196	28.3249	37.4301	35.6326	14.5524	24.6832	17.0372	36.5089	70.3527	18.3346	67.5703	65.6265	44.7268	56.6206	69.8266	47.9478	76.1297	48.5785	57.1169	52.1061	60.1115	48.7993	72.1027	50.6995	49.9388	17.2088
6.87_233.1544m/z		233.154	1	6.87047	0.127867	69	0.00198166	0.00047487	2.34331	1	QC	100 - 0.731	2.85719	165.46	0	3.72959	9.44325	14.2168	7.31167	10.8857	3.64732	4.37731	8.67525	5.46578	6.05123	8.15966	6.22481	16.8058	13.3278	19.261	4.92205	3.94045	10.2245	0	0	0	0	1.05869	0	0	0	5.19201	6.39764	0	2.22933	0	0	1.15827	4.24456
3.32_381.0285m/z		381.028	1	3.32078	0.490767	1	0.00201605	0.000482754	120.475	1	QC	100 - 32.8 - 1.6	143.024	173.57	0	0	0	0	0	0	0	0	0	6.14096	0	1.06673	0	0	0	0	0	0	0	11.7873	0	0	0	0	0	0	0	0	0	0	554.714	0	0	0	0
3.29_367.0133m/z		367.013	1	3.28507	0.248617	2	0.00215301	0.000513656	660.6	1	QC	100 - 6.17	41.9584	375.45	0	1.54358	4.01273	4.08947	1.9634	1.74053	0.265668	0.49127	4.16138	0	0	0	1.2876	0	0.347687	0	0	0	0	0	0	0	0	0	0	0	0	0	0	0	0	0	0	0	0
3.36_434.2193m/z		434.219	1	3.3565	0.2629	1	0.00219965	0.000524012	556.384	1	3	100 - 20.6 - 0.793	619.959	240.7	0	0	48.6084	0	8.08842	6.91312	16.1215	4.6405	1.55026	0	0	0	16.4783	0.999673	0	0	0	0	0	0	0	0	0	0	0	0	0	0	0	0	0	0	0	0	2.39517
1.06_382.1439m/z		382.144	1	1.0584	0.0993	1	0.00220725	0.000525436	Infinity	1	4	100	4.81484	520.47	0	0	81.421	0	0	255.704	101.884	0	0	0	0	0	1.72373	0	0	0	0	0	0	0	0	0	0	0	0	0	0	0	0	0	0	0	0	0	0
8.72_566.3456m/z		566.346	1	8.71928	0.867267	1	0.0022595	0.000537481	Infinity	QC	1	100 - 24.1	223.321	878.86	0	0	0	0	0	0	0	0	0	0	0	0	0	0	0	0	0	0	0	0	0	0	0	0	0	0	0	0	0	0	0	0	0	0	0
4.91_344.1072m/z		344.107	1	4.91383	0.114283	3	0.00243328	0.000577129	Infinity	2	QC	100 - 5.32	10.6681	695.29	22.1369	0	0	0	46.0133	0	0	0	0	0	0	0	0	0	0	0	0	0	0	0	0	0	0	0	0	0	0	0	0	0	0	0	0	0	0
2.40_793.2247m/z		793.225	1	2.40283	0.10645	1	0.00267484	0.000630737	Infinity	1	3	100 - 22 - 3.56	114.331	803.4	0	0	0	0	0	0	0	0	0	0	0	0	0	0	0	0	0	0	0	0	0	0	0	0	0	0	0	0	0	0	0	0	0	0	0
0.68_329.0307m/z		329.031	1	0.681933	0.341467	6	0.00299836	0.000702939	4.00422	3	QC	100 - 5.97 - 0.585 - 0.193	6197.73	139.54	16707.9	13805.7	13784.5	8738.45	6986.5	5450.21	6845.51	6168.44	12798.4	7804.92	3743.61	17149.7	5075.97	9734.43	14789.1	1987.1	0	17215.1	3749.04	0	0	679.223	0	0	0	0	0	21.8417	0	138.234	2560.26	0	0	0	20026.1
9.37_566.3457m/z		566.346	1	9.3672	0.2636	1	0.00303454	0.000710907	Infinity	QC	1	100 - 27.5	185.413	912.55	0	0	0	0	0	0	0	0	0	0	0	0	0	0	0	0	0	0	0	0	0	0	0	0	0	0	0	0	0	0	0	0	0	0	0
6.72_506.3248m/z		506.325	1	6.72047	0.533633	5	0.00374725	0.00087034	1.39387	2	3	100 - 11.4 - 0.604	9142.12	38.57	510.614	1220.65	2350.9	3542.32	1820.48	4759.58	2898.82	3436.52	3121.63	4231.91	4016.07	5131.52	4456.55	8217.53	6683.87	6112.76	8285.92	5193.1	7707.53	7656.33	9076.12	7398.08	11187	9706.73	9762.99	8569	10225.6	5977.92	11140.1	10381.7	11237.9	10869.8	7998.43	11636.7	10857
4.81_393.1707m/z		393.171	1	4.80738	0.647217	2	0.00380429	0.000882958	1.6307	QC	4	100 - 7.39 - 1.09	477.493	30.75	272.302	177.087	301.741	248.016	179.467	225.945	256.954	212.345	207.282	185.162	147.854	159.838	160.606	152.992	154.912	193.948	293.976	358.572	158.199	437.613	441.443	258.83	379.734	455.559	275.933	512.483	341.616	396.32	406.584	390.121	351.731	506.109	403.921	418.921	241.668
2.62_405.1188m/z		405.119	1	2.61642	0.191467	25	0.00388109	0.000900138	Infinity	1	3	100 - 12.4 - 0.639	87.0715	1117.15	0	0	0	0	0	0	0	0	0	0	0	0	0	0	0	0	0	0	0	0	0	0	0	0	0	0	0	0	0	0	0	0	0	0	0
1.04_137.0248m/z		137.025	1	1.04412	0.0993	10	0.00480842	0.00110339	795.281	1	3	100 - 1.95	28.7016	202.69	0	0	0	0	0	0	0	0	0	0	0	0	0	0	0	0	0	0	0	0	0	0	0	0	0	0	0	0	0	0	0	0	0	0	0
2.94_435.1335m/z		435.134	1	2.93645	0.20645	2	0.00481644	0.00110445	Infinity	4	3	100 - 12.4	11.6186	734.32	0	0	0	0	0	0	0	0	0	0	0	0	0	0	0	0	0	0	0	0	0	0	0	0	0	0	0	0	0	0	0	0	0	0	0
3.15_601.1341m/z		601.134	1	3.15005	0.192167	2	0.00486967	0.00111587	Infinity	1	4	100 - 11.6	34.5688	620.88	0	0	0	0	0	0	0	0	0	0	0	0	0	0	0	0	0	0	0	0	0	740.673	0	0	0	0	0	0	0	0	0	0	0	0	0
6.39_1057.6460m/z		1057.65	1	6.38613	0.241467	1	0.00521514	0.00118999	1.25045	1	QC	100 - 20.1 - 0.684	51.0669	42.94	57.5717	62.2557	92.2912	87.1461	83.4071	70.898	76.8361	75.2772	81.1459	62.9102	58.0351	133.589	82.7288	67.983	107.315	47.0664	31.3047	119.309	62.5655	55.369	66.6725	50.3759	62.7681	75.311	48.7264	51.575	35.6666	54.5995	78.5823	63.1032	79.3947	67.6798	44.6399	44.1509	80.1052
0.71_292.0899n	292.09	273.073	1	0.7098	0.2986	1	0.00580069	0.00132082	6.54975	1	QC	100 - 2.58 - 0.0215	168.399	165.24	2287.81	801.623	1816.42	256.356	201.191	165.135	119.942	125.555	380.523	225.521	60.5131	1345.63	99.2108	200.192	480.684	51.9403	0	640.528	79.3369	0	0	0	0	0	0	0	0	0	0	0	6.58682	0	0	0	315.476
8.73_506.3248m/z		506.325	1	8.72643	0.476483	5	0.00608652	0.00138299	Infinity	QC	1	100 - 15	38.9655	916.06	0	0	0	0	0	0	0	0	0	0	0	0	0	0	0	0	0	0	0	0	0	0	0	0	0	0	0	0	0	0	0	0	0	0	0
9.57_566.3468m/z		566.347	1	9.5658	0.120733	1	0.00611822	0.00138749	Infinity	QC	1	100 - 18	199.55	899.27	0	0	0	0	0	0	0	0	0	0	0	0	0	0	0	0	0	0	0	0	0	0	0	0	0	0	0	0	0	0	0	0	0	0	0
4.59_571.0857m/z		571.086	1	4.58665	0.434333	1	0.00670369	0.00151264	Infinity	QC	2	100 - 16.3	35.2634	452.24	0	0	0	0	0	0	0	0	0	0	0	0	0	0	0	0	0	0	0	0	0	0	0	0	0	0	0	0	0	0	0	0	0	0	0
15.34_826.5591m/z		826.559	1	15.3422	0.711517	12	0.00719828	0.00161638	1.43749	1	4	100 - 30.3 - 36.6 - 9.83	3008.54	69.25	5242.22	1024.28	644.453	1536.46	474.093	417.429	2564.81	1244.83	9454.52	227.443	750.513	1802.07	2283.51	2526.42	553.378	2083.19	2277	1121.42	1330.22	916.574	4612.38	3082.37	3057.94	6540.04	5145.65	5560.06	592.906	2998.09	3699.49	5054.76	4431.64	5746.22	2881.25	4414.08	1192.93
6.01_504.3092m/z		504.309	1	6.00967	0.526483	5	0.0075254	0.00168286	1.26929	4	1	100 - 13.1 - 0.741	12201.9	38.52	366.319	1248.46	3487.54	3914.68	2689.18	5354.62	2957.37	4071.22	2701.74	6001.19	3672.52	5466.27	5630.44	5124.91	4813.67	6608.19	7196.83	5126.92	4869.71	8465.06	8435.81	7261.79	10527.3	7220.02	7977.43	6869.29	6326.76	3956.75	8032.1	8102.53	6868.58	9027.97	9926.33	12276.3	7325.02
4.69_475.3262m/z		475.326	1	4.68665	0.135017	5	0.00766491	0.00171052	1511.05	3	QC	100 - 9.5	6.91557	595.18	0	0	0	0	0	0	0	0	0	0	0	0	5.64739	0	0	0	0	0	0	0	0	5.83551	0	0	0	0	0	0	0	0	0	0	0	0	0
6.41_526.2929m/z		526.293	1	6.40757	0.192167	4	0.00793702	0.00177003	2.5617	2	QC	100 - 9.03 - 0.261	72.1587	99.88	0	1.49152	0	18.3586	11.314	23.7525	13.7797	47.9251	12.7638	43.1934	7.86969	18.8538	10.9997	41.1706	15.3759	47.5369	24.9451	0.898581	29.0143	37.9602	43.6826	22.2492	1.69835	10.2197	26.0671	2.93578	47.7014	0	51.7777	27.4	127.651	19.8157	49.2824	90.329	39.3312
8.60_528.3088m/z		528.309	1	8.59855	0.206467	3	0.00827936	0.00184384	Infinity	QC	1	100 - 22.1	10.7674	658.38	0	0	0	0	0	0	0	0	0	0	0	0	0	0	0	0	0	0	0	0	0	0	0	0	0	0	0	0	0	0	0	0	0	0	0
3.31_255.0305m/z		255.03	1	3.3065	0.1493	3	0.00848469	0.00188827	Infinity	4	2	100 - 2.76	6.92954	624.41	0	0	0	0	0	0	0	0	0	0	0	0	0	0	0	0	0	0	0	0	0	0	0	0	0	0	0	0	0	0	0	0	0	0	0
11.08_395.2196m/z		395.22	1	11.081	0.135017	4	0.00876686	0.0019484	Infinity	QC	1	100 - 12.5	61.4078	913.19	0	0	0	0	0	0	0	0	0	0	0	0	0	0	0	0	0	0	0	0	0	0	0	0	0	0	0	0	0	0	0	0	0	0	0
4.59_951.5946m/z		951.595	1	4.59378	0.1	2	0.00892841	0.00198294	Infinity	1	QC	100 - 37.4	7.56123	781.13	0	0	0	0	0	0	0	0	0	0	0	0	0	0	0	0	0	0	0	88.5612	0	0	0	0	0	0	0	0	0	0	0	0	0	0	10.4594
3.47_397.2051m/z		397.205	1	3.4701	0.32005	1	0.00902784	0.002003	Infinity	QC	4	100 - 10.6	19.0962	698.4	0	0	0	0	0	0	0	0	0	0	0	0	0	0	0	0	0	0	0	0	0	0	0	0	0	0	0	0	0	0	0	0	0	0	0
9.37_506.3251m/z		506.325	1	9.3672	0.377183	6	0.00914544	0.00202699	Infinity	QC	1	100 - 16.6	54.7052	698.27	0	0	0	0	0	0	0	0	0	0	0	0	0	0	0	0	0	0	0	0	0	0	0	0	0	0	0	0	0	0	0	0	0	0	0
4.84_325.3264m/z		325.326	1	4.83595	0.170733	4	0.00972679	0.00215437	10.0072	QC	2	100 - 0.267	20.7208	141.1	16.3949	3.50023	4.78586	4.02278	0	10.1898	9.08961	1.87622	5.17601	2.20671	0	5.45279	4.19587	2.14196	5.72371	3.72058	0	0.519339	2.73107	0	0	1.128	0	2.68659	4.03819	2.43528	0	1.73075	3.03579	3.44715	1.55149	0	2.69488	3.04364	11.4303
6.00_279.2326m/z		279.233	1	6.00252	0.370033	180	0.0102131	0.00226053	1.22394	4	2	100 - 1.83	183.382	27.2	10.4475	30.588	74.2446	82.3038	66.096	112.036	56.3893	78.1764	54.6069	133.52	64.0671	107.987	116.637	94.5866	105.544	124.413	132.245	82.0701	84.259	149.934	145.471	112.837	162.556	110.385	123.931	98.9035	101.439	50.6673	123.196	134.681	137.634	150.929	158.888	205.373	119.963
6.71_566.3460m/z		566.346	1	6.71332	0.6122	1	0.0109775	0.00242148	1.30898	2	3	100 - 23.8 - 1.67 - 0.0419	55038.9	35.2	5615.25	10161.1	17925.2	22178.8	13015.3	27712.6	19155.2	21388.5	19561.6	23655.2	23155.7	30476.4	25709.2	45942.8	38971.5	33300.5	46681.6	34925.6	41683.2	46390.3	53606	43347.9	62469.6	56042.8	55224.7	51892.3	57959.2	37710.9	62097.2	58144.8	60400.3	62995.9	49732.4	66753.9	57907.5
2.68_179.0574m/z		179.057	1	2.68072	0.15645	5	0.0111354	0.00245296	Infinity	4	2	100 - 1.81	8.48242	543.13	0	0	0	0	0	0	0	0	0	0	0	0	0	0	0	0	0	0	0	0	0	0	0	0	0	0	0	0	0	0	0	0	0	0	0
3.38_265.1466m/z		265.147	1	3.37722	0.235033	1	0.0113202	0.0024903	Infinity	QC	4	100 - 2.94	5.82132	624.6	0	0.581868	0	0	2.03934	0	0	0	0	0	0	1.05609	0	0.828904	0	0	0	0	0	0	0	0	0	0	0	0	0	0	0	0	0	0	0	0	0
0.82_128.0351m/z		128.035	1	0.824083	0.0850167	15	0.011824	0.00259936	1.63606	4	3	100	3.54933	77.25	8.18305	5.07517	4.14357	5.84397	2.68748	2.29887	3.68054	2.43106	4.74163	1.53211	0	7.74469	2.8281	4.28591	8.1589	1.47163	1.53847	6.07934	11.9388	1.62847	3.36089	3.25496	0	0.758049	1.39669	1.99269	1.58234	2.03696	10.2372	2.61344	3.77211	0	0	1.35714	1.96641
4.67_593.1290m/z		593.129	1	4.66522	1.34443	25	0.0123062	0.00269482	1.12944	QC	2	100 - 14.7 - 0.513	1288.31	51.3	792.008	551.528	664.369	482.151	536.109	522.377	734.332	712.566	1081.34	697.556	621.913	1325.78	986.844	874.317	884.91	652.961	1373.69	1950.29	1048.34	2130.45	2842.67	1425.77	2369.76	2465.74	2056.99	2991.54	1953.44	2340.87	2470.25	2357.83	2006.82	2935.18	1927.58	1948.97	1058.61
6.71_634.3333m/z		634.333	1	6.71332	0.490767	1	0.0144689	0.00315094	1.32111	QC	3	100 - 14.4 - 0.0759	998.564	27.07	111.386	230.206	442.67	630.157	348.495	722.444	483.48	556.668	416.964	551.873	539.052	692.218	589.067	1048.09	924.1	691.957	1008.58	724.527	875.171	987.813	1104.27	950.711	1266.82	1113.94	1059	1025.42	1150.89	713.643	1111.71	1072.3	1115.9	1188.4	906.036	1239.2	1077.95
9.47_480.3093m/z		480.309	1	9.47365	0.292167	7	0.0148114	0.00322121	Infinity	QC	1	100 - 21.2 - 1.4	620.094	921.55	0	0	0	0	0	0	0	0	0	0	0	0	0	0	0	0	0	0	0	0	0	0	0	0	0	0	0	0	0	0	0	0	0	0	0
4.98_325.3280m/z		325.328	1	4.97812	0.227883	4	0.0148791	0.00323377	Infinity	QC	1	100 - 4.83	42.1774	918.54	0	0	0	0	0	0	0	0	0	0	0	0	0	0	0	0	0	0	0	0	0	0	0	0	0	0	0	0	0	0	0	0	0	0	0
4.62_913.6174m/z		913.617	1	4.61522	0.1	6	0.0152045	0.00329568	Infinity	1	QC	100 - 42.8 - 5.28	29.5559	807.3	0	0	0	0	0	0	1.79798	0	0	0	0	0	0	0	0	0	0	0	0	151.167	0	0	0	0	0	0	0	0	0	0	0	0	0	0	6.10988
11.27_915.5325m/z		915.532	1	11.2731	0.1143	6	0.0166501	0.00359701	Infinity	QC	1	100 - 37	17.6458	661.52	0	0	0	0	0	0	0	0	0	0	0	0	0	0	0	0	0	0	0	0	0	0	0	0	0	0	0	0	0	0	0	0	0	0	0
0.72_356.9946m/z		356.995	1	0.724083	0.04285	1	0.0168518	0.00363575	88.1719	3	QC	100	1.58361	322.75	15.1689	8.09495	6.50835	0.00336684	0.546466	1.44753	0.0643013	0.00527103	1.20373	0.0646744	0.00603052	0.905359	0	0.0688796	1.45383	0	0	0.3511	0	0	0	0.0496789	0	0	0	0	0	0	0	0	0.000274924	0	0	0	19.091
2.52_261.0074m/z		261.007	1	2.51712	0.1493	5	0.0171762	0.00370082	Infinity	3	QC	100 - 2.22	47.5592	658.53	0.014465	0	0	0	0	0	0	0	0	0	0	0	0	17.7021	38.9347	0	0	0	0	0	0	0	0	0	0	0	0	0	0	0	0	0	0	0	922.271
4.64_338.1392m/z		338.139	1	4.6438	0.149317	3	0.0182306	0.00391761	317.898	4	2	100 - 7.13	8.4804	233.57	0	0	0.816972	0.274237	0	0.775848	0.468829	0	0.689037	0	0	0	0	0	0	0	0	0	0	0	0	0	0	0	0	0	0	0	0	0	0	0	0	0	0
2.22_295.0280m/z		295.028	1	2.21782	0.235017	2	0.019294	0.00412699	Infinity	1	4	100 - 10.4	58.2514	921.95	0	0	0	0	0	0	0	0	0	0	0	0	0	0	0	0	0	0	0	0	0	0	0	0	0	0	0	0	0	0	0	0	0	0	0
4.59_929.6131m/z		929.613	1	4.59378	0.0928667	7	0.0193629	0.00413901	Infinity	1	QC	100 - 41.2	19.3894	830.21	0	0	0	0	0	0	0	0	0	0	0	0	0	0	0	0	0	0	0	99.1476	0	0	0	0	0	0	0	0	0	0	0	0	0	0	7.67672
4.16_341.1990m/z		341.199	1	4.16017	0.51935	11	0.0197056	0.00420673	Infinity	QC	4	100 - 6.58	6.50471	585.71	0	0	0	0	0	0	0	0	0	0	0	0	0	0	0	0	0	0	0	0	0	0	0	0	0	0	0	0	0	0	0	0	0	0	0
4.84_507.2396m/z		507.24	1	4.8431	0.170733	7	0.0199178	0.00424644	51.5733	3	1	100 - 10.4 - 2.47	111.405	110.93	0.0541468	0.301038	1.23084	2.47956	1.79837	2.41115	0.0420047	0.33902	0	2.26788	1.30554	0.433144	0.369553	2.32208	0.111137	4.89105	0.136441	0	1.21066	0.329817	3.51228	4.12101	2.24979	0	0.645401	0	2.82491	0.719948	1.94028	0.587415	3.09319	0	0.23226	2.36614	1.79828
0.72_215.0672m/z		215.067	1	0.716933	0.235017	3	0.0200705	0.00427619	6.17979	3	QC	100 - 1.44	128.332	161.03	545.096	283.572	456.195	112.558	132.565	115.869	60.3347	71.5481	225.423	157.664	37.628	379.594	67.4308	192.156	347.67	32.8865	0	693.916	50.8267	0	0	0	0	0	0	0	0	0	0	0	2.37743	0	0	0	330.016
9.99_508.3402m/z		508.34	1	9.98585	0.312883	9	0.0202353	0.00430848	Infinity	QC	1	100 - 14.1	28.4173	862.38	0	0	0	0	0	0	0	0	0	0	0	0	0	0	0	0	0	0	0	0	0	0	0	0	0	0	0	0	0	0	0	0	0	0	0
5.56_495.1502m/z		495.15	1	5.56105	0.369333	6	0.0206438	0.00438969	Infinity	QC	1	100 - 21.5 - 2.13	1015.15	920.05	0	0	0	0	0	0	0	0	0	0	0	0	0	0	0	0	0	0	0	0	0	0	0	0	0	0	0	0	0	0	0	0	0	0	0
8.62_478.2932m/z		478.293	1	8.61998	0.206467	6	0.0212684	0.00451069	Infinity	QC	1	100 - 11.7	14.5832	871.58	0	0	0	0	0	0	0	0	0	0	0	0	0	0	0	0	0	0	0	0	0	0	0	0	0	0	0	0	0	0	0	0	0	0	0
4.67_495.1508m/z		495.151	1	4.67237	0.341467	6	0.0212908	0.0045125	Infinity	QC	3	100 - 21.5 - 7.12	278.892	794.05	0	0	0	0	0	0	0	0	0	0	0	0	0	0	0	0	0	0	0	0	0	0	0	0	0	0	0	0	0	0	0	0	0	0	0
2.92_245.0125m/z		245.013	1	2.92217	0.192167	2	0.0224569	0.00474725	26.4596	3	QC	100 - 1.59	71.6432	114.9	0	0	0	0	0	18.5436	0	0	0	0	0	232.532	0	0	0.632045	0	0	0	0	265.463	0	0	0	0	11.9185	0	0	0	0	0	0	0	0	0	0
2.13_491.1938m/z		491.194	1	2.1328	0.135017	3	0.0226824	0.00478868	Infinity	1	3	100 - 16.9 - 0.849	49.1998	1085.85	0	0	0	0	0	0	0	0	0	0	0	0	0	0	0	0	0	0	0	0	0	0	0	0	0	0	0	0	0	0	0	0	0	0	0
3.41_367.1585m/z		367.159	1	3.41295	0.27005	5	0.0240182	0.0050674	Infinity	QC	3	100 - 20	96.3547	794.22	0	0	0	0	0	0	0	0	0	0	0	0	0	0	0	0	0	0	0	0	0	0	0	0	0	0	0	0	0	0	0	0	0	0	0
8.53_504.3090m/z		504.309	1	8.53495	0.305767	5	0.024672	0.00519186	Infinity	QC	1	100 - 18.6 - 1.61	39.7792	917.3	0	0	0	0	0	0	0	0	0	0	0	0	0	0	0	0	0	0	0	0	0	0	0	0	0	0	0	0	0	0	0	0	0	0	0
4.52_212.0023m/z		212.002	1	4.52307	0.320033	3	0.0255423	0.00536804	Infinity	QC	1	100 - 3.44	162.913	915.31	0	0	0	0	0	0	0	0	0	0	0	0	0	0	0	0	0	0	0	0	0	0	0	0	0	0	0	0	0	0	0	0	0	0	0
4.89_401.0870m/z		401.087	1	4.8924	0.0993	17	0.0263555	0.00553178	Infinity	QC	1	100 - 19.6 - 1.86	186.663	921.02	0	0	0	0	0	0	0	0	0	0	0	0	0	0	0	0	0	0	0	0	0	0	0	0	0	0	0	0	0	0	0	0	0	0	0
5.97_995.6112m/z		995.611	1	5.97395	0.284317	1	0.0268042	0.00562233	1.49155	1	QC	100 - 33.4 - 1.48	218.713	43.27	0	0.933746	46.0303	84.2012	112.469	207.102	27.1537	115.521	7.12682	260.783	36.8337	46.9571	175.89	109.299	202.562	146.251	233.29	3.40166	102.357	256.706	232.513	130.619	165.777	65.6487	101.448	45.8404	114.029	0.807933	64.705	112.55	249.16	177.675	182.427	320.96	96.7024
6.20_265.1479m/z		265.148	1	6.20182	0.163583	1	0.0286353	0.00599092	Infinity	QC	1	100 - 2.04	0.12208	771	0	0	0	0	0	0	0	0	0	0	0	0	0	0	0	0	0	0	0	0	0	0	0	0	0	0	0	0	0	0	0	0	0	0	0
6.24_401.0878m/z		401.088	1	6.24398	0.455767	17	0.0288913	0.0060406	Infinity	QC	1	100 - 12.9	285.233	921.41	0	0	0	0	0	0	0	0	0	0	0	0	0	0	0	0	0	0	0	0	0	0	0	0	0	0	0	0	0	0	0	0	0	0	0
8.45_476.2778m/z		476.278	1	8.44923	0.170733	3	0.0296614	0.00618889	Infinity	QC	1	100 - 18.1 - 2.91	35.6713	912.28	0	0	0	0	0	0	0	0	0	0	0	0	0	0	0	0	0	0	0	0	0	0	0	0	0	0	0	0	0	0	0	0	0	0	0
5.00_491.1182m/z		491.118	1	4.99955	0.142167	47	0.0296769	0.00618889	1.31336	1	4	100 - 1.29	21.8848	41.64	25.2985	19.8316	23.6008	15.1929	18.8917	10.5477	16.3646	16.5922	14.7273	12.0109	9.18686	15.7895	12.5047	15.4778	13.3817	11.2105	20.126	31.4286	14.0495	28.4255	35.6791	20.3402	27.1327	20.1121	23.1625	34.5206	24.0765	31.2149	25.5976	21.808	26.9056	28.2645	19.6306	16.6075	20.1257
6.05_501.2229m/z		501.223	1	6.05182	0.2493	3	0.0300594	0.00626464	1.10574	QC	2	100 - 6.35	345.538	29.35	47.6897	120.268	286.042	269.86	204.17	257.565	197.009	230.08	169.504	260.727	175.824	299.964	288.536	201.644	268.258	207.953	257.578	289.4	211.058	301.156	297.068	298.827	358.34	267.901	256.298	295.664	243.553	183.367	299.43	303.779	257.224	387.267	277.425	346.235	273.887
9.08_293.1788m/z		293.179	1	9.07503	0.540767	1	0.0303344	0.00631791	Infinity	QC	1	100 - 6.49	179.872	918.13	0	0	0	0	0	0	0	0	0	0	0	0	0	0	0	0	0	0	0	0	0	0	0	0	0	0	0	0	0	0	0	0	0	0	0
4.67_517.1333m/z		517.133	1	4.67237	0.170733	18	0.0307853	0.0064077	Infinity	QC	1	100 - 12.1	22.311	919.07	0	0.0055021	0	0	0	0	0	0	0	0	0	0	0	0	0	0	0	0	0	0	0	0	0	0	0	0	0	0	0	0	0	0	0	0	0
3.01_288.6184m/z		288.618	2	3.00788	0.291467	3	0.0311681	0.00648323	17.1867	2	QC	100 - 15.3	26.5285	182.35	1.63041	0	0.439898	3.76627	128.476	19.8012	4.36485	9.41719	0	0	0	2.00424	0	1.04259	0	0	0	0	2.66622	0	0	334.882	0	0	0	0	0	19.1942	0	0	0	0	0	0	1.33502
4.62_363.0177m/z		363.018	1	4.61522	0.10715	2	0.0313659	0.00651187	Infinity	3	1	100 - 4.4	7.70605	558.21	0	0	0	0	0	0	0	0	0	0	0	0	0	0	0	0	0	0	0	0	0	0	0	0	0	0	0	0	0	0	0	0	0	0	0
8.68_313.1672m/z		313.167	1	8.68427	0.605067	31	0.0330823	0.00684194	Infinity	QC	1	100 - 5.97	375.264	920.11	0	0	0	0	0	0	0	0	0	0	0	0	0	0	0	0	0	0	0	0	0	0	0	0	0	0	0	0	0	0	0	0	0	0	0
0.67_719.0037m/z		719.004	1	0.66765	0.25575	1	0.0352854	0.00726518	6.22644	3	QC	100 - 28.1	26.5689	215.01	300.086	228.135	199.175	140.586	69.3644	47.4166	63.0801	37.3245	107.988	62.2566	17.8209	64.2779	19.7016	62.4493	63.3949	1.44428	0	64.2552	5.22086	0	0	0	0	0	0	0	0	0	0	0	0	0	0	0	58.3323
5.63_385.1686m/z		385.169	1	5.62533	0.1493	1	0.0359395	0.00739519	Infinity	QC	2	100 - 9.8	27.573	487.34	0	0	0	0	0	0	0	0	0	0	0	0	0	0	0	0	0	0	0	0	0	0	0	0	0	0	0	0	0	0	0	0	0	0	0
8.65_379.1555m/z		379.155	1	8.64855	0.5765	10	0.0359882	0.00739584	Infinity	QC	1	100 - 8.44	262.95	920.28	0	0	0	0	0	0	0	0	0	0	0	0	0	0	0	0	0	0	0	0	0	0	0	0	0	0	0	0	0	0	0	0	0	0	0
2.74_374.0814m/z		374.081	1	2.7443	0.1493	1	0.036658	0.00752395	Infinity	2	QC	100 - 6.49	5.19114	765.56	0	0	0	0	0	0	0	0	0	0	0	0	0	0	0	0	0	0	0	0	0	430.817	0	0	0	0	0	0	0	0	0	0	0	0	0
9.70_566.3462m/z		566.346	1	9.70153	0.262883	1	0.0375022	0.00769236	Infinity	QC	1	100 - 27.5	1536.41	921.45	0	0	0	0	0	0	0	0	0	0	0	0	0	0	0	0	0	0	0	0	0	0	0	0	0	0	0	0	0	0	0	0	0	0	0
5.56_517.1328m/z		517.133	1	5.56105	0.341467	14	0.0385131	0.00788975	Infinity	QC	1	100 - 11.7	166.875	920.19	0	0	0	0	0	0	0	0	0	0	0	0	0	0	0	0	0	0	0	0	0	0	0	0	0	0	0	0	0	0	0	0	0	0	0
0.72_164.0111m/z		164.011	2	0.716933	0.334317	5	0.0386581	0.00791446	6.80819	3	QC	100 - 7.12 - 1.01 - 0.0466	1727.33	166.06	6367.07	5564.45	5071.04	2328.39	2065.25	1436.97	1713.41	1479.16	3427.38	2030.08	706.853	7371.89	994.94	2805.81	5527.99	316.614	0	4860.52	697.875	0	0	112.543	0	0	0	0	0	0	0	25.316	327.761	0	0	0	7599.37
4.67_187.0067m/z		187.007	1	4.67237	0.3129	2	0.0393484	0.00804057	Infinity	QC	1	100 - 7.55 - 4.63 - 0.0892	419.147	921.02	0	0	0	0	0	0	0	0	0	0	0	0	0	0	0	0	0	0	0	0	0	0	0	0	0	0	0	0	0	0	0	0	0	0	0
4.89_385.1676m/z		385.168	1	4.88525	0.15645	8	0.0412714	0.00842292	Infinity	QC	3	100 - 8.41	15.8474	918.64	0	0	0	0	0	0	0	0	0	0	0	0	0	0	0	0	0	0	0	0	0	0	0	0	0	0	0	0	0	0	0	0	0	0	0
4.98_673.3574m/z		673.357	1	4.97812	0.19215	1	0.0422867	0.00862471	Infinity	QC	4	100 - 30	31.2999	851.11	0	0	0	0	0	0	0	0	0	0	0	0	0	0	0	0	0	0	0	0	0	0	0	0	0	0	0	0	0	0	0	0	0	0	0
7.89_476.2776m/z		476.278	1	7.89418	0.127883	3	0.0441574	0.00898932	Infinity	QC	1	100 - 15.2 - 1.18	34.712	918.72	0	0	0	0	0	0	0	0	0	0	0	0	0	0	0	0	0	0	0	0	0	0	0	0	0	0	0	0	0	0	0	0	0	0	0
7.99_279.2328m/z		279.233	1	7.98703	0.2136	180	0.0447024	0.00908888	Infinity	QC	1	100 - 18.5	270.365	693.61	0	0	0	0	0	0	0	0	0	0	0	0	0	0	0	0	0	0	0	0	0	0	0	0	0	0	0	0	0	0	0	0	0	0	0
9.08_500.2777m/z		500.278	1	9.08218	0.163583	6	0.0457843	0.00928559	Infinity	QC	1	100 - 19 - 2.6	182.057	920.96	0	0	0	0	0	0	0	0	0	0	0	0	0	0	0	0	0	0	0	0	0	0	0	0	0	0	0	0	0	0	0	0	0	0	0
7.89_303.2327m/z		303.233	1	7.89418	0.120733	59	0.048987	0.00991655	Infinity	QC	1	100 - 20.3	72.7682	920.43	0	0	0	0	0	0	0	0	0	0	0	0	0	0	0	0	0	0	0	0	0	0	0	0	0	0	0	0	0	0	0	0	0	0	0
5.98_303.2324m/z		303.232	1	5.98108	0.199317	59	0.0496623	0.010047	1.24571	3	1	100 - 0.839	9.58907	79.73	0	0.517032	1.31418	5.66271	0.347244	6.76544	6.41883	12.6288	2.08112	6.115	5.44816	18.3849	1.60081	18.5052	4.3437	7.33434	5.70033	6.75063	2.7973	12.9579	5.61583	1.61565	15.167	12.1189	16.3878	0.969951	7.85926	1.26165	11.3611	6.92774	9.55731	0	19.9145	18.6071	16.5248
3.21_547.1815m/z		547.182	1	3.20648	0.262883	1	0.0502682	0.0101632	257.309	3	QC	100 - 14.6 - 0.258	48.5611	407.79	0.115324	0.0469608	0.835955	0	2.39092	0	0.0463353	0.625468	0.0399208	0.000503448	0	0	0.114867	0.0056113	0	0	0	0	0	0	0	0.0891239	0	0	0	0	0	0	0	0	0	0	0	0	0.791322
6.19_806.5018m/z		806.502	1	6.18753	0.14215	18	0.0504205	0.0101877	Infinity	QC	3	100 - 30.7	33.2246	919.35	0	0	0	0	0	0	0	0	0	0	0	0	0	0	0	0	0	0	0	0	0	0	0	0	0	0	0	0	0	0	0	0	0	0	0
2.32_307.0465m/z		307.046	2	2.32497	0.284317	11	0.0507762	0.0102532	12.4204	4	QC	100 - 13.3	20.8482	184.51	7.36875	7.32289	8.62021	6.76969	13.9934	0	0.443199	0	28.1094	0.309666	8.22321	10.0857	72.3042	1.06843	0	0	0	0	24.8899	0	0	6.21812	0	0	0	0	0	0	0	0	0	0	0	0	0
8.74_309.1738m/z		309.174	1	8.74072	0.298633	1	0.0508809	0.0102679	Infinity	QC	1	100 - 6.71	85.9418	920.72	0	0	0	0	0	0	0	0	0	0	0	0	0	0	0	0	0	0	0	0	0	0	0	0	0	0	0	0	0	0	0	0	0	0	0
3.47_401.0869m/z		401.087	1	3.4701	0.839383	17	0.0535089	0.0107782	1.48653	QC	4	100 - 3.33	218.521	24.94	262.812	188.966	236.227	135.871	148.599	109.328	150.671	121.968	171.784	104.866	83.9423	139.657	143.432	118.292	122.376	89.9423	134.411	181.986	113.342	169.093	174.952	110.894	190.536	220.815	156.595	238.043	149.047	183.049	186.275	178.822	172.2	236.097	159.596	151.91	129.42
6.34_590.3452m/z		590.345	1	6.34398	0.4479	1	0.0577167	0.011597	1.40352	QC	2	100 - 12.6 - 0.333	514.391	30.86	62.9879	116.473	231.46	138.706	68.7744	191.181	127.817	339.18	106.407	91.5017	78.9065	233.876	150.702	260.575	160.397	221.061	223.796	255.302	388.471	599.303	381.134	159.473	145.846	269.986	320.019	231.497	336.254	78.4985	284.227	217.888	462.992	166.642	559.311	389.897	290.832
5.13_212.0023m/z		212.002	1	5.13457	0.547917	3	0.0601885	0.0120712	Infinity	QC	1	100 - 5.18	665.006	921.77	0	0	0	0	0	0	0	0	0	0	0	0	0	0	0	0	0	0	0	0	0	0	0	0	0	0	0	0	0	0	0	0	0	0	0
3.29_367.1582m/z		367.158	1	3.2922	0.0714333	5	0.0603701	0.0121001	Infinity	QC	3	100 - 17.9	78.8909	476.19	0	0	0	0	0	0	0	0	0	0	0	0	0	0	0	0	0	0	0	0	0	0	0	0	0	0	0	0	0	0	0	0	0	0	0
5.89_524.2777m/z		524.278	1	5.88823	0.448617	3	0.0615562	0.0123227	1.29227	2	1	100 - 13.2	3585.76	34.9	178.591	381.4	1854.28	1003.97	1797.36	2996.47	1559.75	1223.53	525.667	982.905	1506.92	1656.38	922.011	3426.28	1852.36	2635.59	3432.5	1452.93	3021.69	4451.48	2092.7	6717.95	3785.91	2325.8	7231.58	2057.92	3694.37	2981.3	1997.08	3877.52	3271.08	2671.67	5925.74	4237.42	2923.25
2.44_151.0400m/z		151.04	1	2.43855	0.19145	34	0.0642783	0.0128359	Infinity	3	QC	100 - 1.71	24.9232	404.28	0	0	0	0	0	0	0	0	0	0	0	0	0	14.5472	392.159	0	0	0	0	0	0	0	0	0	0	0	0.760604	0	0	0	0	0	0	0	1224.84
3.30_371.1845m/z		371.185	1	3.29935	0.0785833	7	0.0657423	0.0131202	Infinity	QC	3	100 - 9.13	9.90692	677.16	0	0	0	0	0	0	0	0	0	0	0	0	0	0	0	0	0	0	0	0	0	0	0	0	0	0	0	0	0	0	0	0	0	0	0
4.64_457.1721m/z		457.172	1	4.63665	0.0928667	5	0.069039	0.0137444	Infinity	3	2	100 - 9.27	4.94292	738.7	0	0	0	0	0	0	0	0	0	0	0	0	0	0	0	0	0	0	0	0	0	0	0	0	0	0	0	0	0	0	0	0	0	0	0
4.71_295.1367m/z		295.137	1	4.70738	0.127867	1	0.0701199	0.0139254	1.43808	QC	2	100 - 0.399	35.7493	30.9	32.0326	22.7401	26.5279	18.0564	15.5194	21.5374	23.7191	15.3737	20.1069	15.9114	15.2606	12.9726	15.73	12.9034	13.794	19.6185	23.5483	26.192	14.8638	30.8303	33.9761	22.9978	31.759	37.0308	24.3286	45.0565	28.6915	38.9464	35.5591	34.3186	31.269	43.5682	29.9902	34.8404	17.1114
8.47_255.2331m/z		255.233	1	8.47067	0.1636	37	0.0739758	0.0146642	Infinity	QC	1	100 - 13.9 - 0.482	48.3676	920.94	0	0	0	0	0	0	0	0	0	0	0	0	0	0	0	0	0	0	0	0	0	0	0	0	0	0	0	0	0	0	0	0	0	0	0
4.64_365.0334m/z		365.033	1	4.63665	0.0928667	2	0.0744847	0.0147561	Infinity	3	QC	100 - 3.82	3.47016	558	0	0	0	0	0	0	0	0	0	0	0	0	0	0	0	0	0	0	0	0	0	0	0	0	0	0	0	0	0	0	0	0	0	0	0
2.20_192.9883m/z		192.988	2	2.20353	0.291467	2	0.0763019	0.0150885	Infinity	1	2	100 - 6.53 - 16.7	21.8032	1041.19	0	0	0	0	0	0	0	0	0	0	0	0	0	0	0	0	0	0	0	0	0	0	0	0	0	0	0	0	0	0	0	0	0	0	0
9.70_506.3252m/z		506.325	1	9.70153	0.235017	6	0.0776951	0.0153547	Infinity	QC	1	100 - 19.5	328.25	921.8	0	0	0	0	0	0	0	0	0	0	0	0	0	0	0	0	0	0	0	0	0	0	0	0	0	0	0	0	0	0	0	0	0	0	0
8.60_281.2486m/z		281.249	1	8.59855	0.27005	88	0.0804026	0.0158608	Infinity	QC	1	100 - 18.5	211.127	918.88	0	0	0	0	0	0	0	0	0	0	0	0	0	0	0	0	0	0	0	0	0	0	0	0	0	0	0	0	0	0	0	0	0	0	0
4.85_353.1606m/z		353.161	1	4.85025	0.106433	2	0.0850548	0.0167277	5946.14	QC	2	100 - 18.3 - 1.49	83.5032	235.44	0.0149336	0.0034383	0.152228	0	0	0.0080144	0	0	0	0.0159092	0.0115194	0.0200787	0.00939926	0	0	5.72e-07	0	4.58e-06	0	0.000115752	0.0275612	0	0	0	0.00224729	0	0	0	0	0	0	0	0	0	0
2.94_386.1246m/z		386.125	1	2.93645	0.1493	2	0.0947698	0.0185596	Infinity	1	4	100 - 7.84	42.4863	776.61	0	0	0	0	0	0	0	0	0	0	0	0	0	0	0	0	0	0	0	0	0	0	0	0	0	0	0	0	0	0	0	0	0	0	0
4.75_309.1704m/z		309.17	1	4.75023	0.689383	4	0.095146	0.0186221	1.39758	QC	2	100 - 3.71	515.144	25.2	412.129	279.646	397.914	264.96	241.313	237.533	273.571	258.464	305.007	212.356	199.258	266.503	335.074	210.721	222.666	226.571	330.025	449.318	227.003	501.351	485.162	341.36	458.764	529.771	381.166	575.15	416.814	555.52	502.145	491.374	427.478	607.605	484.57	422.288	327.407
4.65_315.0809m/z		315.081	1	4.65093	0.135017	1	0.0963945	0.0188324	Infinity	4	2	100 - 4.68	9.66728	837.8	0	0	0	0	0	0	0	0	0	0	0	0	0	0	0	0	0	0	0	0	0	0	0	0	0	0	0	0	0	0	0	0	0	0	0
2.13_513.1756m/z		513.176	1	2.1328	0.1493	9	0.0973419	0.0189946	Infinity	1	4	100 - 17.8 - 0.868	64.021	1023.72	0	0	0	0	0	0	0	0	0	0	0	0	0	0	0	0	0	0	0	0	0	0	0	0	0	0	0	0	0	0	0	0	0	0	0
4.65_292.1466m/z		292.147	1	4.65093	0.14215	1	0.102613	0.0199872	482.571	2	QC	100 - 10.5 - 0.246	120.384	171.86	1.53567	0.635284	0.786319	0.299524	0.507228	0.0630647	0.241693	0.0411686	0.122346	0	0	1.98417	0.950465	0.999753	2.00147	0	0	0.491708	0.428027	0	0	0	0	0	0	0	0	0	0	0	0	0	0	0	2.55241
4.64_397.1712m/z		397.171	1	4.63665	0.135017	3	0.108323	0.0210828	244.17	4	QC	100 - 20.9 - 5.38 - 1.64	377.484	76.85	0.0809372	0.466555	1.31992	0.169681	0.535994	0.709348	0.183367	0.568749	0.209571	0.698403	0.620341	0.256519	0.415841	18.5643	0.25595	0.127313	0.260144	0.383448	0.159439	0.15264	0.219077	0.822844	0.507933	1.37252	0.0842226	0.160799	0.37279	1.52147	1.05071	0.353876	0.778818	0.311229	0.4592	0.317502	3.68867
1.08_313.0651m/z		313.065	1	1.07983	0.05	1	0.108947	0.0211829	898.563	QC	3	100 - 4.38	4.55247	365.74	0	0	4.65261	0	0	0	0	0	0	0	0	0.933419	0.613541	0	0	0	0	1.4318	0	0	0	0	0	0	0	0	0	0	0	0	0	0	0	0	0
4.64_491.1122m/z		491.112	1	4.63665	0.128583	1	0.118315	0.0228673	Infinity	4	2	100 - 9.49	5.85671	661.37	0	0	0	0	0	0	0	0	0	0	0	0	0	0	0	0	0	0	0	0	0	0	0	0	0	0	0	0	0	0	0	0	0	0	0
15.41_802.5592m/z		802.559	1	15.4058	0.732933	15	0.121333	0.0234366	1.19963	QC	4	100 - 24.5 - 13.6 - 2.56 - 0.0237	6170.23	69.68	6990.39	4810.85	11740	1318.18	2383.26	1319.62	2306.62	1688.74	12358.3	994.191	2538.42	6396.45	5919.28	682.285	1651.69	1560.57	6681.94	6075.38	1672.24	881.037	6012.7	5620.73	2121.66	4991.08	2855.86	6413.81	5699.51	7277.12	4638.66	5942.94	4477.34	10984.3	7043.67	4714.27	2387.1
4.24_317.0589m/z		317.059	1	4.23803	0.334317	1	0.122754	0.0236829	Infinity	1	3	100 - 5.41	136.329	798.94	0.604292	0	0	0	0	0	0	0	0	0	0	0	0	0	0	0	0	0	0	0	0	0	0	0	0	0	0	0	0	0	0	0	0	0	0
4.61_471.2424m/z		471.242	1	4.60808	0.2136	7	0.123838	0.0238637	19.9713	3	QC	100 - 9.43	96.3988	114.93	0.157771	0.582897	15.9697	0	1.08103	0.499643	0.686535	0.418901	20.2629	0.134696	0.297736	0.419549	531.503	1.32747	0.273553	13.4927	0	3.24371	0.294648	0.933027	0	19.3509	0.00958707	0	0	0	0.153169	0.0846658	0	0	0	0	0.449569	14.4427	0.658091
8.53_1083.6663m/z		1083.67	1	8.53495	0.17075	3	0.127384	0.0245033	Infinity	QC	1	100 - 45.5 - 7.48	22.0706	921.52	0	0	0	0	0	0	0	0	0	0	0	0	0	0	0	0	0	0	0	0	0	0	0	0	0	0	0	0	0	0	0	0	0	0	0
4.61_367.3573m/z		367.357	1	4.60808	0.0285833	19	0.133945	0.025735	Infinity	1	3	100	3.39855	1052.22	0	0	0	0	0	0	0	0	0	0	0	0	0	0	0	0	0	0	0	0	0	0	0	0	0	0	0	0	0	0	0	0	0	0	0
3.81_437.2360m/z		437.236	1	3.81157	0.15645	2	0.136946	0.0262805	11180.5	3	QC	100 - 10.9	3.08134	627.5	0	0	0	0	0	0	0	0	0	0	0	0	0	7.86762	0	0	0	0	0	0	0	0	0	0	0	0	0	0	0	0	0	0	0	0	0
5.31_239.0599m/z		239.06	1	5.31243	0.15645	3	0.137556	0.0263663	1.12697	1	2	100 - 0.778	17.5185	43.92	27.6293	18.9904	24.1795	14.5228	15.4969	12.4133	15.7369	11.9072	25.8113	9.63528	11.3977	14.8356	13.2649	10.7794	12.7702	11.1497	15.9211	25.6574	10.2959	24.0154	19.4158	16.0224	21.6562	24.4453	20.1363	19.7482	13.8289	20.5166	16.9343	18.4121	16.0719	27.4131	17.1504	14.5455	8.75212
14.42_283.2640m/z		283.264	1	14.4242	0.5122	28	0.144236	0.0275979	285.101	QC	2	100 - 8.65	20.6609	309.68	0	0	0	0.694727	0	0.219877	0.361239	0	0	0.299918	0.326775	0	0	0.418676	1.28524	0.295611	0	0.673751	0	0	1.0245	0	0	0	0	0	0	0	1.33036	0	0	0	0	0	0
4.75_379.1553m/z		379.155	1	4.75023	0.853667	10	0.147926	0.0282706	1.61532	QC	3	100 - 4.51 - 0.0983	326.379	32.52	184.742	119.077	209.145	160.187	113.399	137.972	159.108	137.318	149.457	117.755	104.39	96.2614	109.408	94.6393	93.2223	129.387	200.906	226.291	110.282	306.406	296.121	180.793	273.479	336.624	205.29	368.925	241.361	285.176	278.161	275.786	241.788	344.657	286.048	291.599	141.762
4.89_445.1133m/z		445.113	1	4.8924	0.0492833	67	0.149908	0.0286158	Infinity	QC	1	100 - 12.3	19.7566	921.67	0	0	0	0	0	0	0	0	0	0	0	0	0	0	0	0	0	0	0	0	0	0	0	0	4.98e-05	0	0	0	0	0	0	0	0	0	0
7.31_519.1493m/z		519.149	1	7.31125	0.782233	6	0.1581	0.0300205	Infinity	QC	1	100 - 12.7	297.846	921.93	0	0	0	0	0	0	0	0	0	0	0	0	0	0	0	0	0	0	0	0	0	0	0	0	0	0	0	0	0	0	0	0	0	0	0
1.04_556.1480m/z		556.148	1	1.04412	0.0778667	1	0.159481	0.0302652	Infinity	1	4	100 - 11.8	9.54947	787.02	0	0	0	0	0	0	0	0	0	0	0	0	0	0	0	0	0	0	0	0	0	294.344	0	0	0	0	0	0	0	0	0	0	0	0	0
6.94_239.0921m/z		239.092	1	6.9412	0.262883	6	0.161789	0.0306853	Infinity	QC	1	100 - 5.38	65.5233	921.88	0	0	0	0	0	0	0	0	0	0	0	0	0	0	0	0	0	0	0	0	0	0	0	0	0	0	0	0	0	0	0	0	0	0	0
2.23_865.3153m/z		865.315	1	2.2321	0.09285	1	0.164943	0.0311922	Infinity	2	1	100 - 22	12.6467	1115.36	0	0	0	0	0	0	0	0	0	0	0	0	0	0	0	0	0	0	0	0	0	0	0	0	0	0	0	0	0	0	0	0	0	0	0
2.20_345.1559m/z		345.156	1	2.20353	0.1493	9	0.171455	0.032386	Infinity	2	3	100 - 6.81	40.2396	602.85	0	0	0	0	0	0	0	0	0	0	0	0	0	0	0	0	0	0	0	0	0	0	0	0	0	0	0	0	0	0	0	0	0	0	0
6.05_353.1600m/z		353.16	1	6.05182	0.170733	2	0.176277	0.0332389	Infinity	QC	1	100 - 10.6	256.371	921.94	0	0	0	0	0	0	0	0	0	0	0	0	0	0	0	0	0	0	0	0	0	0	0	0	0	0	0	0	0	0	0	0	0	0	0
4.07_212.0020m/z		212.002	1	4.0673	0.41935	3	0.178891	0.0336732	Infinity	QC	3	100 - 7.78 - 3.21	237.22	921.94	0	0	0	0	0	0	0	0	0	0	0	0	0	0	0	0	0	0	0	0	0	0	0	0	0	0	0	0	0	0	0	0	0	0	0
4.65_231.0940m/z		231.094	1	4.65093	0.0714333	2	0.182403	0.0343142	Infinity	1	3	100	5.93035	859.4	0	0	0	0	0	0	0	0	0	0	0	0	0	0	0	0	0	0	0	0	0	0	0	0	0	0	0	0	0	0	0	0	0	0	0
8.46_737.2322m/z		737.232	1	8.46352	0.1	7	0.186426	0.0346944	Infinity	QC	1	100 - 24.6	46.6489	921.93	0	0	0	0	0	0	0	0	0	0	0	0	0	0	0	0	0	0	0	0	0	0	0	0	0	0	0	0	0	0	0	0	0	0	0
7.95_504.3093m/z		504.309	1	7.95132	0.1	5	0.186651	0.0346944	11873	QC	1	100 - 16.6 - 1.17	44.4775	248.14	0.0889612	0.109095	0	0.0484868	0	0.00761605	0	0.000245056	0	0.000817092	0.00816925	0	0.0263647	0.0753036	0.0265979	0	0	0	0	0.009285	0	3.22e-05	0.0194091	0	1.57e-07	0	0	0.0174468	0	0	0	0.0436085	0	0	0
4.65_231.1417m/z		231.142	1	4.65093	0.0714333	1	0.187228	0.0346944	Infinity	1	3	100	14.9139	862.15	0	0	0	0	0	0	0	0	0	0	0	0	0	0	0	0	0	0	0	0	0	0	0	0	0	0	0	0	0	0	0	0	0	0	0
4.06_428.0761m/z		428.076	1	4.06017	0.469333	1	0.189547	0.0346944	Infinity	1	3	100 - 6.03	191.867	887.33	0	0	0	0	0	0	0	0	0	0	0	0	0	0	0	0	0	0	0	0	0	0	0	0	0	0	0	0	0	0	0	0	0	0	0
4.93_238.0764m/z		238.076	2	4.92812	0.135017	2	0.198264	0.0346944	Infinity	QC	1	100 - 17.3	30.9162	921.95	0	0	0	0	0	0	0	0	0	0	0	0	0	0	0	0	0	0	0	0	0	0	0	0	0	0	0	0	0	0	0	0	0	0	0
5.50_187.0071m/z		187.007	1	5.5046	0.412183	2	0.198264	0.0346944	Infinity	QC	1	100 - 6.6 - 3.43	1376.89	921.95	0	0	0	0	0	0	0	0	0	0	0	0	0	0	0	0	0	0	0	0	0	0	0	0	0	0	0	0	0	0	0	0	0	0	0
8.81_538.3146m/z		538.315	1	8.81215	0.277167	1	0.198264	0.0346944	Infinity	QC	1	100 - 14.1	144.793	921.95	0	0	0	0	0	0	0	0	0	0	0	0	0	0	0	0	0	0	0	0	0	0	0	0	0	0	0	0	0	0	0	0	0	0	0
8.50_500.2779m/z		500.278	1	8.49923	0.185033	6	0.198264	0.0346944	Infinity	QC	1	100 - 17.1	22.5124	921.95	0	0	0	0	0	0	0	0	0	0	0	0	0	0	0	0	0	0	0	0	0	0	0	0	0	0	0	0	0	0	0	0	0	0	0
9.42_452.2785m/z		452.278	1	9.42363	0.0857167	5	0.198264	0.0346944	Infinity	QC	1	100 - 10.5	20.6958	921.95	0	0	0	0	0	0	0	0	0	0	0	0	0	0	0	0	0	0	0	0	0	0	0	0	0	0	0	0	0	0	0	0	0	0	0
8.41_331.2641m/z		331.264	1	8.40637	0.15645	14	0.198264	0.0346944	Infinity	QC	1	100 - 11.6	6.82505	921.95	0	0	0	0	0	0	0	0	0	0	0	0	0	0	0	0	0	0	0	0	0	0	0	0	0	0	0	0	0	0	0	0	0	0	0
6.08_459.0929m/z		459.093	1	6.08038	0.121433	70	0.198264	0.0346944	Infinity	QC	1	100 - 10.3	44.4116	921.95	0	0	0	0	0	0	0	0	0	0	0	0	0	0	0	0	0	0	0	0	0	0	0	0	0	0	0	0	0	0	0	0	0	0	0
10.85_301.2170m/z		301.217	1	10.8467	0.0993	118	0.198264	0.0346944	Infinity	QC	1	100 - 9.65	29.9739	921.95	0	0	0	0	0	0	0	0	0	0	0	0	0	0	0	0	0	0	0	0	0	0	0	0	0	0	0	0	0	0	0	0	0	0	0
6.95_369.1740m/z		369.174	1	6.94835	0.212883	6	0.198264	0.0346944	Infinity	QC	1	100 - 16.2	369.091	921.95	0	0	0	0	0	0	0	0	0	0	0	0	0	0	0	0	0	0	0	0	0	0	0	0	0	0	0	0	0	0	0	0	0	0	0
8.47_739.2305m/z		739.23	1	8.47067	0.09285	1	0.198264	0.0346944	Infinity	QC	1	100 - 21.5	31.3277	921.95	0	0	0	0	0	0	0	0	0	0	0	0	0	0	0	0	0	0	0	0	0	0	0	0	0	0	0	0	0	0	0	0	0	0	0
7.90_524.2778m/z		524.278	1	7.90132	0.113583	3	0.198264	0.0346944	Infinity	QC	1	100 - 15.5	19.8723	921.95	0	0	0	0	0	0	0	0	0	0	0	0	0	0	0	0	0	0	0	0	0	0	0	0	0	0	0	0	0	0	0	0	0	0	0
10.47_331.2641m/z		331.264	1	10.4695	0.170733	14	0.198264	0.0346944	Infinity	QC	1	100 - 11.7	10.0164	921.95	0	0	0	0	0	0	0	0	0	0	0	0	0	0	0	0	0	0	0	0	0	0	0	0	0	0	0	0	0	0	0	0	0	0	0
4.89_329.0000m/z		329	1	4.88525	0.0350167	2	0.198264	0.0346944	Infinity	QC	1	100 - 7.37	5.92833	921.95	0	0	0	0	0	0	0	0	0	0	0	0	0	0	0	0	0	0	0	0	0	0	0	0	0	0	0	0	0	0	0	0	0	0	0
9.64_478.2940m/z		478.294	1	9.64438	0.1493	6	0.198264	0.0346944	Infinity	QC	1	100 - 14.8	129.341	921.95	0	0	0	0	0	0	0	0	0	0	0	0	0	0	0	0	0	0	0	0	0	0	0	0	0	0	0	0	0	0	0	0	0	0	0
9.28_478.2936m/z		478.294	1	9.28148	0.163583	6	0.198264	0.0346944	Infinity	QC	1	100 - 13.4	18.3265	921.95	0	0	0	0	0	0	0	0	0	0	0	0	0	0	0	0	0	0	0	0	0	0	0	0	0	0	0	0	0	0	0	0	0	0	0
6.73_367.1584m/z		367.158	1	6.7276	0.3129	5	0.198264	0.0346944	Infinity	QC	1	100 - 14.3	469.331	921.95	0	0	0	0	0	0	0	0	0	0	0	0	0	0	0	0	0	0	0	0	0	0	0	0	0	0	0	0	0	0	0	0	0	0	0
9.04_524.2779m/z		524.278	1	9.04002	0.1493	3	0.198264	0.0346944	Infinity	QC	1	100 - 20.3 - 1.15	151.752	921.95	0	0	0	0	0	0	0	0	0	0	0	0	0	0	0	0	0	0	0	0	0	0	0	0	0	0	0	0	0	0	0	0	0	0	0
7.82_327.2328m/z		327.233	1	7.82345	0.0642833	18	0.198264	0.0346944	Infinity	QC	1	100 - 22.6 - 1.23	81.029	921.95	0	0	0	0	0	0	0	0	0	0	0	0	0	0	0	0	0	0	0	0	0	0	0	0	0	0	0	0	0	0	0	0	0	0	0
9.30_1035.6672m/z		1035.67	1	9.30292	0.114283	6	0.198264	0.0346944	Infinity	QC	1	100 - 36.7	59.9729	921.95	0	0	0	0	0	0	0	0	0	0	0	0	0	0	0	0	0	0	0	0	0	0	0	0	0	0	0	0	0	0	0	0	0	0	0
8.16_538.3146m/z		538.315	1	8.15777	0.270733	1	0.198264	0.0346944	Infinity	QC	1	100 - 13.9	22.1081	921.95	0	0	0	0	0	0	0	0	0	0	0	0	0	0	0	0	0	0	0	0	0	0	0	0	0	0	0	0	0	0	0	0	0	0	0
8.45_524.2777m/z		524.278	1	8.44923	0.163583	3	0.198264	0.0346944	Infinity	QC	1	100 - 18.2	21.1823	921.95	0	0	0	0	0	0	0	0	0	0	0	0	0	0	0	0	0	0	0	0	0	0	0	0	0	0	0	0	0	0	0	0	0	0	0
9.07_476.2775m/z		476.278	1	9.0679	0.1636	3	0.198264	0.0346944	Infinity	QC	1	100 - 19.1	241.819	921.95	0	0	0	0	0	0	0	0	0	0	0	0	0	0	0	0	0	0	0	0	0	0	0	0	0	0	0	0	0	0	0	0	0	0	0
9.69_634.3344m/z		634.334	1	9.69438	0.227883	1	0.198264	0.0346944	Infinity	QC	1	100 - 15.6	92.4155	921.95	0	0	0	0	0	0	0	0	0	0	0	0	0	0	0	0	0	0	0	0	0	0	0	0	0	0	0	0	0	0	0	0	0	0	0
2.84_313.0648m/z		313.065	1	2.8443	0.0635833	2	0.198264	0.0346944	Infinity	QC	1	100 - 4.44	13.273	921.95	0	0	0	0	0	0	0	0	0	0	0	0	0	0	0	0	0	0	0	0	0	0	0	0	0	0	0	0	0	0	0	0	0	0	0
9.42_213.0558m/z		213.056	1	9.4165	0.0357167	7	0.198264	0.0346944	Infinity	QC	1	100 - 5.44	13.0294	921.95	0	0	0	0	0	0	0	0	0	0	0	0	0	0	0	0	0	0	0	0	0	0	0	0	0	0	0	0	0	0	0	0	0	0	0
9.36_1087.6983m/z		1087.7	1	9.36005	0.142167	11	0.198264	0.0346944	Infinity	QC	1	100 - 40.7	12.859	921.95	0	0	0	0	0	0	0	0	0	0	0	0	0	0	0	0	0	0	0	0	0	0	0	0	0	0	0	0	0	0	0	0	0	0	0
4.89_459.0924m/z		459.092	1	4.88525	0.0778667	70	0.198264	0.0346944	Infinity	QC	1	100 - 12.5	18.6297	921.95	0	0	0	0	0	0	0	0	0	0	0	0	0	0	0	0	0	0	0	0	0	0	0	0	0	0	0	0	0	0	0	0	0	0	0
10.66_213.0557m/z		213.056	1	10.6616	0.05715	7	0.198264	0.0346944	Infinity	QC	1	100 - 5.7	12.2487	921.95	0	0	0	0	0	0	0	0	0	0	0	0	0	0	0	0	0	0	0	0	0	0	0	0	0	0	0	0	0	0	0	0	0	0	0
3.48_313.1676m/z		313.168	1	3.48438	0.298617	14	0.198264	0.0346944	Infinity	QC	1	100 - 5.1	11.6404	921.95	0	0	0	0	0	0	0	0	0	0	0	0	0	0	0	0	0	0	0	0	0	0	0	0	0	0	0	0	0	0	0	0	0	0	0
4.67_107.0503m/z		107.05	1	4.67237	0.142167	24	0.198264	0.0346944	Infinity	QC	1	100 - 2.02	3.02306	921.95	0	0	0	0	0	0	0	0	0	0	0	0	0	0	0	0	0	0	0	0	0	0	0	0	0	0	0	0	0	0	0	0	0	0	0
4.89_199.0066m/z		199.007	1	4.88525	0.0921667	1	0.198264	0.0346944	Infinity	QC	1	100 - 3.39	16.4976	921.95	0	0	0	0	0	0	0	0	0	0	0	0	0	0	0	0	0	0	0	0	0	0	0	0	0	0	0	0	0	0	0	0	0	0	0
1.15_201.0378m/z		201.038	1	1.15127	0.120733	2	0.198264	0.0346944	Infinity	QC	1	100 - 2.15	5.24554	921.95	0	0	0	0	0	0	0	0	0	0	0	0	0	0	0	0	0	0	0	0	0	0	0	0	0	0	0	0	0	0	0	0	0	0	0
8.25_265.1476m/z		265.148	1	8.24993	0.256467	1	0.198264	0.0346944	Infinity	QC	1	100 - 5.1	40.8136	921.95	0	0	0	0	0	0	0	0	0	0	0	0	0	0	0	0	0	0	0	0	0	0	0	0	0	0	0	0	0	0	0	0	0	0	0
7.87_253.2173m/z		253.217	1	7.87345	0.0993	82	0.198264	0.0346944	Infinity	QC	1	100 - 9.13	17.7868	921.95	0	0	0	0	0	0	0	0	0	0	0	0	0	0	0	0	0	0	0	0	0	0	0	0	0	0	0	0	0	0	0	0	0	0	0
10.66_305.0821m/z		305.082	1	10.6616	0.0642833	16	0.198264	0.0346944	Infinity	QC	1	100 - 10.1	17.4376	921.95	0	0	0	0	0	0	0	0	0	0	0	0	0	0	0	0	0	0	0	0	0	0	0	0	0	0	0	0	0	0	0	0	0	0	0
10.57_323.2200m/z		323.22	1	10.5688	0.199317	1	0.198264	0.0346944	Infinity	QC	1	100 - 8.42	17.0149	921.95	0	0	0	0	0	0	0	0	0	0	0	0	0	0	0	0	0	0	0	0	0	0	0	0	0	0	0	0	0	0	0	0	0	0	0
7.95_329.2483m/z		329.248	1	7.95132	0.0857167	22	0.198264	0.0346944	Infinity	QC	1	100 - 12.9	9.92598	921.95	0	0	0	0	0	0	0	0	0	0	0	0	0	0	0	0	0	0	0	0	0	0	0	0	0	0	0	0	0	0	0	0	0	0	0
8.09_329.2481m/z		329.248	1	8.09348	0.100017	22	0.198264	0.0346944	Infinity	QC	1	100 - 11.9	6.97628	921.95	0	0	0	0	0	0	0	0	0	0	0	0	0	0	0	0	0	0	0	0	0	0	0	0	0	0	0	0	0	0	0	0	0	0	0
9.13_1083.6672m/z		1083.67	1	9.12503	0.114283	3	0.198264	0.0346944	Infinity	QC	1	100 - 46.4	146.902	921.95	0	0	0	0	0	0	0	0	0	0	0	0	0	0	0	0	0	0	0	0	0	0	0	0	0	0	0	0	0	0	0	0	0	0	0
6.01_294.0552m/z		294.055	1	6.00967	0.10645	1	0.198264	0.0346944	Infinity	QC	1	100 - 7.24	119.955	921.95	0	0	0	0	0	0	0	0	0	0	0	0	0	0	0	0	0	0	0	0	0	0	0	0	0	0	0	0	0	0	0	0	0	0	0
9.05_1035.6671m/z		1035.67	1	9.0536	0.170733	6	0.198264	0.0346944	Infinity	QC	1	100 - 49.8 - 8.25	74.6719	921.95	0	0	0	0	0	0	0	0	0	0	0	0	0	0	0	0	0	0	0	0	0	0	0	0	0	0	0	0	0	0	0	0	0	0	0
9.47_1035.6679m/z		1035.67	1	9.47365	0.156467	6	0.198264	0.0346944	Infinity	QC	1	100 - 51.9 - 9.63	589.377	921.95	0	0	0	0	0	0	0	0	0	0	0	0	0	0	0	0	0	0	0	0	0	0	0	0	0	0	0	0	0	0	0	0	0	0	0
9.13_504.3090m/z		504.309	1	9.13218	0.220733	5	0.198264	0.0346944	Infinity	QC	1	100 - 20.1	272.491	921.95	0	0	0	0	0	0	0	0	0	0	0	0	0	0	0	0	0	0	0	0	0	0	0	0	0	0	0	0	0	0	0	0	0	0	0
9.00_325.3267m/z		325.327	1	9.0043	0.4979	4	0.198264	0.0346944	Infinity	QC	1	100	146.394	921.95	0	0	0	0	0	0	0	0	0	0	0	0	0	0	0	0	0	0	0	0	0	0	0	0	0	0	0	0	0	0	0	0	0	0	0
6.06_252.0445m/z		252.045	1	6.05897	0.0214333	1	0.198264	0.0346944	Infinity	QC	1	100 - 4.56	33.5188	921.95	0	0	0	0	0	0	0	0	0	0	0	0	0	0	0	0	0	0	0	0	0	0	0	0	0	0	0	0	0	0	0	0	0	0	0
3.56_325.3271m/z		325.327	1	3.5551	0.100017	4	0.198264	0.0346944	Infinity	QC	1	100	17.5384	921.95	0	0	0	0	0	0	0	0	0	0	0	0	0	0	0	0	0	0	0	0	0	0	0	0	0	0	0	0	0	0	0	0	0	0	0
8.97_452.2780m/z		452.278	1	8.9686	0.149317	4	0.198264	0.0346944	Infinity	QC	1	100 - 9.82	6.55783	921.95	0	0	0	0	0	0	0	0	0	0	0	0	0	0	0	0	0	0	0	0	0	0	0	0	0	0	0	0	0	0	0	0	0	0	0
8.60_585.4859m/z		585.486	1	8.59855	0.1636	16	0.198264	0.0346944	Infinity	QC	1	100 - 23.6	6.44159	921.95	0	0	0	0	0	0	0	0	0	0	0	0	0	0	0	0	0	0	0	0	0	0	0	0	0	0	0	0	0	0	0	0	0	0	0
9.42_305.0821m/z		305.082	1	9.4165	0.0357167	16	0.198264	0.0346944	Infinity	QC	1	100 - 10.9	24.0826	921.95	0	0	0	0	0	0	0	0	0	0	0	0	0	0	0	0	0	0	0	0	0	0	0	0	0	0	0	0	0	0	0	0	0	0	0
7.93_500.2777m/z		500.278	1	7.9299	0.10645	6	0.198264	0.0346944	Infinity	QC	1	100 - 15.2	21.7106	921.95	0	0	0	0	0	0	0	0	0	0	0	0	0	0	0	0	0	0	0	0	0	0	0	0	0	0	0	0	0	0	0	0	0	0	0
7.82_395.2198m/z		395.22	1	7.82345	0.05715	4	0.198264	0.0346944	Infinity	QC	1	100 - 11.6	8.97043	921.95	0	0	0	0	0	0	0	0	0	0	0	0	0	0	0	0	0	0	0	0	0	0	0	0	0	0	0	0	0	0	0	0	0	0	0
4.67_187.0722m/z		187.072	1	4.67237	0.0778833	6	0.198264	0.0346944	Infinity	QC	1	100	3.21833	921.95	0	0	0	0	0	0	0	0	0	0	0	0	0	0	0	0	0	0	0	0	0	0	0	0	0	0	0	0	0	0	0	0	0	0	0
4.52_172.9915m/z		172.991	1	4.51592	0.341467	1	0.198264	0.0346944	Infinity	QC	1	100 - 2.94	294.379	921.95	0	0	0	0	0	0	0	0	0	0	0	0	0	0	0	0	0	0	0	0	0	0	0	0	0	0	0	0	0	0	0	0	0	0	0
4.77_294.0551m/z		294.055	1	4.77167	0.1	1	0.198264	0.0346944	Infinity	QC	1	100 - 9.41 - 2.15	31.74	921.95	0	0	0	0	0	0	0	0	0	0	0	0	0	0	0	0	0	0	0	0	0	0	0	0	0	0	0	0	0	0	0	0	0	0	0
5.79_195.1384m/z		195.138	1	5.78893	0.135717	80	0.198264	0.0346944	Infinity	QC	1	100 - 4.84	9.61322	921.95	0	0	0	0	0	0	0	0	0	0	0	0	0	0	0	0	0	0	0	0	0	0	0	0	0	0	0	0	0	0	0	0	0	0	0
8.00_452.2776m/z		452.278	1	8.00132	0.163583	4	0.198264	0.0346944	Infinity	QC	1	100 - 10.8	4.53296	921.95	0	0	0	0	0	0	0	0	0	0	0	0	0	0	0	0	0	0	0	0	0	0	0	0	0	0	0	0	0	0	0	0	0	0	0
4.93_195.1019m/z		195.102	1	4.92812	0.0357167	6	0.198264	0.0346944	Infinity	QC	1	100 - 4.18	2.40866	921.95	0	0	0	0	0	0	0	0	0	0	0	0	0	0	0	0	0	0	0	0	0	0	0	0	0	0	0	0	0	0	0	0	0	0	0
7.55_319.1189m/z		319.119	1	7.55272	0.149317	6	0.198264	0.0346944	Infinity	QC	1	100 - 16 - 0.881	338.455	921.95	0	0	0	0	0	0	0	0	0	0	0	0	0	0	0	0	0	0	0	0	0	0	0	0	0	0	0	0	0	0	0	0	0	0	0
2.72_172.9914m/z		172.991	1	2.71572	0.262883	1	0.198264	0.0346944	Infinity	QC	1	100 - 3.27	69.2022	921.95	0	0	0	0	0	0	0	0	0	0	0	0	0	0	0	0	0	0	0	0	0	0	0	0	0	0	0	0	0	0	0	0	0	0	0
3.76_172.9910m/z		172.991	1	3.76155	0.334333	1	0.198264	0.0346944	Infinity	QC	1	100 - 3.52	102.102	921.95	0	0	0	0	0	0	0	0	0	0	0	0	0	0	0	0	0	0	0	0	0	0	0	0	0	0	0	0	0	0	0	0	0	0	0
8.06_1035.6658m/z		1035.67	1	8.0649	0.4122	6	0.198264	0.0346944	Infinity	QC	1	100 - 46.8 - 7.01	82.8139	921.95	0	0	0	0	0	0	0	0	0	0	0	0	0	0	0	0	0	0	0	0	0	0	0	0	0	0	0	0	0	0	0	0	0	0	0
3.08_167.0206m/z		167.021	1	3.07862	0.121433	1	0.198264	0.0346944	Infinity	QC	1	100 - 2.38	59.8603	921.95	0	0	0	0	0	0	0	0	0	0	0	0	0	0	0	0	0	0	0	0	0	0	0	0	0	0	0	0	0	0	0	0	0	0	0
4.74_516.1551m/z		516.155	1	4.73595	0.0785667	1	0.198264	0.0346944	Infinity	QC	1	100	5.30015	921.95	0	0	0	0	0	0	0	0	0	0	0	0	0	0	0	0	0	0	0	0	0	0	0	0	0	0	0	0	0	0	0	0	0	0	0
2.93_269.0875m/z		269.088	1	2.92932	0.1	1	0.198278	0.0346944	Infinity	QC	3	100 - 3.14	13.9953	921.95	0	0	0	0	0	0	0	0	0	0	0	0	0	0	0	0	0	0	0	0	0	0	0	0	0	0	0	0	0	0	0	0	0	0	0
3.41_298.1562m/z		298.156	1	3.40582	0.25575	4	0.199543	0.0348237	Infinity	QC	1	100 - 17.3	5.86268	921.95	0	0	0	0	0	0	0	0	0	0	0	0	0	0	0	0	0	0	0	0	0	0	0	0	0	0	0	0	0	0	0	0	0	0	0
7.79_538.3145m/z		538.315	1	7.79488	0.1493	1	0.199589	0.0348237	Infinity	QC	1	100 - 12.5	20.0069	921.95	0	0	0	0	0	0	0	0	0	0	0	0	0	0	0	0	0	0	0	0	0	0	0	0	0	0	0	0	0	0	0	0	0	0	0
8.36_504.3093m/z		504.309	1	8.35708	0.106433	5	0.201671	0.0351302	Infinity	QC	4	100 - 12	3.97636	855	0	0	0	0	0	0	0	0	0	0	0	0	0	0	0	0	0.00303104	0	0	0	0	0	0	0	0	0	0	0	0	0	0	0	0	0	0
2.08_357.0829m/z		357.083	1	2.07565	0.15645	4	0.20259	0.0352715	Infinity	2	QC	100 - 4.86	8.08083	623.05	0	0	0	0	0	0	0	0	0	0	0	0.296768	0	0	0	0	0	0	0	0	0	0	0	0	0	0	0	0	0	0	0	0	0	0	999.634
3.30_397.2055m/z		397.205	1	3.29935	0.0357167	1	0.203127	0.0353297	Infinity	QC	1	100	10.0808	921.95	0	0	0	0	0	0	0	0	0	0	0	0	0	0	0	0	0	0	0	0	0	0	0	0	0	0	0	0	0	0	0	0	0	0	0
10.92_277.2168m/z		277.217	1	10.9245	0.163583	101	0.204882	0.0355942	Infinity	QC	1	100 - 13.8	239.516	921.95	0	0	0	0	0	0	0	0	0	0	0	0	0	0	0	0	0	0	0	0	0	0	0	0	0	0	0	0	0	0	0	0	0	0	0
7.17_448.3067m/z		448.307	1	7.16908	0.262883	9	0.206555	0.0358465	Infinity	QC	1	100 - 14.6	88.7093	921.95	0	0	0	0	0	0	0	0	0	0	0	0	0	0	0	0	0	0	0	0	0	0	0	0	0	0	0	0	0	0	0	0	0	0	0
4.65_637.1225m/z		637.123	1	4.65093	0.0857167	3	0.208943	0.0362177	71.2314	1	3	100 - 17.2 - 6.73	79.7747	202.97	21.4589	14.3624	16.7598	8.49971	10.6458	7.40488	9.92056	8.14289	8.96388	5.49291	3.97376	10.5232	4.62172	3.87968	3.4812	1.97601	0.344786	0.474006	0.441209	0	0	0	0	0	0.651507	0	0	0	0	0	0	0	0	0	0
3.29_248.0788m/z		248.079	2	3.2922	0.1493	2	0.209625	0.0363016	Infinity	QC	3	100 - 19.8	23.4699	898.82	0	0	0	0	0	0	0	0	0	0	0	0	0	0	0	0	0	0	0	0	0	0	0	0	0	0	0	0	0	0	0	0	0	0	0
4.89_517.1011m/z		517.101	1	4.8924	0.10645	14	0.210611	0.0364529	Infinity	QC	1	100 - 13.3	26.8211	613.71	0	9.87558	0	0	0	0	0.0138198	0	0	0	0.302285	0	0	0	0	0	0	0	0	0	0	0	0	0	0	0	0	0	0	0	0	0	0	0	0
4.79_252.0443m/z		252.044	1	4.78595	0.0928667	1	0.219796	0.0379214	Infinity	QC	1	100 - 6.73	5.21666	921.95	0	0	0	0	0	0	0	0	0	0	0	0	0	0	0	0	0	0	0	0	0	0	0	0	0	0	0	0	0	0	0	0	0	0	0
5.83_565.1195m/z		565.119	1	5.83178	0.1986	8	0.221835	0.0382123	231715	QC	4	100 - 14.2	151.988	442.14	0	0	0	0	0	0.316165	0.380722	0	0	0	0.0160553	0	0	0.0652128	0	0.279813	0	0	0.0989827	0	0	0	0	0	0	0	0	0	0	0	0	0	0	0	0
9.54_395.2196m/z		395.22	1	9.53793	0.120733	4	0.226112	0.0389283	Infinity	QC	1	100 - 11.6	8.11684	921.95	0	0	0	0	0	0	0	0	0	0	0	0	0	0	0	0	0	0	0	0	0	0	0	0	0	0	0	0	0	0	0	0	0	0	0
4.05_519.1489m/z		519.149	1	4.05302	0.65435	6	0.22658	0.0389821	Infinity	QC	3	100 - 13.6	76.365	921.95	0	0	0	0	0	0	0	0	0	0	0	0	0	0	0	0	0	0	0	0	0	0	0	0	0	0	0	0	0	0	0	0	0	0	0
3.09_178.0506m/z		178.051	1	3.0929	0.177867	9	0.226747	0.0389821	Infinity	QC	2	100 - 4.14	5.82922	920.82	0	0	0	0	0	0	0	0	0	0	0	0	0	0	0	0	0	0	0	0	0	0	0	0	0	0	0	0	0	0	0	0	0	0	0
10.39_828.5737m/z		828.574	1	10.3909	2.85247	12	0.226785	0.0389821	1.46704	QC	4	100 - 14	1765.07	66.61	3528.11	2754.14	1161.43	821.881	778.248	964.037	551.852	561.096	9099.04	201.559	338.415	1752.51	851.171	691.603	1274.59	389.005	1220.05	975.925	296.868	270.549	2162.71	1316.63	1591.9	1668.93	1382.43	3276.31	1392.16	1274.8	2056.96	1367.22	1466.79	1883.54	2371.89	1330.97	1002.88
4.75_311.1685m/z		311.169	1	4.75023	2.03452	1	0.228112	0.0391688	1.32819	QC	4	100 - 15.7 - 2.45 - 0.111	44792.2	30.99	21140.4	14244.6	22385.7	15789.2	13874	16050.4	18274.9	16939.9	19152.5	15067.5	15487.8	15894.8	17534.9	14045.6	15427.7	18542.7	26579.9	34433.9	18122.8	40453.8	39738.7	27058.4	38968.3	42767.2	32117.4	50434.9	33974.5	43316.3	43948.5	42715.3	38570.2	56238.7	43866.7	44489.7	28283.4
4.64_421.1541m/z		421.154	1	4.6438	0.142867	1	0.232682	0.0399113	182.151	2	4	100 - 9.4	6.24876	684.81	0	0	0	0	0	0	0	0	0	0	0	0	0	0	0	0	0	0	0	0	0	0	0	0	0	0	0	0	0	0	0	0	0	0	0
2.87_189.0043m/z		189.004	1	2.87217	0.170733	2	0.245907	0.042113	Infinity	QC	3	100 - 2.16	4.51891	826.42	0	0	0	0	0	0	0	0	0	0	0	0	0	0	0	0	0	0	0	0	0	0	0	0	0	0	0	0	0	0	0	0	0	0	0
1.07_340.1400m/z		340.14	1	1.06555	0.142167	3	0.247585	0.0423781	898.263	1	QC	100 - 6.54	14.8259	229.51	0	0.00897983	0	0.0665989	0	0	0.0504138	0.00927931	0	0	0	0.0144389	7.48e-06	0.0080189	0.0134186	0	0	0	0	0	0	0.0251228	0.00259548	0.063877	0	0	0	0	0	0.025712	0	0	0	0	0
4.65_657.1060m/z		657.106	1	4.65093	0.100017	2	0.247766	0.0423867	Infinity	1	3	100 - 22.6	100.199	834.23	0	0	0	0	0	0	0	0	0	0	0	0	0	0	0	0	0	0	0	0	0	0	0	0	0	0	0	0	0	0	0	0	0	0	0
3.52_319.1186m/z		319.119	1	3.5201	0.1993	6	0.251568	0.0429919	1.83937e+06	QC	1	100 - 10.6	74.6833	921.95	0	0	0	0	0	0	0	0.0014049	0	0	0.0159447	0	0	0	0	0	0	0	0	0	0	0	0	0	0	0	0	0	0	0	0	0	0	0	0
3.19_263.1038m/z		263.104	1	3.18577	0.135017	9	0.255164	0.0435605	10102.5	QC	4	100 - 7.12	12.2883	517.22	0	0	0.254133	0	0	0.731864	0.34722	0	0	0	0	0	3.68833	0	0	0	0	0	0	0	0	0.462575	0	0	0	0	0	0	0	0	0	0	0	0	0
4.89_464.3011m/z		464.301	1	4.88525	0.0350167	5	0.258544	0.0441143	Infinity	QC	3	100	4.31423	921.95	0	0	0	0	0	0	0	0	0	0	0	0	0	0	0	0	0	0	0	0	0	0	0	0	0	0	0	0	0	0	0	0	0	0	0
2.75_293.9421m/z		293.942	1	2.75143	0.170733	1	0.259644	0.0442555	Infinity	1	3	100 - 1.85	21.8564	921.95	0	0	0	0	0	0	0	0	0	0	0	0	0	0	0	0	0	0	0	0	0	0	0	0	0	0	0	0	0	0	0	0	0	0	0
15.34_850.5585m/z		850.558	1	15.3422	0.6758	4	0.259783	0.0442559	1.57281	4	2	100 - 33.4 - 30.8 - 4.69	904.421	98.49	1618.24	185.2	77.858	362.037	87.8012	11.0674	546.797	343.774	218.339	14.5207	135.321	98.1383	152.777	414.083	200.213	510.487	172.773	243.714	482.782	1068.32	477.996	489.639	1773.57	2856.26	845.013	2237.46	49.2873	1879.48	1430.17	877.775	208.103	799.019	261.028	337.641	182.264
9.84_329.2482m/z		329.248	1	9.83655	0.135017	22	0.264317	0.0450048	Infinity	QC	1	100 - 12.1	10.0323	921.95	0	0	0	0	0	0	0	0	0	0	0	0	0	0	0	0	0	0	0	0	0	0	0	0	0	0	0	0	0	0	0	0	0	0	0
4.75_643.2881m/z		643.288	1	4.75023	0.212883	1	0.266614	0.0453483	3.27937	3	QC	100 - 9.67	17.6601	98.34	0	0.660023	10.1358	10.3342	7.56795	49.088	13.4014	4.40953	1.13072	1.79825	10.7548	5.42382	10.3332	14.4481	0.755855	18.0422	0.857446	2.79213	24.7613	44.596	0	2.75251	11.9048	0	28.1222	0	6.04651	30.4386	2.1695	0	0	0	0	0	15.0884
4.64_635.1239m/z		635.124	1	4.6438	0.0928667	7	0.269291	0.0457556	Infinity	1	3	100 - 23.8	113.781	894.3	0	0	0	0	0	0	0	0	0	0	0	0	0	0	0	0	0	0	0	0	0	0	0	0	0	0	0	0	0	0	0	0	0	0	0
9.86_581.4547m/z		581.455	1	9.85797	0.1493	9	0.27166	0.0461099	Infinity	QC	1	100 - 23.9	15.1488	921.95	0	0	0	0	0	0	0	0	0	0	0	0	0	0	0	0	0	0	0	0	0	0	0	0	0	0	0	0	0	0	0	0	0	0	0
15.29_911.5371m/z		911.537	1	15.2922	0.213583	1	0.280511	0.0475874	1.72616	1	4	100 - 33.1 - 15.4	29.0337	126.31	105.218	10.7294	2.25934	19.1796	0.380475	1.02609	35.4828	7.55785	183.907	2.51032	3.06158	16.1278	28.587	32.322	1.32484	25.0314	28.8936	0	20.7841	0	49.4468	36.3364	18.5873	96.5549	104.343	101.758	0	40.8579	65.3292	85.2058	64.9577	55.975	10.4032	37.3417	0
1.29_167.0209m/z		167.021	1	1.28628	0.135017	1	0.28654	0.0485847	Infinity	QC	3	100 - 2.29	11.2798	881.99	0	0	3.44887	0	1.2411	0	0	0	0	0	0	0	0	0	0	0	0	0	0	0	0	0	0	0	0	0	0	0	0	0	0	0	0	0	0
5.94_476.2778m/z		476.278	1	5.93823	0.739383	3	0.289593	0.0490513	1.2401	1	3	100 - 11.7 - 7.78	7193.96	36.2	212.24	915.6	2427.37	2734.67	3842.3	4563.38	2359.35	3499.37	1292.84	4803.52	1681.99	2586.88	4954.44	4081.64	5883.87	4393.16	7108.41	2034.15	4658.82	8561.8	8632.43	4712.83	6451.99	4455.18	4730.88	3835.06	5566.9	999.005	4380.51	6290.33	11164.2	8986.03	7886.01	9989.85	5109.01
3.15_579.1514m/z		579.151	1	3.15005	0.135017	8	0.292086	0.0494477	Infinity	1	4	100 - 12.8	61.796	722.69	0	0	0	0	0	0	0	0	0	0	0	0	0	0	0	0	0	0	0	0	0	131.756	0	0	0	0	0	0	0	0	0	0	0	0	0
7.38_830.5899m/z		830.59	1	7.38197	0.71795	10	0.30116	0.0508776	1.20764	1	2	100 - 16.1	367.299	76.41	468.01	367.294	396.769	156.255	205.857	260.011	278.155	31.018	220.974	438.868	744.652	203.504	359.834	341.659	292.136	32.2895	14.9539	776.12	487.229	721.325	402.634	165.017	431.481	421.371	508.046	200.536	266.434	455.986	550.206	688.494	204.169	516.453	326.558	309.038	177.938
5.32_345.1086m/z		345.109	1	5.31958	0.170733	1	0.304798	0.0514643	53.8431	2	QC	100 - 2.62	4.86196	415.84	0	0	0	0	0	0	0	0	0	0	0	0	11.392	0	0	0	0	0	0	0	0	0	0.97044	0	4.24019	0	0	5.63523	18.8541	0	0	0	0	0	0
15.34_766.5369m/z		766.537	1	15.3422	0.50505	62	0.312725	0.0527218	1.63846	1	4	100 - 17.8 - 8.41	123.174	108.52	314.981	24.5452	4.61848	73.4847	6.07137	11.8067	141.212	58.8829	551.869	3.97726	22.6034	107.858	167.292	145.402	4.67191	117.388	104.492	9.58046	62.527	11.8122	251.586	141.689	109.401	391.608	344.34	263.223	0	155.772	183.488	340.565	236.187	287.617	73.3798	201.486	26.7131
6.75_269.0542m/z		269.054	1	6.74903	0.227883	2	0.314692	0.0530259	Infinity	QC	1	100 - 5	89.2014	921.95	0	0	0	0	0	0	0	0	0	0	0	0	0	0	0	0	0	0	0	0	0	0	0	0	0	0	0	0	0	0	0	0	0	0	0
2.92_185.1184m/z		185.118	1	2.92217	0.1143	37	0.343148	0.0576711	Infinity	1	3	100 - 2.19	2.19131	1117.77	0	0	0	0	0	0	0	0	0	0	0	0	0	0	0	0.232508	0	0	0	0	0	0	0	0	0	0	0	0	0	0	0	0	0	0	0
6.47_625.3080m/z		625.308	1	6.47187	0.341467	1	0.353593	0.0593651	1.3259	QC	3	100 - 7.03	371.836	33.84	187.971	202.271	299.887	249.613	234.033	176.621	217.099	229.672	253.884	166.592	189.358	224.952	207.242	139.737	198.02	128.141	293.249	407.182	159.583	410.01	408.908	306.043	431.03	466.371	330.783	510.08	328.921	396.795	418.469	396.056	335.832	567.645	384.296	339.217	161.656
0.82_186.9706m/z		186.971	1	0.81695	0.14215	3	0.360764	0.0605378	Infinity	1	3	100	17.6121	1122.11	0	0	0	0	0	0	0	0	0	0	0	0	0	0	0	0	0	0	0	0	0	0	0	0	0	0	0	0	0	0	0	0	0	0	0
15.63_112.9855m/z		112.986	1	15.6336	0.604367	1	0.361614	0.0606489	1.18879	1	4	100	17.9227	55.78	74.7515	44.1549	47.1956	29.5152	28.792	21.2337	37.0572	25.0677	24.8834	19.7465	17.5514	46.0422	22.7237	20.4671	27.7034	18.7334	18.3695	39.7646	11.745	34.6735	26.9058	20.7968	31.2904	33.3313	15.3901	21.5183	21.2786	13.4408	7.89385	19.4526	5.35213	22.2788	14.9249	20.0548	21.298
2.96_309.0437m/z		309.044	1	2.95788	0.2629	1	0.362711	0.0608016	Infinity	1	QC	100 - 4.89	43.5299	797.06	0	0	0	0	0	0	0	0	0	0	0	0	0	0	0	0	0	0	0	0	0	0	0	0	0	0	0	0	0	0	0	0	0	0	0
2.94_429.1299m/z		429.13	1	2.93645	0.1493	1	0.374704	0.0627472	Infinity	1	3	100 - 12.8 - 0.687	100.169	1111.5	0	0	0	0	0	0	0	0	0	0	0	0	0	0	0	0	0	0	0	0	0	0	0	0	0	0	0	0	0	0	0	0	0	0	0
12.82_443.2946m/z		443.295	1	12.824	0.163583	1	0.380964	0.0637297	2.9526	QC	3	100 - 12.3	8.06571	201.52	34.7623	18.6039	24.5705	15.0264	23.4393	12.2344	13.5204	10.8693	14.4843	6.53896	7.338	24.5144	8.38844	11.7266	9.3025	6.5185	3.13856	7.13503	5.34466	1.00064	2.77564	4.86698	3.06443	3.76733	6.00044	3.6406	0	7.67977	1.69232	1.30283	0	7.31037	0	1.6595	1.63768
3.08_333.1918m/z		333.192	1	3.07862	0.120733	5	0.398093	0.0664582	Infinity	3	1	100 - 4.86	13.4388	1130.94	0	0	0	0	0	0	0	0	0	0	0	0	0	0	0	0	0	0	0	0	0	0	0	0	0	0	0	0	0	0	0	0	0	0	0
1.09_329.0309m/z		329.031	1	1.08698	0.05	6	0.40325	0.0672154	1745.61	QC	3	100 - 3.41	4.36867	720.59	0	0	1.01614	0	0	0	0	0	0	0	0	0	0	0	0	0	0	0	0	0	0	0	0	0	0	0	0	0	0	0	0	0	0	0	0
12.92_255.2329m/z		255.233	1	12.9233	0.575783	37	0.425824	0.0708691	59.877	QC	2	100 - 7.42	57.807	212.27	0	2.1064	4.02227	8.96817	3.07873	3.8154	0.729487	0.958934	0	1.63326	1.80911	0	0	0	3.87838	4.88854	4.41109	0.703032	1.17352	0.809869	0	0	0	1.08851	1.86908	3.20798	1.87524	4.27928	1.18377	0	0	2.4288	0	0	0
7.95_1083.6672m/z		1083.67	1	7.95132	0.0643	3	0.43143	0.0717285	376.552	QC	4	100 - 39.6	16.9227	515.12	0	0	0	0	0	0	0	0	0	0	0.606397	0	0	0	0	2.60875	3.51067	0	0	0	0	0	0	0	0	0	0	0	0	0	0	0	0	0	0
3.02_411.1196m/z		411.12	1	3.01503	0.113583	2	0.444786	0.0734975	Infinity	1	3	100 - 8.13	8.77304	1122.5	0	0	0	0	0	0	0	0	0	0	0	0	0	0	0	0	0	0	0	0	0	0	0	0	0	0	0	0	0	0	0	0	0	0	0
2.59_340.1402m/z		340.14	1	2.58785	0.227167	3	0.444786	0.0734975	Infinity	1	3	100	12.8847	1122.5	0	0	0	0	0	0	0	0	0	0	0	0	0	0	0	0	0	0	0	0	0	0	0	0	0	0	0	0	0	0	0	0	0	0	0
1.06_833.8908m/z		833.891	1	1.0584	0.0993	1	0.444786	0.0734975	Infinity	1	3	100 - 7.83	59.4568	1122.5	0	0	0	0	0	0	0	0	0	0	0	0	0	0	0	0	0	0	0	0	0	0	0	0	0	0	0	0	0	0	0	0	0	0	0
10.26_255.2327m/z		255.233	1	10.2559	0.1136	37	0.455583	0.0751668	Infinity	3	1	100 - 6.66	0.00273864	1131.37	0	0	0	0	0	0	0	0	0	0	0	0	0	0	0	0	0	0	0	0	0	0	0	0	0	0	0	0	0	0	0	0	0	0	0
5.17_179.0711m/z		179.071	1	5.17028	0.127867	21	0.460921	0.0756369	Infinity	4	1	100 - 2.68	5.71577	1135.78	0	0	0	0	0	0	0	0	0	0	0	0	0	0	0	0	0	0	0	0	0	0	0	0	0	0	0	0	0	0	0	0	0	0	0
4.79_275.1685m/z		275.168	1	4.7931	0.212883	1	0.460994	0.0756369	Infinity	4	1	100 - 4.54	15.4174	439.13	0	0	0	0	0	0	0	0	0	0	0.000676839	0	0.0860673	0	0	0.00137173	0	0	0	0	0	0	0	0	0	0	0	0	0	0	0	0	0	0	0
2.13_211.0615m/z		211.062	1	2.1328	0.8608	11	0.464144	0.0760768	Infinity	1	4	100	112.538	528.16	0	0	0	0	0	0	0	0	0	0	0	0	0	0	0	0	0	0	0	0	0	0	0	0	0	0	0	0	0	0	0	0	0	0	0
4.80_325.1841m/z		325.184	1	4.80023	2.45387	2	0.486096	0.0794742	1.41341	QC	4	100 - 16.7 - 2.83 - 0.136	66982.1	31.3	27238.4	18433.6	28735.4	20937.6	18860.1	21710.5	24808.8	23472.9	25148.6	20596.1	21084.2	22795.9	23873	19555.6	21828	25841.1	35876.5	48127.1	25320.1	56028.1	54567.8	37501.1	53218.6	57628.6	43677.1	67827.1	46242.8	58855.5	59618.8	57870	52659.3	76727.2	59393.8	60585.5	40011.4
1.04_819.8744m/z		819.874	1	1.04412	0.09215	1	0.49854	0.0814268	Infinity	4	3	100 - 6.03	13.1605	790.54	0	0	0	0	0	0	0	0	0	0	0	0	0	0	0	0	0	0	0	0	0	0	0	0	0	0	0	0	0	0	0	0	0	0	0
2.85_329.0308m/z		329.031	1	2.85145	0.0564333	6	0.501339	0.0818428	2010.89	QC	2	100 - 5.82	11.4452	630.01	0.0793629	0	0	0	0	0	0	0	0	0	0	0	0	0	0	0	0	0	0	0	0	0	0	0	0	0	0	0	0	0	0	0	0	0	0
1.04_187.0717m/z		187.072	1	1.04412	0.0428667	5	0.512024	0.0834612	43.0012	4	QC	100 - 12.4	1.49582	785.38	0.337375	0	0	0	7.82452	3.29811	0	0	0	0	0	0	0	0	0.00567845	0	0	0	0	0	0	0	0	0	0	0	0	0	0	0	0	0	0	0	0
15.37_818.5471m/z		818.547	1	15.3707	0.533617	1	0.518111	0.0843687	1.34987	QC	2	100	84.9301	63.54	133.853	65.4226	108.834	25.9972	37.8185	15.3642	38.8498	25.5713	278.731	4.14176	41.5512	70.4348	73.0347	15.2361	24.7185	42.5212	65.2369	76.6487	6.18701	8.28422	127.667	87.4005	54.0664	146.113	68.2229	134.007	65.3293	109.113	58.7679	120.851	38.7809	200.381	107.405	71.6498	38.0268
4.94_837.5509m/z		837.551	1	4.9424	0.220733	13	0.58533	0.0947444	Infinity	3	1	100 - 43.6 - 4.91	113.293	859.86	0	0	0	0	0	0	0	0	0	0	0	0	17.116	0	0	0	0	0	0	0	0	0	0	0	0	0	0	0	0	0	0	0	0	0	0
2.79_307.0282m/z		307.028	1	2.7943	0.0857167	4	0.599667	0.0968238	Infinity	1	3	100 - 4.6	5.39791	921.95	0	0	0	0	0	0	0	0	0	0	0	0	0	0	0	0	0	0	0	0	0	0	0	0	0	0	0	0	0	0	0	0	0	0	0
4.65_709.2212m/z		709.221	1	4.65093	0.05715	1	0.601026	0.0969949	Infinity	1	3	100 - 18	11.8043	823.17	0	0	0	0	0	0	0	0	0	0	0	0	0	0	0	0	0	0	0	0	0	0	0	0	0	0	0	0	0	0	0	0	0	0	0
15.29_867.5494m/z		867.549	1	15.2922	0.377183	1	0.606415	0.0977674	2.85189	4	2	100 - 34.3 - 22.7	114.968	194.78	167.247	4.65736	0.828373	41.4319	0.419446	0	44.5779	21.6758	16.6162	0	0.506553	0	2.06079	29.6919	0.719703	45.3716	0.762199	1.42452	48.0703	131.219	15.5369	25.2703	204.508	427.343	88.1719	305.707	1.05314	278.066	176.829	51.9404	3.66968	18.0254	0	0	0
7.70_301.2172m/z		301.217	1	7.70272	0.227883	118	0.61129	0.098358	Infinity	QC	4	100 - 10.1	6.45304	918.07	0	0	0	0	0	0	0	0	0	0	0	6.80957	0	0	0	0	0	0	0	0	0	0	0	0	0	0	0	0	0	0	0	0	0	0	0
4.88_422.1825m/z		422.183	1	4.87812	0.177867	1	0.632918	0.101586	3.64914	2	3	100 - 19.3	19.8908	145.97	63.8092	134.027	7.48455	158.849	61.8767	179.522	83.1621	0.0363069	60.6111	7.25586	1.65006	0	0.0108674	88.9044	0	10.4513	0	24.082	3.57848	30.0352	0	0	0	0	30.1219	72.26	0.284193	0	1.83376	2.44991	45.9613	28.5597	0	0	0.062925
10.06_830.5900m/z		830.59	1	10.0566	2.0981	10	0.651032	0.10433	1.15235	1	2	100 - 16.5	1066.41	82.57	1816.02	1277.38	1145.72	470.129	545.74	836.182	764.018	51.4851	617.302	1284.09	2275.12	737.352	1036.76	1217.67	1049.2	137.474	98.4112	2307.81	1298.48	2612.81	1130.1	511.338	1395.35	1218.33	1781.01	693.508	873.075	1394.74	1693.14	2241.39	667.886	1434.67	1012.32	1032.86	588.596
11.15_585.5091m/z		585.509	1	11.1453	0.220733	37	0.658485	0.105429	Infinity	2	4	100 - 19.1	6.86627	921.95	0	0	0	0	0	0	0	0	0	0	0	0	0	0	0	0	0	0	0	0	0	0	0	0	0	0	0	0	0	0	0	0	0	0	0
4.76_565.1198m/z		565.12	1	4.75738	0.10715	8	0.659662	0.105514	38.0673	QC	4	100 - 23.7 - 5.69	70.6377	141.6	14.2053	6.51918	16.173	11.9681	3.10172	6.74495	11.2852	8.51697	8.3762	6.61672	0.59322	6.74588	2.64103	5.03	3.17173	2.45062	0	3.81322	2.391	1.49365	3.0989	1.38104	2.43525	4.98832	1.13578	2.09089	0.994472	3.03856	1.06867	3.2205	1.29946	0	1.07942	3.62494	8.21863
7.38_828.5736m/z		828.574	1	7.38197	0.7751	12	0.676674	0.108075	1.41237	QC	4	100 - 12.7	498.586	66.13	781.607	657.772	465.936	202.002	243.7	204.266	181.999	158.586	2431.19	52.0321	84.3885	457.359	204.196	186.506	327.47	67.8445	331.561	299.15	116.089	56.698	693.334	406.152	359.537	465.121	434.624	828.849	398.46	318.269	516.271	399.505	426.614	712.765	569.49	427.855	299.35
6.07_313.2380m/z		313.238	1	6.0661	0.376483	45	0.710399	0.113294	22.8399	QC	4	100 - 7.86	9.52842	492.72	0	0	0	0	0	0	0	0	0	0	0	0	0	0	0	0	0	0	0	0	0	0	0	0	0	0	0	0.879992	0	0	0	1.29672	0	0	0
5.94_500.2777m/z		500.278	1	5.93823	0.469333	6	0.72257	0.115066	1.04012	1	2	100 - 12.5 - 0.579	3890.85	36.36	236.883	600.423	943.656	1541.31	1031.37	1396.16	1036.46	2457.17	710.344	1879.85	1020.77	2827.81	1000.02	3249.04	1922.86	1997.18	2300.82	1560.91	1811.49	4829.25	3370.26	2760.13	5078.32	4749.74	4300.04	1648.72	3961.45	1561.87	3252.63	3273.94	4348.99	1839.92	5730.68	5999.98	3871.37
4.67_427.1322m/z		427.132	1	4.66522	0.0993	1	0.73072	0.116307	Infinity	3	QC	100 - 0.269	40.8161	642.89	0	0	0	0	0	0	0	0	0	0	0	0	0	0	0	0	0	0	0	0	0	0	0	0	0	0	0	0	0	0	0	0	0	0	0
3.77_209.0852m/z		209.085	1	3.7687	0.15715	1	0.735764	0.117052	Infinity	3	2	100 - 1.19	7.5078	794.83	0	0	0	0	0	0	0	0	0	0	0	0	0	0	0	0	0	0	0	0	0	0	0	0	0	0	0	0	0	0	0	0	0	0	0
8.34_299.2017m/z		299.202	1	8.33565	0.5765	102	0.7452	0.118495	Infinity	1	4	100 - 6.48	89.9488	921.95	0	0	0	0	0	0	0	0	0	0	0	0	0	0	0	0	0	0	0	0	0	0	0	0	0	0	0	0	0	0	0	0	0	0	0
11.40_738.5073m/z		738.507	1	11.401	1.15228	48	0.749885	0.119182	23.0827	1	QC	100 - 26.1	2.32259	419.3	0.746076	0.282896	3.13416	0	1.52977	0	0	0	5.73846	0	0	1.78081	1.16229	0	0	0.706972	0	0	0	0	0	0	0	0	0	0	0	0	0	0	0	0	0	0	0
1.04_495.2534m/z		495.253	1	1.04412	0.0493	7	0.777034	0.123316	Infinity	1	QC	100	1.55712	649.41	14.391	0	0	0	0	0	0	0	0	0	0	96.9982	0	0	0	0	0	0	0	0	0	0.0075381	0	0	0	0	0	0	0	0	0	0	0	0	0
15.34_742.5371m/z		742.537	1	15.3422	0.597917	51	0.869997	0.137598	1.23575	QC	4	100 - 19.8 - 2.68	324.745	83.13	398.136	257.237	664.723	60.7501	123.438	58.848	105.7	78.2121	768.469	38.379	148.308	383.447	370.956	11.6039	74.1669	80.8958	404.759	316.388	63.932	12.3287	352.797	312.335	52.8993	271.086	156.535	336.605	319.697	452.648	247.682	339.467	238.087	653.205	367.21	217.907	111.892
11.40_762.5078m/z		762.508	1	11.401	0.960117	43	0.885246	0.139738	724.399	4	2	100 - 27.6	59.5481	531.53	0	0	0	0	2.91859	0	0	0	2.24914	0	0	0	0	0	0	2.3407	0	0	0	0	0	0	0	0	0	0	0	0	0	0	0	0	0	0	0
4.77_265.1477m/z		265.148	1	4.77167	0.782233	1	0.913173	0.144076	1.61506	2	1	100 - 4.16	783.97	42.16	377.563	262.805	368.41	261.925	216.904	344.129	351.826	343.616	298.24	215.476	569.219	217.927	441.665	242.002	240.895	638.09	354.207	495.288	241.82	766.432	475.496	458.913	624.79	797.344	544.959	799.502	630.634	710	538.812	642.832	447.461	698.748	617.771	471.537	405.682
11.58_820.5533m/z		820.553	1	11.5789	0.3129	17	0.977462	0.153622	1.34812	2	3	100 - 18.3	31.0205	160.49	119.02	62.6455	210.098	10.9801	32.5896	37.9596	1.51713	10.5521	308.267	69.3377	6.31731	134.549	125.675	4.62999	11.6859	0.456206	31.8403	21.4738	73.9349	0.944582	2.69147	11.048	4.54102	18.2677	0	31.5878	40.6941	76.8914	34.1189	0	13.766	7.32651	21.8836	1.2207	1.17598
4.79_293.1782m/z		293.178	1	4.7931	0.526483	2	0.988599	0.155297	1.29209	2	4	100 - 1.71	274.854	35.91	165.57	114.624	163.429	117.509	110.53	121.21	147.552	120.901	127.041	93.7102	136.984	119.651	181.164	102.575	101.481	146.759	132.04	214.934	102.747	232.554	188.129	156.277	203.497	259.872	175.446	284.778	212.376	239.95	214.957	229.837	179.839	259.058	225.203	205.393	158.282
6.09_593.1295m/z		593.13	1	6.08753	0.05715	25	1	0.155807	1	---	---	100 - 13.2	0	---	0	0	0	0	0	0	0	0	0	0	0	0	0	0	0	0	0	0	0	0	0	0	0	0	0	0	0	0	0	0	0	0	0	0	0
6.35_593.1291m/z		593.129	1	6.35113	0.30645	25	1	0.155807	1	---	---	100 - 15.2	0	---	0	0	0	0	0	0	0	0	0	0	0	0	0	0	0	0	0	0	0	0	0	0	0	0	0	0	0	0	0	0	0	0	0	0	0
4.11_325.3261m/z		325.326	1	4.11017	0.0714333	4	1	0.155807	1	---	---	100	0	---	0	0	0	0	0	0	0	0	0	0	0	0	0	0	0	0	0	0	0	0	0	0	0	0	0	0	0	0	0	0	0	0	0	0	0
3.16_313.1674m/z		313.167	1	3.15718	0.127883	14	1	0.155807	1	---	---	100 - 1.43	0	---	0	0	0	0	0	0	0	0	0	0	0	0	0	0	0	0	0	0	0	0	0	0	0	0	0	0	0	0	0	0	0	0	0	0	0
6.49_265.1478m/z		265.148	1	6.48615	0.1986	1	1	0.155807	1	---	---	100 - 1.46	0	---	0	0	0	0	0	0	0	0	0	0	0	0	0	0	0	0	0	0	0	0	0	0	0	0	0	0	0	0	0	0	0	0	0	0	0
[truncated: 88 more columns]
